# Supplementary material for: Spatial proteogenomics reveals distinct and evolutionarily conserved hepatic macrophage niches
Source: Cell. 2022 Jan 20;185(2):379–396.e38. doi: 10.1016/j.cell.2021.12.018 (PMC8809252; doi:10.1016/j.cell.2021.12.018)
Supplement: Table S1. Differentially expressed genes (DEGs) and proteins (DEPs) per cell type in total mouse and human liver cell atlases, related to Figures 1, 4, S2, and S6 [file mmc1.xlsx]

## Sheet: Mouse Endothelial DEGs
	proba_de	proba_not_de	bayes_factor	scale1	scale2	lfc_mean	lfc_median	lfc_std	lfc_min	lfc_max	raw_mean1	raw_mean2	non_zeros_proportion1	non_zeros_proportion2	raw_normalized_mean1	raw_normalized_mean2	score
Mmrn2	1	0	18.4207	0.00117362	1.12861e-05	8.00126	7.84159	1.94592	0.934599	14.7255	3.99755	0.0109433	0.9073	0.00949889	7.63966	0.0328949	1858.25
Ptprb	1	0	18.4207	0.00788326	7.0958e-05	7.95479	7.88958	1.81515	0.434439	14.5653	23.0588	0.0649005	0.995717	0.0478261	44.5159	0.198043	1788.07
Cldn5	0.999799	0.000201288	8.51052	0.00164832	1.92603e-05	7.5017	7.41306	2.02821	-0.75296	17.4082	6.31522	0.0178924	0.911982	0.0159322	12.1145	0.0529069	1717.72
Btnl9	1	0	18.4207	0.000850198	7.82112e-06	7.76623	7.73674	1.83013	0.436668	14.5584	2.6338	0.00848195	0.766127	0.00764923	4.99445	0.0231035	1678.88
Oit3	0.999396	0.000603865	7.41154	0.00168325	1.74863e-05	7.46696	7.41949	1.77667	-0.248292	13.5434	6.32671	0.0214001	0.926724	0.0187988	11.8316	0.0597651	1478.22
Pcdh17	1	0	18.4207	0.000573078	5.66714e-06	7.87992	7.79115	1.99421	0.789435	15.482	1.25784	0.00410464	0.563334	0.00376566	2.53467	0.0136664	1461.47
Pcdh12	1	0	18.4207	0.0005385	5.29559e-06	7.71967	7.69091	1.80528	0.418139	13.9779	1.66006	0.00615328	0.722218	0.00579956	3.13474	0.0169248	1429.8
Col13a1	0.999799	0.000201288	8.51052	0.000689726	6.29445e-06	7.72837	7.73107	1.90128	-0.888092	14.3593	2.04875	0.00772292	0.742001	0.00722181	3.8436	0.0210053	1414.16
Gpihbp1	1	0	18.4207	0.00324341	3.83317e-05	7.24087	7.13874	1.67466	0.218292	13.8145	12.8879	0.0437878	0.951189	0.0361385	24.3338	0.128112	1375.34
Robo4	1	0	18.4207	0.000576822	6.84862e-06	7.59843	7.53711	1.82811	0.217715	14.4835	1.83926	0.00697863	0.744651	0.00634488	3.42624	0.0193098	1348.23
Gpr182	1	0	18.4207	0.00294558	3.38138e-05	7.32035	7.18374	1.82231	0.264699	13.7346	10.9138	0.0398674	0.95617	0.033434	20.7573	0.114718	1324.56
Kdr	0.999799	0.000201288	8.51052	0.00498906	6.16761e-05	7.16491	7.12861	1.83311	-0.0985842	14.1613	17.2271	0.0685483	0.97693	0.0510243	32.9778	0.18431	1281.99
Wnt2	0.997585	0.00241546	6.02344	0.000701089	8.70188e-06	7.70087	7.84782	2.69864	-4.07808	16.7868	2.16275	0.0132277	0.617863	0.0073913	3.96494	0.0240258	1270.86
Cyp26b1	0.999799	0.000201288	8.51052	0.00190741	2.30217e-05	7.18011	7.11429	1.6963	-0.0152864	13.3504	7.43738	0.027885	0.764693	0.0233456	13.9189	0.0804494	1242.26
F8	0.999799	0.000201288	8.51052	0.00249899	2.59192e-05	7.66393	7.52988	1.79801	0.0358114	13.977	6.15874	0.0343847	0.956927	0.0271923	12.024	0.0770123	1196.58
Sox18	1	0	18.4207	0.000605098	8.59383e-06	7.29431	7.13088	1.93784	0.517311	14.2631	2.01978	0.00924834	0.730685	0.00833456	3.93582	0.0245029	1171.66
Flt4	0.999597	0.000402576	7.8172	0.00148739	2.08405e-05	7.1124	7.06413	1.77025	-0.193726	14.3259	4.89833	0.0206632	0.914273	0.0182682	9.2021	0.0559115	1170.58
Myct1	0.999799	0.000201288	8.51052	0.000715237	9.76994e-06	7.37775	7.30864	1.81574	0.0204201	14.7462	2.3137	0.00997789	0.81175	0.00915254	4.44977	0.0282497	1162.11
Aqp1	1	0	18.4207	0.00608587	8.42005e-05	7.05491	6.97868	1.80688	0.260976	13.0675	23.8918	0.116124	0.976491	0.0683861	44.7283	0.28292	1115.35
Adgrl4	1	0	18.4207	0.00200569	2.38318e-05	7.37372	7.31698	1.70299	0.563902	14.5505	4.71381	0.0194547	0.953401	0.0174134	9.54724	0.0632285	1113.4
Jam2	1	0	18.4207	0.000776968	1.08119e-05	7.22563	7.14807	2.08358	-1.58392	14.4335	2.03841	0.0118128	0.693649	0.00952837	4.14935	0.0269931	1110.72
Fgd5	1	0	18.4207	0.000751389	8.7956e-06	7.61176	7.49777	1.97616	0.62282	15.8702	1.55427	0.00702284	0.727995	0.00652174	3.1202	0.0213906	1110.31
Podxl	1	0	18.4207	0.0006948	8.98395e-06	7.49617	7.37615	2.09193	0.444474	14.6037	2.17998	0.0112159	0.7834	0.00949889	4.18953	0.0284273	1104.76
Id4	0.999799	0.000201288	8.51052	0.000336435	4.66149e-06	7.03579	6.99924	1.99236	-1.70112	13.2447	1.27754	0.00591746	0.534207	0.00527634	2.38252	0.0153247	1093.85
Arhgef15	1	0	18.4207	0.000827099	1.0539e-05	7.27865	7.19266	1.80457	0.289441	14.5891	2.44053	0.0111717	0.833347	0.0104864	4.70213	0.0317316	1078.58
Emcn	0.999597	0.000402576	7.8172	0.00059729	8.39438e-06	7.3827	7.23114	1.9506	-0.190572	14.9753	1.76671	0.00759764	0.742917	0.00705969	3.45908	0.0237099	1077.08
Cyyr1	1	0	18.4207	0.00161992	1.6997e-05	7.62057	7.52774	1.81725	0.498597	14.8147	3.1745	0.0140162	0.895864	0.0126898	6.64342	0.0470763	1075.42
Adgrf5	1	0	18.4207	0.00235797	3.26099e-05	7.19356	7.16406	1.62856	1.03255	13.2995	7.17654	0.0349447	0.975555	0.028902	13.8415	0.0937065	1062.57
Clec14a	0.999799	0.000201288	8.51052	0.00120939	2.15194e-05	7.36414	7.31367	2.01731	0.0829515	13.7943	4.32653	0.0235814	0.900466	0.0188504	8.21836	0.0601659	1005.9
Afap1l1	1	0	18.4207	0.00039194	4.98487e-06	7.40895	7.33537	1.83006	0.929924	14.225	0.82994	0.00545321	0.52327	0.00511422	1.6318	0.0122814	984.409
Fam167b	0.999799	0.000201288	8.51052	0.0017142	2.37542e-05	6.91377	6.78381	1.83595	-0.964786	13.5475	6.37602	0.0298452	0.92019	0.0260059	12.0657	0.0851356	979.84
Tie1	1	0	18.4207	0.000615714	1.06242e-05	6.86392	6.77342	1.65341	0.574242	13.349	2.08519	0.0105895	0.799458	0.00988209	3.95794	0.0278197	976.54
Bmp2	0.999396	0.000603865	7.41154	0.00286449	4.32469e-05	7.04143	7.06277	1.96643	-2.62951	13.4939	10.3126	0.0565365	0.94575	0.0414812	19.8091	0.143869	969.524
Mecom	0.998591	0.00140902	6.56345	0.000424563	5.9972e-06	7.26854	7.10958	2.91939	-1.71978	16.5081	0.704287	0.00373618	0.304797	0.00317612	1.83511	0.0139912	953.354
Tpbgl	0.999799	0.000201288	8.51052	0.000883256	1.15064e-05	6.99026	6.93168	1.86507	-0.260141	12.9055	3.0514	0.0162638	0.839124	0.0142594	5.81898	0.0429959	946.049
Clec4g	0.999799	0.000201288	8.51052	0.00584025	9.30495e-05	6.69821	6.71753	1.50674	-0.166732	12.6085	22.6194	0.111489	0.970375	0.0830508	42.7589	0.303446	943.852
Sox7	0.999799	0.000201288	8.51052	0.000201934	3.45359e-06	7.06909	6.87911	2.0448	-0.203018	14.9257	0.596625	0.00356669	0.39943	0.0033014	1.15235	0.0087062	935.665
Cyp4b1	0.999799	0.000201288	8.51052	0.00114283	2.02932e-05	6.55737	6.41701	1.8284	-0.56385	13.5403	4.06019	0.0222771	0.868112	0.0201548	7.68501	0.0544671	925.209
Ramp2	0.999597	0.000402576	7.8172	0.00139353	2.91575e-05	6.88292	6.80811	1.87646	-0.0994921	13.3477	5.12603	0.0292189	0.918138	0.0225497	9.8059	0.0730542	923.879
Tek	0.999799	0.000201288	8.51052	0.00113308	1.54803e-05	7.16182	7.05997	1.71249	0.0421991	13.2133	2.75107	0.0161901	0.870562	0.0146721	5.4838	0.0442416	887.716
Nova2	1	0	18.4207	0.000286994	4.44963e-06	7.37776	7.11878	2.20591	0.76117	15.1065	0.615193	0.00378777	0.43288	0.00365512	1.22787	0.0110871	817.07
Cavin2	0.999799	0.000201288	8.51052	0.00179428	3.25177e-05	7.08995	6.97551	2.02868	-1.06591	14.1431	6.55997	0.0543699	0.940232	0.0289831	12.3427	0.107802	811.754
AC126280.1	0.997987	0.00201288	6.20617	0.000189924	2.47852e-06	6.93158	6.95101	2.07393	-2.92734	14.8371	0.292186	0.0025129	0.204606	0.00235814	0.577107	0.00496691	805.383
Shank3	1	0	18.4207	0.000494503	5.51982e-06	7.42661	7.38455	1.87528	0.464082	15.3448	0.661533	0.00450258	0.437443	0.00428887	1.42068	0.0132015	799.215
Zfp503	1	0	18.4207	0.000434403	8.02296e-06	6.87619	6.86417	2.04382	-0.964675	14.5583	1.37465	0.0105601	0.608499	0.00861459	2.59741	0.0231401	771.833
Egfl7	1	0	18.4207	0.00204709	5.1536e-05	6.34717	6.27402	1.65229	-0.375801	12.2819	8.10408	0.0528371	0.948141	0.0434119	15.5221	0.137904	714.422
Kcnb1	0.998994	0.00100644	6.90032	0.000404224	5.99177e-06	7.04532	7.00891	2.22285	-2.13387	15.88	0.998765	0.00592483	0.500498	0.00546794	1.8717	0.0184591	714.375
Esam	0.999799	0.000201288	8.51052	0.00101015	2.15296e-05	6.92074	6.92239	1.92121	-0.0163403	13.7426	3.38459	0.0270007	0.895187	0.0199926	6.51038	0.0631676	713.288
Exoc3l2	1	0	18.4207	0.000613074	1.06038e-05	6.91175	6.76287	1.97495	0.395723	15.0154	1.43477	0.0100221	0.680181	0.00955048	2.81265	0.0272575	713.211
Tspan7	1	0	18.4207	0.00282281	4.43215e-05	7.16895	7.15822	1.88253	1.23521	13.3052	7.82554	0.0582314	0.974718	0.0441415	15.5816	0.160246	697.077
Rasip1	1	0	18.4207	0.000820183	1.53464e-05	6.57337	6.50968	1.57794	0.210607	13.9834	2.55116	0.0166323	0.845041	0.0153132	4.90246	0.0465726	691.945
Tspan18	1	0	18.4207	0.000455237	8.74198e-06	6.71445	6.57592	1.9455	0.53187	14.3423	0.823226	0.00693441	0.508686	0.00658806	1.64329	0.0160763	686.34
Gja4	0.998591	0.00140902	6.56345	0.000347395	7.66592e-06	6.99488	6.92952	2.20403	-0.507731	14.515	1.15839	0.00974208	0.512631	0.00782609	2.23315	0.023113	675.836
Bcl6b	1	0	18.4207	0.000168178	2.83105e-06	6.94877	6.80087	2.06938	-0.660983	15.6556	0.434634	0.00314665	0.300992	0.00306559	0.848771	0.0088849	663.814
Ushbp1	1	0	18.4207	0.000851314	1.82669e-05	6.53141	6.40114	1.74618	0.897069	13.3263	2.37222	0.0168239	0.82996	0.0156448	4.59175	0.0454153	660.363
Dchs1	1	0	18.4207	0.000166078	3.94891e-06	6.9228	6.76651	2.22038	0.385207	13.9243	0.512452	0.00443626	0.370502	0.00424466	0.965173	0.0101907	655.668
Srgap1	0.999799	0.000201288	8.51052	0.000550309	6.69973e-06	7.38172	7.35391	1.93598	0.0562515	15.8574	0.49988	0.00396463	0.344404	0.00350774	1.17671	0.013277	654.229
Tinagl1	0.999597	0.000402576	7.8172	0.00172356	4.32666e-05	6.90033	6.97966	1.88272	0.0706186	12.8872	6.69698	0.0675018	0.942643	0.0377598	12.5472	0.134137	645.456
Rab3b	0.997786	0.00221417	6.11066	0.00012664	1.99155e-06	6.59351	6.57516	2.35998	-3.12749	15.4654	0.343926	0.00243183	0.227079	0.00227708	0.666946	0.00719419	611.26
Adam23	0.998591	0.00140902	6.56345	0.00241823	4.31095e-05	6.80969	6.89555	2.0958	-4.66877	14.2906	5.01424	0.0450184	0.886062	0.0315402	10.3853	0.119841	590.122
Timp3	0.998994	0.00100644	6.90032	0.0018919	4.31309e-05	7.29625	7.33332	2.23387	-0.523727	13.6996	6.13169	0.0690125	0.926505	0.0337878	11.8913	0.148128	585.722
Npr1	0.999799	0.000201288	8.51052	0.000839548	1.81382e-05	6.57154	6.43964	1.74753	0.094779	13.5133	2.51076	0.023913	0.848587	0.0188799	4.83934	0.0551054	577.111
Akr1b8	0.998994	0.00100644	6.90032	0.000366113	7.88385e-06	6.52585	6.53922	2.04549	-2.71463	14.1515	1.12639	0.0120855	0.5671	0.00983788	2.16615	0.0246749	572.89
Lyve1	0.99839	0.00161031	6.42971	0.00101129	1.95189e-05	7.3552	7.36604	2.28745	-3.28074	15.9713	3.56843	0.0578187	0.666813	0.0153869	6.51934	0.0849608	564.39
Fam189a2	0.999396	0.000603865	7.41154	0.000167976	2.97198e-06	7.29577	7.32384	2.08666	-0.280993	14.4629	0.453441	0.00460575	0.339523	0.00414149	0.888411	0.0115182	562.731
Sox17	1	0	18.4207	0.000232292	4.27412e-06	6.96169	6.80176	2.08309	0.370234	16.0649	0.622624	0.00496684	0.391063	0.00458364	1.26413	0.0159779	550.789
Cdh13	0.997786	0.00221417	6.11066	0.000779695	1.10088e-05	7.39944	7.2478	2.84922	-3.12936	17.2173	1.01379	0.0121002	0.379687	0.0102284	2.3654	0.0318695	549.198
Dpysl3	0.999396	0.000603865	7.41154	0.00035149	6.06034e-06	7.32455	7.33993	2.02382	-2.48208	14.6765	0.703789	0.00935151	0.459238	0.00664702	1.40517	0.0189329	543.615
Sema3f	0.998792	0.00120773	6.7178	0.000394415	8.84558e-06	6.91243	6.91927	1.97184	-0.19121	13.2311	1.24955	0.0135667	0.629019	0.0110906	2.42823	0.0309438	542.434
Hspg2	1	0	18.4207	0.00115576	2.73389e-05	6.80197	6.85338	1.92632	-0.404258	13.6705	3.83986	0.0373102	0.907718	0.0292262	7.27003	0.0922968	535.777
Ecscr	0.999597	0.000402576	7.8172	0.000405898	1.22116e-05	7.15164	7.22466	2.12715	-0.181254	13.117	1.3912	0.0190936	0.670638	0.0131909	2.66675	0.0356815	534.497
Fam171a1	1	0	18.4207	0.000672968	9.09891e-06	7.17077	7.19309	1.71529	0.780224	13.7076	1.10418	0.0102358	0.615093	0.00913043	2.38164	0.0321658	530.942
Ehd3	0.999195	0.000805153	7.12366	0.0057869	0.000150162	6.39807	6.40001	1.79936	-1.41088	12.9451	21.9229	0.197767	0.978663	0.108084	41.4913	0.512919	517.555
Rapgef3	1	0	18.4207	0.000304402	5.61637e-06	6.95388	6.89259	1.86121	0.386445	14.1215	0.749293	0.0066986	0.490118	0.00596905	1.48015	0.0203535	505.701
Tal1	1	0	18.4207	0.000143054	3.315e-06	6.58238	6.47742	1.93519	-1.24768	14.747	0.302686	0.00302137	0.248317	0.00271923	0.610628	0.00797473	504.014
Sema6a	0.999799	0.000201288	8.51052	0.00226462	2.96957e-05	7.8539	7.77685	2.10351	-0.267251	15.4035	3.68175	0.0359175	0.923417	0.021636	7.96675	0.124603	502.153
Bmp6	0.999195	0.000805153	7.12366	0.000767476	1.61607e-05	7.01616	7.04163	2.14586	-0.0924091	14.6535	1.10922	0.0120855	0.573196	0.0097126	2.42796	0.0349552	487.337
Gng11	1	0	18.4207	0.00192004	5.72683e-05	6.07605	6.0665	1.72787	-0.433516	11.4633	6.47073	0.0687988	0.935889	0.0503316	12.3547	0.155408	483.035
Cd300lg	0.999597	0.000402576	7.8172	0.00144317	3.64825e-05	6.53877	6.78537	1.94797	-1.04193	14.111	4.78896	0.0479514	0.920508	0.04042	9.01805	0.122493	481.389
Ttll7	1	0	18.4207	0.000225629	3.97157e-06	7.25561	7.26937	2.05454	0.355563	13.602	0.478563	0.00523213	0.344224	0.00474576	0.939573	0.0143844	473.928
Adgrg3	0.999597	0.000402576	7.8172	0.000345393	7.73463e-06	6.5027	6.49918	1.87737	-0.550356	13.7207	1.13713	0.0101695	0.570666	0.0092115	2.07526	0.0288264	468.141
Slc26a10	1	0	18.4207	0.000338223	7.71625e-06	6.12315	6.04046	1.71111	-0.588648	12.4789	0.873312	0.00747237	0.458103	0.00721444	1.68091	0.0220931	465.867
Enpp6	1	0	18.4207	0.000319846	5.91376e-06	7.3928	7.23521	2.07095	-2.16237	15.6291	0.865163	0.0142962	0.323624	0.00662491	1.72664	0.0280487	455.093
Clec1a	0.999799	0.000201288	8.51052	0.000316182	1.04125e-05	6.11948	6.00101	2.07755	0.195715	14.6022	0.847651	0.0107369	0.491154	0.00980103	1.67579	0.022976	446.332
Dll4	0.998591	0.00140902	6.56345	0.000282716	7.52485e-06	6.52517	6.59946	2.36504	-1.20714	14.2089	0.778659	0.00927045	0.452146	0.00845247	1.54911	0.0227133	445.035
Fam124a	1	0	18.4207	0.000797812	1.71219e-05	6.48764	6.35781	1.76365	-0.25119	12.428	1.87582	0.0255048	0.769853	0.0207001	3.70777	0.0544705	441.609
Dnase1l3	0.998188	0.00181159	6.31173	0.00658422	0.000179375	6.00487	5.97436	2.10475	-6.22787	12.9153	22.2341	0.291555	0.964976	0.139934	42.5181	0.582071	438.634
Lhfpl2	0.999396	0.000603865	7.41154	0.000884251	1.49055e-05	7.28266	7.35131	1.97326	-0.369195	14.4941	2.35142	0.0226013	0.796868	0.0181503	4.54262	0.0754496	438.469
Eng	0.999195	0.000805153	7.12366	0.00351834	0.000105799	6.39423	6.44497	1.79246	-1.37957	13.9213	11.1661	0.130044	0.980137	0.0694768	21.0809	0.312179	431.79
Gmpr	1	0	18.4207	0.000216309	6.05255e-06	5.75203	5.68854	1.77262	-0.976906	12.8104	0.662669	0.00701548	0.429613	0.00670597	1.25073	0.0168337	427.372
1700047M11Rik	0.999597	0.000402576	7.8172	0.000129419	3.17026e-06	6.36639	6.34946	1.73413	-0.0666246	13.3256	0.2836	0.00380251	0.222616	0.00352985	0.578069	0.00883779	416.417
Amotl1	0.999195	0.000805153	7.12366	0.000882772	2.22922e-05	6.91316	6.94629	2.05975	-0.373142	12.6643	2.69965	0.0358364	0.846715	0.0273839	5.09871	0.085508	412.221
Plet1os	0.99839	0.00161031	6.42971	0.000256275	5.47981e-06	6.26696	6.23413	1.83987	-1.17298	13.5228	0.552496	0.00780398	0.38909	0.00736183	1.09996	0.0167252	412.158
Apold1	0.996779	0.00322061	5.73495	0.000259536	1.066e-05	6.38128	6.40326	2.54173	-2.66328	15.063	1.20449	0.0175166	0.379488	0.0107885	2.40412	0.0384874	398.607
Gja1	0.996779	0.00322061	5.73495	0.000500057	1.47591e-05	7.31688	7.35237	2.6683	-2.23753	15.1421	1.67883	0.0280398	0.579372	0.0167354	3.37619	0.0634481	389.345
Ntn4	0.999396	0.000603865	7.41154	0.00067378	1.58579e-05	6.38693	6.23635	2.44217	-0.76328	16.0449	1.66932	0.0199484	0.576105	0.0165365	3.5159	0.0585362	383.622
Chst2	0.998792	0.00120773	6.7178	0.0003045	7.94051e-06	6.31901	6.33423	2.14481	-2.20269	14.6274	1.01903	0.0104716	0.525003	0.00903464	1.95982	0.0327255	378.425
Gm10600	0.997786	0.00221417	6.11066	0.000139379	3.29561e-06	8.16088	8.24846	2.60271	-5.19735	18.1907	0.382556	0.00528371	0.263199	0.00433309	0.73662	0.0158938	378.228
Unc45b	0.998994	0.00100644	6.90032	0.000257823	7.10497e-06	6.6112	6.42942	2.00434	-3.0724	13.8512	0.818823	0.0116949	0.511416	0.00814296	1.5853	0.028029	373.925
Nos3	0.999799	0.000201288	8.51052	0.000261266	7.60868e-06	5.87979	5.85676	1.54193	0.0237103	11.4346	0.674383	0.00815033	0.445472	0.00781872	1.29117	0.0204227	371.734
Flt1	0.999597	0.000402576	7.8172	0.002064	6.72575e-05	6.46394	6.56895	2.13889	-0.389924	14.864	6.13133	0.0772292	0.956569	0.0477671	11.6522	0.202852	371.302
Plpp1	0.999396	0.000603865	7.41154	0.00270246	8.57419e-05	5.76886	5.72171	1.8889	-1.47197	12.5458	6.88094	0.0938246	0.93545	0.0710759	13.1456	0.206735	366.823
Ephb4	0.999799	0.000201288	8.51052	0.000551117	1.51911e-05	6.61814	6.55824	2.26667	0.103876	13.1562	1.61228	0.0264996	0.728334	0.0228371	3.09649	0.0558663	366.822
Mcam	1	0	18.4207	0.000270619	7.39873e-06	6.92188	7.02009	2.12534	0.414852	15.0159	0.853309	0.0105527	0.500897	0.00918202	1.62584	0.0312755	359.831
Hoxb5	0.999195	0.000805153	7.12366	0.000141965	3.84683e-06	6.21298	6.00317	2.20045	-0.177176	14.0068	0.411742	0.00568165	0.309419	0.00521002	0.808114	0.0140679	356.898
Fabp4	0.997182	0.00281804	5.86889	0.00246238	7.906e-05	6.50978	6.57214	2.12291	-2.35595	14.3904	8.97398	0.112115	0.82739	0.0480693	16.4034	0.301454	354.226
Tm4sf1	0.995572	0.00442834	5.41529	0.00135201	4.79741e-05	6.63777	6.60513	2.21035	-2.25741	13.3513	4.78958	0.12157	0.881639	0.0294989	9.38203	0.180798	344.449
Acer2	1	0	18.4207	0.000628765	1.64237e-05	6.24932	6.09328	1.82193	0.756276	12.0874	1.58258	0.0213265	0.689305	0.0187325	3.17503	0.0581438	341.253
Tmem88	0.996578	0.0034219	5.67413	0.000374829	1.18327e-05	5.52404	5.44533	2.11067	-1.59526	14.6035	1.22453	0.0169639	0.619257	0.0146352	2.34023	0.0389698	331.732
Rgs7bp	0.999597	0.000402576	7.8172	0.000267792	6.43423e-06	6.83724	6.85983	2.14408	-0.672021	14.1172	0.533331	0.00870302	0.359186	0.00725129	1.09421	0.0227537	328.798
Ltbp4	0.994163	0.00583736	5.13762	0.00119909	5.19756e-05	6.41057	6.44973	2.16464	-2.55819	13.4163	4.14956	0.08028	0.850221	0.034731	8.00753	0.158268	324.341
Tmem44	0.999799	0.000201288	8.51052	0.000150756	4.31354e-06	6.41598	6.25226	2.06173	-0.538061	14.6471	0.325238	0.00465733	0.256784	0.00434783	0.66532	0.0134886	316.466
Lama4	0.998188	0.00181159	6.31173	0.000595093	1.16609e-05	7.87725	7.88735	2.42166	-0.748656	16.162	0.928776	0.0181872	0.509423	0.0109433	2.0233	0.0513732	310.241
Pgm5	1	0	18.4207	0.00016632	4.11371e-06	7.14246	6.89911	2.58534	-0.333045	16.1003	0.258856	0.00840825	0.201399	0.00753869	0.549321	0.0129539	302.883
Akap12	0.999195	0.000805153	7.12366	0.000423474	1.57605e-05	5.9279	5.92168	2.02145	-1.48577	14.5879	1.38612	0.0155859	0.609057	0.013014	2.49199	0.0499249	295.89
Ccm2l	0.999799	0.000201288	8.51052	0.000228196	8.05239e-06	5.70715	5.58331	1.66764	-0.101762	13.445	0.549368	0.00855564	0.398075	0.00823139	1.10214	0.0212864	295.496
Armcx1	0.999597	0.000402576	7.8172	0.000176653	6.97446e-06	6.10813	6.02733	2.11891	-0.52496	13.4947	0.547695	0.0100811	0.376101	0.00895357	1.07648	0.0224859	292.418
Spry4	0.999195	0.000805153	7.12366	0.000223854	7.70176e-06	5.81881	5.76288	2.22366	-1.54534	12.6532	0.684803	0.0125866	0.434813	0.0114812	1.33736	0.0267633	290.765
Hecw2	1	0	18.4207	0.000920618	1.30915e-05	7.14389	7.13181	1.87442	0.766714	13.5397	1.32884	0.0182535	0.660557	0.0136993	2.91678	0.0720051	289.384
Meis2	1	0	18.4207	0.00253333	4.37749e-05	7.54691	7.50057	2.12395	0.822181	13.8449	4.14018	0.0883419	0.928916	0.0471481	9.03193	0.240872	282.985
Osmr	0.999195	0.000805153	7.12366	0.00025491	6.57292e-06	7.21252	7.30878	2.17966	-0.374277	13.5879	0.580986	0.00985262	0.397577	0.0082535	1.18962	0.0306505	279.935
Kit	0.991747	0.00825282	4.78891	0.000774575	3.15394e-05	5.93798	6.14049	2.69903	-4.83742	14.5357	1.9282	0.040479	0.594374	0.0285556	3.66542	0.0808982	269.044
Tmem2	1	0	18.4207	0.00206991	8.45042e-05	5.27084	5.11268	1.42409	0.877071	11.9892	4.46715	0.0764554	0.937403	0.0649742	9.18489	0.183741	263.48
Flrt1	0.992955	0.00704509	4.94835	0.000189141	6.24416e-06	6.61012	6.81887	3.23134	-6.57653	17.2113	0.548392	0.0185041	0.31442	0.0149079	1.01069	0.0254077	262.943
Stox2	0.999799	0.000201288	8.51052	0.00198987	3.23869e-05	7.25054	7.29765	2.05711	-0.00989151	14.8118	1.28332	0.0255269	0.570825	0.0148563	3.53321	0.0979598	261.512
Fbxl7	0.999799	0.000201288	8.51052	0.0020266	1.81448e-05	8.24819	8.23807	2.27837	-0.0425777	16.1361	1.45816	0.0302727	0.619437	0.017185	4.20768	0.133392	260.179
Stab2	0.996578	0.0034219	5.67413	0.00497673	0.000154587	6.02894	6.38792	2.38545	-6.01582	12.963	8.00432	0.144208	0.950492	0.106625	16.7714	0.388958	259.961
Bace2	0.999396	0.000603865	7.41154	0.00049262	1.62315e-05	6.87339	6.87626	2.1318	-1.31371	13.9339	1.39535	0.0333604	0.678607	0.0177524	2.68189	0.0712135	258.851
Tmem204	0.991345	0.00865539	4.74088	0.000579509	2.39888e-05	6.62971	6.54163	2.15943	-3.42643	13.5981	1.74708	0.03493	0.746822	0.0222034	3.37632	0.0869129	257.546
Igfbp7	0.996176	0.00382448	5.5625	0.00726515	0.000431975	6.91647	7.07329	2.16771	-4.04884	13.6813	25.7946	0.702837	0.983703	0.106338	48.5838	1.32746	253.136
Stab1	0.999597	0.000402576	7.8172	0.00243279	0.000105817	5.683	5.81259	2.12779	-2.34459	13.1661	7.73007	0.148224	0.955732	0.0966175	14.4719	0.330294	249.003
Armcx4	0.998994	0.00100644	6.90032	0.000104211	3.8578e-06	6.07224	6.00321	2.22219	-0.991157	13.7145	0.279575	0.00474576	0.205403	0.00451732	0.550467	0.0140384	238.101
AU021092	0.999597	0.000402576	7.8172	0.00011605	7.06418e-06	7.56027	7.29649	2.64524	-5.41957	17.8715	0.347532	0.020899	0.225266	0.00318349	0.679413	0.0223303	230.026
Lrrc32	0.98913	0.0108696	4.51086	0.000386133	2.02319e-05	6.15818	6.19903	2.30183	-1.80999	13.7745	1.36186	0.0324908	0.623341	0.0170818	2.53541	0.0700194	222.988
Efnb2	0.99839	0.00161031	6.42971	0.000279696	1.10624e-05	5.72082	5.74232	2.12901	-2.18507	14.0653	0.601745	0.0150258	0.348548	0.0102506	1.25431	0.0322478	222.518
Nrp2	0.998792	0.00120773	6.7178	0.00130391	5.67445e-05	5.75149	5.82132	1.81417	-1.48352	13.1585	2.79083	0.0864628	0.861438	0.0483419	5.55573	0.143984	221.925
Ppic	0.992955	0.00704509	4.94835	0.000298605	1.74253e-05	6.1937	6.32045	2.25247	-1.32653	13.3551	0.963541	0.0247679	0.56453	0.0156964	1.83884	0.0520792	218.69
Col4a1	0.991345	0.00865539	4.74088	0.00107638	5.18382e-05	6.51384	6.56436	2.25822	-2.49386	13.2627	3.71062	0.0899263	0.876081	0.0373397	6.7837	0.202645	218.056
Pxdn	0.993156	0.0068438	4.97754	0.000442209	1.77525e-05	6.98263	6.99489	2.21089	-2.72437	14.0937	1.39114	0.0300811	0.653584	0.0196021	2.55774	0.0828399	215.593
Coro2b	0.999396	0.000603865	7.41154	0.000243453	6.76555e-06	6.77752	6.75599	2.09319	-1.82715	14.4345	0.478503	0.00946942	0.359226	0.00821665	0.956153	0.0301262	215.107
Fcgr2b	0.997987	0.00201288	6.20617	0.00454773	0.000203364	5.446	5.66467	1.99483	-2.296	12.6379	15.0267	0.298563	0.949615	0.163456	28.819	0.732313	214.319
She	1	0	18.4207	0.000388844	1.60041e-05	5.87624	5.78676	2.27255	0.307585	14.2772	1.11272	0.0228519	0.609535	0.020759	2.12597	0.0593581	210.463
Tcim	0.996981	0.00301932	5.7997	0.00107564	4.81231e-05	4.95053	4.72185	2.06068	-2.27061	12.286	3.77716	0.0808106	0.858529	0.0631614	7.27953	0.171671	209.922
Cdkn1c	0.996779	0.00322061	5.73495	0.000180358	9.84885e-06	4.722	4.79941	1.75265	-1.62877	12.7214	0.583994	0.0132351	0.339582	0.010958	1.15162	0.0260121	209.055
Mapk12	1	0	18.4207	0.000278689	1.18017e-05	5.59675	5.54586	1.77512	0.316133	13.5728	0.714368	0.0124613	0.478583	0.0115254	1.41086	0.0395561	199.622
Ddah2	0.994565	0.00543478	5.20948	0.000365725	1.93711e-05	5.41443	5.42696	1.8315	-1.89347	12.5655	1.26423	0.0375755	0.637407	0.0215549	2.38222	0.0651327	198.032
Plxnc1	0.998591	0.00140902	6.56345	0.0021088	8.51658e-05	5.31327	5.29443	1.80801	-2.16861	12.4166	6.08842	0.124458	0.93294	0.0892557	11.7365	0.321511	193.956
Plekhg1	1	0	18.4207	0.00173158	4.60276e-05	6.38371	6.54619	2.03773	0.439796	14.6105	1.68177	0.0326898	0.709965	0.0265438	3.96331	0.131542	192.338
Cd59a	0.999597	0.000402576	7.8172	0.000855496	4.48056e-05	5.01936	4.79866	1.96725	-0.762395	12.3932	2.73569	0.0769418	0.852393	0.0604348	5.26082	0.138202	191.068
Nid1	0.993961	0.00603865	5.10352	0.000647886	3.59547e-05	6.89975	7.03026	2.28474	-3.59927	14.0243	1.88114	0.0579735	0.760808	0.0245247	3.54804	0.129776	188.638
Tmcc2	0.999799	0.000201288	8.51052	0.000332695	1.6508e-05	5.04742	4.76407	1.7881	-0.39147	12.0647	0.939873	0.0209359	0.498944	0.01986	1.8429	0.0502503	185.111
Rasgrp3	0.999396	0.000603865	7.41154	0.00140705	6.45944e-05	6.25723	6.38173	2.3355	-3.36557	14.8623	2.99765	0.0732646	0.882157	0.0514001	6.13088	0.208167	184.287
S100a16	0.999195	0.000805153	7.12366	0.000652466	3.73143e-05	5.39185	5.42795	2.14738	-1.65573	12.4154	2.31322	0.0723655	0.820317	0.0473545	4.51203	0.132982	182.944
Slc43a3	0.99215	0.00785024	4.83933	0.00122016	6.70833e-05	5.66224	5.69407	1.77044	-1.76391	13.2375	3.78131	0.0936035	0.880862	0.0450037	7.27023	0.226283	181.922
Ccdc80	0.99215	0.00785024	4.83933	0.000498216	3.20294e-05	6.66826	6.79289	2.19631	-2.59254	14.6672	1.66203	0.0573839	0.715623	0.0222771	3.10192	0.114862	180.08
Cntfr	0.997585	0.00241546	6.02344	0.000194881	4.83442e-06	6.9688	7.0154	2.28475	-5.94108	15.5719	0.333865	0.00726603	0.259633	0.00586588	0.672143	0.0262751	178.269
Adamts1	0.996377	0.00362319	5.61677	0.000415867	3.27893e-05	6.08659	5.99782	2.67684	-4.65284	13.7349	1.73533	0.0570081	0.522433	0.0257848	3.40691	0.120304	172.367
Prickle1	0.999597	0.000402576	7.8172	0.00161488	3.49497e-05	6.80665	6.73464	1.83775	0.0641556	13.3161	1.17343	0.0709211	0.591485	0.0360943	2.95943	0.117086	172.043
Ripply3	0.999799	0.000201288	8.51052	0.000216682	1.03756e-05	5.48068	5.41245	2.14855	-0.295572	12.879	0.654899	0.0154606	0.439355	0.0146647	1.2625	0.0408182	169.517
Tbx2	0.994163	0.00583736	5.13762	0.000188894	8.43538e-06	6.33843	6.25053	2.23888	-3.87777	14.4305	0.527473	0.0125497	0.37369	0.00989683	1.04459	0.0391108	169.29
Jcad	0.999799	0.000201288	8.51052	0.000236735	1.08272e-05	5.40185	5.25343	1.79041	0.0286503	11.1613	0.611985	0.0153058	0.411045	0.0140678	1.20088	0.0383812	169.014
Nes	0.991546	0.00845411	4.76461	0.000150387	8.8599e-06	5.77048	5.79568	2.10881	-2.67162	13.3127	0.48452	0.0148268	0.322568	0.0112601	0.877995	0.0303083	167.164
Cd93	0.996578	0.0034219	5.67413	0.000843455	4.74776e-05	6.02369	6.2184	2.49718	-3.39368	15.0079	2.81488	0.0876197	0.835279	0.0489978	5.27949	0.192861	164.896
Col4a2	0.992754	0.00724638	4.91998	0.000521836	2.65667e-05	6.26417	6.34174	2.20084	-2.0101	12.8657	1.61075	0.0493662	0.693549	0.0288136	2.96533	0.117029	158.725
Nr2f2	0.990942	0.00905797	4.69501	0.00157979	8.68799e-05	5.80256	5.67621	2.2897	-1.27077	12.9031	4.67157	0.146227	0.918954	0.0820265	9.12052	0.336147	157.438
Arhgap23	0.999799	0.000201288	8.51052	0.00100492	4.89718e-05	5.03185	4.95185	1.44827	0.12389	10.8883	2.3466	0.0703169	0.821672	0.0559469	4.57562	0.153163	150.323
Mest	0.994565	0.00543478	5.20948	0.000115321	7.29903e-06	6.09824	6.06514	2.26985	-1.8035	13.1538	0.370483	0.0105158	0.256126	0.00707443	0.696942	0.028631	148.445
Npl	0.998591	0.00140902	6.56345	0.000235338	1.29343e-05	5.05311	4.95773	1.88281	-1.62747	11.9214	0.577758	0.0174576	0.402698	0.0157775	1.10845	0.0395744	141.533
Sparc	0.996377	0.00362319	5.61677	0.00273313	0.000286627	6.5541	6.65226	2.43589	-4.22022	13.1276	10.4837	0.586109	0.950632	0.0682756	19.5024	0.90525	141.2
Slc9a3r2	0.99215	0.00785024	4.83933	0.000780253	5.53659e-05	4.74347	4.67383	1.72196	-1.1797	10.4417	2.59995	0.0862712	0.81193	0.0571629	4.95157	0.168951	139.021
Tfpi	0.998591	0.00140902	6.56345	0.00079707	5.10476e-05	4.84129	4.6832	1.98471	-0.776322	12.9327	2.3345	0.0689978	0.790114	0.0574429	4.44391	0.163418	131.651
Gata2	0.999597	0.000402576	7.8172	0.000128366	4.58448e-06	6.52699	6.39404	2.36998	-5.0647	15.5645	0.317887	0.011378	0.254672	0.003493	0.622161	0.0309636	131.149
Rapgef5	0.999799	0.000201288	8.51052	0.00142063	7.9724e-05	5.72615	5.46903	2.33095	0.0463104	14.1013	3.01239	0.0835814	0.889648	0.0582019	6.23174	0.28316	126.02
Calml4	0.998994	0.00100644	6.90032	0.000243798	1.48803e-05	5.33569	5.25959	2.20265	-2.20477	12.2565	0.677412	0.0314665	0.434355	0.0213265	1.32426	0.0569645	124.039
Plxna2	0.998792	0.00120773	6.7178	0.000662213	3.28986e-05	6.14321	5.84781	2.11462	-0.358002	13.6561	1.19628	0.0815623	0.622425	0.0389831	2.43777	0.12181	122.944
Nexn	0.996377	0.00362319	5.61677	0.000108137	5.14211e-06	5.90161	5.88262	2.04674	-3.44387	12.2488	0.276308	0.00900516	0.2114	0.00755343	0.516908	0.0258377	118.067
Gm13889	0.996578	0.0034219	5.67413	0.000195657	1.90324e-05	5.55993	5.64379	2.46427	-3.45646	13.1835	0.697036	0.0345099	0.392278	0.0137214	1.34464	0.0641669	116.51
Plxnd1	0.99839	0.00161031	6.42971	0.00122742	8.69842e-05	4.58149	4.32401	1.85916	-0.886363	12.0411	3.6703	0.118784	0.906264	0.0943331	7.11046	0.280658	116.072
Rhoj	0.992754	0.00724638	4.91998	0.000466472	2.21893e-05	6.819	6.91332	2.30458	-1.48004	14.3705	1.07694	0.0461017	0.59541	0.0268976	2.181	0.130895	113.62
Cavin1	0.992552	0.00744767	4.89238	0.000202098	2.07621e-05	5.82511	5.85325	2.41116	-3.43239	12.7534	0.596964	0.0416875	0.409033	0.0178777	1.14493	0.0606408	109.981
Mxra7	0.992351	0.00764895	4.86551	0.000172001	1.45814e-05	5.85066	5.84858	2.27182	-3.69024	14.352	0.47177	0.0225645	0.353987	0.0159764	0.908837	0.0494632	107.5
Amotl2	0.993559	0.00644122	5.03857	0.000354343	2.57811e-05	5.05316	5.00817	2.40035	-1.46542	12.3515	1.12382	0.0576124	0.606905	0.0406116	2.17602	0.102639	107.131
Ica1	0.999597	0.000402576	7.8172	0.000386151	1.34966e-05	5.92822	5.90799	1.77419	-0.334524	11.9111	0.38664	0.0172513	0.292943	0.0128077	0.924261	0.0512733	106.863
F2r	0.997585	0.00241546	6.02344	0.000654252	4.42034e-05	5.13774	5.27333	2.10343	-1.42446	11.2615	2.22943	0.0680472	0.7887	0.0511275	4.2727	0.205741	106.697
Upp1	0.995572	0.00442834	5.41529	0.000148131	1.15925e-05	5.15966	5.32307	2.10691	-3.77696	12.3927	0.455991	0.0188578	0.325995	0.0119455	0.86899	0.04232	105.947
Plpp3	0.992754	0.00724638	4.91998	0.00576345	0.000339623	5.30716	5.12966	2.31226	-3.9041	12.0287	17.2744	1.39517	0.982488	0.197097	33.079	1.66361	105.527
Efnb1	0.994968	0.00503221	5.28685	0.00061847	4.02745e-05	3.87004	3.68678	1.83294	-1.78867	10.7662	1.95486	0.0621665	0.604554	0.0519455	3.82152	0.140332	105.388
Plcb4	0.996377	0.00362319	5.61677	0.000861919	6.07758e-05	5.61012	5.68342	2.31541	-1.13962	14.2138	1.04923	0.0539057	0.566422	0.0378261	2.46319	0.136593	101.167
Emilin1	0.991948	0.00805153	4.81381	0.000750652	7.74503e-05	4.60292	4.66598	2.08805	-3.94354	11.5861	2.62998	0.113441	0.820477	0.0601695	4.89105	0.223411	100.77
Plk2	0.996377	0.00362319	5.61677	0.000632968	5.8053e-05	4.00252	3.98375	1.61707	-1.88844	9.1112	2.24174	0.0802506	0.696537	0.0503611	4.51592	0.180182	100.315
Slc39a8	0.99839	0.00161031	6.42971	0.000478949	3.09335e-05	4.52865	4.53359	1.65999	-3.17234	10.7151	1.44023	0.0670671	0.650974	0.0403537	2.72564	0.124077	99.4829
Adarb1	0.999396	0.000603865	7.41154	0.000611915	3.51307e-05	5.23499	5.09332	1.802	-0.744654	12.2301	1.14227	0.0838615	0.611408	0.0507959	2.31931	0.126666	95.8555
Uaca	0.999195	0.000805153	7.12366	0.000187821	1.21734e-05	4.83052	4.669	1.79739	-1.44711	11.5261	0.442144	0.0208254	0.319819	0.0180693	0.840386	0.0425986	95.2965
Slco2a1	0.993559	0.00644122	5.03857	0.000893058	6.98698e-05	4.67189	4.3662	2.23912	-1.35627	12.7144	2.52881	0.124738	0.774395	0.0773839	4.75548	0.238459	93.1692
Gata4	0.999799	0.000201288	8.51052	0.000955457	4.3016e-05	6.05616	5.88498	2.11599	-1.19432	13.1898	1.61374	0.0984009	0.6908	0.0583272	3.43814	0.22638	91.9777
Pik3c2b	0.997585	0.00241546	6.02344	0.000284294	1.87217e-05	5.17935	5.212	1.84676	-2.50246	11.6212	0.606686	0.0233014	0.424513	0.0210317	1.20853	0.0686205	91.2174
Elk3	0.999396	0.000603865	7.41154	0.00145313	0.000106819	4.53766	4.11629	1.96381	-0.684067	13.7457	3.46017	0.119433	0.915667	0.101894	6.84959	0.34429	90.2758
Il6st	0.996981	0.00301932	5.7997	0.00264281	0.000222954	3.91983	4.01305	1.52711	-1.25194	8.93864	8.32428	0.338032	0.972447	0.204761	16.3262	0.711629	89.9286
Mxra8	0.996779	0.00322061	5.73495	0.000161242	2.01269e-05	5.51224	5.546	2.11737	-3.07491	12.7697	0.503626	0.0306043	0.356477	0.0167502	0.96037	0.0591645	89.4757
Hyal2	0.999396	0.000603865	7.41154	0.000605391	4.86032e-05	3.82144	3.69214	1.32857	-0.51295	7.9002	1.90276	0.0747015	0.750588	0.0661385	3.56875	0.159624	85.437
Prex2	0.998994	0.00100644	6.90032	0.00129823	4.79994e-05	6.71005	6.66592	2.15179	-0.553814	13.8398	2.13161	0.0956006	0.795374	0.0460575	4.73604	0.372741	85.2579
Msrb3	0.999597	0.000402576	7.8172	0.000717236	3.19815e-05	5.95214	5.83058	1.99943	-0.359725	12.7483	1.31322	0.0714886	0.671654	0.0457996	2.75796	0.19346	84.8537
Epas1	0.991948	0.00805153	4.81381	0.00139278	0.000112726	4.8301	4.73728	2.18541	-0.867779	12.0914	3.98661	0.294805	0.919811	0.121798	7.74321	0.447493	83.5778
Tmem47	0.998591	0.00140902	6.56345	0.00018227	1.99384e-05	6.35293	6.27262	2.51627	-3.77325	13.9823	0.522294	0.031437	0.374128	0.0162786	1.01131	0.0773605	83.0497
Kctd12b	0.999597	0.000402576	7.8172	0.000209299	1.91848e-05	4.58216	4.11982	2.26076	-1.24305	13.0235	0.661713	0.0332424	0.417181	0.0293884	1.25804	0.0705407	81.7191
Smtn	0.992754	0.00724638	4.91998	0.000173742	1.45153e-05	4.83884	4.83112	1.80378	-2.69772	11.8549	0.50263	0.0242225	0.352452	0.0190125	0.954769	0.0576237	80.1748
Nrp1	0.997585	0.00241546	6.02344	0.00334835	0.000298051	4.0899	3.8914	1.56517	-1.87723	9.42373	8.54714	0.544296	0.979659	0.228836	16.8657	0.867297	79.5333
Atp2b4	0.998792	0.00120773	6.7178	0.000573474	4.79243e-05	5.31942	5.60359	2.39405	-0.883854	14.4396	1.50392	0.0751216	0.696358	0.0555122	2.91616	0.21255	72.9818
Dab2ip	0.997383	0.00261675	5.9432	0.000361789	3.25506e-05	4.42573	4.49037	1.67492	-1.0182	10.3317	0.957425	0.0466175	0.560386	0.0389241	1.8313	0.111303	72.818
Chst15	0.991345	0.00865539	4.74088	0.00071229	6.08993e-05	3.97121	4.00574	2.07362	-4.02786	13.4985	2.60866	0.112977	0.806431	0.0848563	4.86202	0.26586	72.625
Cd55	0.988124	0.011876	4.42129	0.00221496	0.000250094	4.95857	4.71353	2.59277	-3.58439	14.0215	6.25752	0.244982	0.952006	0.126455	12.1333	0.852319	70.5887
Pla2r1	0.988124	0.011876	4.42129	0.000305715	1.41685e-05	7.41356	7.5259	2.48867	-5.66626	15.5987	0.584054	0.0310169	0.388513	0.0192557	1.18149	0.124606	70.2939
Mb21d2	0.998994	0.00100644	6.90032	0.000635739	3.67784e-05	5.4989	5.20911	2.26832	-3.25343	12.7452	0.748556	0.0935298	0.477985	0.0525571	1.64006	0.138083	65.3125
Hdgfl3	0.993357	0.00664251	5.0076	0.000195994	1.68675e-05	5.38153	5.453	2.39699	-1.61256	15.7997	0.428537	0.0211864	0.317946	0.0173324	0.853362	0.0711451	64.5496
St6galnac3	0.988124	0.011876	4.42129	0.000741426	0.000108236	5.6177	6.03277	2.84549	-3.32927	17.2113	0.514265	0.0301474	0.318325	0.0237288	1.45886	0.128495	63.7805
Rasal2	0.999597	0.000402576	7.8172	0.00199409	0.00014554	4.84502	4.59527	1.67545	-0.349544	10.5575	2.31265	0.287148	0.811432	0.109374	5.61012	0.426319	63.7577
Cav1	0.997987	0.00201288	6.20617	0.000109545	1.25575e-05	6.25074	6.23109	2.46383	-5.23281	14.519	0.283102	0.0354458	0.220883	0.0108917	0.562912	0.0554547	63.4502
Mt2	0.988325	0.0116747	4.43859	0.000213333	2.20153e-05	4.37305	4.4688	2.44882	-6.61273	11.2874	0.653086	0.0372734	0.364526	0.023493	1.27759	0.0881625	63.3713
Arap3	0.999396	0.000603865	7.41154	0.00066957	5.74978e-05	4.43609	3.91397	1.9355	-1.46211	12.7866	1.77597	0.0865954	0.769674	0.0744068	3.51297	0.246262	63.2817
Kitl	0.998792	0.00120773	6.7178	0.000330665	2.99494e-05	5.1496	5.12998	2.70323	-1.63658	13.6236	0.759573	0.0476197	0.423337	0.0348121	1.57452	0.128982	62.8628
Zbtb46	0.990137	0.00986312	4.60904	0.00068004	6.11577e-05	4.84442	5.10637	1.73101	-1.15141	9.87405	0.945392	0.0744363	0.558593	0.055129	2.07002	0.160234	62.5839
Nostrin	0.996377	0.00362319	5.61677	0.000666055	6.37342e-05	4.11547	4.17097	1.6736	-1.84555	8.9741	1.43669	0.105962	0.667371	0.0773913	2.80799	0.185516	62.292
Ldb2	0.99537	0.00462963	5.37064	0.00148435	3.81482e-05	7.29142	7.27149	2.53633	-1.24252	17.2389	1.22222	0.0819602	0.535343	0.0277671	3.5421	0.416176	62.0577
Wwtr1	0.999396	0.000603865	7.41154	0.000609589	4.40245e-05	5.38833	5.14632	2.22471	-0.360313	12.6478	1.12725	0.110044	0.612862	0.0634193	2.33211	0.20398	61.6047
Rps6ka2	0.995169	0.00483092	5.32787	0.000178096	2.07595e-05	4.06329	4.02995	1.69932	-1.55284	12.4058	0.302168	0.0175682	0.243535	0.0164849	0.638747	0.0429356	60.4489
Thbd	0.983897	0.0161031	4.11251	0.000322668	3.76767e-05	4.15256	4.08611	2.42745	-4.75511	13.4655	1.06218	0.054311	0.437901	0.0389462	2.02341	0.139317	60.311
Gm15675	0.987923	0.0120773	4.40428	0.000438947	4.61712e-05	4.81055	4.64357	2.36335	-3.98771	14.2782	0.678587	0.0290862	0.434574	0.0249889	1.48281	0.120667	59.1141
Calcrl	0.991747	0.00825282	4.78891	0.00143246	0.000103177	5.01585	4.86397	1.79448	-1.18439	12.9682	2.8085	0.138902	0.874607	0.0662049	5.83686	0.496632	58.9506
Selenop	0.986715	0.013285	4.30774	0.0153371	0.00153221	3.86986	3.63909	2.1904	-3.94982	9.83906	48.8358	3.35688	0.96918	0.52028	89.5906	5.98694	57.91
Nav1	0.989936	0.0100644	4.58863	0.000909012	0.000114747	4.67309	4.73393	2.49828	-1.72933	13.2617	2.0987	0.158865	0.785791	0.0996684	4.13542	0.334059	57.8497
Rcn1	0.986514	0.0134863	4.2925	0.000391875	4.68509e-05	3.99649	3.85435	2.06754	-2.36124	11.7613	1.25403	0.0684451	0.639658	0.0537288	2.39632	0.169621	56.4604
Pecam1	0.98591	0.0140902	4.24809	0.00145614	0.000213254	4.05003	3.47515	2.45073	-2.17007	14.1227	4.00675	0.194186	0.934594	0.138416	7.82031	0.563721	56.1847
Ndrg1	0.991747	0.00825282	4.78891	0.000470078	5.58671e-05	3.95067	4.07817	1.76988	-1.88076	9.01407	1.40345	0.0810169	0.658007	0.0575018	2.68117	0.189156	55.9983
Dab2	0.994163	0.00583736	5.13762	0.00213133	0.000257128	4.8112	5.17195	2.65915	-2.15206	13.5974	5.64187	0.465623	0.95368	0.194274	11.2894	0.974346	55.7455
9530082P21Rik	0.997987	0.00201288	6.20617	0.000116918	1.23801e-05	3.79742	3.62468	1.71701	-0.776672	9.04931	0.323385	0.0180914	0.249711	0.0170155	0.605842	0.0415919	55.3145
Fscn1	0.99839	0.00161031	6.42971	0.000345665	4.46682e-05	6.06047	6.12449	2.36253	-5.29052	16.3605	0.830358	0.0872218	0.494362	0.0164038	1.59981	0.17824	54.3964
Stard8	0.997987	0.00201288	6.20617	0.000705853	7.30332e-05	4.09073	3.71189	1.86002	-1.46414	10.8258	1.78707	0.10703	0.752879	0.0874282	3.51431	0.265144	54.22
Grasp	0.982689	0.0173108	4.03896	0.000202345	3.43622e-05	4.52833	4.43668	2.68863	-2.71597	14.0525	0.546221	0.0455416	0.387815	0.0280177	1.06103	0.0896221	53.6108
Serpinh1	0.991747	0.00825282	4.78891	0.000340223	7.38301e-05	5.83395	6.02864	2.90415	-3.31316	14.5359	1.0831	0.146883	0.56439	0.0373766	2.05876	0.225051	53.3688
Cracr2b	0.998994	0.00100644	6.90032	0.000281055	2.99186e-05	4.4738	4.50706	2.29468	-0.899116	12.3676	0.824142	0.0541489	0.520879	0.0469565	1.60796	0.136415	52.734
Ets2	0.990137	0.00986312	4.60904	0.000988499	0.000117519	3.52271	3.31609	1.78748	-2.70571	9.10466	3.21901	0.168077	0.870443	0.117981	6.13531	0.413061	52.3238
Arhgap31	0.998591	0.00140902	6.56345	0.00138414	0.000152909	4.1181	3.33722	2.25345	-1.44044	14.3975	2.45288	0.14955	0.846316	0.116227	5.08277	0.405198	51.6572
Bok	0.991143	0.00885668	4.71769	0.000153596	2.67361e-05	4.79807	4.83947	2.59176	-6.94982	12.9939	0.49476	0.0434783	0.344424	0.026367	0.945206	0.0880831	51.4873
Bgn	0.998792	0.00120773	6.7178	0.000865173	0.000200358	5.59205	5.51547	2.61896	-4.00202	13.1136	2.96177	0.355593	0.82207	0.0445247	5.59038	0.618379	50.5542
Lifr	0.987118	0.0128824	4.33892	0.0029155	0.000365782	3.83738	4.02897	1.8543	-3.42444	8.97803	8.70841	0.833876	0.97418	0.239632	17.1664	1.30747	50.383
Smad6	0.997182	0.00281804	5.86889	0.000598917	7.18857e-05	4.30159	4.0047	2.08882	-0.886021	10.8546	1.17954	0.0842373	0.56694	0.0663596	2.42935	0.207442	50.3759
Mid2	0.998591	0.00140902	6.56345	0.000238326	2.02683e-05	5.06303	4.69929	2.34836	-0.699149	12.6756	0.411962	0.042535	0.321014	0.0327708	0.854781	0.0882063	49.0644
Cnr2	0.984702	0.0152979	4.16462	0.000199387	2.49129e-05	4.67519	4.69897	2.72764	-6.55472	14.905	0.525401	0.0288357	0.369725	0.0263522	0.986678	0.0947309	48.6948
Nkd1	0.996176	0.00382448	5.5625	0.000175464	2.13013e-05	5.59041	5.50822	2.44522	-5.86825	13.4695	0.41234	0.0364333	0.314878	0.0216728	0.793482	0.0924453	47.984
Il1a	0.979469	0.0205314	3.86505	0.00035943	5.89638e-05	4.45463	4.68498	2.86828	-6.30169	13.5678	1.04194	0.114304	0.479599	0.0639573	2.14977	0.199882	47.9104
Adgrl2	0.998188	0.00181159	6.31173	0.00154387	0.0001255	5.18136	5.15544	1.83692	-0.273735	12.4152	2.40517	0.464562	0.836176	0.103043	5.14244	0.5567	47.8621
Pear1	0.987721	0.0122786	4.38754	0.000239443	2.56065e-05	5.022	5.26931	2.27467	-0.557878	14.1758	0.629219	0.0366102	0.439654	0.0307664	1.22666	0.128851	47.8093
Gas6	0.998188	0.00181159	6.31173	0.000745388	9.24349e-05	4.7597	4.54667	2.48738	-4.0693	12.8801	2.29952	0.265792	0.754353	0.0704274	4.34282	0.441511	46.8177
Snrk	0.998792	0.00120773	6.7178	0.00211194	0.000239998	3.49665	3.48698	1.14686	-1.19819	7.95815	5.39646	0.397892	0.954337	0.234193	10.5379	0.806134	45.7089
Itga1	0.988124	0.011876	4.42129	0.00135872	0.000164546	4.83291	4.95432	2.30508	-1.74648	10.5623	3.87242	0.292439	0.901442	0.125431	7.43327	0.791922	45.3634
C5ar2	0.993357	0.00664251	5.0076	0.000330199	3.50256e-05	4.74679	4.97289	2.69671	-2.59176	14.954	0.988823	0.078563	0.55405	0.0637509	1.90398	0.202913	44.5403
Car8	0.9843	0.0157005	4.13824	0.000822725	0.000101948	4.58752	4.46742	2.54308	-3.8444	12.6598	2.10738	0.278843	0.750588	0.124672	4.19083	0.432847	44.4165
Inpp5a	0.99839	0.00161031	6.42971	0.00066232	8.12374e-05	3.63921	3.63581	1.20681	-0.87291	8.40439	1.23431	0.0905748	0.65717	0.0731024	2.5155	0.211362	43.3118
Ctla2a	0.986514	0.0134863	4.2925	0.000582421	0.000113553	4.6885	5.0392	2.86316	-5.32347	14.1578	2.08354	0.122557	0.700841	0.0542004	3.98718	0.432015	43.2713
Cpd	0.987721	0.0122786	4.38754	0.000638464	8.03974e-05	3.5268	3.50262	1.86027	-2.60125	8.81845	1.85815	0.124761	0.759613	0.0952469	3.57566	0.296127	42.5851
Ptpn14	0.996377	0.00362319	5.61677	0.000153525	1.51809e-05	5.79044	5.81923	2.48833	-2.58131	15.3961	0.263259	0.023692	0.211858	0.0164775	0.560884	0.0787387	41.2473
Dysf	0.981683	0.0183172	3.98143	0.000412128	7.98619e-05	4.69137	5.24558	2.76046	-1.9796	13.2502	0.670618	0.063913	0.444535	0.0518055	1.38239	0.157375	41.2093
Prrg1	0.998591	0.00140902	6.56345	0.000198651	1.75539e-05	4.82876	4.79279	1.88295	-0.102375	10.9999	0.261944	0.0230435	0.212017	0.017406	0.589665	0.069712	40.8445
Tnfsf10	0.990338	0.00966184	4.62986	0.000352942	4.33087e-05	4.31228	4.16855	2.0134	-1.85504	11.7922	0.905028	0.0608548	0.521258	0.0470597	1.73715	0.183417	40.8418
Stxbp1	0.998188	0.00181159	6.31173	0.000269145	3.36128e-05	3.99613	3.53819	2.07901	-0.480343	12.7283	0.592621	0.045608	0.421445	0.0410906	1.17521	0.115612	40.6212
Spats2l	0.990338	0.00966184	4.62986	0.000192539	1.71363e-05	5.3202	5.49842	2.44927	-2.58365	12.5236	0.296988	0.0265217	0.240487	0.0207148	0.647744	0.0849524	40.5654
Exoc3l4	0.988527	0.0114734	4.45618	0.000168659	1.95033e-05	3.93157	3.68241	2.29632	-3.02248	11.4378	0.50508	0.0376492	0.344981	0.032535	0.963176	0.0937522	40.3915
Sgce	0.990338	0.00966184	4.62986	0.000182434	1.99983e-05	5.08857	5.09096	2.06581	-2.97832	11.5583	0.367534	0.0351142	0.283301	0.0243773	0.724007	0.0921182	39.9938
Mfge8	0.992552	0.00744767	4.89238	0.000279489	5.12819e-05	4.3941	4.45318	2.11447	-3.37698	11.8861	0.82217	0.102307	0.504861	0.0398674	1.60089	0.176077	39.951
Spats2	0.999597	0.000402576	7.8172	0.000299293	3.46304e-05	4.23491	3.6837	2.17795	-0.243757	12.7532	0.523349	0.0558806	0.37889	0.0464628	1.07793	0.115996	39.3541
Nbea	0.999799	0.000201288	8.51052	0.000427054	2.86302e-05	5.69284	5.45922	2.4276	-0.918665	12.9776	0.471331	0.0453943	0.334841	0.03042	1.14143	0.166335	39.0655
Zmynd15	0.994767	0.00523349	5.24743	0.000199699	3.05132e-05	4.48159	4.35227	2.10791	-4.6449	11.893	0.499861	0.0548121	0.361278	0.0311054	0.954531	0.11058	38.6853
Mmp14	0.988325	0.0116747	4.43859	0.000336036	5.42271e-05	3.78623	3.63482	2.08965	-3.77188	9.9943	0.826453	0.0794915	0.504363	0.0561459	1.59912	0.15697	38.5718
Clca3a1	0.997987	0.00201288	6.20617	0.000110823	1.61701e-05	5.94683	5.87666	2.87625	-4.67124	17.193	0.277404	0.0280766	0.202634	0.0141931	0.535369	0.0828534	38.4263
Ctdspl	0.98752	0.0124799	4.37108	0.000531376	5.39132e-05	5.08916	5.13686	2.12644	-2.83071	11.8329	1.03261	0.0941931	0.578296	0.0503832	2.06825	0.273945	38.4225
Cd36	0.985507	0.0144928	4.21951	0.00143206	0.000205523	3.76489	3.71989	2.15253	-1.82576	11.6472	3.93922	0.346419	0.848069	0.169573	7.69829	0.768113	37.733
Sptbn1	0.995169	0.00483092	5.32787	0.0025326	0.000365817	3.42855	3.44698	1.52253	-1.35742	9.23497	6.82655	0.470884	0.972666	0.264333	13.1964	1.2167	37.1859
Dlc1	0.993156	0.0068438	4.97754	0.0029059	0.000327101	5.14815	4.82134	2.55224	-2.01031	12.9736	5.41583	0.778504	0.950233	0.162432	11.2249	1.5632	36.9675
Micall2	0.991143	0.00885668	4.71769	0.000153288	2.33776e-05	4.00107	3.88836	2.45246	-3.30348	12.7428	0.400466	0.0378261	0.303961	0.0330582	0.764732	0.0834115	36.6825
Tcf7l1	0.999195	0.000805153	7.12366	0.000727519	7.24676e-05	5.02384	4.60271	2.32303	-1.94882	12.7231	0.747181	0.118873	0.465833	0.0620118	1.6848	0.236647	35.7671
Hmcn1	0.996176	0.00382448	5.5625	0.000446388	2.15393e-05	7.20251	7.21694	2.87944	-3.14831	18.8837	0.428936	0.0497716	0.244312	0.0219307	1.1909	0.241703	35.4877
Icam2	0.991546	0.00845411	4.76461	0.000488941	7.973e-05	3.62109	3.29856	2.16574	-3.67235	13.5363	1.61671	0.126301	0.699765	0.0819971	3.01703	0.308731	35.3865
Igfbp4	0.984702	0.0152979	4.16462	0.00257543	0.000410226	3.36512	3.30463	2.13139	-2.52613	10.0708	8.38576	0.845011	0.935092	0.273088	16.0107	1.5226	35.3855
Cpne2	0.990338	0.00966184	4.62986	0.000457227	6.78711e-05	3.23067	3.022	1.58413	-1.79976	8.86427	1.22126	0.106382	0.637287	0.0869197	2.37322	0.217792	35.2036
Gatm	0.992351	0.00764895	4.86551	0.00257423	0.000316945	4.47461	4.6841	2.78121	-5.75873	13.752	7.38272	0.675129	0.924712	0.270479	14.421	1.83734	35.1206
Loxl2	0.99537	0.00462963	5.37064	0.000175493	1.8302e-05	5.12738	5.18552	2.02621	-3.01256	12.5085	0.342551	0.0347237	0.256126	0.0246057	0.629711	0.091961	35.1102
Itga8	0.988124	0.011876	4.42129	0.000219267	2.27851e-05	5.45293	5.71169	2.49506	-5.36462	14.2297	0.460971	0.0383198	0.298243	0.0223876	0.882082	0.137028	35.1019
Rarg	0.98591	0.0140902	4.24809	0.000307938	4.9619e-05	3.5412	3.68794	1.86172	-2.2772	9.56842	0.851596	0.0631688	0.520042	0.0547458	1.63192	0.164795	35.0677
Fermt2	0.985105	0.0148953	4.1917	0.000831746	0.000140313	4.51727	4.24651	2.76246	-3.33354	12.9873	2.35516	0.337937	0.828306	0.139971	4.49795	0.593651	34.2262
Grb10	0.987721	0.0122786	4.38754	0.000209718	1.72187e-05	6.11417	5.9974	2.50182	-1.92044	13.857	0.357254	0.0354827	0.275431	0.0231982	0.740758	0.13284	34.0945
Maf	0.992754	0.00724638	4.91998	0.00538012	0.00077661	4.12361	4.23749	2.42293	-3.25684	11.2529	15.4615	1.54883	0.982368	0.360973	30.0851	3.63986	34.0835
Dock6	0.987923	0.0120773	4.40428	0.000302077	4.00578e-05	3.89678	3.97225	1.50158	-0.428947	8.27845	0.587301	0.0615475	0.418138	0.0453353	1.18871	0.136009	34.0578
Fkbp9	0.985105	0.0148953	4.1917	0.0002489	4.11178e-05	3.7527	3.43684	2.17498	-1.9208	9.89948	0.731721	0.0805895	0.48456	0.0595947	1.40659	0.155583	33.9272
Vamp5	0.997786	0.00221417	6.11066	0.00117844	0.000171531	2.96927	2.90691	1.04131	-1.15002	6.57077	3.15526	0.241776	0.882317	0.176271	6.17024	0.545142	33.6079
Cdc42ep2	0.97967	0.0203301	3.87511	0.000415243	6.99667e-05	3.55431	2.95998	2.3504	-2.79318	10.5985	1.26896	0.114864	0.645256	0.0829108	2.46963	0.261199	33.6059
Cnrip1	0.996377	0.00362319	5.61677	0.000187937	2.71115e-05	4.2279	3.26408	2.71319	-1.18407	15.8583	0.396601	0.0345763	0.302287	0.0305527	0.799731	0.101011	33.4735
Ppp1r16b	0.972222	0.0277778	3.55535	0.000544882	8.08282e-05	4.89946	5.21279	2.68503	-2.46328	15.1797	1.01664	0.0820192	0.586863	0.0651658	2.09075	0.313175	32.7087
Cnksr3	0.997585	0.00241546	6.02344	0.000604422	7.34549e-05	3.69307	3.63759	1.24786	-0.569656	8.82936	0.933996	0.103795	0.552058	0.0726382	1.97704	0.224739	32.4882
Tgfbr3	0.98913	0.0108696	4.51086	0.000650585	7.37998e-05	5.23417	5.29368	2.2312	-2.28835	12.629	1.20437	0.158769	0.654441	0.0716065	2.52816	0.409528	32.3124
Myo10	0.993156	0.0068438	4.97754	0.00135496	0.000186113	4.15166	3.85726	2.11142	-3.44877	10.9764	2.58672	0.336057	0.829442	0.15465	5.16677	0.670284	32.0024
Cuedc1	0.976047	0.0239533	3.7074	0.000298245	3.83994e-05	4.9215	5.0921	2.49596	-1.51176	14.3178	0.532972	0.0497494	0.387138	0.0394694	1.07238	0.164991	31.9878
Mrc1	0.98913	0.0108696	4.51086	0.0041527	0.000657878	4.652	5.40818	2.80298	-3.64512	12.9609	11.2849	1.19755	0.97161	0.30871	21.6819	3.16713	31.8473
Tshz3	0.996981	0.00301932	5.7997	0.000386331	4.99853e-05	4.83154	4.25058	2.56565	-1.04729	14.5837	0.358768	0.0385925	0.279217	0.0307074	0.823091	0.125737	31.6278
Csf1	0.985507	0.0144928	4.21951	0.00033224	5.28629e-05	4.16962	4.26123	2.07358	-4.8267	10.0764	0.934753	0.0870523	0.499123	0.0414738	1.80944	0.239467	31.5061
Rarb	0.99537	0.00462963	5.37064	0.000405908	3.62981e-05	5.29314	5.25511	2.23541	-3.43198	11.7031	0.567638	0.0791968	0.36598	0.0460722	1.20912	0.204946	31.2281
Apbb2	0.998994	0.00100644	6.90032	0.001283	0.000106811	5.52202	5.4277	2.11845	-0.88553	13.1376	1.32811	0.297222	0.660358	0.103228	3.03394	0.539809	31.036
Zcchc14	0.987319	0.0126812	4.35487	0.000422848	6.40986e-05	4.29842	3.80774	2.51238	-0.752229	13.1453	0.93559	0.163265	0.551759	0.0889167	1.85345	0.260086	30.6318
Sgk1	0.9843	0.0157005	4.13824	0.00151345	0.00023872	3.15744	2.86347	1.85667	-2.19333	9.43028	5.15277	0.438585	0.884588	0.225166	10.1719	1.07468	29.8852
Dennd3	0.988929	0.0110709	4.49231	0.000188743	2.85935e-05	3.82045	3.87021	1.77086	-1.5442	10.8818	0.334004	0.031717	0.269415	0.029182	0.688379	0.0888892	29.5865
Armcx2	0.971014	0.0289855	3.51155	8.66151e-05	1.49163e-05	3.55714	3.45628	2.3232	-2.06915	13.0454	0.273419	0.0292189	0.210981	0.025829	0.529706	0.0640913	29.3993
Plvap	0.998591	0.00140902	6.56345	0.000371931	0.000117423	4.71415	4.74186	2.66072	-5.98571	12.859	1.20991	0.207487	0.486253	0.0339204	2.24214	0.365665	28.9056
Bmpr2	0.996377	0.00362319	5.61677	0.00133194	0.000223727	3.19736	2.84596	1.56272	-1.03052	8.7404	3.12685	0.343316	0.890445	0.212152	6.36155	0.713007	28.5273
Lix1l	0.991143	0.00885668	4.71769	0.000138224	2.23352e-05	3.36181	3.16788	1.58966	-1.26919	8.17808	0.329243	0.0362196	0.271228	0.0315475	0.646279	0.0780479	27.8377
Mylip	0.987721	0.0122786	4.38754	0.00100058	0.000169537	3.43349	2.66049	2.47612	-2.36175	15.4708	2.8905	0.24846	0.792844	0.174959	5.68429	0.704727	27.6943
Klf7	0.995773	0.00422705	5.46201	0.00153327	0.000261403	3.17875	2.71961	1.775	-1.08867	10.9065	3.73907	0.343309	0.913237	0.22042	7.46958	0.85893	27.6436
Rnf144a	0.989332	0.0106683	4.52975	0.00032477	5.54945e-05	3.93081	4.2048	1.94659	-2.70023	8.58068	0.687273	0.0603021	0.457744	0.0484451	1.38379	0.198884	27.3496
Serpina3f	0.976852	0.0231481	3.74242	0.000147904	2.98373e-05	3.80139	3.49127	2.97136	-9.21197	15.4113	0.457385	0.0527045	0.272224	0.033972	0.880436	0.12243	27.3371
Ttc28	0.995974	0.00402576	5.511	0.000624114	0.000111111	4.02722	3.117	2.65038	-0.775405	15.5458	0.983643	0.0972808	0.555544	0.0729845	2.11393	0.312414	27.25
Dcbld1	0.991948	0.00805153	4.81381	0.000306547	4.01984e-05	4.4156	4.19447	2.37345	-2.90543	12.1215	0.391202	0.0686441	0.287744	0.0495357	0.861751	0.140796	27.026
Tiam1	0.976449	0.0235507	3.72477	0.000239199	5.0599e-05	3.87332	4.08406	2.68905	-5.78016	11.545	0.60812	0.0748195	0.387038	0.05507	1.16134	0.166683	26.9868
Asah2	0.998792	0.00120773	6.7178	0.000135599	2.22311e-05	3.28632	2.99245	1.54059	-0.666677	8.5327	0.280731	0.033014	0.23192	0.0298305	0.561097	0.0690996	26.6853
Rhoc	0.982085	0.0179147	4.00406	0.000452638	9.55707e-05	3.14471	2.64055	2.12197	-2.75066	9.39858	1.59661	0.194901	0.700562	0.122307	3.01981	0.367158	25.8647
Plscr4	0.99376	0.00623994	5.07052	0.00034184	3.19921e-05	5.63019	5.77707	2.1615	-2.90314	13.9841	0.545304	0.0612896	0.385146	0.0336035	1.16079	0.255717	25.5575
Tanc1	0.994364	0.00563607	5.17291	0.00091552	0.000123443	4.04235	3.6606	1.87493	-0.864971	11.0471	1.42332	0.194097	0.698191	0.117229	2.98455	0.475439	25.3757
Hlx	0.977657	0.022343	3.77865	0.000277344	5.18062e-05	3.28552	2.65829	2.27326	-2.7597	12.5533	0.844244	0.0964112	0.489541	0.0789241	1.6579	0.215341	25.2951
Dusp3	0.991747	0.00825282	4.78891	0.00133597	0.000217507	3.06781	2.72952	1.6767	-2.04939	7.96249	4.04586	0.390368	0.903973	0.236139	7.61957	0.925293	25.2627
Epn2	0.990942	0.00905797	4.69501	0.000417529	6.65602e-05	4.07535	3.92053	2.32583	-0.851481	11.3795	0.759015	0.114355	0.489521	0.0832498	1.61386	0.262843	25.0226
Aass	0.983696	0.0163043	4.09988	0.000634359	0.000107114	4.11631	3.61147	2.63631	-5.87638	12.4003	1.34295	0.305836	0.642228	0.118401	2.79743	0.460649	24.9976
Myo7a	0.9843	0.0157005	4.13824	0.000420484	8.02727e-05	3.22611	3.21949	1.97069	-2.83102	10.4373	1.21732	0.133987	0.636929	0.104753	2.32974	0.302665	24.8328
Cpne8	0.989533	0.010467	4.54901	0.000321448	4.88163e-05	4.35847	4.09507	2.27885	-3.25377	12.3286	0.446886	0.069521	0.328964	0.0464259	0.967702	0.172286	24.4807
Kcnq1	0.994968	0.00503221	5.28685	0.000279085	3.58557e-05	5.01721	5.15818	2.54092	-1.79478	11.8366	0.305654	0.0438099	0.241105	0.0274134	0.703073	0.144243	24.455
Fmnl3	0.99839	0.00161031	6.42971	0.000199518	3.33161e-05	3.42755	2.80895	2.05706	-1.77164	14.0319	0.412081	0.0399116	0.324381	0.0369713	0.830072	0.116864	24.3456
Syne1	0.998591	0.00140902	6.56345	0.0009714	0.000143676	3.44155	3.47367	1.38602	-1.19885	9.13377	1.24971	0.182181	0.586743	0.109595	2.63675	0.384355	23.6097
Abcc4	0.986514	0.0134863	4.2925	0.000300936	8.58767e-05	3.05921	2.60128	2.15069	-2.10993	13.3539	0.518289	0.0568239	0.378491	0.0491746	1.06565	0.139136	23.4306
Notch1	0.975242	0.0247585	3.67352	0.000780177	0.000145868	2.87988	2.65944	1.76146	-2.23269	10.3644	2.35389	0.224967	0.836295	0.167752	4.62604	0.569522	23.3923
Crim1	0.992351	0.00764895	4.86551	0.000879339	0.000163071	3.63665	3.10886	2.08465	-2.11959	11.6318	1.82602	0.236116	0.756106	0.137937	3.81937	0.595433	23.3271
Ifi44	0.961755	0.0382448	3.22475	0.000256069	5.20908e-05	2.96445	2.70421	2.19968	-2.80867	11.2283	0.827191	0.101828	0.413257	0.0637951	1.57666	0.201098	23.242
Tcn2	0.97967	0.0203301	3.87511	0.00161293	0.000301452	2.80368	2.7037	1.70021	-3.23514	7.58938	4.84839	0.550339	0.902837	0.272366	9.26437	1.12322	23.1248
Trove2	0.994968	0.00503221	5.28685	0.000210973	3.54747e-05	2.89309	2.68322	1.38699	-0.627042	8.04922	0.590608	0.0604422	0.395366	0.0513559	1.13848	0.14244	23.1236
Hdac7	0.986715	0.013285	4.30774	0.000609427	0.000109384	3.74047	3.63187	2.23368	-1.33623	13.403	1.41027	0.133847	0.702873	0.103913	2.81195	0.454958	23.1186
Nhsl2	0.971216	0.0287842	3.51872	0.000246346	5.07316e-05	4.13722	4.4012	2.41027	-3.17039	13.948	0.477288	0.0606927	0.353747	0.0464112	0.973709	0.174523	23.0826
Sh3rf1	0.998792	0.00120773	6.7178	0.000836348	9.06418e-05	4.44228	4.36334	1.63289	-0.707133	10.6264	0.612324	0.101098	0.394609	0.0599042	1.6126	0.316641	22.6238
Masp1	0.983092	0.0169082	4.0629	0.000608123	0.000138089	4.78669	4.5831	2.83874	-7.32196	12.6719	1.62209	0.37451	0.682472	0.103685	2.98278	0.645561	22.1166
Trp53i11	0.959742	0.0402576	3.17136	0.000230557	5.3562e-05	4.02987	4.35428	2.63369	-2.8885	13.4516	0.777045	0.0871334	0.448639	0.0665512	1.39289	0.255157	21.9988
Tspan9	0.998591	0.00140902	6.56345	0.000601696	0.000105419	3.55119	3.16172	1.69649	-0.74981	9.17856	0.774256	0.133633	0.501434	0.0898821	1.65233	0.267794	21.9114
Olfm1	0.983494	0.0165056	4.08741	0.000279933	7.13342e-05	4.10672	4.32011	2.78102	-4.40873	12.561	0.766745	0.152653	0.400685	0.078563	1.44747	0.27142	21.901
Dgkh	0.985507	0.0144928	4.21951	0.000466271	8.83067e-05	3.74926	3.72586	1.94574	-1.62378	11.4618	0.686018	0.0892115	0.447783	0.0661017	1.46799	0.251967	21.8437
App	0.97806	0.0219404	3.79724	0.00225955	0.000508292	3.10555	2.49793	2.09797	-1.89949	9.7706	5.84273	0.795313	0.965135	0.340604	11.4558	1.69658	20.9695
Ppp1r14a	0.991546	0.00845411	4.76461	0.000109598	2.97282e-05	3.73109	3.83075	2.15502	-4.32396	12.0316	0.327171	0.0575829	0.241065	0.0278261	0.62267	0.111478	20.8403
Cdh5	0.95632	0.0436795	3.08621	0.0018528	0.000392677	4.28148	4.80536	2.92186	-2.48934	12.904	5.34711	0.856934	0.946607	0.266153	10.1184	2.08898	20.7382
Eva1b	0.982689	0.0173108	4.03896	0.000493537	0.000117811	3.06068	2.68079	2.18556	-3.23901	12.0319	1.54764	0.208239	0.713691	0.128172	2.95468	0.437629	20.6644
Itga9	0.943841	0.0561594	2.82176	0.00125348	0.000365617	4.19497	4.99095	3.12276	-3.52203	12.865	2.54411	0.448136	0.813364	0.197804	5.12494	1.05395	20.3984
Fyn	0.980475	0.019525	3.91634	0.00171334	0.000383212	3.60885	3.28227	2.47979	-2.83614	14.5424	3.38477	0.476028	0.908276	0.217111	6.88263	1.22811	20.2249
Tmem64	0.990741	0.00925926	4.67283	0.000555916	0.00010346	2.6881	2.54646	1.27146	-2.68412	6.62812	1.63229	0.166043	0.728135	0.128276	3.16278	0.422749	20.1109
Ago3	0.996779	0.00322061	5.73495	0.000926941	0.000182857	2.9822	2.76249	1.36722	-0.80842	9.06062	1.64629	0.279786	0.719907	0.160825	3.49212	0.519543	20.0449
Cd38	0.973631	0.0263688	3.60885	0.0017227	0.000379799	3.67701	3.42015	2.64977	-2.33611	13.641	4.47402	0.608592	0.943101	0.274053	8.75955	1.62312	19.8438
Zfp366	0.987118	0.0128824	4.33892	0.000237636	7.03232e-05	4.26597	4.41559	3.12867	-3.65148	15.8423	0.370582	0.0896905	0.290154	0.0611791	0.788249	0.170172	19.7603
Itpkb	0.977858	0.0221417	3.7879	0.00131097	0.000273619	3.33826	2.80403	2.37546	-1.35353	15.2068	2.74931	0.303183	0.85562	0.198651	5.46581	0.92468	19.7326
Rab3il1	0.970612	0.0293881	3.49734	0.000244356	5.24066e-05	3.58253	3.85481	2.38871	-4.46551	10.3772	0.70616	0.115262	0.46914	0.086566	1.36353	0.248397	19.6657
Ets1	0.9531	0.0469002	3.0117	0.00221859	0.000453136	4.25985	4.49507	2.56868	-3.66421	13.4149	5.50375	0.642366	0.954257	0.236662	10.8152	2.43119	18.9499
Meis1	0.996176	0.00382448	5.5625	0.000398124	6.9072e-05	3.52626	3.28877	1.66486	-0.97917	10.1699	0.540065	0.110943	0.363211	0.0680472	1.25943	0.240533	18.4635
Ralgapa2	0.993357	0.00664251	5.0076	0.00198809	0.000338812	3.68821	3.77795	1.54218	-2.13367	8.08308	2.36558	0.860855	0.791011	0.152447	5.34714	1.08671	18.1477
Kcnk6	0.980878	0.0191224	3.93759	0.000255456	5.50015e-05	3.58122	3.07965	2.66076	-2.01513	14.4042	0.717038	0.126301	0.441626	0.0977819	1.3657	0.272264	17.9637
Sox4	0.975845	0.0241546	3.69883	0.000179198	5.7981e-05	3.90558	4.1713	2.58569	-4.92224	13.0091	0.609575	0.146264	0.305574	0.0391304	1.13669	0.249886	17.7659
Auts2	0.987721	0.0122786	4.38754	0.000650073	5.00893e-05	6.21985	6.52429	2.58583	-2.79937	14.7219	0.392736	0.0830803	0.266466	0.0348637	1.11694	0.394878	17.5934
Gimap6	0.964372	0.035628	3.29834	0.000998825	0.000270527	4.64271	5.11602	2.83982	-3.36755	15.6858	2.99865	0.381879	0.87104	0.15969	5.81607	1.53618	17.5776
Itga6	0.987118	0.0128824	4.33892	0.000188344	5.16613e-05	3.98158	4.25163	2.27545	-5.20295	10.5877	0.454736	0.089801	0.31181	0.0432719	0.876203	0.200326	17.415
Hbegf	0.954308	0.0456924	3.03905	0.000133545	4.43538e-05	3.16787	3.10864	2.67098	-3.78232	11.1705	0.46653	0.099322	0.296071	0.0552321	0.901268	0.165511	17.2503
Dock9	0.99839	0.00161031	6.42971	0.000300718	5.42718e-05	3.89721	3.77973	1.85776	-0.211135	11.3194	0.347791	0.103545	0.273598	0.0612601	0.80694	0.184769	17.0202
Ces2e	0.969404	0.0305958	3.45582	9.75026e-05	2.72064e-05	3.18921	2.44491	2.72266	-3.46945	11.7955	0.301132	0.0514959	0.227019	0.0401695	0.60244	0.113866	16.8734
Ccdc152	0.966989	0.0330113	3.37734	0.000182027	3.78159e-05	2.71801	2.41652	1.92029	-2.56363	9.48769	0.487887	0.0676197	0.330239	0.057045	0.938162	0.151748	16.8037
Prelp	0.995974	0.00402576	5.511	0.00017808	8.74336e-05	5.03079	5.03339	2.83206	-6.64762	13.7101	0.570407	0.189683	0.33	0.027804	1.04786	0.324492	16.2456
Sntb2	0.979871	0.0201288	3.88527	0.000479258	0.00011864	2.91573	2.87267	1.6342	-1.97292	9.35377	0.968403	0.14378	0.571263	0.103574	1.96424	0.356057	16.0851
Cers4	0.973229	0.0267713	3.59329	0.00034461	8.2656e-05	3.27504	2.62151	2.48143	-1.85506	14.2857	0.901901	0.117693	0.524864	0.0919676	1.73776	0.354176	16.0689
Sash1	0.974235	0.0257649	3.63264	0.00140429	0.000375724	3.2772	2.96374	2.22826	-2.13476	9.91226	2.47908	0.548032	0.850958	0.25451	5.1338	1.05188	15.9947
Epb41l2	0.99376	0.00623994	5.07052	0.00127316	0.00027507	2.89924	2.33968	1.84418	-0.877114	11.2066	2.64167	0.345505	0.862653	0.236949	5.30519	0.965647	15.9282
Nfib	0.969203	0.0307971	3.44905	0.00158154	0.000356553	4.74545	4.35169	3.00506	-2.94214	13.9156	3.22108	1.33363	0.89945	0.169145	6.5314	1.97662	15.6805
Dpy19l4	0.993156	0.0068438	4.97754	0.000387951	8.44715e-05	2.62556	2.41796	1.29475	-0.950459	7.69858	0.816113	0.126971	0.504861	0.103066	1.63268	0.275854	15.5397
Plxna4	0.991948	0.00805153	4.81381	0.000355884	6.73436e-05	5.32219	5.60799	3.40934	-3.25551	16.0483	0.372216	0.0917539	0.261047	0.0403979	0.913775	0.317644	15.3105
Mt1	0.962359	0.0376409	3.2413	0.00109336	0.000300332	2.46971	2.2726	2.15385	-5.98918	8.38964	3.35713	0.493427	0.735885	0.192837	6.50347	1.06171	15.1281
Ccnd2	0.977657	0.022343	3.77865	0.00133285	0.000356473	3.82789	3.9582	2.71273	-4.06933	13.8487	4.12527	0.652314	0.871917	0.198018	7.7505	1.96848	15.0715
Gimap4	0.987118	0.0128824	4.33892	0.00095452	0.000286393	4.33788	4.63904	2.61803	-3.86288	14.9339	3.11966	0.466514	0.862912	0.147082	5.96494	1.72049	15.0394
Ankrd50	0.983494	0.0165056	4.08741	0.000145478	3.15906e-05	2.52386	2.40952	1.27905	-1.01145	7.53042	0.397159	0.0509064	0.309599	0.046168	0.763204	0.128083	15.0388
Prkch	0.960548	0.0394525	3.19241	0.000796049	0.000226613	3.23785	2.74416	2.55703	-1.82675	14.6371	0.907459	0.150125	0.540861	0.115512	2.12109	0.46116	14.8924
Vav3	0.95934	0.0406602	3.16099	0.000560957	0.000176442	2.88325	2.26437	2.57498	-2.84974	15.297	0.546619	0.10171	0.365004	0.0842447	1.35823	0.26398	14.8349
Fnbp1l	0.984098	0.0159018	4.12529	0.000338343	8.8461e-05	2.88236	2.56866	1.76731	-2.75339	7.95616	0.717058	0.145394	0.468861	0.101113	1.4386	0.284751	14.5621
Crtap	0.967995	0.0320048	3.40934	0.000145879	3.60008e-05	2.58652	2.28251	1.84305	-2.62949	9.84783	0.436347	0.0645321	0.334442	0.0545173	0.847312	0.150597	14.5527
Cbfa2t3	0.96256	0.0374396	3.24687	0.000682998	0.000226073	3.79714	4.44789	2.90428	-4.2476	13.0845	1.63494	0.421304	0.680858	0.16843	3.20959	0.855218	14.2505
Ckap4	0.982488	0.0175121	4.0272	0.000294539	7.47408e-05	2.94718	2.06541	2.37515	-3.8216	12.4947	0.863769	0.138261	0.516755	0.106279	1.65478	0.343843	14.1836
F11r	0.974034	0.0259662	3.62465	0.000565659	0.000148269	2.75484	2.39889	1.86771	-1.94771	9.71279	1.42186	0.284134	0.697613	0.169042	2.79308	0.553169	13.9098
Wtip	0.930354	0.0696457	2.59214	9.136e-05	2.94529e-05	3.20553	3.31362	2.51986	-2.94761	10.8465	0.232558	0.050059	0.200562	0.043014	0.456384	0.105737	13.8358
Gimap8	0.966787	0.0332126	3.37105	0.000340442	8.06296e-05	4.20888	4.68868	2.27104	-2.28942	9.60954	0.798024	0.128371	0.504184	0.0821297	1.557	0.481931	13.5979
Sh3bp5	0.965378	0.0346216	3.32804	0.00181976	0.000456409	2.83509	2.60137	1.97572	-2.20551	8.77624	4.79099	0.763257	0.941646	0.342027	9.40924	1.96875	13.5497
Heg1	0.963164	0.0368357	3.26375	0.000764031	0.000242069	2.59021	1.95139	2.20765	-1.60637	12.2701	1.46591	0.247119	0.670459	0.17297	3.05777	0.585037	13.538
Prkce	0.994767	0.00523349	5.24743	0.00143086	0.000294144	3.2583	3.21284	1.34944	-1.80865	7.8372	1.02381	0.351135	0.556481	0.129742	2.5878	0.630009	13.3837
Thra	0.977053	0.0229469	3.75136	0.000254797	6.7776e-05	2.30585	2.24929	1.24922	-1.48905	6.08635	0.687732	0.102786	0.449695	0.082196	1.31786	0.235975	12.8776
Parvb	0.960346	0.0396538	3.18711	0.000296812	8.441e-05	3.2319	2.54391	2.57028	-1.6642	12.8454	0.705582	0.15364	0.47687	0.116735	1.37567	0.345569	12.8658
Hic1	0.913849	0.0861514	2.36156	0.000135198	4.88439e-05	3.08902	2.32574	2.94266	-2.72817	14.9192	0.448739	0.0971776	0.316014	0.072955	0.850729	0.204838	12.8292
Socs3	0.948873	0.0511272	2.92096	0.000386557	0.000131273	1.6097	1.64011	2.58141	-7.57171	9.11954	1.72732	0.19692	0.470096	0.104134	3.54507	0.447664	12.7472
Crip2	0.96558	0.0344203	3.33408	0.000741685	0.000259688	2.56634	2.14247	2.00647	-2.86829	8.58277	2.1556	0.425483	0.794059	0.196478	4.21449	0.853672	12.6698
Dennd2a	0.997182	0.00281804	5.86889	0.000148542	2.93087e-05	4.28743	4.13555	2.3695	-2.87115	12.5609	0.267741	0.0504937	0.223055	0.0329698	0.533365	0.183029	12.494
Rgl1	0.931361	0.0686393	2.60778	0.00135348	0.000447142	3.37761	3.48373	2.62724	-2.34084	11.7727	2.45151	0.560634	0.841774	0.24364	4.98196	1.35581	12.4111
Ptprm	0.930958	0.0690419	2.6015	0.000862521	0.00044623	3.92067	4.61857	3.06141	-2.63466	13.0133	0.525282	0.139816	0.326533	0.0909727	1.57457	0.500348	12.3381
Cntln	0.99215	0.00785024	4.83933	0.000188235	5.39193e-05	2.64349	2.07932	1.77232	-1.20065	10.461	0.310336	0.0549226	0.233713	0.0464923	0.639631	0.137552	12.2925
Kdelc2	0.950081	0.0499195	2.94614	0.000111517	3.14983e-05	2.43467	2.13957	1.9489	-2.07423	8.39591	0.30924	0.0602874	0.247022	0.0524466	0.574474	0.113956	12.2736
Pkd2	0.985709	0.0142915	4.2337	0.000227299	6.29704e-05	2.96107	2.69853	1.867	-1.9696	8.41803	0.490078	0.111422	0.363071	0.0802506	0.975594	0.236092	12.2359
Fabp5	0.957931	0.0420692	3.12546	0.00101599	0.000391631	2.65473	3.00422	2.12147	-3.91191	7.69594	3.32173	0.700656	0.744571	0.172704	6.28707	1.36638	12.2151
Gm12840	0.953301	0.0466989	3.01621	0.000191589	6.50729e-05	1.9891	1.71881	3.05105	-7.08862	14.8393	0.939176	0.125571	0.311989	0.0578556	1.85113	0.308433	11.938
Cttnbp2nl	0.946457	0.0535427	2.87225	0.00028496	9.52553e-05	3.02948	2.78095	2.44854	-2.98428	10.7689	0.634379	0.156573	0.43816	0.113235	1.2474	0.316995	11.9213
Ctsl	0.962963	0.037037	3.2581	0.00261171	0.000806089	2.22801	2.08158	1.83078	-4.18842	8.41792	7.94133	1.40906	0.899151	0.379204	14.7839	2.78321	11.8348
Fam219a	0.990741	0.00925926	4.67283	0.000373814	0.000101025	2.77632	2.70047	1.53999	-1.41753	9.43491	0.436845	0.095409	0.332649	0.0774945	0.968031	0.227672	11.8045
Gfod1	0.969605	0.0303945	3.46263	0.000267124	9.50475e-05	3.16966	3.15591	2.0189	-1.85271	8.52894	0.290991	0.0896831	0.232617	0.059462	0.639214	0.172218	11.7647
Palld	0.972826	0.0271739	3.57795	0.000865387	0.000178134	2.82738	2.55652	1.76004	-2.42771	9.28696	0.939574	0.368961	0.522533	0.159049	2.26241	0.555095	11.5236
Rab27a	0.95934	0.0406602	3.16099	0.000202625	6.54868e-05	3.08936	3.18901	2.22158	-3.62194	11.7133	0.364207	0.0710685	0.285433	0.0607001	0.740371	0.202545	11.2927
Igf1r	0.976651	0.0233494	3.73356	0.000509708	0.000128323	3.72722	3.71546	2.34302	-2.44724	14.1231	0.673128	0.134569	0.429533	0.0803316	1.48786	0.49416	11.2223
Pdlim7	0.96719	0.03281	3.38366	0.00012484	3.70245e-05	2.28786	2.34788	1.4462	-2.51766	7.36307	0.322947	0.0548342	0.258756	0.0466249	0.629997	0.128948	11.1777
Hgf	0.992351	0.00764895	4.86551	0.000411779	9.20364e-05	4.56226	4.11227	2.88207	-6.42669	14.5244	0.689325	0.165549	0.379786	0.0556964	1.49558	0.613583	11.1203
Gimap5	0.981884	0.0181159	3.99268	0.000205243	7.56848e-05	4.34239	4.74792	2.89482	-3.19635	16.4474	0.616847	0.115549	0.408017	0.0745689	1.18085	0.46294	11.0764
Tshz2	0.996377	0.00362319	5.61677	0.00139418	0.000222568	5.18661	4.99594	2.53218	-3.55058	13.5402	1.57176	0.598828	0.677691	0.120066	3.49001	1.63555	11.0674
Pea15a	0.97806	0.0219404	3.79724	0.00061563	0.000160503	2.54463	2.19102	1.80951	-1.76837	9.40387	1.77541	0.3214	0.744033	0.209447	3.32869	0.765353	11.0671
Enho	0.965781	0.034219	3.34016	8.12267e-05	3.55347e-05	2.54501	2.64657	2.28114	-4.43499	9.36564	0.261944	0.060759	0.21654	0.0415991	0.510957	0.122295	10.6332
Sept4	0.982488	0.0175121	4.0272	0.00012532	6.86179e-05	3.68936	3.79816	2.46529	-5.66619	12.2632	0.356397	0.1135	0.261964	0.0371555	0.694201	0.241811	10.5916
Wwc2	0.96558	0.0344203	3.33408	0.0006529	0.00020708	2.61068	2.34578	1.73405	-1.29187	7.86818	1.28332	0.31143	0.666175	0.186352	2.61523	0.645931	10.5701
Tfec	0.933575	0.0664251	2.64295	0.000251813	9.68781e-05	3.70857	4.2417	3.07938	-3.4591	12.8654	0.461709	0.14787	0.349444	0.102027	0.942798	0.333429	10.4863
Adgrl1	0.981884	0.0181159	3.99268	0.000133212	3.41443e-05	3.7369	3.89263	2.20859	-2.08752	12.5345	0.30679	0.0603021	0.240029	0.0469639	0.582387	0.207839	10.4712
Ryk	0.986312	0.0136876	4.27748	0.000275682	8.27827e-05	3.11614	2.52974	2.32439	-3.03694	11.7522	0.575427	0.163839	0.413675	0.104466	1.14498	0.340901	10.4661
S1pr1	0.986111	0.0138889	4.26268	0.000269876	9.22252e-05	3.52427	3.77542	2.38863	-3.8879	10.4394	0.717098	0.124761	0.46386	0.0771408	1.4069	0.475048	10.4374
Klf4	0.958535	0.0414654	3.14055	0.000585046	0.000259212	2.43212	2.23212	3.02186	-6.73238	13.9545	2.19223	0.460405	0.516536	0.174915	4.43242	1.03522	10.4134
Hspb1	0.970813	0.0291868	3.50442	0.000139093	9.98413e-05	2.2124	2.67391	2.61957	-6.14552	9.94466	0.643782	0.169794	0.239451	0.0664554	1.31249	0.28318	10.2541
Mertk	0.926127	0.0738728	2.52867	0.00122682	0.000500488	3.73273	4.08372	3.07141	-5.64105	11.3328	1.77736	0.623353	0.73957	0.25255	3.74046	1.36305	10.2433
Dmwd	0.938003	0.0619968	2.71667	0.00024503	7.95333e-05	2.37496	2.10521	1.79132	-2.25775	8.3312	0.673308	0.139108	0.460673	0.106706	1.33956	0.311017	10.229
Arl4d	0.966586	0.0334138	3.3648	0.000147313	5.05976e-05	2.17848	2.2724	1.97673	-3.93656	7.72413	0.488246	0.0750995	0.325637	0.0588357	0.97928	0.210397	10.1396
Prr5l	0.959944	0.0400564	3.17659	0.00027108	9.14242e-05	2.89967	2.06833	2.55315	-3.30676	13.4722	0.46902	0.117553	0.330737	0.0898821	0.946845	0.271747	10.1033
Slc38a6	0.959742	0.0402576	3.17136	0.000452178	0.000152442	2.54325	2.61268	1.69568	-2.55214	9.0723	0.693748	0.164193	0.444954	0.123537	1.46198	0.368069	10.1019
Cyth3	0.987118	0.0128824	4.33892	0.000285836	8.00766e-05	2.5751	2.21093	1.75688	-2.25817	10.134	0.554548	0.104996	0.397279	0.0866765	1.11511	0.284287	10.1008
Wls	0.978261	0.0217391	3.80666	0.000443015	0.000127694	2.79058	1.90593	2.32416	-1.60363	12.7021	0.97934	0.192712	0.581305	0.142299	1.95343	0.54147	10.0674
Adcy4	0.936997	0.0630032	2.69949	0.000224062	7.6915e-05	3.45641	3.8401	2.80525	-2.1388	13.6517	0.534984	0.164436	0.382914	0.106551	1.02178	0.351189	10.0564
Sept10	0.98752	0.0124799	4.37108	0.000213621	5.84098e-05	2.37885	2.18061	1.40017	-1.02289	8.05801	0.405726	0.0901105	0.313344	0.0727782	0.830178	0.197294	10.0098
Man1c1	0.968196	0.0318035	3.41586	0.000264946	9.5817e-05	2.80475	1.95684	2.61946	-2.44849	14.1815	0.508706	0.12252	0.367932	0.0977082	0.996804	0.280131	9.98028
Slc43a2	0.953301	0.0466989	3.01621	0.00103823	0.000323029	2.55287	2.15065	2.12248	-2.84889	10.411	2.32896	0.493832	0.765689	0.27378	4.58901	1.1785	9.94076
Psd3	0.988124	0.011876	4.42129	0.00205583	0.000426094	3.03885	2.80237	1.83741	-4.26421	8.96913	1.27354	0.804982	0.581623	0.177089	3.54067	1.09088	9.86322
Casp4	0.946659	0.0533414	2.87623	0.000252547	0.000101214	2.56799	1.86161	2.81758	-4.09151	14.6976	0.581285	0.127067	0.355262	0.0934119	1.18612	0.311348	9.78305
Add3	0.943035	0.0569646	2.80667	0.000944934	0.000338754	2.70216	2.96304	2.01552	-3.55209	9.35815	1.97693	0.35857	0.781647	0.210656	3.91789	1.08412	9.76533
Prkd2	0.965982	0.0340177	3.34626	0.000287537	8.23055e-05	2.81181	2.98946	1.76342	-2.25711	9.53904	0.604475	0.103058	0.409252	0.0861385	1.17444	0.339043	9.7401
Tspan15	0.948873	0.0511272	2.92096	0.000251663	0.000102482	3.69552	4.32055	3.11531	-5.0877	12.6623	0.623461	0.209337	0.426346	0.11647	1.19808	0.457054	9.68708
Fam43a	0.947061	0.0529388	2.88423	0.000355591	0.000110545	2.69351	2.11578	2.2699	-2.73776	10.6419	0.972686	0.204716	0.534347	0.137045	1.89003	0.537262	9.47547
Rgs3	0.955918	0.0440821	3.07662	0.000411274	0.000124962	2.46427	2.66988	1.548	-1.9442	7.42457	0.938718	0.171319	0.555325	0.130052	1.88163	0.494089	9.38463
Raph1	0.987923	0.0120773	4.40428	0.00111663	0.00031535	2.71158	2.82198	1.52372	-3.49334	7.56953	2.52684	0.725372	0.826414	0.219123	5.02545	1.47392	9.24533
Ltc4s	0.966385	0.0336151	3.35859	0.000218258	6.25582e-05	3.628	3.78228	3.01624	-7.6315	15.2215	0.463063	0.213891	0.251923	0.0767944	0.884178	0.347493	9.23125
Slc25a37	0.972021	0.0279791	3.54792	0.000363141	0.000108735	2.12218	2.14611	1.15351	-1.82405	5.91079	0.715703	0.155556	0.454616	0.114164	1.41847	0.327536	9.19059
Slc9a9	0.93599	0.0640097	2.68257	0.00117103	0.000508455	2.6073	1.83247	2.72603	-4.59813	13.155	1.09834	0.273545	0.547655	0.179889	2.647	0.755667	9.13302
Cd9	0.969807	0.0301932	3.46948	0.000706616	0.00025526	2.69708	2.98918	2.37951	-4.77174	8.93372	1.86592	0.473198	0.605232	0.175011	3.48049	1.02816	9.13004
Serpina3g	0.972826	0.0271739	3.57795	0.000363608	0.00017546	3.18919	2.82669	2.99557	-5.24393	15.258	0.901881	0.272859	0.455851	0.0935888	1.813	0.637453	9.07046
Ksr1	0.986312	0.0136876	4.27748	0.000206499	5.57475e-05	2.80997	2.12136	2.02116	-0.966476	12.2633	0.249831	0.0529403	0.215085	0.0468607	0.54725	0.169964	9.04754
Tceal9	0.960548	0.0394525	3.19241	0.000534217	0.000157778	1.8385	1.82172	1.09321	-1.70408	6.13906	1.64185	0.276684	0.718393	0.18902	3.19078	0.649895	9.02644
Lrrk2	0.966385	0.0336151	3.35859	0.000227463	0.000108299	3.50168	3.9305	2.84469	-3.59105	15.0042	0.387218	0.105586	0.299538	0.072675	0.812901	0.317517	8.96494
Tnik	0.986514	0.0134863	4.2925	0.000324062	8.41495e-05	3.97216	4.31605	2.60726	-5.04803	11.3066	0.297506	0.102535	0.214189	0.0687915	0.721637	0.325322	8.81114
Sema4c	0.934179	0.0658213	2.65272	0.000222326	6.94117e-05	2.88437	2.21455	2.50383	-2.57501	11.7317	0.563354	0.138143	0.387556	0.108298	1.08875	0.357541	8.7832
2510009E07Rik	0.927536	0.0724638	2.54945	0.000402405	0.000154047	2.87062	3.16341	2.36824	-4.27883	9.38935	0.958481	0.27252	0.556003	0.159049	1.85969	0.614905	8.68176
Fmnl2	0.924718	0.0752818	2.50825	0.00127286	0.000633364	2.57573	2.55767	2.13696	-2.92461	8.56191	0.970415	0.321083	0.532912	0.189418	2.48425	0.743006	8.61196
Serinc3	0.972021	0.0279791	3.54792	0.00424652	0.00122533	2.0563	1.72426	1.54445	-2.13663	8.20756	12.1803	2.36195	0.974539	0.628128	23.8248	5.75622	8.51098
Mid1	0.994968	0.00503221	5.28685	0.000325859	6.13213e-05	3.2083	2.88511	1.58004	-0.77525	11.2324	0.441766	0.118091	0.320736	0.0654901	0.964925	0.365155	8.47797
Ly6a	0.942432	0.0575684	2.79549	0.00158324	0.000578774	2.15382	1.76597	2.84331	-5.6523	13.5024	4.75997	1.1543	0.621389	0.255969	9.72732	2.47217	8.47472
Hivep3	0.98289	0.0171095	4.05086	0.00052281	0.000196274	2.75154	2.33752	2.30727	-4.10042	11.2279	0.538192	0.182211	0.377057	0.101761	1.27406	0.416719	8.41243
Id1	0.930958	0.0690419	2.6015	0.000388434	0.000149768	1.88708	1.60157	1.97886	-4.34723	7.87356	1.27424	0.310715	0.507391	0.141024	2.57815	0.580194	8.38545
Tmcc3	0.918881	0.0811192	2.42724	0.00136672	0.00060741	2.59523	2.70705	2.16145	-3.05607	10.0435	1.40772	0.42535	0.657529	0.224097	3.28863	1.01994	8.36792
Msr1	0.954308	0.0456924	3.03905	0.000894166	0.000373666	2.96675	3.03411	3.50339	-7.83051	13.3488	1.84446	0.671842	0.539407	0.243036	3.787	1.42033	7.91017
Hs3st3b1	0.980274	0.0197262	3.90588	0.000448959	0.000137711	2.71642	2.5841	1.87784	-4.86301	8.93132	0.862115	0.275158	0.509284	0.140251	1.73101	0.611559	7.68882
Mef2c	0.973631	0.0263688	3.60885	0.000885955	0.000435042	4.04623	4.65911	3.38697	-3.70226	15.8449	1.6173	0.564937	0.72168	0.189801	3.34763	1.77837	7.61669
Tcf4	0.991345	0.00865539	4.74088	0.00235377	0.000935696	2.62041	2.35061	1.92321	-3.01002	9.23788	4.51401	1.50324	0.95113	0.371746	9.32051	3.22993	7.56162
Slc7a7	0.915459	0.0845411	2.38219	0.000370801	0.000139719	2.66409	2.3257	2.30171	-2.43714	10.7501	0.617006	0.203589	0.431366	0.14126	1.27337	0.450601	7.52855
Cxcl10	0.95934	0.0406602	3.16099	0.000505388	0.000224716	2.13215	2.24216	2.92624	-10.9194	11.6396	2.04415	0.634657	0.327171	0.0821002	3.90332	1.12953	7.36809
Hdc	0.993156	0.0068438	4.97754	0.00025041	0.000124327	4.58316	4.7918	2.50061	-6.55918	12.6723	0.571841	0.204289	0.367952	0.039101	1.12847	0.703455	7.3522
Slf1	0.966184	0.0338164	3.35241	0.000213001	7.51156e-05	2.05146	1.90336	1.35238	-1.82222	8.37895	0.36339	0.0934783	0.273439	0.0757185	0.765258	0.221437	7.08958
Cxcl9	0.980475	0.019525	3.91634	0.000456277	0.00026123	3.19487	3.42311	2.55596	-9.86667	10.2339	1.42015	0.715166	0.382815	0.0609727	2.60561	1.17579	7.08002
Zfp608	0.958132	0.041868	3.13046	0.00039273	0.00014702	2.38671	2.21108	1.8878	-2.1398	9.83349	0.364426	0.116168	0.265769	0.0844436	0.879174	0.299276	7.01136
Slco3a1	0.962963	0.037037	3.2581	0.000334142	0.000216304	2.70281	2.55133	2.89943	-5.18818	12.7158	0.635375	0.177421	0.382456	0.102881	1.27235	0.4927	6.97976
Lamc1	0.975443	0.0245572	3.68189	0.00014016	5.18702e-05	3.50537	3.62718	2.30301	-3.49229	9.19077	0.270192	0.116249	0.221839	0.0642741	0.527155	0.266164	6.94259
Cenpa	0.954308	0.0456924	3.03905	0.000222981	7.45242e-05	1.94948	2.01073	1.28027	-2.33832	7.53057	0.562657	0.101894	0.382197	0.081238	1.09954	0.309657	6.92228
Cxcl16	0.918277	0.081723	2.41916	0.000671286	0.000287078	2.83475	2.41672	2.72899	-3.64907	11.2755	1.72439	0.657494	0.741881	0.257015	3.3178	1.35897	6.92077
Trim35	0.97182	0.0281804	3.54054	0.000411339	0.0001823	2.4556	1.72741	2.67547	-3.92842	14.8049	1.05028	0.347354	0.581603	0.181179	2.03599	0.722643	6.91847
Clec1b	0.952899	0.0471014	3.0072	0.000753704	0.000330783	3.5733	4.46477	3.27205	-8.16892	13.9912	1.7679	0.824643	0.686277	0.237848	3.46291	1.8606	6.65056
Rell1	0.979066	0.020934	3.84523	0.000466477	0.00017847	2.1306	2.01404	1.61472	-3.85646	7.51923	1.05722	0.316662	0.587421	0.175475	2.0701	0.666606	6.61641
Prkcq	0.991546	0.00845411	4.76461	0.000199726	9.95452e-05	3.65028	3.23569	3.06341	-4.14361	15.1517	0.307865	0.100612	0.247739	0.0689831	0.646215	0.356944	6.6085
Sbf2	0.949879	0.0501208	2.9419	0.000954862	0.000358896	2.6099	2.54316	1.83236	-1.78734	7.72633	1.1246	0.476367	0.611607	0.227178	2.5361	1.00257	6.60202
Pam	0.995169	0.00483092	5.32787	0.000336343	0.000112647	3.69953	3.66643	2.08665	-4.40319	11.3482	0.509443	0.196264	0.368132	0.0652395	1.10508	0.621685	6.5761
Sept8	0.905998	0.0940016	2.26573	0.00011359	4.61082e-05	2.63599	2.0787	2.58511	-2.11835	13.3994	0.254532	0.0848931	0.215763	0.071916	0.501	0.204524	6.45708
Scamp5	0.918478	0.0815217	2.42185	0.000129342	5.26785e-05	2.64845	2.73427	2.44629	-5.60905	9.47993	0.24997	0.0906264	0.210981	0.0739794	0.492791	0.20538	6.35472
Cald1	0.952697	0.0473027	3.00273	0.000625179	0.000292777	2.90916	2.56054	2.86026	-4.02894	13.7744	1.40433	0.653817	0.667869	0.217384	2.75441	1.27073	6.30584
Ccnd1	0.966586	0.0334138	3.3648	0.00103455	0.000420797	2.30737	2.00606	2.36235	-4.6885	10.3727	3.18538	1.16413	0.781946	0.287391	5.85945	2.15282	6.28011
Atp11a	0.96558	0.0344203	3.33408	0.000110771	4.55563e-05	1.94353	1.65704	1.58646	-2.2281	8.6978	0.244372	0.0640899	0.209846	0.0561606	0.483936	0.149832	6.27736
Slfn5	0.923712	0.0762882	2.49388	0.000913555	0.000418875	2.39533	1.5691	2.85102	-3.95537	13.9907	2.57035	0.930162	0.787265	0.319425	4.85088	1.86587	6.22738
Socs1	0.969203	0.0307971	3.44905	0.000102465	4.68312e-05	2.37522	2.41188	2.33169	-4.82179	11.8358	0.303443	0.0833825	0.224389	0.0535593	0.592759	0.226379	6.21936
Marcksl1	0.934179	0.0658213	2.65272	0.000926593	0.00038857	2.6085	2.07448	2.69173	-4.34738	13.4714	2.52486	0.946728	0.795952	0.278379	4.87375	2.06648	6.15209
Ddah1	0.982287	0.0177134	4.01556	0.000172297	9.02828e-05	3.42651	2.74604	3.3081	-5.66384	14.1252	0.330059	0.23591	0.247261	0.107848	0.678135	0.383939	6.0521
Dse	0.905395	0.0946055	2.25866	0.000733148	0.000316643	2.75811	2.30727	2.84143	-3.65093	15.016	1.43804	0.496699	0.689305	0.258629	2.85787	1.3105	6.01474
Serpinb6a	0.927134	0.0728663	2.54347	0.000878693	0.000395998	2.46595	2.57937	2.35412	-2.92557	9.39819	2.34962	0.888504	0.822728	0.283102	4.54805	1.89607	5.915
Ifit2	0.939815	0.0601852	2.74826	0.000187102	9.82399e-05	2.10014	1.6471	2.76339	-6.54726	12.7929	0.581185	0.202225	0.331713	0.107325	1.10616	0.398832	5.82475
Sh2d3c	0.931361	0.0686393	2.60778	0.000223304	0.000107354	2.41093	2.42199	2.23545	-2.59823	7.53845	0.475595	0.131319	0.355441	0.105011	0.944808	0.391686	5.81554
Pald1	0.907206	0.0927939	2.27999	0.000145816	5.96318e-05	2.55692	2.5767	2.17053	-1.72651	8.93561	0.266785	0.0953279	0.225704	0.0787472	0.526985	0.232525	5.79489
Abat	0.981683	0.0183172	3.98143	0.000171177	9.0202e-05	3.2016	2.55195	3.09592	-6.16445	11.5004	0.343985	0.262734	0.268379	0.113456	0.702253	0.390003	5.76491
Tgm2	0.916465	0.0835346	2.39526	0.000625141	0.000278915	2.05684	1.59963	2.22022	-4.07156	8.59937	1.70809	0.563169	0.696717	0.241334	3.19945	1.14705	5.73711
Snx8	0.947665	0.0523349	2.89634	0.000330778	0.000132287	2.00256	1.88051	1.49614	-2.41894	6.47662	0.499263	0.150192	0.377037	0.121592	1.03266	0.361747	5.71661
Stard9	0.886071	0.113929	2.05122	0.000265869	0.00012295	2.45989	1.53689	2.52198	-2.10434	12.4895	0.403056	0.143206	0.307706	0.113375	0.859752	0.37308	5.66875
St5	0.98289	0.0171095	4.05086	0.000231852	5.90224e-05	3.6897	3.47895	2.45153	-3.8547	13.6563	0.26296	0.122668	0.216739	0.0625866	0.567657	0.373982	5.6005
Fer	0.943438	0.056562	2.81419	0.000328372	0.00012213	2.68458	2.31415	2.04778	-2.01965	9.51569	0.276686	0.172955	0.218691	0.102189	0.695031	0.334592	5.57655
Ralgps2	0.980274	0.0197262	3.90588	0.000370542	0.000184145	2.43081	2.69769	1.83121	-5.4647	6.86437	0.800016	0.220457	0.469797	0.129079	1.55191	0.703367	5.36335
Atp6v0a1	0.963768	0.0362319	3.28091	0.000299168	0.000117271	1.80814	1.59354	1.25977	-1.89071	6.14955	0.498566	0.152564	0.367893	0.119587	1.0184	0.343488	5.36094
Tbc1d4	0.98289	0.0171095	4.05086	0.00024915	0.000123164	2.51326	2.37045	1.9435	-4.85842	8.92256	0.331653	0.170486	0.256545	0.0906927	0.724408	0.343343	5.30264
Agpat4	0.951691	0.0483092	2.98062	0.000166537	7.55867e-05	2.76439	2.80022	2.6031	-3.51382	13.7221	0.291688	0.107119	0.240885	0.0816212	0.58143	0.306352	5.24658
Gbp4	0.941023	0.0589775	2.76981	0.000227444	9.93001e-05	2.08863	1.57826	2.55132	-5.84583	13.0326	0.709706	0.203611	0.410069	0.128099	1.33874	0.538498	5.19245
Renbp	0.90157	0.09843	2.21479	0.000180293	7.74765e-05	2.14634	1.68547	2.11139	-2.66093	9.13839	0.4174	0.139853	0.324063	0.110442	0.806282	0.337253	5.13132
Hes1	0.916063	0.0839372	2.39002	0.000540489	0.000240973	1.80628	1.55036	1.99949	-3.28014	7.69469	1.64765	0.447133	0.556182	0.209565	3.25894	1.1695	5.0334
Ptgs1	0.96719	0.03281	3.38366	0.000822682	0.0004612	3.08701	3.72397	3.17331	-4.25238	14.6129	2.05919	1.13765	0.726441	0.265357	3.84599	2.36501	5.0201
Iqsec1	0.941828	0.0581723	2.78441	0.000293159	0.000132775	1.57534	1.5907	1.16522	-3.0746	5.93693	0.633104	0.160192	0.441009	0.132889	1.24066	0.402233	4.85905
Kifc3	0.956723	0.043277	3.09589	0.000190624	0.000101427	1.97171	1.79195	1.61633	-6.08506	6.8192	0.448161	0.164724	0.341595	0.101046	0.86302	0.351367	4.84286
Tsc22d1	0.94062	0.05938	2.76258	0.000379	0.000224252	1.5315	1.69168	1.70986	-4.57035	6.63095	1.1693	0.347856	0.549608	0.155173	2.30473	0.729196	4.84053
Cdc14a	0.932367	0.0676329	2.62363	0.000189913	0.000102629	2.00085	1.64844	2.08204	-3.52098	10.6327	0.300813	0.111805	0.23979	0.0853869	0.638929	0.268166	4.7672
Scn1b	0.927134	0.0728663	2.54347	9.55567e-05	6.08117e-05	2.16433	2.14393	2.50388	-3.82148	9.04043	0.262581	0.116566	0.215803	0.0852985	0.508535	0.243692	4.51652
Rnd3	0.959944	0.0400564	3.17659	0.000176244	0.000107072	1.88546	2.00554	2.18383	-5.75652	10.1124	0.405467	0.16818	0.255529	0.108873	0.78237	0.334525	4.40962
Sema6d	0.938406	0.0615942	2.72361	0.00056574	0.000313688	3.2094	3.87825	2.97081	-2.81853	12.3704	0.94842	0.477281	0.547416	0.204016	1.93937	1.42001	4.38321
1700025G04Rik	0.962762	0.0372383	3.25247	0.000274624	0.000150363	2.9522	3.07321	2.86166	-4.87048	12.6758	0.385863	0.171938	0.271128	0.0977745	0.78939	0.535556	4.35143
Snx24	0.925121	0.0748792	2.51405	0.000472536	0.000298978	2.35571	1.82461	2.34198	-2.60654	10.0001	0.399331	0.291032	0.301829	0.143206	0.952868	0.522803	4.29355
Cdc42ep3	0.958937	0.0410628	3.15072	0.000185825	0.000104218	2.45384	2.3094	3.22779	-5.06474	15.9362	0.432422	0.168615	0.250169	0.120494	0.864942	0.507436	4.18266
Gab1	0.986312	0.0136876	4.27748	0.000316599	0.000106758	3.25194	2.93305	2.32838	-2.48899	11.4608	0.284058	0.231127	0.228832	0.104399	0.673062	0.525475	4.1653
Itsn1	0.92814	0.0718599	2.55846	0.000644061	0.000420985	2.06837	2.17135	2.05965	-3.52784	7.90317	0.937184	0.463073	0.557178	0.241732	1.98482	0.989752	4.14785
Rsad2	0.943237	0.0567633	2.81043	0.000245389	0.000154224	1.75083	1.65502	2.42872	-6.5004	11.6319	0.812149	0.311408	0.370881	0.126735	1.51949	0.692149	3.84365
Anxa3	0.914855	0.0851449	2.37441	0.000346371	0.00022994	2.46133	1.74237	2.97873	-4.62223	12.1821	0.798701	0.458983	0.490437	0.21378	1.54042	0.988838	3.83427
Map4k4	0.87963	0.12037	1.98893	0.000545337	0.000289197	1.75493	1.50488	1.8898	-3.17444	8.94404	1.05359	0.390442	0.596844	0.24423	2.11559	1.06021	3.50189
Gchfr	0.983092	0.0169082	4.0629	0.0001665	0.000169406	2.63828	2.48535	3.06577	-8.73985	10.6389	0.533789	0.36322	0.366777	0.111238	1.0126	0.781315	3.41928
Nfia	0.961957	0.0380435	3.23024	0.000939038	0.000490972	2.34236	2.14526	1.87252	-4.11843	7.44026	1.50269	1.89758	0.686377	0.218379	3.13199	2.28766	3.20687
Fchsd2	0.958736	0.0412641	3.14562	0.000788306	0.000464574	1.94602	2.10621	1.69116	-3.82508	7.82501	0.944436	0.631872	0.55158	0.227465	2.2134	1.34962	3.19149
Vcam1	0.970612	0.0293881	3.49734	0.00037825	0.000309964	2.46107	3.06197	3.1687	-4.74069	12.1056	0.979898	0.665777	0.3607	0.212262	1.96788	1.71807	2.81892
Ccdc88c	0.970008	0.0299919	3.47638	0.000248336	0.000199995	2.64889	3.21653	3.14359	-5.35642	12.6725	0.411364	0.236566	0.289337	0.152373	0.835481	0.806502	2.74407
Pbx1	0.974034	0.0259662	3.62465	0.000689611	0.000414312	2.27116	2.39042	1.71712	-2.97948	7.64676	0.706578	0.5658	0.443918	0.191231	1.63368	1.40571	2.63948
Maml3	0.946659	0.0533414	2.87623	0.000573964	0.000301272	2.10343	1.67856	1.97191	-2.82489	10.5552	0.321453	0.289153	0.219927	0.118504	0.865184	0.71756	2.53617
Arhgap45	0.925523	0.0744767	2.51987	0.000655022	0.000442635	2.19691	1.94596	2.9292	-3.65056	16.1833	1.13898	0.633825	0.611766	0.32563	2.21778	2.01978	2.41228
Rora	0.963969	0.0360306	3.28669	0.00130033	0.000448896	1.85805	2.10201	1.98374	-4.86611	6.43438	0.471471	0.845696	0.209029	0.181783	1.78388	1.747	1.89728
Lgals1	0.955918	0.0440821	3.07662	0.00097662	0.000916487	1.48073	1.63735	2.84419	-7.83351	8.66436	2.20269	1.61969	0.595808	0.312225	3.94373	4.16867	1.40083
Lgmn	0.981683	0.0183172	3.98143	0.00208378	0.00192262	1.9204	2.511	2.72617	-4.71263	9.85518	3.85614	4.63412	0.904789	0.465063	7.59975	12.3425	1.18247
Ecm1	0.927134	0.0728663	2.54347	0.000169377	0.000402056	1.65143	1.56461	2.40353	-7.85272	9.85438	0.496653	0.795431	0.350839	0.112071	0.951602	1.35985	1.15565
Anxa2	0.961554	0.0384461	3.21929	0.000591659	0.000600068	1.41336	1.58121	2.64465	-5.86084	10.1453	1.25557	1.17023	0.62121	0.350766	2.3868	2.98102	1.13163
Sdc3	0.969404	0.0305958	3.45582	0.000818372	0.00139935	1.44385	1.68892	3.35434	-5.45854	13.5535	1.20269	3.84342	0.640575	0.422948	2.35412	9.48665	0.358291

## Sheet: Mouse Endothelial DEPs
	proba_de	proba_not_de	bayes_factor	scale1	scale2	lfc_mean	lfc_median	lfc_std	lfc_min	lfc_max	raw_mean1	raw_mean2	non_zeros_proportion1	non_zeros_proportion2	raw_normalized_mean1	raw_normalized_mean2	score
adt-CD31	0.137077	0.862923	-1.83978	16.3642	4.05811	0.615056	1.01328e-06	1.88173	-2.00289	10.5203	27.7351	1.17426	0.287186	0.1565			14.5271
adt-CD38	0.370572	0.629428	-0.529765	84.8933	22.9713	1.8203	1.78814e-07	3.29302	-9.78446	11.397	70.4844	19.4001	0.351835	0.527406			6.6135
adt-CD105	0.112923	0.887077	-2.06123	3.74242	1.25821	0.343749	0	1.30641	-5.63868	7.9728	5.12543	0.36577	0.281727	0.136581			4.81686
adt-CD300LG	0.278382	0.721618	-0.952503	9.30708	1.45591	1.09361	3.27826e-06	2.17096	-5.79863	7.94158	6.67733	1.95349	0.321951	0.442174			3.73813
adt-CD55	0.288849	0.711151	-0.900982	13.5229	4.4694	1.02339	7.15256e-07	2.38443	-6.93013	9.14698	13.7653	4.10267	0.351197	0.497377			3.43368
adt-ESAM	0.186192	0.813808	-1.47495	5.25064	1.2715	0.634333	0	1.79825	-4.86513	8.00141	6.36889	1.30959	0.348368	0.449875			3.08494
adt-CD117	0.292874	0.707126	-0.881464	7.83978	1.6534	1.01959	7.15256e-07	2.15566	-7.38158	8.05116	6.04238	2.30797	0.340379	0.487929			2.66932
adt-CD26	0.14533	0.85467	-1.77171	5.09969	2.09099	0.210602	1.01328e-06	0.841503	-3.93385	8.70811	7.73236	0.784429	0.28609	0.155077			2.07597
adt-Ly6A-Ly6E	0.258655	0.741345	-1.05297	12.1392	4.14837	0.85562	0	2.43708	-7.88089	9.90012	12.7454	5.99109	0.343169	0.513139			1.82024
adt-CD102	0.324477	0.675523	-0.733274	8.67946	3.017	0.865594	5.36442e-07	1.92814	-7.48124	7.86556	6.35859	3.04209	0.344942	0.509433			1.80927
adt-CD9	0.122182	0.877818	-1.97193	2.55379	0.832649	0.428983	0	1.55292	-7.98228	8.32993	3.46976	0.842447	0.321473	0.251054			1.76684
adt-CD49f	0.209541	0.790459	-1.32769	4.26513	1.04725	0.797595	5.36442e-07	1.91134	-7.23604	6.89349	2.81348	1.57853	0.334701	0.431275			1.42159
adt-CD49a	0.0964171	0.903583	-2.23768	2.3195	1.08285	0.190488	0	0.998784	-5.59868	7.43721	3.41226	0.481953	0.281727	0.14378			1.34867
adt-CD206	0.226449	0.773551	-1.22847	8.80399	2.24546	0.748813	1.72853e-06	1.96009	-6.15901	7.94804	5.36478	3.49261	0.336036	0.481371			1.15021
adt-CD107a	0.0835346	0.916465	-2.39526	1.43104	0.790923	0.16369	0	0.880465	-5.39631	6.39161	1.55875	0.333861	0.259653	0.133464			0.764245
adt-CD54	0.294283	0.705717	-0.87467	14.4343	7.81812	0.542941	0	1.58791	-7.13589	8.99197	10.0234	8.72464	0.350321	0.525011			0.623767
adt-CD29	0.160628	0.839372	-1.65356	7.06294	3.27489	0.224987	0	0.855696	-7.77963	8.21143	8.2847	3.26015	0.349882	0.353515			0.571737
adt-CD317	0.0573671	0.942633	-2.7992	1.47491	0.86589	0.112172	0	0.862529	-5.90538	6.3803	1.82851	0.381186	0.25766	0.132999			0.538077

## Sheet: Mouse Fibroblast DEGs
	proba_de	proba_not_de	bayes_factor	scale1	scale2	lfc_mean	lfc_median	lfc_std	lfc_min	lfc_max	raw_mean1	raw_mean2	non_zeros_proportion1	non_zeros_proportion2	raw_normalized_mean1	raw_normalized_mean2	score
Nrxn1	0.988929	0.0110709	4.49231	0.00354075	1.21492e-05	8.71516	9.40714	4.00768	-4.74417	19.7965	11.3034	0.00741402	0.731429	0.00625038	57.8835	0.0220283	22900.7
Carmn	0.999195	0.000805153	7.12366	0.000213111	3.96775e-07	10.2242	10.4011	3.54801	-2.18226	21.8612	0.479631	0.000182857	0.301382	0.000160692	1.52565	0.000698325	22336.9
Gli3	1	0	18.4207	0.000152453	1.12582e-06	8.5628	8.44006	2.31866	-2.72465	17.2809	0.421751	0.000459913	0.280737	0.000437748	2.15851	0.00110194	16773
Nr1h5	0.987118	0.0128824	4.33892	0.000468182	2.41071e-06	8.24042	8.95333	4.11426	-6.23092	18.3959	1.32166	0.00131879	0.515576	0.00125783	6.16123	0.00319567	15887.4
Ntm	0.996981	0.00301932	5.7997	0.00151489	6.388e-06	8.51372	8.81777	3.40304	-2.68934	19.0674	4.07558	0.00423341	0.624332	0.00328034	21.7919	0.0117924	15733.1
Bmp5	0.990137	0.00986312	4.60904	0.00119338	5.06147e-06	8.00999	8.77815	4.25869	-6.1758	18.6996	3.20258	0.00425004	0.687926	0.0039619	13.7356	0.0101498	10839.8
Ednra	0.990741	0.00925926	4.67283	0.00045851	1.79327e-06	8.37635	9.10221	4.00361	-6.42435	17.7873	1.09714	0.00118026	0.468571	0.00107498	4.00044	0.00325703	10288.2
Lrrc4c	0.988325	0.0116747	4.43859	0.000578384	3.60946e-06	7.58428	8.38042	4.15436	-6.21344	17.062	1.76461	0.00371255	0.464885	0.00356294	8.7222	0.00669012	9887.96
Sntg1	0.999799	0.000201288	8.51052	0.00075663	6.29532e-06	8.61561	8.57341	2.84542	-2.47098	19.2992	2.22876	0.00490389	0.369401	0.00431099	12.4934	0.0109444	9835.01
Nrxn3	0.989936	0.0100644	4.58863	0.000938071	6.69062e-06	7.63396	8.18285	3.58937	-5.59388	19.2324	2.68866	0.00360173	0.482212	0.00298666	14.7163	0.0114333	9826.03
Robo2	0.989332	0.0106683	4.52975	0.000899059	7.52516e-06	8.09006	8.79268	4.14352	-7.6871	21.4967	2.70986	0.00451047	0.617696	0.00375134	14.0789	0.0117788	9669.85
Pde3a	0.999799	0.000201288	8.51052	0.00102855	5.07552e-06	9.22988	9.02563	2.47444	-0.107764	18.2693	2.87244	0.00370147	0.717604	0.00272069	14.0903	0.0138802	9369.6
Ccbe1	0.996578	0.0034219	5.67413	0.000948569	9.06773e-06	8.19128	7.98523	3.15861	-0.984466	19.1715	2.75521	0.00460467	0.67318	0.00385108	14.1845	0.0132954	8739.04
Lama1	0.988929	0.0110709	4.49231	0.000309359	1.51913e-06	7.92163	8.61278	4.34485	-6.1372	19.3559	0.720184	0.000886579	0.362581	0.000869956	2.63376	0.00241254	8648
Antxr1	1	0	18.4207	0.000176931	1.20508e-06	8.5448	8.46271	2.2095	-1.33217	16.7411	0.506359	0.000908743	0.300092	0.000886579	1.94719	0.0021676	7675.94
Mamdc2	0.993156	0.0068438	4.97754	0.000278988	2.61078e-06	7.84337	8.21753	3.41781	-4.78208	20.6042	0.845346	0.00154043	0.404793	0.0014684	3.74182	0.00383005	7662.69
Epha3	0.997383	0.00261675	5.9432	0.00026223	2.12679e-06	8.23407	8.35086	2.91188	-2.66932	17.6887	0.797604	0.00183411	0.366636	0.00176762	3.72774	0.00403186	7612.98
Adamts2	0.999799	0.000201288	8.51052	0.000371903	1.90403e-06	8.83287	8.76441	2.17985	-2.39891	16.9559	0.986728	0.00149056	0.471889	0.00141853	3.12788	0.00374359	7380.12
Mark1	0.999799	0.000201288	8.51052	0.000155834	1.37149e-06	7.70685	7.6892	2.45639	-2.80293	17.5071	0.398525	0.000953072	0.259724	0.000936449	1.90869	0.00219317	6707.15
Dach1	0.98591	0.0140902	4.24809	0.000314549	3.54111e-06	6.70611	7.51118	3.89668	-6.76008	18.0909	0.975484	0.00149056	0.298249	0.00131324	5.25265	0.00525438	6703.9
Ptprt	0.996377	0.00362319	5.61677	0.000334419	2.70118e-06	7.94665	7.98998	3.17147	-3.13274	18.4825	0.954101	0.0023993	0.306359	0.0018729	5.63602	0.00680031	6586.1
Daam2	1	0	18.4207	0.000206752	1.53425e-06	8.04204	7.93281	2.51911	-3.39923	16.8799	0.549677	0.00134095	0.347465	0.0013077	2.22903	0.00279631	6410.56
Col3a1	1	0	18.4207	0.00184053	5.59264e-06	9.2849	9.12938	2.62276	-1.20441	18.3379	5.38747	0.00586804	0.594839	0.00509783	9.23244	0.0139841	6129.97
Gabra3	1	0	18.4207	0.000178105	1.58654e-06	8.40702	8.08536	2.3932	-2.38532	16.8804	0.574931	0.00146286	0.266544	0.00141853	2.40614	0.00335002	6038.32
Col1a2	1	0	18.4207	0.0010073	2.83868e-06	9.22161	9.01982	2.77954	-0.618784	20.9092	2.58009	0.00270961	0.445899	0.00259324	4.24924	0.00654561	5986.43
Tbx20	1	0	18.4207	0.000289595	2.171e-06	8.65578	8.4952	2.69439	-3.16431	18.0555	0.751705	0.0014684	0.415115	0.0013742	2.94605	0.00433885	5877.21
Reln	0.989533	0.010467	4.54901	0.00321057	1.49985e-05	7.89919	8.67311	4.1747	-6.52022	18.9947	8.72959	0.0204966	0.764424	0.0147505	35.2726	0.047427	5874.82
Pde1a	0.999195	0.000805153	7.12366	0.000588852	4.05323e-06	8.19526	8.3243	2.76472	-3.50809	17.2175	1.62949	0.00726441	0.576221	0.00468224	7.72729	0.0112746	5616.81
Adamts13	0.984702	0.0152979	4.16462	0.000183371	1.15784e-06	7.23733	7.99193	3.67365	-5.54478	16.1525	0.421935	0.000781298	0.28682	0.000781298	1.59122	0.00205762	5596.84
Srpx2	0.992754	0.00724638	4.91998	0.000196918	6.83338e-07	8.49458	8.71774	3.96811	-4.42781	21.7039	0.438341	0.000620605	0.229124	0.0005929	0.970086	0.0015402	5350.25
Pdgfra	0.997585	0.00241546	6.02344	0.000292465	1.13491e-06	8.40969	8.51152	3.33731	-3.55696	19.2573	0.625991	0.00104173	0.32977	0.00100848	1.67866	0.00268872	5250.45
Col6a1	1	0	18.4207	0.000429925	1.09373e-06	9.18566	9.03703	2.5304	0.461479	18.2664	1.04092	0.00118026	0.311336	0.00116363	1.57637	0.00281214	5149.1
Col5a1	1	0	18.4207	0.000398033	2.0812e-06	8.4994	8.29106	2.2866	-0.600687	16.5573	0.927558	0.00210562	0.453088	0.00203913	2.7057	0.00453168	5074.68
Il34	0.997585	0.00241546	6.02344	0.00031615	2.31042e-06	8.26754	8.46954	3.3609	-2.7123	19.1714	0.729954	0.00165679	0.327005	0.0014961	3.11396	0.00519392	4956.71
Hs3st3a1	0.998792	0.00120773	6.7178	0.000193917	2.3314e-06	7.88907	7.87099	3.03263	-9.3577	19.6718	0.506728	0.00169558	0.298249	0.0015903	2.52545	0.00402405	4951.09
Hhip	0.993559	0.00644122	5.03857	0.000361378	1.83372e-06	7.03893	8.24686	4.92499	-9.09046	18.3312	0.847189	0.00152381	0.326083	0.00145177	2.57182	0.00378032	4788.72
Tnfrsf11b	0.999799	0.000201288	8.51052	0.000495632	2.21907e-06	8.89635	8.76937	2.63583	-0.772861	18.4784	1.07908	0.00216104	0.384516	0.00196156	2.61628	0.00498321	4670.76
Dcn	1	0	18.4207	0.015698	4.73885e-05	8.50495	8.39961	2.42926	-1.50414	16.512	53.7296	0.0699732	0.79318	0.0509838	88.3253	0.16194	4638.78
Col6a2	0.999799	0.000201288	8.51052	0.000243482	8.87664e-07	8.81205	8.72699	2.65541	0.0413494	18.2518	0.560922	0.000687099	0.235392	0.000681557	0.871633	0.00179983	4267.55
Syt9	0.995572	0.00442834	5.41529	0.000112933	1.19438e-06	7.60122	7.59364	3.22345	-3.23544	18.8812	0.327742	0.000875497	0.223779	0.000831168	1.38634	0.00257856	4086.73
Nckap5	0.999597	0.000402576	7.8172	0.000517284	7.62023e-06	8.29922	8.00588	2.53143	-3.70924	18.4892	1.60793	0.0121073	0.520737	0.00662718	8.41521	0.0172171	4056.41
Lum	0.990942	0.00905797	4.69501	0.00103756	2.3466e-06	8.22606	8.71394	3.87116	-5.78028	18.0934	2.26654	0.0032471	0.315023	0.00309194	3.84485	0.00784637	4030.9
Runx1t1	1	0	18.4207	0.000165728	2.376e-06	8.23394	7.86392	2.66275	-1.97232	17.6882	0.412535	0.00279826	0.258986	0.00260987	1.99046	0.00421027	3892.69
Gdf10	0.990942	0.00905797	4.69501	0.000356693	1.08222e-06	8.30975	8.54512	3.72117	-4.20022	18.9979	0.743779	0.00152381	0.263226	0.00141853	1.38422	0.00313685	3666.9
Colec11	0.996176	0.00382448	5.5625	0.00367573	9.60591e-06	8.08411	8.37161	3.29512	-2.79436	17.1453	8.63613	0.0158033	0.50341	0.0142518	15.6196	0.0352522	3581.91
Pcdh7	0.999799	0.000201288	8.51052	0.00055095	5.31455e-06	9.20514	9.17927	2.53852	-1.7795	18.5632	1.8282	0.00544692	0.491429	0.00275394	9.19434	0.0241412	3505.84
Epha7	0.998188	0.00181159	6.31173	0.00055579	6.48783e-06	8.38986	8.5766	3.03451	-3.96129	17.9712	1.47576	0.0060232	0.511705	0.00450493	6.83792	0.0167214	3430.88
Col14a1	1	0	18.4207	0.00273643	1.57711e-05	8.87012	8.59681	2.68639	-5.65938	18.7085	6.4894	0.0201143	0.805161	0.0169226	17.0284	0.0443681	3404.33
Bmp10	0.987923	0.0120773	4.40428	0.00018563	1.02805e-06	7.31608	7.97538	4.20149	-6.13332	17.9651	0.377143	0.000886579	0.214747	0.00084225	0.864485	0.00187691	3369.71
Pcdh9	0.997182	0.00281804	5.86889	0.000244774	4.69066e-06	7.92279	7.93109	3.11244	-4.85147	18.9652	0.812535	0.00385662	0.210691	0.00274839	4.2939	0.0107868	3153.81
Ank3	0.986111	0.0138889	4.26268	0.00379105	3.91907e-05	7.18614	7.97835	4.02847	-8.4999	18.2378	11.3725	0.0557603	0.775668	0.030055	58.9379	0.137344	3083.76
Gpc6	0.998792	0.00120773	6.7178	0.00132749	1.37694e-05	9.21295	9.36791	3.15856	-2.60011	20.3291	4.32111	0.0335792	0.6153	0.0114092	21.9413	0.0662073	3053.2
Afap1l2	0.999597	0.000402576	7.8172	0.000164049	1.44651e-06	8.2909	8.16647	2.44653	-0.555529	16.7698	0.414562	0.00161247	0.275392	0.00145177	1.47924	0.00411145	2982.94
Gdf2	0.999597	0.000402576	7.8172	0.000786181	2.57059e-06	8.57758	8.44838	3.06138	-3.14083	18.5823	1.68682	0.00370147	0.366636	0.0035851	3.25381	0.00943985	2956.6
Ms4a4d	0.992552	0.00744767	4.89238	0.000377653	1.77552e-06	7.68259	8.17537	3.40006	-4.58772	16.7449	0.84682	0.00166788	0.345069	0.00163463	1.89442	0.00498514	2919.49
Pdgfrb	0.994163	0.00583736	5.13762	0.000438917	3.701e-06	7.54344	7.66929	3.07804	-3.38042	18.1714	0.994286	0.00297558	0.405346	0.00283151	2.7157	0.00769488	2662.26
Wfdc1	0.999597	0.000402576	7.8172	0.00037513	1.3121e-06	8.7581	8.46719	2.90599	-2.59877	18.8921	0.877788	0.00205021	0.287558	0.00192277	1.38114	0.00456027	2652.52
Arhgap28	0.999396	0.000603865	7.41154	0.000227302	5.51421e-06	7.87081	7.85976	2.55717	-1.70197	16.7741	0.602765	0.00343549	0.339908	0.00279272	2.93135	0.00870069	2651.76
Cacnb2	0.996578	0.0034219	5.67413	0.000507028	1.55218e-05	7.16581	7.28064	3.14064	-3.0959	18.2753	1.7294	0.00836155	0.456774	0.00582371	8.85705	0.0246627	2573.44
Pth1r	0.986514	0.0134863	4.2925	0.00105181	5.53788e-06	7.15846	7.67403	3.59354	-4.3459	18.2795	2.19373	0.00607861	0.450138	0.00577384	5.12698	0.0149279	2458.57
Fam171b	0.996377	0.00362319	5.61677	0.000243147	2.09757e-06	7.53716	7.82529	2.93916	-3.16472	16.2417	0.524055	0.00226632	0.305806	0.00201697	1.61798	0.00504623	2416.66
Ngf	0.99215	0.00785024	4.83933	0.000895168	1.10448e-05	8.64289	9.21925	3.73304	-8.11439	18.84	2.34194	0.0146286	0.626912	0.00686545	10.0936	0.0395488	2205.83
Slc24a3	0.999799	0.000201288	8.51052	0.000136172	4.08261e-06	6.93538	6.74792	2.21363	-1.93683	14.6319	0.451797	0.00274285	0.259171	0.00232727	2.33929	0.00742192	2185.94
Eya4	0.998792	0.00120773	6.7178	0.000146742	2.70575e-06	6.98628	7.02724	2.58267	-5.88895	15.1317	0.352442	0.002089	0.208479	0.00192831	1.78655	0.0057976	2152.85
Igfbp3	0.999195	0.000805153	7.12366	0.00070592	3.99011e-06	8.20263	8.01817	3.15194	-1.72786	20.0544	1.967	0.00622268	0.34894	0.0048651	3.94009	0.0153227	2109.23
Lhfp	0.999597	0.000402576	7.8172	0.0014162	2.10559e-05	7.74893	7.32652	2.74978	-1.06273	17.5028	3.5482	0.0204412	0.808848	0.0162244	14.0476	0.0523762	2078.3
Hand2	0.999799	0.000201288	8.51052	0.000478186	2.29072e-06	8.48872	8.30937	2.90551	-3.62901	17.9217	0.923871	0.00360173	0.338065	0.0034632	1.86905	0.0077467	2048.08
Colec10	0.99215	0.00785024	4.83933	0.00132681	1.06977e-05	6.55346	7.23405	4.50211	-7.59592	17.8556	3.13235	0.015299	0.592627	0.0138306	10.0331	0.0331685	1982.36
Tcf21	0.990942	0.00905797	4.69501	0.000496494	1.84689e-06	7.71875	8.07136	3.81959	-4.77784	18.848	1.11115	0.00340225	0.277235	0.00323601	1.89282	0.00746094	1958.22
Gucy1a1	0.999799	0.000201288	8.51052	0.000631431	4.7838e-06	8.2372	8.17232	2.80248	-2.25206	17.6951	1.36037	0.00651635	0.501014	0.00467116	3.77068	0.0158911	1954.55
Adcy5	0.998188	0.00181159	6.31173	0.000134853	1.87329e-06	7.31982	7.35489	2.77558	-2.71136	17.5181	0.317419	0.00215549	0.230046	0.00205575	1.21651	0.00458188	1943.44
Magi2	0.999396	0.000603865	7.41154	0.00033968	1.02758e-05	5.95542	5.77823	2.31241	-1.68866	14.2086	1.12092	0.00805679	0.352811	0.00753038	5.86064	0.018034	1935.38
Egfem1	0.990539	0.00946055	4.65112	0.000495397	2.18093e-05	6.25411	7.11743	4.44123	-11.3252	17.1243	1.68037	0.00843358	0.420645	0.00496484	9.90506	0.0331801	1867.01
Ddr2	1	0	18.4207	0.000309504	3.44713e-06	7.57785	7.0031	2.383	-1.36971	16.6194	0.720922	0.00462683	0.42765	0.00434424	2.34519	0.00953656	1863.52
Piezo2	0.994767	0.00523349	5.24743	0.000373264	1.28518e-05	7.39321	7.42324	3.40152	-3.49865	18.4754	1.06378	0.00945315	0.396313	0.00734752	5.245	0.0220498	1758.62
Angptl2	0.999195	0.000805153	7.12366	0.000466181	3.88193e-06	7.41093	7.39494	2.38829	-1.37144	14.9569	1.07779	0.00452155	0.378433	0.00434424	2.36123	0.0101515	1723.78
Sod3	0.99839	0.00161031	6.42971	0.00165804	6.14825e-06	8.51903	8.59553	3.11739	-2.23116	19.2928	3.08442	0.0132322	0.360553	0.0101015	5.14994	0.0257929	1700.95
Fhl1	0.999396	0.000603865	7.41154	0.00038693	3.39854e-06	8.17342	8.05243	2.27156	-1.46931	15.9694	0.88129	0.00556882	0.421198	0.004649	2.33447	0.0117939	1617.84
Lhx2	0.991143	0.00885668	4.71769	0.000454481	2.69274e-06	7.05425	7.74906	4.18226	-6.0782	17.6367	0.898618	0.00398406	0.327373	0.00370701	2.00149	0.008777	1608.64
Cygb	1	0	18.4207	0.000646113	2.91367e-06	8.44483	8.06055	2.78003	-3.01165	19.3405	1.28977	0.00509783	0.337327	0.0048651	2.12638	0.011336	1584.06
Col6a3	0.999396	0.000603865	7.41154	0.000325538	2.65449e-06	9.0735	8.95807	3.05083	-3.88105	20.6169	0.742673	0.00503134	0.355945	0.00328034	2.11456	0.012455	1540.46
Efemp1	0.998792	0.00120773	6.7178	0.00109727	8.23399e-06	8.74046	8.7557	2.73089	-3.8519	17.9305	3.13862	0.0163685	0.490876	0.00847237	5.57609	0.0319419	1525.82
Lrat	0.991143	0.00885668	4.71769	0.00158366	9.51299e-06	6.75203	7.25792	4.03319	-5.44425	16.5487	4.31502	0.0172883	0.43447	0.0154653	8.2204	0.0374971	1480.23
Nkain2	0.996176	0.00382448	5.5625	0.00134241	4.94755e-05	7.08635	6.90568	3.46388	-5.28001	20.0995	3.69733	0.064953	0.454009	0.0327369	20.1619	0.0979088	1459.26
Postn	0.991747	0.00825282	4.78891	0.0004591	3.15529e-06	7.40244	7.72447	3.72582	-6.20896	18.7376	0.993548	0.0052419	0.317235	0.00462129	2.15367	0.0112258	1420.16
Abi3bp	0.999195	0.000805153	7.12366	0.000930381	1.4923e-05	7.86837	7.88267	3.19768	-2.45742	17.8649	2.22857	0.0203581	0.664885	0.0164682	7.4696	0.0425877	1380.06
Ntn1	0.990338	0.00966184	4.62986	0.000590402	8.7799e-06	7.02515	7.15757	3.61323	-7.18021	17.2723	1.44276	0.0106944	0.540829	0.00907635	5.21952	0.02696	1360.09
C1qtnf7	0.998188	0.00181159	6.31173	0.000218197	8.44863e-06	7.8419	8.01771	3.23664	-3.62104	19.3971	0.631889	0.00597887	0.335853	0.00487618	3.00643	0.0173502	1358.84
Rbms3	0.999195	0.000805153	7.12366	0.00261753	6.99876e-05	7.52382	7.12351	2.95705	-2.66047	17.5009	8.02747	0.0654572	0.934562	0.0307421	39.2347	0.228172	1293.73
Ltbp1	0.999597	0.000402576	7.8172	0.000346862	8.31577e-06	8.19117	7.97248	2.79233	-4.67438	21.4812	0.802028	0.0147948	0.368848	0.00426112	3.1933	0.0202272	1293.15
Sulf1	0.979066	0.020934	3.84523	0.000466073	5.93057e-06	5.82447	5.63221	4.2526	-5.28004	21.6155	1.29143	0.00670475	0.200922	0.00498146	4.45091	0.0209328	1238.45
Smoc2	1	0	18.4207	0.000226117	2.17385e-06	7.55651	7.54988	2.45636	-1.85071	16.1463	0.543779	0.00341333	0.229493	0.00316952	1.11735	0.00684799	1232.96
Ccdc68	0.998188	0.00181159	6.31173	0.000246438	3.39268e-06	7.64193	7.79045	2.79072	-3.72375	15.6145	0.523502	0.00555774	0.332166	0.00464346	1.98036	0.012654	1195.96
Efna5	0.999597	0.000402576	7.8172	0.0012497	3.384e-05	7.40383	7.34608	2.52307	-1.58584	15.9873	3.16498	0.0872781	0.691429	0.0357735	16.6662	0.105835	1165.91
Arhgef17	0.997987	0.00201288	6.20617	0.000170395	2.99929e-06	7.57589	7.50858	2.22734	-2.26855	15.8483	0.397419	0.0043664	0.277788	0.00368484	1.35613	0.00885539	1160.19
Adamtsl1	0.996377	0.00362319	5.61677	0.000350184	7.81056e-06	6.71388	6.67771	3.07787	-4.97866	16.8614	1.02249	0.0087993	0.235576	0.00540259	4.63525	0.0280598	1109.08
Adra2b	0.990539	0.00946055	4.65112	0.000240964	1.84668e-06	7.16887	7.3496	3.65375	-5.18156	16.8773	0.564608	0.00295896	0.241106	0.00288692	1.09146	0.00720005	1086.73
Samd5	0.995773	0.00422705	5.46201	0.000241915	4.45886e-06	7.51294	7.5747	3.21221	-7.19018	18.9592	0.558525	0.00664934	0.330323	0.0042445	2.2044	0.01679	986.389
Arvcf	0.995974	0.00402576	5.511	0.000578328	7.53893e-06	6.27528	6.54715	2.40855	-2.27943	13.4257	1.29622	0.0117693	0.48	0.0109105	3.68504	0.0241664	956.895
Wdr66	0.982287	0.0177134	4.01556	0.000126545	4.07796e-06	5.13989	5.32324	2.34694	-2.38099	13.1127	0.33106	0.00459359	0.215115	0.00416138	1.54241	0.00858795	923.135
Meg3	0.999195	0.000805153	7.12366	0.000380083	5.08868e-06	7.39062	7.23148	2.9822	-2.95922	17.944	0.984885	0.0101735	0.220461	0.00280381	2.67888	0.0233802	846.811
Ano1	0.997585	0.00241546	6.02344	0.000258328	4.55457e-06	8.88157	8.77739	2.78651	-5.5475	18.8275	0.710415	0.00936449	0.328664	0.00475982	2.66723	0.0298217	794.36
Angptl6	0.980878	0.0191224	3.93759	0.00181241	1.23286e-05	5.66433	6.55937	3.31345	-4.60598	13.3308	3.56055	0.0196433	0.322212	0.0190282	6.03044	0.0438611	778.785
Abcc9	0.990741	0.00925926	4.67283	0.00137659	2.20261e-05	6.25958	6.77827	4.35102	-9.55855	18.7606	3.02783	0.0350587	0.604424	0.0280491	9.02492	0.0729915	773.956
Kcnq5	0.985105	0.0148953	4.1917	0.00037545	8.25776e-05	5.57559	5.96661	3.64668	-9.91797	19.1107	1.2459	0.00907635	0.265806	0.00622822	6.44945	0.0495624	725.541
Lamb1	0.999396	0.000603865	7.41154	0.00038796	2.77198e-06	8.51406	8.50019	2.98711	-4.81311	18.454	0.832995	0.00657177	0.373825	0.00346874	1.9877	0.0233997	723.23
Scarf2	0.999597	0.000402576	7.8172	0.000305502	4.16858e-06	6.92548	6.77995	2.40061	-2.02628	15.1512	0.590968	0.00620605	0.313917	0.00587358	1.38991	0.0137832	698.37
Adamtsl2	0.989332	0.0106683	4.52975	0.000234334	7.42758e-06	5.96647	6.6056	3.91556	-7.75859	18.3596	0.591336	0.00666596	0.232627	0.00535272	1.62303	0.0139368	694.835
Mustn1	0.998792	0.00120773	6.7178	0.00051106	3.68575e-06	6.57629	6.80847	2.85191	-1.45995	17.0923	0.855668	0.00657177	0.24553	0.00618943	1.36861	0.0132802	677.73
Pkia	0.99839	0.00161031	6.42971	0.000126863	3.64723e-06	7.71803	7.6861	2.40713	-3.63928	16.0162	0.340645	0.00470441	0.209401	0.00340225	1.27104	0.0145997	671.927
Tln2	0.996981	0.00301932	5.7997	0.000695182	2.11399e-05	6.27331	6.10092	2.74884	-3.54677	15.2527	1.69419	0.047432	0.627097	0.0326316	7.35663	0.0694668	664.352
Fbln5	0.999597	0.000402576	7.8172	0.000323225	3.45078e-06	8.77074	8.64775	2.65921	-2.73449	18.2208	0.717419	0.00821748	0.317419	0.00395082	1.40304	0.0190868	644.721
Adamts5	0.997987	0.00201288	6.20617	0.000333816	6.8587e-06	7.50272	7.64784	3.08782	-2.4007	16.1824	0.778249	0.0118635	0.323134	0.00971358	2.08216	0.0248663	628.235
Gucy1b1	0.989332	0.0106683	4.52975	0.000613823	1.23195e-05	6.69327	6.96671	3.92499	-7.84577	21.6442	1.32793	0.0215771	0.510046	0.016435	4.2251	0.0470266	601.357
Rgs5	0.989533	0.010467	4.54901	0.00181851	1.85309e-05	6.21788	6.6121	4.02717	-5.94355	16.5648	4.19134	0.0405665	0.36553	0.0282985	7.4749	0.0781628	594.631
9530026P05Rik	0.98591	0.0140902	4.24809	0.000785137	9.17365e-05	6.71434	7.54029	4.01382	-3.87186	19.088	2.58673	0.0379954	0.524793	0.0210784	13.7583	0.158514	582.774
Ptpn13	0.995974	0.00402576	5.511	0.000256003	8.9534e-06	6.76924	6.86636	2.60533	-3.48658	15.8541	0.766267	0.0108606	0.281843	0.00787393	2.93631	0.0350832	566.555
Adamts12	0.989936	0.0100644	4.58863	0.000131566	1.14946e-05	5.86646	6.88814	4.12084	-8.33714	15.988	0.447742	0.00914284	0.260461	0.00840033	2.10102	0.0219139	562.455
Des	0.99215	0.00785024	4.83933	0.000267154	3.0388e-06	6.69473	6.56124	3.03849	-2.86039	16.8687	0.496221	0.00518095	0.228756	0.00499255	0.900848	0.011004	548.066
Gas1	0.993357	0.00664251	5.0076	0.000527235	6.81361e-06	6.29522	6.00623	3.11145	-3.15262	17.9213	1.62581	0.0136367	0.248664	0.0125506	2.08639	0.0240127	546.972
Plcl1	0.990942	0.00905797	4.69501	0.000599751	9.7957e-05	5.11722	5.11488	2.92651	-3.49237	14.1381	1.73659	0.0303099	0.52977	0.0219705	9.64075	0.0905903	544.582
Fstl1	0.998591	0.00140902	6.56345	0.000416987	6.53906e-06	7.90553	7.79229	2.59388	-2.83802	17.7091	1.01991	0.014418	0.410691	0.00908189	2.18663	0.0319094	541.736
Map2	0.99215	0.00785024	4.83933	0.000132271	6.07093e-06	6.41134	6.77042	2.94813	-7.40283	14.6436	0.36129	0.00669367	0.228203	0.00459913	1.69798	0.0214371	507.826
Arhgap24	0.987923	0.0120773	4.40428	0.00128412	0.000116827	4.7906	5.32222	3.46502	-6.83737	12.3502	4.19207	0.14152	0.702673	0.0526683	21.5931	0.217939	474.646
Ablim2	0.994968	0.00503221	5.28685	0.000174374	8.34689e-06	5.05356	5.21654	1.9926	-2.58563	11.0057	0.379171	0.00975237	0.269677	0.00877713	1.57365	0.0173464	458.455
Bco1	0.983092	0.0169082	4.0629	0.000202801	4.17562e-06	5.79867	6.1631	3.27717	-4.94411	14.7469	0.464885	0.00826181	0.261751	0.00759133	1.20715	0.0155912	448.964
Tnxb	0.997182	0.00281804	5.86889	0.000359317	1.02471e-05	7.3879	7.49113	3.16756	-1.7433	16.3535	0.786728	0.019272	0.377143	0.0160859	2.26173	0.0374837	445.779
Steap4	0.996981	0.00301932	5.7997	0.00117222	2.12266e-05	6.06457	5.98808	2.59588	-2.23393	17.1271	2.53364	0.0367154	0.451244	0.0290299	5.20264	0.0734851	429.363
Fgfr2	0.99215	0.00785024	4.83933	0.00117043	7.93106e-05	6.4815	6.67529	3.36161	-4.1323	17.006	3.36848	0.128149	0.722028	0.0553225	14.17	0.215641	425.906
Pde8b	0.987319	0.0126812	4.35487	0.000260975	1.29059e-05	5.23176	5.03907	3.28042	-3.88472	16.9267	0.644424	0.0144124	0.317788	0.0125562	3.10433	0.0382328	424.795
Agtr1a	0.994968	0.00503221	5.28685	0.000793228	2.94811e-05	6.51738	6.23755	3.07496	-3.31279	17.504	1.98728	0.092919	0.636498	0.0471272	7.87711	0.123084	417.099
Pamr1	0.999799	0.000201288	8.51052	0.000218454	6.47468e-06	8.32216	8.35958	2.37531	-4.47589	15.8116	0.44977	0.0140301	0.292903	0.00694856	1.41369	0.0285104	412.655
Prss23	0.998591	0.00140902	6.56345	0.000477286	5.32317e-06	8.39822	8.35853	3.04378	-3.63959	17.8627	1.29659	0.0158753	0.29106	0.00659947	1.67255	0.0343033	409.477
Vipr1	0.99215	0.00785024	4.83933	0.00131446	2.23808e-05	5.46709	6.10368	4.13898	-7.22808	17.0236	2.65161	0.039414	0.545253	0.0337011	6.98516	0.0972949	392.503
Eln	0.997585	0.00241546	6.02344	0.000286253	7.47871e-06	7.88753	7.7997	3.12664	-5.22504	19.6147	0.890323	0.0191002	0.263594	0.00688207	2.45239	0.050208	385.264
Sema3d	0.991143	0.00885668	4.71769	0.000388985	1.95181e-05	6.92267	7.32987	3.31767	-4.30427	17.3685	0.997604	0.0351085	0.45106	0.0252398	3.64959	0.0685447	368.59
Tmem108	0.991747	0.00825282	4.78891	0.000331942	1.40903e-05	7.70251	7.97869	3.24579	-3.26723	19.6489	0.68682	0.0123567	0.257327	0.0100571	2.59309	0.0596186	335.018
Ecm1	0.996176	0.00382448	5.5625	0.00791658	0.000111213	5.95536	6.04205	2.79724	-2.14897	14.9297	15.3994	0.273327	0.590968	0.164084	26.8938	0.478737	334.552
Mapt	0.984903	0.0150966	4.17807	0.000471017	2.61111e-05	5.05942	4.84656	3.59713	-6.42043	14.9583	1.08516	0.0351418	0.480369	0.02857	4.33096	0.0666434	328.797
Npr3	0.990137	0.00986312	4.60904	0.000224667	6.25184e-06	7.38513	7.63826	3.98427	-12.1009	20.7909	0.442396	0.0130493	0.266544	0.00438302	1.52579	0.0358082	314.68
Wnt4	0.997585	0.00241546	6.02344	0.000334295	8.35879e-06	6.51697	6.58102	2.37976	-4.21248	16.8679	0.787465	0.0188232	0.291429	0.00916501	1.49886	0.0310724	314.363
Cxcl12	0.980676	0.0193237	3.92691	0.003906	7.61678e-05	5.60197	5.77833	3.55598	-5.98533	16.5267	8.56866	0.202229	0.573088	0.102793	16.5399	0.299511	309.357
Tmem56	0.988728	0.0112721	4.47408	0.00305013	0.000110779	5.09737	5.69728	3.99151	-7.18619	15.9795	7.1353	0.308895	0.721106	0.102494	25.4571	0.430178	301.652
Bicc1	0.999799	0.000201288	8.51052	0.000796739	7.12462e-05	8.09422	7.98505	2.75823	-6.1647	17.8023	2.1753	0.085915	0.592442	0.0140467	8.80059	0.250054	284.874
Fbn1	0.996377	0.00362319	5.61677	0.000323563	1.73354e-05	6.6769	6.9074	2.88112	-2.31834	15.5877	0.846636	0.0224249	0.395945	0.0168505	2.36941	0.0580978	272.305
Rerg	0.98752	0.0124799	4.37108	0.000528447	6.45607e-05	5.53487	6.1982	4.12951	-7.08723	15.9024	1.31171	0.0542697	0.534378	0.0434368	6.02541	0.125015	266.767
Eps8	0.993559	0.00644122	5.03857	0.000612542	4.44867e-05	6.74902	7.16721	3.17139	-2.75666	17.3598	1.32313	0.0630413	0.588756	0.0415418	5.2717	0.138677	256.558
Adamts9	0.989533	0.010467	4.54901	0.000261139	2.79834e-05	6.24785	6.92511	3.76771	-5.08612	15.8616	0.803318	0.0392644	0.371244	0.0299331	3.4348	0.0958227	223.956
Cadm3	0.987721	0.0122786	4.38754	0.000323996	7.53726e-06	5.93979	6.2756	3.67435	-7.03748	17.6499	0.539539	0.0143626	0.262673	0.0123401	1.17293	0.0313834	221.996
Plxdc2	0.977053	0.0229469	3.75136	0.000254773	3.70502e-05	5.13863	4.8721	3.66837	-5.28764	18.2868	0.707465	0.0333409	0.245346	0.0191944	2.60852	0.060647	221.02
Reck	0.995572	0.00442834	5.41529	0.000185379	9.90143e-06	5.76898	5.85845	2.43097	-1.59011	16.7047	0.394101	0.017316	0.270783	0.0124121	1.20843	0.0323346	215.602
Thsd4	0.999195	0.000805153	7.12366	0.000412465	2.78911e-05	8.27151	8.15242	3.0175	-5.7284	19.5005	1.17327	0.0501527	0.335668	0.0076412	5.43249	0.214992	209.007
Rab27b	0.99839	0.00161031	6.42971	0.000145854	1.51053e-05	6.55483	6.70937	2.46214	-5.40166	14.8196	0.379908	0.0252065	0.230599	0.0109714	1.67196	0.0625182	175.3
Angpt1	0.99215	0.00785024	4.83933	0.000154667	1.92933e-05	6.16411	6.53668	2.87509	-8.54999	14.2505	0.417327	0.0200644	0.228018	0.00854994	2.21225	0.0781706	174.446
Pam	0.985709	0.0142915	4.2337	0.00170416	0.000125628	5.00996	4.82035	2.70666	-2.75036	13.0584	3.73253	0.177066	0.781567	0.12795	12.9832	0.384537	169.152
Prelp	0.995773	0.00422705	5.46201	0.00204352	5.36209e-05	6.99097	7.17267	3.26187	-3.37868	17.3384	4.42009	0.168406	0.431336	0.0997235	7.47068	0.310865	168.006
Ehd2	0.997987	0.00201288	6.20617	0.000184986	6.21636e-06	7.29471	7.35027	2.61118	-2.87074	15.793	0.357604	0.0126282	0.203502	0.00786285	0.612269	0.0265916	167.96
Rnf150	0.972826	0.0271739	3.57795	0.000279004	6.00352e-05	5.18875	5.70395	3.63871	-4.67083	18.4212	0.756866	0.0544027	0.392258	0.0433371	3.54423	0.113425	162.135
Sox5	0.992552	0.00744767	4.89238	0.00181464	0.000179226	5.92523	5.84133	2.63454	-4.0558	14.4042	6.12645	0.908272	0.683318	0.0725055	27.6766	1.01968	160.825
Olfml3	0.989734	0.0102657	4.56863	0.000259729	6.32344e-06	6.21267	6.33476	3.40157	-9.29156	17.8673	0.43871	0.0150995	0.207926	0.0105503	0.74306	0.0301838	152.942
Casc4	0.995572	0.00442834	5.41529	0.000139491	8.36593e-06	5.426	5.48617	2.08941	-2.2343	11.4597	0.270968	0.0133873	0.202028	0.0110656	0.815998	0.0292341	151.453
Gata6	0.996176	0.00382448	5.5625	0.000214878	1.41058e-05	6.03746	6.05754	2.55477	-5.44875	14.5492	0.496774	0.0337011	0.282028	0.0206462	1.34838	0.0544202	149.591
Dcdc2a	0.985709	0.0142915	4.2337	0.000216107	2.01823e-05	6.42098	7.06771	3.81953	-11.9696	16.8525	0.463779	0.0384498	0.28424	0.0108606	1.8604	0.0839122	142.358
Cdk14	0.973027	0.0269726	3.58559	0.000593981	0.000228867	4.59574	3.98167	3.66121	-3.65321	15.9773	1.66378	0.117427	0.618618	0.079914	8.38311	0.270805	142.267
Dcbld2	0.994565	0.00543478	5.20948	0.000202453	2.02309e-05	4.62407	4.70735	2.22924	-2.01338	11.7884	0.474839	0.0254836	0.325346	0.0233447	1.67963	0.0555309	139.863
Kcnj8	0.995169	0.00483092	5.32787	0.000383025	6.93119e-06	6.61944	6.78349	3.5265	-5.2271	19.4783	0.568295	0.0154431	0.219724	0.0131989	1.00144	0.0480197	138.047
Nrxn2	0.997383	0.00261675	5.9432	0.000201767	8.2349e-06	6.19304	6.02689	3.02361	-1.93413	16.1709	0.369954	0.0169226	0.228571	0.0148225	0.748523	0.0336505	137.758
Col5a2	0.979066	0.020934	3.84523	0.000319829	4.3867e-05	6.46809	7.11485	3.81946	-4.47099	16.5464	0.832258	0.0585197	0.40424	0.0373416	2.93832	0.142837	133.056
Mill2	0.992552	0.00744767	4.89238	0.000153431	2.25176e-05	4.55949	3.58803	2.955	-2.01317	14.7685	0.391705	0.0218043	0.271521	0.0195601	1.67642	0.0580773	131.611
Pcolce	0.999597	0.000402576	7.8172	0.000592651	1.77359e-05	6.6119	6.81828	3.05924	-2.88715	14.912	1.25346	0.0488283	0.315392	0.0427608	1.66861	0.0915894	120.458
Rbp1	0.997786	0.00221417	6.11066	0.0019809	6.34082e-05	5.52621	5.18733	2.44238	-3.27422	14.4686	3.92608	0.143216	0.418065	0.0827732	6.49139	0.297884	120.426
Setbp1	0.975242	0.0247585	3.67352	0.000196109	5.69688e-05	5.01844	5.40213	3.33637	-3.9558	14.6662	0.587281	0.0368928	0.291797	0.023378	3.00692	0.127951	117.936
Plekha6	0.990137	0.00986312	4.60904	0.000348644	3.55061e-05	4.82106	4.89069	2.20405	-2.17891	11.862	0.783594	0.0927251	0.442949	0.0493824	3.06724	0.130091	113.669
Hgf	0.988929	0.0110709	4.49231	0.00132404	0.000140067	4.17587	4.4524	4.29205	-8.43128	15.1697	3.26359	0.218098	0.678525	0.127113	13.056	0.484868	112.443
Kcnt2	0.995169	0.00483092	5.32787	0.000134767	1.81084e-05	6.22641	6.14892	2.67361	-3.82731	15.4905	0.461751	0.0680948	0.24682	0.0250071	2.54614	0.142874	110.96
Prnp	0.995169	0.00483092	5.32787	0.000414843	1.13983e-05	5.37901	5.51354	1.68902	-2.80453	10.7836	0.665622	0.0206795	0.233917	0.0179477	0.882036	0.0428882	110.624
Vegfc	0.988124	0.011876	4.42129	0.000303867	4.92788e-05	5.06752	5.04338	2.72321	-5.62892	14.2747	0.757419	0.0679064	0.38894	0.0377128	3.42055	0.160467	108.021
Bmp4	0.998994	0.00100644	6.90032	0.000211748	7.78957e-06	7.62823	7.57555	2.84372	-4.95937	16.6971	0.376221	0.026409	0.208295	0.00726995	0.801563	0.0582844	104.908
Grk5	0.968196	0.0318035	3.41586	0.00053225	0.00012749	2.68328	3.09374	1.82137	-3.83586	8.03113	1.47078	0.0860425	0.51871	0.0613346	7.41208	0.191109	104.07
Ifitm1	0.989332	0.0106683	4.52975	0.00237768	8.36487e-05	5.28274	5.5569	2.88289	-6.07617	14.861	4.84793	0.139813	0.299908	0.0571899	7.8537	0.405056	102.428
Sept4	0.987923	0.0120773	4.40428	0.00134785	4.59154e-05	5.21177	5.47778	3.6912	-6.46724	16.1012	2.2953	0.115471	0.438157	0.0876272	4.61644	0.236131	101.892
Rarres2	0.988728	0.0112721	4.47408	0.00282949	0.000120802	5.67194	5.5853	3.11023	-4.6443	15.2122	8.03392	0.270578	0.387834	0.109808	8.78405	0.492715	101.119
Cped1	0.985306	0.014694	4.20551	0.00107829	0.000118729	5.7277	5.73249	3.41371	-6.99387	14.9003	2.9423	0.680688	0.650323	0.069674	12.4331	0.708992	100.443
Prickle2	0.95471	0.0452899	3.04832	0.000201088	4.91991e-05	4.75748	5.70334	3.70589	-6.60793	15.144	0.628203	0.069674	0.344516	0.0570126	3.18142	0.155397	97.3994
P3h3	0.997585	0.00241546	6.02344	0.000222268	9.31917e-06	5.09615	4.80361	2.40284	-2.66714	13.5358	0.351152	0.0179311	0.214194	0.016169	0.684048	0.0358007	97.3727
St5	0.976248	0.023752	3.71605	0.000498062	9.36696e-05	3.53422	3.40653	2.73628	-4.36057	13.6436	1.38618	0.123705	0.559816	0.0905142	6.59096	0.240963	96.6699
Hmcn1	0.969807	0.0301932	3.46948	0.000422664	0.000130082	5.51919	6.36923	4.07809	-6.98769	18.7457	1.18212	0.12119	0.489032	0.0697405	5.83929	0.337437	95.5087
Rtn1	0.975242	0.0247585	3.67352	0.000309437	6.79586e-05	5.03139	5.30232	3.47075	-4.66802	15.5314	0.640922	0.0657842	0.352074	0.0501083	2.73018	0.147041	93.4202
Gpc4	0.983897	0.0161031	4.11251	0.000594131	5.80224e-05	5.48836	5.31925	3.29005	-4.67446	15.2325	1.33309	0.250658	0.503594	0.063141	4.60297	0.276002	91.5311
Airn	0.986514	0.0134863	4.2925	0.000233397	5.83062e-05	4.76039	4.541	2.78125	-3.1511	15.864	0.804424	0.140722	0.336774	0.0353911	3.79658	0.209548	86.2487
Auts2	0.938808	0.0611916	2.7306	0.000480141	0.000202639	4.37028	5.13057	3.52026	-3.70065	14.3299	1.43576	0.128543	0.511889	0.0849398	7.51863	0.381563	86.1154
Phactr1	0.96256	0.0374396	3.24687	0.000188813	4.96102e-05	4.00317	3.3592	3.31195	-1.96368	14.4701	0.526267	0.0471882	0.322028	0.0416249	2.40315	0.117097	82.1559
Lamc1	0.995974	0.00402576	5.511	0.000585978	6.0762e-05	4.6591	4.53213	2.57283	-2.41806	10.945	1.24055	0.125268	0.546912	0.0935895	3.95036	0.228005	80.7224
Dennd2a	0.981481	0.0185185	3.97029	0.000386021	5.16043e-05	4.03644	4.0519	3.19287	-5.21412	13.3349	0.863226	0.0864858	0.448295	0.0733533	3.56182	0.1789	80.3636
Ednrb	0.988527	0.0114734	4.45618	0.001168	6.82135e-05	6.45267	6.96041	3.99743	-10.3412	18.1272	1.87465	0.175387	0.426544	0.0345766	4.19491	0.337024	80.3158
Arhgap10	0.988929	0.0110709	4.49231	0.000342453	6.97729e-05	2.93998	2.57038	1.73288	-1.76987	12.553	0.926452	0.065025	0.476498	0.052225	4.34423	0.160003	79.8232
Ntf3	0.970209	0.0297907	3.48332	0.000127358	2.53811e-05	5.34134	6.05645	3.4778	-5.76326	16.1328	0.337512	0.0470607	0.232627	0.03753	1.36253	0.0925552	78.6312
Arhgap42	0.980878	0.0191224	3.93759	0.000805114	0.00010641	4.78298	4.89471	3.41692	-7.66507	15.0569	2.32129	0.533394	0.571982	0.079515	8.96149	0.552165	77.6265
Cryab	0.997585	0.00241546	6.02344	0.000491845	1.85889e-05	5.14334	5.12049	1.96457	-2.81201	12.6064	0.940461	0.0498701	0.275576	0.0246247	1.23724	0.0830888	76.5876
Rspo3	0.98913	0.0108696	4.51086	0.00136372	8.03889e-05	6.83056	7.56435	4.82873	-15.1183	19.7177	2.46968	0.296921	0.52129	0.0306147	6.79529	0.615753	75.3803
Plscr4	0.960749	0.0392512	3.19773	0.000500519	0.000102621	4.69669	5.49004	3.10238	-3.7041	13.1507	1.25364	0.160066	0.585991	0.114773	5.55794	0.348058	74.9988
Spsb1	0.99376	0.00623994	5.07052	0.000134395	1.63899e-05	4.22537	3.90748	2.42197	-1.24875	13.7228	0.284608	0.0231785	0.216406	0.0210064	0.854415	0.0499354	72.2978
Zbtb7c	0.993156	0.0068438	4.97754	0.000172241	3.89674e-05	5.14481	5.11769	2.81172	-4.23882	13.7694	0.448111	0.13589	0.223963	0.0311688	2.16109	0.158348	70.2149
Tshz2	0.974034	0.0259662	3.62465	0.00203234	0.000489751	4.03129	4.50184	3.56285	-8.12948	14.0499	5.06747	0.735101	0.823779	0.254005	24.8661	1.45301	68.9897
Clca3a1	0.9843	0.0157005	4.13824	0.000363022	3.28441e-05	5.1203	5.63605	4.46436	-10.0645	18.5348	0.643134	0.0789332	0.298249	0.0580654	1.92618	0.1533	64.3355
Glis3	0.989734	0.0102657	4.56863	0.000172191	5.28196e-05	5.41977	5.40121	3.24937	-9.60271	16.976	0.51023	0.0547684	0.272074	0.0101735	2.97068	0.252832	63.6803
1700025G04Rik	0.978261	0.0217391	3.80666	0.000810962	0.000163914	3.71439	3.18757	3.0419	-3.769	14.1192	1.61253	0.188132	0.602581	0.130815	7.03642	0.410735	63.6323
Frmd6	0.995169	0.00483092	5.32787	0.000191453	2.52084e-05	3.5138	3.31673	1.61418	-2.70267	8.95054	0.433733	0.043387	0.296037	0.0359508	1.55816	0.0861227	63.5728
Plvap	0.988728	0.0112721	4.47408	0.00258141	0.00010893	5.0211	4.93308	4.30958	-9.53439	14.7346	4.70931	0.350963	0.405714	0.148552	8.1838	0.652552	62.9707
Nck2	0.964976	0.0350242	3.31606	0.00020121	6.42294e-05	3.06221	3.01529	2.09479	-2.51295	11.6474	0.519631	0.0454926	0.334194	0.040162	2.30946	0.119151	59.3538
Casp12	0.994968	0.00503221	5.28685	0.000134079	1.78483e-05	4.54337	3.59632	2.90803	-3.63351	14.3393	0.270599	0.0320166	0.213088	0.0263979	0.857163	0.0666584	58.4233
Gab1	0.966184	0.0338164	3.35241	0.000531997	0.000151657	3.16693	2.60127	2.47277	-2.91135	10.8882	1.34452	0.21238	0.581014	0.124681	6.85434	0.376274	57.6899
Ust	0.934581	0.0654187	2.65929	0.000188697	0.000119548	2.35691	1.91559	2.78676	-3.22312	13.0252	0.602396	0.0423785	0.317604	0.037131	3.18628	0.132018	56.8845
Stk39	0.95934	0.0406602	3.16099	0.000330222	0.000110357	2.67149	2.26824	2.02893	-2.09727	9.2548	0.845346	0.0791992	0.445346	0.0671306	4.08944	0.205217	53.2358
Acvr2a	0.974436	0.0255636	3.64069	0.000352914	8.65651e-05	2.46367	2.39518	1.72207	-2.41084	6.96747	0.916313	0.128061	0.474101	0.0844189	4.74281	0.221308	52.7986
Bgn	0.990942	0.00905797	4.69501	0.00435996	0.000245804	6.19813	6.5585	3.38998	-4.57785	15.1228	8.10562	0.847481	0.52424	0.246364	13.6845	1.60847	52.7322
Serping1	0.995572	0.00442834	5.41529	0.00185527	0.000132353	5.05342	4.55145	3.13695	-4.29226	14.9424	4.13032	0.336324	0.480553	0.154869	6.18042	0.605678	51.5657
Nt5e	0.978462	0.0215378	3.81617	0.000155068	1.83338e-05	4.41654	4.77819	2.89563	-7.51628	13.5343	0.29788	0.0274175	0.203318	0.0200311	0.851682	0.0731223	51.4411
Itgb3	0.983494	0.0165056	4.08741	0.00026821	3.4297e-05	4.2097	3.74297	2.72883	-2.93292	16.7269	0.540276	0.0547518	0.308756	0.0462794	1.73199	0.143705	50.7372
Spry1	0.98913	0.0108696	4.51086	0.000425475	2.5063e-05	4.73913	5.09086	3.08825	-4.86397	13.1156	0.772903	0.0732259	0.288479	0.0546465	1.484	0.141519	49.6957
Bmpr1a	0.982085	0.0179147	4.00406	0.000302878	6.24998e-05	3.90923	3.8021	2.40468	-2.42894	14.4526	0.767558	0.166505	0.428756	0.0763123	2.91253	0.233655	48.729
Pla2r1	0.930958	0.0690419	2.6015	0.000289867	8.44243e-05	5.38498	6.51786	3.87388	-5.46348	14.4789	0.720922	0.164095	0.42894	0.109642	2.9688	0.33306	48.0002
Cyr61	0.989734	0.0102657	4.56863	0.000619372	4.44622e-05	4.52528	4.34803	2.59125	-4.00208	12.9196	1.52424	0.166267	0.311889	0.0568463	3.24208	0.312511	46.9464
Gem	0.984501	0.0154992	4.15135	0.000358392	2.78042e-05	5.37638	5.82251	3.61152	-7.38059	18.0772	0.59576	0.048385	0.230599	0.0320166	1.34246	0.159751	45.18
Slco2b1	0.978663	0.0213366	3.82577	0.000202962	3.25455e-05	3.21926	3.11912	3.3163	-7.25893	14.8291	0.450691	0.0845575	0.270046	0.0567743	1.68617	0.125288	43.3258
Grb10	0.920692	0.0793076	2.45179	0.000212901	6.50289e-05	4.43847	5.20795	3.38459	-4.34734	13.1663	0.532535	0.110036	0.337327	0.0839091	2.3084	0.236522	43.3183
Pbx1	0.955515	0.0444847	3.06711	0.00129864	0.000458312	2.46682	2.57304	1.75061	-2.5467	7.83462	3.64903	0.512271	0.806452	0.243017	17.3645	0.989384	43.2947
Rnf152	0.982085	0.0179147	4.00406	0.000146597	2.71082e-05	4.15799	4.19114	3.13123	-6.7197	14.958	0.311152	0.113133	0.218802	0.0477146	1.42571	0.137933	42.978
Nkd1	0.97343	0.02657	3.60104	0.000377652	5.1892e-05	5.08752	5.55404	3.26332	-4.64533	13.8625	0.732719	0.120054	0.388387	0.0921987	1.93563	0.232018	42.4432
Tnfrsf21	0.982287	0.0177134	4.01556	0.000440169	7.68656e-05	4.45075	4.19075	3.78134	-4.98717	16.3386	0.841106	0.127291	0.403134	0.0958946	2.86573	0.302584	42.1525
Loxl2	0.965982	0.0340177	3.34626	0.000295135	5.40049e-05	4.65574	5.21306	2.92351	-2.47499	12.7064	0.560369	0.104539	0.342304	0.0794485	1.72115	0.192552	41.6159
Pdgfd	0.979871	0.0201288	3.88527	0.00019376	0.00011613	4.58152	5.52352	3.98253	-5.40569	14.6463	0.594101	0.0926641	0.272995	0.0469111	2.97092	0.333383	40.8279
Ggt5	0.990338	0.00966184	4.62986	0.000210414	2.05923e-05	4.94338	4.46707	4.1699	-6.80645	20.5238	0.366083	0.0434424	0.227097	0.0380287	0.957698	0.117023	40.456
Plxna4	0.980676	0.0193237	3.92691	0.000355336	0.000136687	2.22794	2.01521	4.3045	-5.9795	17.2185	1.36203	0.131574	0.277604	0.0946368	5.76534	0.319685	40.1797
Serpinh1	0.992351	0.00764895	4.86551	0.0014251	0.00010552	6.13384	6.65903	3.5793	-3.08008	16.8226	2.82507	0.326765	0.389309	0.173376	4.04904	0.620111	40.0511
Cdh2	0.983092	0.0169082	4.0629	0.0007566	0.000122402	5.24679	5.04728	3.68962	-9.247	16.4833	1.77143	0.809701	0.530507	0.0758302	6.0676	0.794903	40.0495
Syne2	0.976651	0.0233494	3.73356	0.000753143	0.000164033	2.45435	2.25256	1.50433	-1.91154	8.63824	1.79558	0.253789	0.57106	0.147809	6.55287	0.414838	38.7694
Sema6d	0.962158	0.0378422	3.23575	0.00122576	0.000350924	3.21313	2.42587	3.05227	-3.67867	13.0128	2.93309	0.534496	0.754839	0.282968	13.9369	1.18819	37.6884
Masp1	0.988527	0.0114734	4.45618	0.0021018	0.000205818	4.03402	4.18438	4.38944	-10.5148	14.7669	3.63097	0.623608	0.598894	0.249777	9.49792	1.02951	37.2167
Papss2	0.966586	0.0334138	3.3648	0.000452375	9.6303e-05	3.04037	3.16664	2.27375	-4.04933	10.964	0.877235	0.212978	0.450138	0.0986541	3.82952	0.314066	37.0724
Itga8	0.948068	0.0519324	2.90448	0.000244847	6.64263e-05	3.40094	4.02561	4.11771	-11.1738	14.4942	0.668387	0.136932	0.300092	0.0907635	2.84348	0.262893	36.785
Mylk	0.98752	0.0124799	4.37108	0.000648037	8.02557e-05	4.26156	4.12259	3.06281	-6.1378	14.5853	1.36719	0.42399	0.486636	0.09083	3.91418	0.45359	36.7744
Nr1h4	0.978663	0.0213366	3.82577	0.000930669	0.00019544	4.56505	4.67099	3.68517	-8.50949	14.781	2.52903	1.26298	0.574194	0.103813	9.47569	1.18242	36.5834
Clstn1	0.977858	0.0221417	3.7879	0.00014652	2.12877e-05	4.5389	4.38825	2.9632	-2.34182	14.7307	0.269309	0.0342496	0.20129	0.0303875	0.666454	0.0842424	35.9079
Ldb2	0.967391	0.0326087	3.39002	0.000613913	0.000436659	3.5923	4.65637	4.47799	-11.0278	16.2603	1.88461	0.344912	0.540092	0.153539	9.91581	1.00003	35.6196
Tgfbr3	0.923309	0.0766908	2.48818	0.000731785	0.000213528	4.05366	4.49351	2.98609	-3.3219	12.6812	1.6529	0.404668	0.687189	0.215206	7.01962	0.800084	35.5652
Adamts10	0.976852	0.0231481	3.74242	0.000351954	7.98579e-05	2.73612	2.33437	1.89627	-2.09332	11.1995	0.700645	0.0999285	0.434654	0.0884362	3.07242	0.241358	34.8299
Pmepa1	0.984702	0.0152979	4.16462	0.000579837	6.30117e-05	4.08428	3.66562	2.46712	-3.02069	12.0864	1.10986	0.146208	0.365899	0.102549	2.34622	0.278075	34.4606
Alcam	0.964573	0.0354267	3.30422	0.000795036	0.000380147	2.99719	3.24104	2.91566	-5.57486	10.8837	2.70028	0.625337	0.382857	0.146995	11.4083	1.0145	33.7042
Myo1d	0.967794	0.0322061	3.40286	0.000189852	8.68e-05	2.48509	2.3451	3.04656	-4.9316	13.1306	0.608664	0.106401	0.27871	0.0686877	2.77284	0.205798	33.4832
Ramp1	0.985105	0.0148953	4.1917	0.00139939	0.000118664	5.40646	5.8642	4.29493	-7.46131	19.1944	1.72608	0.244707	0.385438	0.130244	3.52827	0.588347	32.4221
Bambi	0.984501	0.0154992	4.15135	0.000507125	3.63672e-05	3.98134	3.82035	2.08966	-3.18393	11.0537	0.754654	0.0885692	0.262857	0.0613457	1.34203	0.171921	31.0786
Tgfbi	0.987319	0.0126812	4.35487	0.00432377	0.000250888	4.86528	4.75741	3.56001	-6.07492	15.0769	4.83576	0.601499	0.476313	0.237055	9.30947	1.46133	30.9945
Klhl13	0.964775	0.0352254	3.31013	0.000135336	3.68752e-05	3.03781	2.55859	2.6577	-3.80532	11.1237	0.289032	0.0606365	0.20553	0.0511556	1.21949	0.120483	30.7477
Ctdspl	0.933575	0.0664251	2.64295	0.000618335	0.00016618	3.92818	4.40021	2.91685	-3.7613	11.7948	1.36829	0.316897	0.562212	0.181826	4.94792	0.632495	30.7296
Tmem47	0.986312	0.0136876	4.27748	0.000401226	5.19729e-05	5.30487	5.95424	3.75504	-5.52754	14.9616	0.695484	0.147998	0.320922	0.10665	1.65864	0.289586	30.3844
Shroom3	0.984098	0.0159018	4.12529	0.000247678	8.75423e-05	4.17219	4.08118	3.29923	-7.06422	14.4832	0.752995	0.353828	0.213641	0.0604425	3.21648	0.453559	29.5876
Arap2	0.970411	0.0295894	3.4903	0.000690708	0.000181514	2.39228	2.2758	1.50449	-3.84389	7.90206	1.65604	0.236606	0.653088	0.165292	6.88345	0.560506	29.3791
Raph1	0.981481	0.0185185	3.97029	0.0026999	0.000459079	2.93642	3.10338	2.19512	-3.56365	9.39764	5.71631	1.07638	0.743226	0.372274	19.259	1.92709	29.3461
Ryk	0.980274	0.0197262	3.90588	0.000721438	0.000116338	3.58624	3.19297	2.52649	-2.60622	14.6136	1.27889	0.244796	0.540829	0.177349	3.64999	0.465066	28.146
Efemp2	0.989533	0.010467	4.54901	0.000317267	2.53915e-05	4.46725	3.94016	2.87999	-2.43925	14.6207	0.486083	0.0675241	0.242396	0.059301	0.813269	0.129787	27.9926
C1s1	0.986715	0.013285	4.30774	0.000477133	8.02273e-05	4.24939	3.79514	3.0125	-4.17745	13.4668	0.992074	0.201353	0.355207	0.0919715	2.03964	0.310322	27.9297
Adap2	0.968398	0.0316023	3.42241	0.000482727	0.000154732	2.46455	2.80645	2.95248	-7.45118	9.17663	1.04037	0.242452	0.484055	0.141443	4.41678	0.391091	27.8335
Myo1b	0.970209	0.0297907	3.48332	0.000442493	0.000109494	3.33976	3.50877	2.916	-6.36147	11.262	0.976221	0.315129	0.458433	0.111005	3.54315	0.430546	27.4843
Nbea	0.994163	0.00583736	5.13762	0.000211751	0.000132396	3.10264	3.24862	3.31669	-4.54929	11.8592	0.635023	0.146136	0.369217	0.104904	3.07072	0.350231	27.203
Ncald	0.955918	0.0440821	3.07662	0.00016057	7.63685e-05	2.48691	2.04138	2.69974	-4.24897	11.645	0.418433	0.0620273	0.223226	0.0506791	1.55406	0.142371	27.1462
Samd4	0.90157	0.09843	2.21479	0.000255911	0.000171003	2.40384	1.5462	2.6897	-2.6633	9.84511	0.695853	0.142468	0.364055	0.0967258	3.38098	0.299543	27.1324
Cd63	0.99376	0.00623994	5.07052	0.000919491	8.92082e-05	5.159	5.19984	2.3463	-4.71406	12.8197	1.33069	0.211233	0.289585	0.0704387	1.96689	0.379602	26.7311
Igf1r	0.887882	0.112118	2.06929	0.000495313	0.000223218	2.72077	2.66501	2.61729	-2.53986	14.1247	1.23005	0.251428	0.585991	0.162255	5.94857	0.606577	26.682
Cald1	0.976047	0.0239533	3.7074	0.00168236	0.000352236	3.50829	2.84099	2.80171	-3.96749	15.3306	3.55963	0.775208	0.770876	0.326039	10.5188	1.40538	26.2584
Gsn	0.974034	0.0259662	3.62465	0.00130423	0.000163052	4.14395	4.15948	3.58318	-4.87873	17.8673	3.29069	0.316592	0.234101	0.153927	4.28155	0.678673	26.143
Ssbp2	0.928744	0.071256	2.56755	0.000203415	9.26554e-05	2.34842	1.91871	2.21536	-2.66546	10.3811	0.533088	0.0823188	0.327926	0.069264	2.48139	0.223038	26.1272
Sgce	0.958937	0.0410628	3.15072	0.000257167	5.69207e-05	4.24982	4.79909	2.92834	-3.62516	12.3811	0.466728	0.114596	0.296774	0.0882035	1.39212	0.228787	25.8592
Ppp1r14a	0.986312	0.0136876	4.27748	0.000459869	3.93295e-05	3.89406	4.3332	3.48012	-8.37104	12.4499	0.806267	0.110058	0.240369	0.0807452	1.38698	0.215314	25.0843
Rarb	0.952295	0.0477053	2.99383	0.000254782	0.000131593	2.79654	3.28331	3.38967	-7.77046	11.5712	0.670415	0.197275	0.35023	0.125905	3.41524	0.387735	24.6324
Spats2l	0.933575	0.0664251	2.64295	0.00014945	6.0591e-05	3.59378	3.63129	3.2057	-4.51532	12.2938	0.337143	0.0924092	0.235576	0.0753814	1.36948	0.202868	24.2601
Megf9	0.969203	0.0307971	3.44905	0.000165133	4.82284e-05	2.44974	2.5719	1.33472	-2.30233	6.31046	0.362028	0.0908355	0.257512	0.0579435	1.45717	0.150981	23.6432
Zbtb16	0.958333	0.0416667	3.13549	0.000189969	0.000130336	2.64453	2.86483	2.41526	-5.01133	9.57318	0.546544	0.321507	0.304147	0.0709651	3.43586	0.389036	23.3558
Slco3a1	0.956924	0.0430757	3.10077	0.000550574	0.000245135	2.7346	2.24057	2.89576	-4.23223	13.8962	1.14691	0.275648	0.527189	0.167885	4.87735	0.577741	23.0857
Mxra8	0.972826	0.0271739	3.57795	0.000385941	4.69903e-05	5.15204	5.76659	3.06284	-3.69062	13.501	0.642949	0.143759	0.300092	0.102721	1.15471	0.276885	21.4858
Adgrl1	0.979267	0.0207327	3.85509	0.000248213	5.47208e-05	3.57865	3.83573	2.63273	-3.2247	13.0287	0.427465	0.117821	0.300829	0.0930298	1.60853	0.269907	21.3272
Hsd11b1	0.973027	0.0269726	3.58559	0.00138231	0.000244332	3.32272	3.46892	2.83905	-5.50023	10.2317	2.09456	0.3476	0.401843	0.176945	4.54983	0.710376	21.2814
Ptpn14	0.983092	0.0169082	4.0629	0.000125222	5.10217e-05	3.62836	4.11731	3.42195	-4.07087	15.7714	0.2953	0.0821582	0.201659	0.0652522	1.01433	0.184714	19.9246
Bok	0.980475	0.019525	3.91634	0.000406903	4.9062e-05	4.30055	4.592	3.43456	-7.2631	14.1629	0.659355	0.15048	0.277051	0.107293	1.32301	0.289353	19.6634
Rora	0.950886	0.0491143	2.96324	0.00096025	0.0007029	1.94978	1.72541	1.97802	-3.61074	7.24009	2.98101	0.677424	0.650876	0.17526	13.8402	1.39373	19.362
Hs3st3b1	0.981683	0.0183172	3.98143	0.000827014	0.000201605	2.08765	2.34864	3.21317	-8.1886	10.2601	1.81567	0.392101	0.591336	0.22933	6.79028	0.737178	19.2297
Sparc	0.976651	0.0233494	3.73356	0.00613317	0.000763337	5.88627	6.77908	3.54539	-4.55552	14.5189	12.2837	2.98729	0.551705	0.299154	18.0341	5.56279	19.0828
G0s2	0.983092	0.0169082	4.0629	0.00114046	0.000210239	3.71893	4.10588	3.25481	-10.1797	12.5858	1.81917	0.301708	0.306728	0.112867	3.31072	0.692025	17.7917
Pard3	0.981884	0.0181159	3.99268	0.000371529	0.00019967	3.88884	3.81501	2.75308	-6.21446	11.0488	1.07963	0.925084	0.455115	0.0838759	4.44364	0.989222	17.4689
Prex2	0.982488	0.0175121	4.0272	0.000576075	0.000380499	3.08651	4.28279	4.07541	-11.2722	12.7688	1.53899	0.618488	0.583594	0.238307	7.66157	1.3672	17.2963
Cuedc1	0.896337	0.103663	2.15717	0.000241876	0.000104126	3.36885	3.70847	3.05697	-3.20356	13.4094	0.468203	0.17157	0.331613	0.127385	1.85139	0.366669	17.0101
Nfib	0.907609	0.0923913	2.28478	0.00180408	0.000647428	3.59529	3.53669	3.30874	-4.36239	13.8459	4.21972	1.77183	0.781382	0.353861	13.6338	2.89303	16.9433
Pkd2	0.949477	0.0505233	2.93348	0.000356663	9.81825e-05	2.86394	2.68239	2.15535	-1.86039	8.87024	0.706359	0.198854	0.425253	0.148541	2.24888	0.381265	16.8928
Mxra7	0.960749	0.0392512	3.19773	0.000249454	5.01147e-05	4.78227	5.37888	3.25734	-3.90822	13.8266	0.414194	0.13573	0.257327	0.102732	0.900285	0.262905	16.3762
Ptprs	0.989533	0.010467	4.54901	0.000232492	6.36643e-05	3.49713	3.28191	2.33954	-3.24101	12.3815	0.370138	0.139331	0.278157	0.0772155	1.29179	0.287159	15.7319
Fermt2	0.967995	0.0320048	3.40934	0.00132664	0.000291821	3.67327	3.48079	3.24655	-5.78947	13.9081	2.46931	0.834919	0.633548	0.316581	6.43613	1.50393	15.72
Timp2	0.979267	0.0207327	3.85509	0.00173261	0.000208806	3.88428	3.40494	3.11603	-3.7015	17.4654	3.18839	0.484809	0.398894	0.208839	3.93072	0.983379	15.5261
Mpzl1	0.969807	0.0301932	3.46948	0.000210328	5.25841e-05	2.98623	2.25827	2.68749	-3.10276	10.0537	0.380092	0.0998509	0.253088	0.0840532	1.08758	0.214393	15.1486
Rhoj	0.969203	0.0307971	3.44905	0.000286634	0.000134136	4.35324	5.4036	3.58246	-4.33704	13.7228	0.709493	0.312868	0.386175	0.174218	2.2204	0.63828	15.1437
Cavin1	0.953502	0.0464976	3.02074	0.000391549	5.88574e-05	5.05783	5.58638	3.33725	-2.90188	13.869	0.82341	0.172628	0.246267	0.119805	0.992158	0.334212	15.0149
Msi2	0.952697	0.0473027	3.00273	0.00073191	0.000373377	1.76411	1.719	1.2995	-2.36061	6.74928	1.56756	0.402629	0.631336	0.209033	6.96475	0.819347	14.9956
Sh3rf1	0.988124	0.011876	4.42129	0.000294809	0.000293638	1.75743	2.27695	2.44793	-4.19065	9.03673	0.865806	0.220298	0.429124	0.141897	4.59234	0.548557	14.7126
Etfbkmt	0.954308	0.0456924	3.03905	0.000171579	6.78994e-05	2.10723	2.18109	1.55435	-2.76408	6.32444	0.381751	0.136439	0.250691	0.0767223	1.48721	0.21371	14.6642
Aldh1a1	0.980475	0.019525	3.91634	0.000607354	0.000266282	3.45178	3.44	2.89271	-6.42951	12.2992	1.49788	0.890901	0.542673	0.160072	4.79334	1.12866	14.6595
Gm13889	0.968398	0.0316023	3.42241	0.00036656	5.56383e-05	4.20315	4.50582	3.84699	-9.11197	13.8394	0.732903	0.197785	0.217327	0.112889	1.2812	0.383721	14.0339
Calcrl	0.915459	0.0845411	2.38219	0.00104856	0.000432049	2.55154	3.43364	3.47093	-7.75935	12.8726	2.29788	0.8165	0.590599	0.275283	9.18026	1.72088	13.6115
B3galt1	0.9531	0.0469002	3.0117	0.000397844	0.000373476	2.15785	1.87657	3.61367	-8.06872	12.5801	1.44608	0.797145	0.3753	0.0984103	6.18641	0.986285	13.535
Tshz3	0.969203	0.0307971	3.44905	0.000142446	0.000139189	2.13026	1.93664	3.15145	-4.18035	12.3093	0.358525	0.118026	0.233548	0.093728	1.68217	0.272905	13.1308
Cpne8	0.928945	0.0710548	2.5706	0.000190305	0.000119412	2.56176	2.53621	2.91683	-4.64762	11.278	0.384885	0.164998	0.255484	0.118724	1.76683	0.345583	13.0972
Apbb2	0.991948	0.00805153	4.81381	0.000440222	0.000424534	2.55037	3.17956	3.06744	-5.60681	11.241	1.12092	0.559182	0.557972	0.244513	5.51427	1.08397	12.974
Ccdc80	0.931763	0.0682367	2.6141	0.000626193	0.000140046	5.09486	6.07889	3.48339	-3.61795	14.2925	1.21604	0.468856	0.361843	0.204911	2.22442	0.882241	12.8458
Sdc2	0.971014	0.0289855	3.51155	0.000376122	0.000133974	3.0386	2.67548	2.56436	-4.56509	10.4206	0.858986	0.432329	0.413272	0.129928	2.43389	0.578504	12.784
Nid1	0.955515	0.0444847	3.06711	0.000666774	0.000178439	4.78677	5.74219	3.78249	-5.4557	13.7009	1.19631	0.530834	0.405899	0.217844	2.50295	1.00916	11.8723
Qpct	0.970813	0.0291868	3.50442	0.000333672	5.88098e-05	3.09093	2.80938	2.44126	-4.97381	10.0536	0.487742	0.121927	0.211244	0.0792657	0.84149	0.220953	11.7716
Slc4a4	0.941023	0.0589775	2.76981	0.000220755	0.000101109	2.3673	1.86247	3.27376	-6.67747	13.9335	0.731244	0.352631	0.227097	0.072234	3.0943	0.622983	11.7582
Msrb3	0.997182	0.00281804	5.86889	0.000276191	0.000211434	2.9318	3.68502	3.10851	-5.36559	10.7403	0.743779	0.396644	0.432995	0.20823	3.24601	0.814966	11.6773
Chsy1	0.970008	0.0299919	3.47638	0.000308164	0.000104768	2.09325	2.15442	2.33396	-6.02053	11.0921	0.545806	0.139487	0.331613	0.109526	2.19861	0.395826	11.6269
Smtn	0.951288	0.0487118	2.9719	0.000200635	5.16779e-05	3.77803	4.33176	2.68601	-3.26343	11.8404	0.356866	0.147283	0.236682	0.105209	0.846151	0.283444	11.2784
Dlc1	0.972826	0.0271739	3.57795	0.0013315	0.000987125	2.17462	2.2237	3.13311	-5.44984	10.844	4.22507	1.96468	0.730507	0.364467	18.8731	3.73007	11.003
Pear1	0.904589	0.0954106	2.24929	0.000211418	7.77395e-05	3.48344	4.00644	3.00045	-3.55113	12.7209	0.370876	0.191385	0.271152	0.137265	1.25206	0.400421	10.8922
Itga1	0.950081	0.0499195	2.94614	0.00152528	0.000439597	3.45902	3.66377	3.12264	-4.3061	11.1839	2.61677	1.21827	0.637972	0.325857	7.61744	2.43391	10.8258
Adamts1	0.980274	0.0197262	3.90588	0.000572715	0.000115729	4.75116	5.305	3.7383	-6.62563	14.4882	1.05051	0.493935	0.327558	0.154847	2.18573	0.972324	10.6804
Cp	0.972222	0.0277778	3.55535	0.000599724	0.000237167	2.85964	2.64953	2.65088	-6.93225	13.2759	1.06525	0.549413	0.40977	0.141531	3.17697	0.865622	10.4953
Pxdn	0.94686	0.0531401	2.88022	0.000319409	0.000120619	4.46688	5.46008	3.69558	-6.00075	13.1256	0.605346	0.391341	0.351889	0.185943	1.68815	0.722929	10.4309
Tmem176a	0.976651	0.0233494	3.73356	0.00268376	0.000409882	2.86904	2.92442	1.80752	-5.49523	8.88233	3.77124	0.850689	0.368295	0.334268	6.01224	1.67975	10.269
Tanc1	0.960749	0.0392512	3.19773	0.00049954	0.000329565	2.0945	2.10146	2.54483	-3.96636	10.4505	1.14765	0.507317	0.562028	0.265442	5.06683	1.03528	10.2508
Gstt1	0.970813	0.0291868	3.50442	0.000439636	0.000112081	3.69838	3.41436	2.71383	-4.88513	11.4555	0.673364	0.241288	0.299171	0.115405	1.21891	0.45924	9.81619
Phlda1	0.968599	0.031401	3.42901	0.000628719	0.000132733	2.24351	2.48262	2.41915	-6.20666	8.80217	1.22673	0.263247	0.299355	0.139071	2.23913	0.511797	9.81543
Col4a2	0.931763	0.0682367	2.6141	0.000439219	0.000146624	4.08676	4.77489	3.53531	-5.27188	11.8464	0.821014	0.460439	0.374378	0.203309	2.02264	0.851946	9.70255
Gm12216	0.950081	0.0499195	2.94614	0.00016078	7.85062e-05	1.82624	1.69949	1.5802	-3.20045	7.72392	0.298802	0.0818257	0.217696	0.070821	1.08978	0.20681	9.62329
Epn2	0.95149	0.0485105	2.97625	0.000257588	0.00015675	2.3942	1.85905	2.73955	-3.60182	11.3395	0.557235	0.280342	0.370876	0.1876	2.22159	0.579721	9.17498
Gata4	0.995974	0.00402576	5.511	0.000293873	0.0002836	2.61799	3.31726	3.26656	-6.89985	12.0662	0.773272	0.499576	0.43447	0.22293	3.55781	1.01952	9.13595
Dock6	0.90942	0.0905797	2.30658	0.000203544	0.000106442	2.01591	2.31007	2.41903	-4.97342	7.7819	0.394654	0.197762	0.282028	0.141908	1.68936	0.382104	8.91275
Igfbp7	0.974034	0.0259662	3.62465	0.00826296	0.00203249	4.88961	5.9039	3.6697	-5.9435	13.1364	13.647	7.29253	0.699724	0.332522	24.253	13.7818	8.6047
Lix1l	0.927939	0.0720612	2.55545	0.000169476	4.91364e-05	2.77937	2.8491	2.08479	-2.15635	8.28966	0.284055	0.110268	0.20424	0.0930187	0.669397	0.218314	8.52212
Nnmt	0.97967	0.0203301	3.87511	0.000174294	6.42366e-05	3.5534	3.1852	2.90361	-5.72457	11.651	0.358341	0.138993	0.203871	0.0750323	0.675212	0.290562	8.25745
Rnd3	0.952697	0.0473027	3.00273	0.000324547	0.000120772	2.16103	1.86115	2.21254	-3.74695	9.93593	0.492719	0.224421	0.296221	0.14403	1.57151	0.4219	8.0495
Col4a1	0.923913	0.076087	2.49674	0.000928845	0.000296026	4.24936	5.03585	3.69011	-6.1426	12.8722	1.64387	1.05024	0.451797	0.258161	3.64973	1.92942	8.03818
Tcf7l1	0.977254	0.0227456	3.76038	0.000198883	0.000250757	1.98937	1.96502	3.10555	-4.74111	11.0838	0.487742	0.282536	0.30894	0.166904	2.3094	0.577115	7.96074
Mfge8	0.972424	0.0275765	3.56283	0.000488013	0.000101043	3.74434	4.09714	2.79508	-4.36258	12.2704	0.67871	0.285196	0.259908	0.162582	1.14433	0.543254	7.88718
Fkbp9	0.926932	0.0730676	2.54049	0.000343183	8.74951e-05	3.13439	2.90578	2.60836	-2.90918	10.0444	0.608479	0.245821	0.311705	0.170212	1.18565	0.472561	7.86418
Lrrk2	0.930354	0.0696457	2.59214	0.000157975	0.000136056	2.05189	1.61511	2.93714	-4.98346	13.3317	0.383041	0.175576	0.269677	0.129851	1.58389	0.417231	7.78934
Anxa1	0.970411	0.0295894	3.4903	0.000580654	0.000159152	3.6743	3.44105	3.07063	-5.1234	15.6887	0.966267	0.308923	0.28424	0.143714	1.58142	0.752021	7.72665
Wls	0.89694	0.10306	2.16368	0.000478037	0.000201271	2.22691	1.63189	2.42801	-1.4624	13.3295	0.910783	0.389912	0.468203	0.254603	2.77836	0.866938	7.1368
Pmp22	0.947464	0.0525362	2.89229	0.000340563	8.70653e-05	3.64933	3.2614	3.14222	-3.01652	15.0912	0.578065	0.197768	0.22765	0.131668	0.884694	0.456077	7.07893
Jup	0.958333	0.0416667	3.13549	0.000468838	0.000110458	2.5468	2.26375	1.92924	-2.44685	9.09594	0.662857	0.259596	0.326267	0.178297	1.42211	0.517102	7.00409
Eva1b	0.961353	0.0386473	3.21386	0.000944348	0.000192227	2.87331	2.58762	2.60708	-3.54908	12.8995	1.45309	0.543345	0.361106	0.284021	2.5979	1.07276	6.95828
Ephx1	0.966989	0.0330113	3.37734	0.00045714	0.000129954	2.39748	2.45608	1.83854	-2.04397	8.78396	0.625438	0.257557	0.332719	0.163978	1.49423	0.518714	6.90628
Bcl2	0.956723	0.043277	3.09589	0.000383633	0.000317917	2.30657	1.81804	3.01608	-6.06914	14.0873	0.729585	0.326954	0.41235	0.156476	3.4066	1.14372	6.87018
Slc43a3	0.949477	0.0505233	2.93348	0.00091602	0.000350108	3.61454	4.35404	3.00577	-4.42684	12.7372	1.62765	1.07315	0.486083	0.264223	3.87518	2.07574	6.74796
Fbxl7	0.99839	0.00161031	6.42971	0.000172789	0.00055856	2.775	4.05733	4.1642	-6.7751	12.3255	0.553364	0.411688	0.250138	0.177687	2.80528	1.18626	6.56235
Cpq	0.942633	0.0573671	2.7992	0.000465897	0.000291161	1.96945	2.28446	2.13697	-4.34509	6.83231	0.978433	0.512941	0.441106	0.209787	2.83937	0.856764	6.52688
Myo10	0.974839	0.025161	3.65698	0.000640118	0.000488025	1.71194	1.7282	2.86329	-6.24702	9.86714	1.43631	0.928963	0.602581	0.328865	6.58013	1.74324	6.46199
Nfia	0.880032	0.119968	1.99274	0.00107728	0.000596305	1.92689	1.72888	1.94795	-4.32009	7.75856	2.34949	1.77416	0.606083	0.336889	7.81134	2.35645	6.38742
Plekha5	0.964573	0.0354267	3.30422	0.000207888	0.000190331	1.84058	1.91392	2.02844	-4.69934	7.67162	0.51447	0.519336	0.321659	0.116114	2.20986	0.638277	6.37252
Tspan3	0.988929	0.0110709	4.49231	0.000303334	6.40972e-05	2.77398	2.35103	1.91838	-4.15246	11.7564	0.406083	0.153694	0.233733	0.109742	0.697967	0.312379	6.19807
Crip2	0.958736	0.0412641	3.14562	0.00162862	0.000347141	2.81598	2.36825	2.167	-2.65001	10.1654	2.34065	0.84911	0.383041	0.357075	3.74061	1.70164	6.19021
Lrrc32	0.912641	0.0873591	2.34632	0.00031237	0.000107781	3.6373	4.31631	3.81541	-7.84132	13.3862	0.607742	0.384936	0.259355	0.178418	1.21929	0.721173	6.14961
Cfh	0.962963	0.037037	3.2581	0.00165517	0.000593664	1.97379	1.74281	1.89348	-5.33873	8.74582	2.92553	1.29385	0.612535	0.387895	6.52873	2.13527	6.03499
Ppic	0.932367	0.0676329	2.62363	0.000257416	8.55135e-05	4.24666	5.09617	3.34455	-4.80606	13.3157	0.441106	0.273354	0.232258	0.161834	0.74606	0.528171	5.99856
Tmem204	0.946256	0.053744	2.86828	0.000370906	0.000161062	3.8655	4.64547	3.66009	-6.89571	12.4529	0.627281	0.493326	0.321659	0.21474	1.45928	0.960546	5.87255
Nr2f2	0.942633	0.0573671	2.7992	0.00104466	0.000459335	3.50901	4.07492	3.31999	-5.44502	12.2885	1.59926	1.36119	0.552442	0.300661	4.42669	2.65639	5.84753
Wwtr1	0.983092	0.0169082	4.0629	0.000214484	0.000192072	2.41789	2.82743	3.10398	-4.98386	10.2691	0.478157	0.381894	0.303226	0.209028	1.7949	0.748054	5.80155
Emilin1	0.96256	0.0374396	3.24687	0.00109696	0.00022908	3.21659	3.60675	3.42055	-6.81839	12.4936	1.42728	0.773873	0.323687	0.263713	2.60465	1.45004	5.77782
Bmyc	0.965781	0.034219	3.34016	0.00057889	0.000137617	2.45397	2.56628	1.83628	-3.66915	9.25866	0.850507	0.293363	0.261014	0.189251	1.47085	0.63544	5.68019
Bace2	0.989936	0.0100644	4.58863	0.000237154	0.000137503	3.63754	4.51324	3.63628	-5.24434	12.0861	0.607005	0.394927	0.245161	0.19472	1.18818	0.763746	5.65904
Csf1	0.935185	0.0648148	2.66921	0.000303663	0.000124531	2.95168	3.2821	2.61697	-4.58636	10.0199	0.550599	0.30889	0.296221	0.161102	1.22373	0.646537	5.58676
Socs2	0.927939	0.0720612	2.55545	0.000221533	0.000104105	1.9866	1.59632	2.02077	-4.74254	10.8171	0.364977	0.18217	0.251244	0.124393	1.08627	0.389649	5.53828
Cdc42ep3	0.949275	0.0507246	2.92929	0.000345691	0.000121188	3.0089	2.2075	3.00845	-4.39965	15.6177	0.504332	0.231896	0.247742	0.152735	1.03771	0.590929	5.28384
Zcchc14	0.96256	0.0374396	3.24687	0.000222069	0.000155676	2.25257	2.00496	2.9143	-3.7018	12.3755	0.412535	0.370579	0.303779	0.211189	1.54903	0.664502	5.25102
Thra	0.914452	0.0855475	2.36925	0.000302833	0.000110636	1.95785	1.98525	1.53802	-1.62046	6.46387	0.53106	0.252603	0.314654	0.177421	1.25542	0.506235	4.85527
Tmem176b	0.95934	0.0406602	3.16099	0.00267251	0.00063497	2.34751	2.34712	1.80709	-5.64377	8.28572	3.48959	1.35211	0.361106	0.412364	5.27044	2.65014	4.66858
Pkig	0.949477	0.0505233	2.93348	0.000592309	0.000243625	1.61258	1.64913	1.60201	-3.62532	7.37645	0.872995	0.372457	0.436866	0.250564	2.52482	0.882347	4.61438
Ndrg2	0.976449	0.0235507	3.72477	0.000556639	0.000299868	2.4537	2.40178	2.9131	-6.3571	11.7785	0.966083	0.655287	0.377143	0.187872	2.14261	1.15175	4.56467
Fxyd1	0.989533	0.010467	4.54901	0.000333636	0.000139371	3.24104	2.90406	2.99431	-6.21188	11.4505	0.599631	0.320858	0.238341	0.125274	0.890691	0.638979	4.51778
Lrp1	0.951087	0.048913	2.96756	0.00119363	0.000483817	2.45192	2.64307	2.47942	-3.648	8.34254	1.62894	1.03673	0.49788	0.323391	3.75922	2.05291	4.48988
Fn1	0.977456	0.0225443	3.76947	0.00110015	0.000551725	2.72324	2.80784	2.62431	-6.55649	8.81185	1.48018	1.18288	0.399078	0.208728	2.93975	1.80639	4.43185
Fcna	0.965982	0.0340177	3.34626	0.00231729	0.00058495	3.39516	4.27231	4.39397	-11.2107	16.907	2.95834	1.93324	0.287373	0.234877	4.95866	3.82878	4.39708
Ltbp4	0.974235	0.0257649	3.63264	0.0008102	0.000338809	4.05881	4.92042	3.39557	-4.81135	12.9671	1.45327	1.1708	0.376959	0.251256	2.437	2.27289	4.35188
Tmem141	0.955918	0.0440821	3.07662	0.000347279	0.000104659	2.24713	2.28712	2.05421	-3.7981	7.58459	0.486636	0.216807	0.231152	0.143432	0.879118	0.477248	4.13935
Itgb5	0.956119	0.0438808	3.0814	0.000338554	0.000197431	2.23489	2.64377	2.69482	-5.56561	8.34188	0.495484	0.42942	0.294009	0.191556	1.45318	0.823252	3.94495
Trp53i11	0.936795	0.0632045	2.69609	0.000245161	9.29823e-05	2.64846	2.24605	3.1928	-5.10269	13.1497	0.380829	0.27019	0.221382	0.168167	0.796214	0.555332	3.79726
Amotl2	0.976449	0.0235507	3.72477	0.000204043	0.000107566	2.724	3.08031	3.07189	-4.44318	11.3886	0.423226	0.343167	0.225253	0.192565	0.912716	0.654959	3.79602
Rapgef5	0.983494	0.0165056	4.08741	0.000282406	0.000439926	1.87782	2.08168	3.26426	-4.15347	11.6177	0.737327	0.878522	0.401106	0.279145	3.32499	1.8462	3.38194
Selenbp1	0.962359	0.0376409	3.2413	0.000344044	0.000180669	2.03274	2.27775	2.18271	-4.6561	7.08869	0.454931	0.337421	0.254562	0.142573	0.957696	0.591161	3.2931
Clu	0.960548	0.0394525	3.19241	0.000869733	0.000412535	2.81341	2.4844	2.70601	-9.73915	11.7293	1.57124	1.41568	0.301014	0.152846	2.20795	1.9494	3.18657
Cebpd	0.956924	0.0430757	3.10077	0.000738774	0.000200574	2.06525	1.93323	2.10457	-4.17667	8.93994	1.05198	0.535704	0.264516	0.266993	1.76141	1.15325	3.15436
Epas1	0.94847	0.0515298	2.91269	0.000731232	0.000435873	2.24846	2.41857	3.15902	-6.09612	10.7418	1.24203	1.29314	0.440922	0.334157	3.25234	2.39234	3.05673
App	0.909622	0.0903784	2.30902	0.00161496	0.000939106	1.84673	1.52748	2.35497	-3.08605	9.49589	2.71982	2.1413	0.694931	0.503654	7.02932	4.25061	3.05397
C4b	0.946256	0.053744	2.86828	0.00081489	0.000326722	1.76438	1.64522	2.4931	-4.44269	10.0784	1.36498	0.610587	0.294747	0.249904	2.22533	1.29778	3.02541
Slc9a3r2	0.936192	0.0638084	2.68594	0.000555872	0.00023818	2.7804	3.30689	2.796	-4.71124	10.1348	0.778065	0.764608	0.299724	0.259795	1.50306	1.45904	2.86429
Sptbn1	0.964372	0.035628	3.29834	0.00130155	0.000912414	1.61283	1.78353	2.08277	-2.58816	8.43288	2.47594	2.17832	0.715023	0.447794	7.28782	4.36611	2.6921
AY036118	0.937601	0.0623994	2.70977	0.00139047	0.000457841	1.3948	1.61419	1.58098	-3.52826	5.40409	2.15023	0.993667	0.362765	0.299752	3.10573	1.65733	2.61376
Meis2	0.99376	0.00623994	5.07052	0.000273122	0.000714837	2.11555	3.20968	3.89233	-6.39345	10.0041	0.748018	1.19545	0.340092	0.283589	3.10895	2.59972	2.52994
Nav1	0.962158	0.0378422	3.23575	0.000287202	0.000324119	1.81108	1.94338	3.06743	-3.84854	11.3622	0.523687	0.687426	0.317788	0.283944	1.86081	1.34544	2.50481
Anxa2	0.951087	0.048913	2.96756	0.00154359	0.00059178	2.32223	1.90079	2.4544	-4.39282	11.4985	1.9941	1.1692	0.401659	0.424455	3.00482	2.81504	2.47879
Oat	0.973229	0.0267713	3.59329	0.000780886	0.000423992	1.56995	1.90241	1.7348	-8.12185	7.6928	1.10562	0.431952	0.287373	0.256321	1.45453	0.992186	2.30152
Rcn1	0.948671	0.0513285	2.91682	0.000276122	0.000132209	2.37154	2.51241	2.58431	-3.1563	11.2151	0.443318	0.386925	0.233917	0.211277	0.714025	0.77257	2.19183
Me1	0.963768	0.0362319	3.28091	0.00013523	0.000171648	1.90553	1.71429	2.7433	-6.09031	10.7575	0.252903	0.747159	0.204608	0.134716	0.862789	0.853018	1.92736
Timp3	0.993357	0.00664251	5.0076	0.000534065	0.000528085	3.47719	4.56336	3.7992	-4.93069	12.5922	0.970691	1.72813	0.303963	0.273958	1.85638	3.36291	1.91947
Eng	0.983293	0.0167069	4.07508	0.00121859	0.000980027	2.60326	3.57738	3.66553	-8.1075	12.2634	1.75982	3.15053	0.472074	0.310657	4.24314	5.97042	1.85012
Plekhg1	0.972625	0.0273752	3.57036	0.00013619	0.000499894	1.09435	1.91262	3.52753	-7.8161	11.1188	0.341382	0.482072	0.229309	0.210529	1.89918	1.14414	1.81652
S100a11	0.954509	0.0454911	3.04368	0.00167578	0.000740931	2.57291	2.29161	2.61278	-4.12975	11.2542	1.99816	1.45543	0.312627	0.389269	2.5017	3.64692	1.76496
Amotl1	0.997383	0.00261675	5.9432	0.000202131	0.000246492	2.92368	3.95137	3.57485	-5.84323	10.7811	0.327926	0.767944	0.23447	0.24904	0.839696	1.45716	1.68478
Ifi27l2a	0.942633	0.0573671	2.7992	0.00297265	0.00124714	2.821	2.12705	3.40711	-4.88488	15.3181	3.25327	3.28226	0.303779	0.426744	4.33796	8.05877	1.51852
Il6st	0.979871	0.0201288	3.88527	0.0010245	0.000844875	1.61781	1.90875	2.23113	-3.42027	7.34615	1.64406	2.52	0.555576	0.407732	4.07117	4.95352	1.32963
Gstm1	0.942432	0.0575684	2.79549	0.000803198	0.00080674	1.41818	1.59038	2.30014	-6.24188	8.87797	1.25364	1.23656	0.322396	0.290465	2.03042	2.17251	1.32542
Ccnd2	0.965378	0.0346216	3.32804	0.000742993	0.000597824	2.00715	1.93996	2.94307	-3.92887	13.1734	1.14544	1.60343	0.340829	0.381157	2.03044	3.57478	1.14005
Hspg2	0.996377	0.00362319	5.61677	0.000224484	0.000321204	2.59044	3.68402	3.45843	-5.44531	10.336	0.344885	1.08567	0.229309	0.267547	0.783426	2.06787	0.981406
Arhgap23	0.986514	0.0134863	4.2925	0.000161565	0.000303139	1.10791	1.74689	2.60239	-4.95314	8.15732	0.294009	0.696696	0.228018	0.263746	1.11253	1.35434	0.910089
Pltp	0.965982	0.0340177	3.34626	0.000592215	0.000447767	1.68206	2.07241	2.66264	-4.91331	7.8913	0.603318	1.19988	0.261014	0.265126	1.00449	2.28079	0.740801
Ehd3	0.983092	0.0169082	4.0629	0.00130682	0.00159702	2.09159	3.05439	3.64887	-7.77301	10.931	1.88829	6.18938	0.421198	0.340806	3.8941	11.8086	0.689738
Tmsb10	0.971216	0.0287842	3.51872	0.00437156	0.00318215	2.49077	2.75642	3.26183	-4.49384	16.2925	4.19189	6.73782	0.341198	0.515424	5.21195	19.5122	0.665316
Lpl	0.979066	0.020934	3.84523	0.000433508	0.000420643	2.07011	2.71889	3.42822	-8.01431	10.6507	0.449217	1.15783	0.214194	0.228599	0.831244	2.85753	0.602186
Tinagl1	0.993156	0.0068438	4.97754	0.000365872	0.0004818	2.45968	3.56028	3.57559	-6.81352	10.2811	0.465069	1.89941	0.219171	0.283982	0.770249	3.56746	0.531069
Egfr	0.947866	0.0521337	2.9004	0.00013842	0.000803381	2.0606	1.88335	3.14292	-9.54637	12.1556	0.412903	7.385	0.276129	0.122896	1.57324	7.25759	0.446681
Plac8	0.964372	0.035628	3.29834	0.00159985	0.0017678	1.83806	1.86731	3.27729	-7.9511	11.9842	1.20479	3.89679	0.371982	0.365065	2.39245	10.0212	0.438817
Tspan7	0.989533	0.010467	4.54901	0.000224828	0.000791781	1.4888	2.56586	3.66032	-7.15223	9.30147	0.347281	2.20987	0.241106	0.297043	1.04632	4.42277	0.352212

## Sheet: Mouse Fibroblast DEPs
	proba_de	proba_not_de	bayes_factor	scale1	scale2	lfc_mean	lfc_median	lfc_std	lfc_min	lfc_max	raw_mean1	raw_mean2	non_zeros_proportion1	non_zeros_proportion2	raw_normalized_mean1	raw_normalized_mean2	score
adt-CD73	0.31099	0.68901	-0.795493	22.4553	2.00987	1.34466	3.09944e-06	2.71391	-8.237	9.57306	10.8712	2.1839	0.122028	0.443007			6.69353
adt-CD54	0.313607	0.686393	-0.783309	23.4167	9.07245	0.627597	1.78814e-07	1.64851	-8.03802	8.92116	11.0354	9.01641	0.125714	0.488427			0.76813

## Sheet: Mouse Hepatocyte DEGs
	proba_de	proba_not_de	bayes_factor	scale1	scale2	lfc_mean	lfc_median	lfc_std	lfc_min	lfc_max	raw_mean1	raw_mean2	non_zeros_proportion1	non_zeros_proportion2	raw_normalized_mean1	raw_normalized_mean2	score
Fabp1	0.997585	0.00241546	6.02344	0.0384813	9.42687e-05	9.32416	10.1559	4.32362	-0.85605	22.8342	78.7613	0.0905017	0.917323	0.0412724	138.012	0.256432	5018.29
Apoa2	0.999195	0.000805153	7.12366	0.0173313	0.00013204	8.40705	9.14224	3.49197	-0.65137	16.6744	51.7847	0.0986524	0.810445	0.0303339	80.8188	0.258468	2628.75
Mup20	0.995974	0.00402576	5.511	0.00609049	6.20535e-05	7.0736	7.20298	3.37989	-1.9627	17.2415	34.6661	0.0538922	0.653813	0.025746	38.9834	0.137028	2012.39
Serpina1e	0.995773	0.00422705	5.46201	0.00930203	8.94706e-05	7.66876	8.50507	3.63584	-1.81229	16.5023	28.3785	0.0632055	0.739964	0.0317965	38.9135	0.150155	1987.4
Ttr	0.999799	0.000201288	8.51052	0.0118786	0.000100315	8.62942	8.90968	2.89237	-3.21896	17.6736	39.7489	0.199261	0.850625	0.028915	57.6754	0.264703	1880.24
Dpyd	0.997987	0.00201288	6.20617	0.00414151	2.98391e-05	6.81758	7.04245	3.16357	-2.45567	15.5448	33.6081	0.0458915	0.667091	0.0326529	33.0821	0.122581	1839.92
Mup3	0.999799	0.000201288	8.51052	0.009637	0.000100737	7.35017	7.61554	2.79762	-1.07673	15.3255	39.0304	0.104603	0.7979	0.0511482	49.3789	0.236492	1534.7
Bhmt	1	0	18.4207	0.005062	4.59387e-05	7.37094	7.32864	2.73365	-0.492502	16.9126	16.5701	0.0467603	0.79296	0.0353156	24.8754	0.120768	1518.24
Gsta3	1	0	18.4207	0.0064914	5.66643e-05	8.23781	8.2177	2.94235	-1.26155	20.4391	20.2603	0.0808696	0.863671	0.0399472	25.1949	0.142339	1458.14
Aldob	0.999597	0.000402576	7.8172	0.00595111	6.63658e-05	7.61429	7.9077	3.2311	-0.991228	17.1703	18.9297	0.065712	0.878956	0.0405535	28.0606	0.148909	1434.85
Ppara	0.99839	0.00161031	6.42971	0.00169947	2.91318e-05	6.26366	6.3002	2.58909	-1.34041	14.1961	12.5676	0.0160702	0.523854	0.011326	12.0448	0.0556087	1356.71
Hamp	0.998188	0.00181159	6.31173	0.00366163	5.39759e-05	7.46832	7.75292	3.14907	-1.3748	18.2183	12.9198	0.0405973	0.700942	0.0298776	16.9399	0.104626	1209.19
Ghr	0.996377	0.00362319	5.61677	0.00713808	0.000114546	5.64162	5.85658	3.0167	-5.89753	14.4372	62.6475	0.13328	0.828663	0.0878264	63.6155	0.352062	1019.41
Car3	1	0	18.4207	0.00445367	6.38192e-05	7.21698	7.31236	2.67627	1.20872	17.5949	14.2567	0.0533422	0.793307	0.0391534	19.3162	0.141237	987.026
Egfr	0.968398	0.0316023	3.42241	0.00560694	6.55396e-05	4.74452	4.94128	3.15521	-2.7226	13.0285	50.996	0.0862513	0.564227	0.0566237	49.2915	0.257905	906.787
Apoc3	0.992754	0.00724638	4.91998	0.00718863	9.73398e-05	6.62704	7.19939	3.46145	-1.03669	16.8237	20.4396	0.0871576	0.797013	0.057205	32.0956	0.235803	902.019
Rbp4	0.999396	0.000603865	7.41154	0.0058185	9.17909e-05	6.98162	7.46357	3.05188	-0.988969	16.6913	19.338	0.0859388	0.863092	0.0505107	24.8501	0.201145	862.532
A1cf	0.999597	0.000402576	7.8172	0.000622319	2.56583e-05	6.28397	5.97275	2.53672	-1.22285	15.0499	5.23788	0.0090883	0.503126	0.00768192	4.85283	0.0367619	829.528
Apoa1	0.992955	0.00704509	4.94835	0.00630268	0.000133924	6.07292	6.46279	2.89552	-1.57139	14.6434	23.3721	0.0992399	0.795314	0.0562612	28.9232	0.241737	726.61
Serpina1a	0.998792	0.00120773	6.7178	0.00437264	5.06529e-05	6.69194	7.13387	3.27805	-0.74243	18.8815	11.5176	0.0607428	0.716342	0.0463103	14.8603	0.14311	694.879
Cyp3a25	0.990137	0.00986312	4.60904	0.00164557	4.46777e-05	5.2666	5.46629	2.6874	-2.62356	13.5682	12.3513	0.0302464	0.602401	0.025571	11.6713	0.0931435	659.926
Gm20319	0.999195	0.000805153	7.12366	0.000440361	1.89501e-05	6.59715	6.18768	2.84504	-1.72117	14.593	3.33549	0.00692561	0.481589	0.00588176	3.33134	0.03399	646.582
Lin7a	0.999396	0.000603865	7.41154	0.000384917	1.27237e-05	6.80432	6.39147	2.79848	-0.851952	15.5093	3.07832	0.0062943	0.455998	0.00528796	3.17946	0.0337312	641.367
Cps1	0.996779	0.00322061	5.73495	0.00243865	5.08168e-05	6.21321	6.31077	2.84747	-3.4524	16.9032	16.6718	0.0672309	0.632083	0.0472604	17.1541	0.17439	611.169
Slc25a21	0.992754	0.00724638	4.91998	0.000492282	2.21292e-05	5.67098	5.50924	2.80725	-2.18689	14.7351	4.63579	0.00660683	0.401266	0.00537547	4.57686	0.0431441	601.596
Serpina3k	0.999195	0.000805153	7.12366	0.00367819	5.08023e-05	6.90024	6.75404	2.33903	-2.21466	18.5512	13.4134	0.0893078	0.42566	0.0534984	15.63	0.17977	599.934
0610031O16Rik	0.999799	0.000201288	8.51052	0.000333113	1.3017e-05	6.71859	6.30238	2.58782	-0.648024	14.6045	2.4411	0.00560049	0.481627	0.00480042	2.52155	0.0283244	598.116
Serpina1c	0.997987	0.00201288	6.20617	0.00783811	0.000124631	6.38927	6.82824	3.0299	-0.752889	16.6282	22.4608	0.154507	0.835649	0.0826697	30.2065	0.328994	586.629
AC118710.3	0.999195	0.000805153	7.12366	0.000294797	1.00239e-05	6.66213	6.23789	2.69096	-1.0674	15.2897	1.38942	0.00426287	0.404933	0.00355031	1.84905	0.022486	547.834
Hnf4aos	0.999396	0.000603865	7.41154	0.000346002	1.0881e-05	6.45837	6.1343	2.51457	-1.79347	15.6594	2.48703	0.00360657	0.406129	0.00308777	2.46525	0.0291606	545.993
Serpina1b	0.997585	0.00241546	6.02344	0.00496437	7.82477e-05	6.18736	6.6796	2.9492	-0.592939	16.0552	13.1878	0.0836261	0.778447	0.0620992	17.9657	0.209997	529.342
Immp2l	0.992754	0.00724638	4.91998	0.00336884	0.000188356	3.84225	3.93764	1.75373	-1.96038	11.0796	24.2262	0.0597677	0.56469	0.0340092	24.0597	0.177642	520.392
Abcc2	0.97504	0.0249597	3.66521	0.00124694	4.5982e-05	4.36197	4.69329	2.4458	-2.90482	11.1711	9.9729	0.0245271	0.489231	0.0207206	9.50014	0.0827271	500.915
Mup2	0.998792	0.00120773	6.7178	0.0001281	4.28036e-06	6.20167	5.91947	2.33008	-2.4433	14.3557	0.70623	0.00137512	0.259611	0.00126261	0.819571	0.0103633	490.454
Ttc39c	0.995572	0.00442834	5.41529	0.00240939	9.12102e-05	4.46497	4.50517	2.04864	-1.19364	10.1822	19.1321	0.0669371	0.675776	0.0562237	18.3532	0.173731	471.685
Apoc4	0.99839	0.00161031	6.42971	0.00238121	1.97932e-05	7.31117	7.51024	2.60658	-0.579737	15.8386	5.86641	0.0568612	0.447198	0.040391	7.54145	0.118451	465.482
Sntg2	0.999195	0.000805153	7.12366	0.000257433	1.42325e-05	5.86742	5.67583	2.5166	-2.39973	13.4536	1.9301	0.00526921	0.402926	0.00448164	1.99544	0.0276373	423.634
Alb	0.998591	0.00140902	6.56345	0.0146314	0.000487184	7.48235	7.52666	2.67098	-4.92974	15.8617	65.3523	0.809565	0.885904	0.0815509	87.8042	1.5552	422.441
Selenbp2	0.999597	0.000402576	7.8172	0.00172065	5.18891e-05	6.53625	6.37891	2.66663	0.137956	14.6681	6.15655	0.0545173	0.69577	0.0377471	8.66773	0.143937	393.606
Gfra1	0.993961	0.00603865	5.10352	0.000438091	1.71686e-05	5.30283	5.34199	2.56844	-1.8405	13.4728	3.18068	0.0119573	0.448356	0.0108322	3.31352	0.0451809	388.904
9030622O22Rik	0.997987	0.00201288	6.20617	0.00104052	2.3606e-05	6.09324	6.05954	2.5802	-4.61597	14.2661	8.2048	0.0274899	0.422379	0.00884452	7.48391	0.119459	381.731
Cyp2c38	0.974235	0.0257649	3.63264	0.000300561	1.17561e-05	3.97351	3.96393	3.31085	-7.51209	13.6164	2.28725	0.00527546	0.249074	0.00490668	2.47837	0.0270399	364.196
Hsd3b3	0.999597	0.000402576	7.8172	0.000766474	3.30867e-05	6.17629	5.87441	2.70408	-0.200922	14.0959	4.55396	0.0246459	0.648989	0.0222019	4.70028	0.0815874	355.818
Gnmt	1	0	18.4207	0.00426028	0.000105129	6.61288	6.57221	3.13473	0.488282	18.1876	11.1807	0.115904	0.859348	0.088364	18.6761	0.347114	355.798
9030616G12Rik	0.999597	0.000402576	7.8172	8.74436e-05	3.02171e-06	6.36481	5.92844	2.47718	-1.23625	14.7351	0.44025	0.00221269	0.255134	0.00215644	0.543859	0.00993958	348.26
Gm30262	0.999597	0.000402576	7.8172	0.000107864	4.33144e-06	6.21176	5.53786	2.67148	-3.30341	14.8406	0.453219	0.00271274	0.274703	0.00260648	0.577667	0.0105761	339.287
Prox1os	0.99839	0.00161031	6.42971	0.000254402	1.06753e-05	6.35046	5.92786	2.69408	-3.48412	14.9296	1.52767	0.0062318	0.395361	0.00513795	1.62583	0.0308756	334.398
Serpina1d	0.99839	0.00161031	6.42971	0.00212023	2.65121e-05	6.83014	6.98639	2.48212	-3.11526	14.2613	5.42473	0.0701249	0.419832	0.0497731	6.77063	0.144446	320.15
Ptprd	0.966586	0.0334138	3.3648	0.00156521	4.86746e-05	4.0717	4.29373	3.03653	-4.66217	12.8998	13.1003	0.0508044	0.469971	0.026096	12.898	0.164096	320.037
Them7	0.999597	0.000402576	7.8172	0.000132561	6.27344e-06	5.9763	5.69289	2.46513	-1.90496	13.7692	0.780415	0.00372533	0.336537	0.0034378	0.872966	0.0167072	312.266
Gc	0.998188	0.00181159	6.31173	0.00233512	8.84803e-05	5.58845	5.48917	1.96658	-1.29184	12.2647	9.05554	0.0757004	0.767215	0.0551361	9.5933	0.175187	306.026
Chchd10	0.987118	0.0128824	4.33892	0.00473358	7.22945e-05	6.47635	7.09635	3.90696	-3.26152	20.187	9.02401	0.111841	0.557164	0.0695748	14.1532	0.304027	301.489
Ass1	0.990338	0.00966184	4.62986	0.00770144	0.00014752	6.27032	6.2688	3.07156	-4.14123	15.9665	15.512	0.223657	0.793847	0.129824	24.1741	0.504331	300.555
Akr1c6	1	0	18.4207	0.00341861	0.000115688	6.46714	6.25462	2.90702	0.383814	18.2895	10.6489	0.099515	0.797398	0.0682622	14.2146	0.305863	300.553
Gm36264	0.994968	0.00503221	5.28685	0.000312416	1.59204e-05	5.78325	5.54384	2.66341	-3.16353	14.9731	1.83109	0.00499419	0.361819	0.00420037	1.95755	0.0378646	298.987
Orm1	0.991747	0.00825282	4.78891	0.00120513	2.02906e-05	6.59086	6.92512	3.48189	-1.56192	18.1869	3.773	0.0466728	0.458237	0.0330591	4.59549	0.101906	297.217
Uox	1	0	18.4207	0.00259861	0.000106708	6.6998	6.5977	3.01372	0.480663	17.7027	9.80338	0.0990212	0.847113	0.0761629	12.599	0.287097	294.014
Tdo2	1	0	18.4207	0.001986	8.43836e-05	6.6922	6.94506	2.68332	0.403707	14.4706	6.93512	0.0659433	0.77505	0.048873	8.46349	0.193152	293.237
Caln1	0.998792	0.00120773	6.7178	0.000146616	8.42931e-06	5.50812	5.30329	2.15085	-1.32565	13.6565	1.13745	0.00268148	0.205265	0.0023002	1.09045	0.0206646	290.659
Adk	0.996981	0.00301932	5.7997	0.00469098	0.000200655	4.90104	5.00269	1.73168	-1.21644	9.80717	29.886	0.229151	0.91933	0.147207	30.6531	0.517339	290.394
Rapgef4	0.987923	0.0120773	4.40428	0.00089044	5.127e-05	4.72619	4.87638	2.34011	-3.25823	11.8854	7.32125	0.0298089	0.53524	0.0252522	6.91641	0.113913	286.957
Gm27216	0.999799	0.000201288	8.51052	9.76046e-05	3.17501e-06	6.27199	5.69688	2.40472	-1.62318	13.6181	0.296665	0.00321903	0.223059	0.00314403	0.497987	0.0109052	286.412
Fbp1	1	0	18.4207	0.00265785	9.44968e-05	6.73827	6.34539	3.0468	0.41862	18.0674	9.44183	0.108091	0.866103	0.0799882	13.0061	0.314852	278.348
Gsta2	0.999396	0.000603865	7.41154	0.000122117	5.74165e-06	5.57239	4.92789	2.67791	-1.62631	14.2239	0.421067	0.0040566	0.247414	0.00386284	0.671216	0.0135455	276.127
Mlxipl	0.9843	0.0157005	4.13824	0.000998066	6.09356e-05	4.09169	4.25429	2.26222	-2.59815	11.9589	6.37552	0.0281587	0.477227	0.0220457	6.257	0.0943198	271.435
Ahsg	0.997182	0.00281804	5.86889	0.00294918	8.09008e-05	6.14862	6.06038	2.51234	-2.74301	13.758	10.8621	0.126417	0.733905	0.0587489	11.4189	0.266301	263.651
Glt1d1	0.994968	0.00503221	5.28685	0.000283164	2.06207e-05	4.4838	4.46599	2.03845	-2.43614	11.2611	2.07245	0.00501294	0.378455	0.00436288	2.1077	0.0359722	262.716
Hao1	0.999799	0.000201288	8.51052	0.000953988	5.02116e-05	5.94562	5.37433	2.52216	-0.286266	14.1781	5.48329	0.0463228	0.809943	0.0406661	6.31863	0.145524	258.158
Ttc36	0.990942	0.00905797	4.69501	0.00297271	8.97656e-05	6.0943	6.56707	3.55381	-0.939063	17.6071	7.36915	0.106309	0.642002	0.074619	12.9489	0.307909	256.291
Cyp3a59	0.986715	0.013285	4.30774	0.000119926	6.58997e-06	4.34677	4.32878	2.32222	-2.42083	12.7218	0.7478	0.00188141	0.219932	0.00170015	0.823539	0.0151267	236.65
Urah	0.996779	0.00322061	5.73495	0.00142311	4.83085e-05	5.71023	5.70705	3.03694	-0.969665	13.6799	3.65474	0.0688998	0.577196	0.0555611	7.36966	0.178203	236.148
Arg1	0.994565	0.00543478	5.20948	0.00236196	9.74278e-05	6.01352	5.69965	2.79632	-3.57851	14.3858	7.90648	0.10189	0.847229	0.073994	11.3926	0.29171	234.854
Gm48633	0.999799	0.000201288	8.51052	0.000236546	1.22984e-05	5.95505	5.31817	2.64797	-2.95824	14.085	1.02026	0.00715063	0.439362	0.00685685	1.28832	0.0329808	232.621
Dpys	1	0	18.4207	0.000849499	4.65767e-05	5.81022	5.3328	2.48339	0.228622	13.5026	3.96044	0.0384471	0.788675	0.0335342	4.93983	0.124277	230.947
Sult2a8	0.999799	0.000201288	8.51052	0.00170172	8.49368e-05	5.98235	5.74626	2.62565	0.109824	13.84	7.39389	0.0822009	0.804964	0.0649682	9.12878	0.239	228.5
Nr1i3	0.997182	0.00281804	5.86889	0.000379011	3.57009e-05	5.17631	4.8305	2.6432	-1.18834	13.2742	2.609	0.0147763	0.503744	0.0138012	2.64474	0.0599256	228.45
Fgb	0.994968	0.00503221	5.28685	0.00135572	5.77081e-05	5.08784	5.02162	2.56971	-3.06067	14.1704	5.48163	0.0501669	0.62556	0.0382721	5.95783	0.132727	228.382
Hpd	0.999396	0.000603865	7.41154	0.0024051	6.40701e-05	6.80993	6.94373	2.50602	-2.01734	14.3652	5.34951	0.0960022	0.488382	0.0707937	8.76568	0.265838	224.549
Hpx	0.98752	0.0124799	4.37108	0.00108338	4.92824e-05	4.89328	4.80398	2.90304	-3.96118	16.9285	4.83399	0.0452165	0.493901	0.0358656	5.04913	0.11345	217.777
Aox3	0.999396	0.000603865	7.41154	0.00120184	4.7762e-05	5.86746	5.82136	2.52668	-1.99911	13.9003	5.20708	0.0670184	0.640188	0.0533547	6.36756	0.173868	214.883
Sds	0.977858	0.0221417	3.7879	0.000508989	2.53938e-05	4.51519	4.49018	3.65159	-6.07257	16.6283	1.62108	0.023252	0.446117	0.0207643	3.15736	0.0687449	207.376
Smoc1	0.973229	0.0267713	3.59329	0.00036638	2.0421e-05	3.84125	4.24613	2.36115	-4.96775	10.4248	3.01764	0.014745	0.390729	0.0113197	2.71464	0.0506501	205.875
Slc22a30	0.986312	0.0136876	4.27748	0.000766593	4.30364e-05	4.93077	4.96869	2.7068	-2.6898	13.309	5.22105	0.0385159	0.540567	0.0337405	4.97111	0.119558	205.016
Cdo1	1	0	18.4207	0.00216074	8.54208e-05	6.3996	6.24148	2.94253	0.260949	17.5743	6.14841	0.0909642	0.804308	0.0728126	8.76057	0.273931	204.665
Glyat	1	0	18.4207	0.000723884	4.13716e-05	5.86807	5.17145	2.63648	-0.676245	13.7289	2.69291	0.0382158	0.765594	0.0340467	3.96671	0.114389	203.489
Acot12	0.999396	0.000603865	7.41154	0.000240164	1.76487e-05	5.43183	4.96658	2.56561	-2.12618	13.9734	1.50073	0.00881952	0.45044	0.00827572	1.59655	0.0430286	201.545
Otc	0.999799	0.000201288	8.51052	0.00143999	6.29552e-05	6.1057	5.82471	2.63111	-0.507843	14.4162	4.63316	0.0722751	0.813725	0.0578488	7.33779	0.222509	201.35
Mug1	0.984702	0.0152979	4.16462	0.00166834	8.7387e-05	4.75017	4.81817	2.61899	-3.32769	15.7056	10.3412	0.0866451	0.611085	0.0633305	10.3077	0.243553	201.037
Acaa1b	0.999597	0.000402576	7.8172	0.00194629	0.000116134	5.48683	5.29512	2.5618	0.118366	12.9186	6.60564	0.0962772	0.863671	0.0769317	9.76322	0.268525	199.494
Prlr	0.990539	0.00946055	4.65112	0.000607606	3.49428e-05	4.63079	4.8559	2.30486	-3.52782	11.2745	4.57195	0.0321403	0.508723	0.0228708	4.70516	0.109544	198.904
Hoga1	0.999396	0.000603865	7.41154	0.000543356	4.25782e-05	5.11223	4.5216	2.33672	-2.54862	12.8829	2.44237	0.0188204	0.657596	0.0172015	3.01123	0.0782133	196.822
Gm16157	0.999396	0.000603865	7.41154	0.000158708	1.08189e-05	5.51825	4.97183	2.45386	-0.715677	13.5688	0.648603	0.00598177	0.361317	0.0057005	0.854069	0.023986	196.488
1810008I18Rik	0.999799	0.000201288	8.51052	0.00045377	2.2353e-05	5.69438	5.02979	2.48595	-1.2925	13.5257	1.25598	0.0253272	0.52312	0.022977	2.4781	0.0723808	194.959
Echdc2	0.997585	0.00241546	6.02344	0.000491092	3.4239e-05	5.63506	5.05755	2.55881	-3.02921	13.9293	1.93002	0.026146	0.613864	0.0204018	2.4268	0.0719462	190.075
Nlrp6	0.997182	0.00281804	5.86889	0.000402815	3.13239e-05	4.83177	4.47987	2.4377	-1.79595	12.6201	1.73325	0.0112885	0.439555	0.0100071	2.19726	0.055946	189.766
Acsm5	0.999396	0.000603865	7.41154	0.000227193	1.85223e-05	5.60965	4.90839	2.80952	-2.71331	14.2703	1.37907	0.00857575	0.427822	0.00798195	1.56765	0.0465983	188.719
Keg1	1	0	18.4207	0.000564184	3.30243e-05	5.81791	5.13163	2.70313	-3.21628	13.9573	2.40497	0.0303714	0.66574	0.0274837	3.17528	0.0982952	187.939
Adra1b	0.990741	0.00925926	4.67283	0.000365389	2.86482e-05	4.69548	4.8721	2.41952	-1.66088	12.256	2.28775	0.0170202	0.443647	0.0146513	2.35437	0.0591188	186.994
Adh4	0.999597	0.000402576	7.8172	0.000241317	1.12523e-05	5.94732	5.23482	2.69193	-2.12875	14.8047	0.823375	0.011551	0.431913	0.0111635	1.20611	0.0386875	185.413
Car5a	0.999597	0.000402576	7.8172	0.0003265	1.68484e-05	5.57019	5.32306	2.1733	-0.404831	12.5676	1.1591	0.0169265	0.545855	0.0159639	1.65528	0.0497427	185.358
Cyp7b1	0.975443	0.0245572	3.68189	0.00106573	8.39926e-05	3.60365	3.53815	2.36602	-2.90596	10.7985	10.5245	0.0626117	0.473637	0.0490043	9.45278	0.183933	185.2
Ablim3	0.996779	0.00322061	5.73495	0.000154443	9.50324e-06	4.90349	4.72422	2.41843	-3.8113	13.4927	1.1552	0.00720063	0.329088	0.00561924	1.1325	0.0303348	183.064
Gm11789	0.999396	0.000603865	7.41154	0.000128197	6.24806e-06	5.78608	5.06083	2.7237	-0.271181	14.6554	0.345183	0.00728814	0.252625	0.00697561	0.652687	0.0207045	182.4
0610005C13Rik	0.999597	0.000402576	7.8172	0.000679721	4.32081e-05	5.49154	4.85766	2.38864	-1.59804	13.0512	2.68508	0.0304964	0.761888	0.0277399	3.6388	0.109563	182.385
Bbox1	0.999799	0.000201288	8.51052	0.000364317	2.15587e-05	5.77984	5.16126	2.62228	-2.17576	13.9243	1.70777	0.0180766	0.604138	0.016864	2.12243	0.0674425	181.893
5830473C10Rik	0.998994	0.00100644	6.90032	0.000151858	1.271e-05	5.41269	4.85088	2.6406	-2.16225	13.7473	0.751853	0.00459415	0.327158	0.00442539	0.860247	0.0257524	180.808
Nr1i2	0.998792	0.00120773	6.7178	0.000226421	1.53594e-05	5.47885	5.07125	2.532	-2.15713	13.9571	1.25749	0.00791944	0.410259	0.00718188	1.349	0.040985	180.334
Slc7a2	0.957729	0.0422705	3.12047	0.00114743	7.43235e-05	3.03652	2.98423	2.62905	-3.65776	11.1689	6.45183	0.0448539	0.450247	0.0346843	7.57322	0.12763	180.178
Agmat	0.999799	0.000201288	8.51052	0.000400737	2.1391e-05	5.82831	5.06146	2.65652	-2.82669	14.4622	1.35541	0.0223832	0.600085	0.0209456	2.08624	0.0676878	179.637
Ido2	0.999799	0.000201288	8.51052	0.000198829	1.23645e-05	5.40092	5.12967	2.56996	-1.82467	13.639	1.10333	0.0104572	0.405164	0.00998212	1.20422	0.0366074	177.666
Inmt	0.999799	0.000201288	8.51052	0.00123332	7.0189e-05	5.40811	5.03651	2.63817	-1.33239	13.5482	3.82395	0.0620054	0.783735	0.0526234	6.00635	0.183889	176.645
Pcbd1	0.998994	0.00100644	6.90032	0.0010298	5.09871e-05	5.45457	5.20005	2.62731	-1.81198	13.0313	2.82218	0.0713625	0.617956	0.0504607	5.53731	0.171137	176.488
Homer2	0.997182	0.00281804	5.86889	0.000237718	2.08907e-05	5.09837	4.92742	2.13331	-1.6092	13.0255	1.2957	0.0116448	0.421877	0.0103634	1.36553	0.0396068	175.777
Serpina12	0.988527	0.0114734	4.45618	0.000652112	2.65559e-05	5.26497	4.81502	3.03225	-2.59686	14.9803	1.90752	0.0427725	0.395013	0.0372658	3.84165	0.115459	175.181
Smlr1	1	0	18.4207	0.000194667	9.2312e-06	5.94492	5.21533	2.62198	-2.25188	14.5036	0.625212	0.0115385	0.395862	0.0110447	1.02157	0.034802	174.507
Rgn	0.983293	0.0167069	4.07508	0.00228143	7.72597e-05	5.56078	5.56425	3.50517	-3.49801	17.0454	4.91408	0.088714	0.578161	0.069131	8.24811	0.263519	174.052
Hmgcs2	1	0	18.4207	0.00223728	0.000117724	5.9933	5.93524	2.28777	0.500404	13.8497	9.18639	0.129311	0.871816	0.0911205	10.8252	0.376687	172.235
Lipc	0.997182	0.00281804	5.86889	0.000449067	2.5533e-05	4.86175	4.92804	2.27932	-1.02223	11.5029	1.79867	0.0161514	0.420025	0.0152451	2.05789	0.0583967	171.328
Me1	0.999396	0.000603865	7.41154	0.000828591	5.90248e-05	5.10464	4.81197	2.25383	-0.501488	12.7553	4.93824	0.0516983	0.713409	0.0433725	5.16707	0.154736	170.458
Thrsp	0.998792	0.00120773	6.7178	0.00175297	9.76916e-05	5.13978	4.39854	2.52725	-3.10596	13.4337	6.69342	0.131999	0.767408	0.100484	10.3894	0.314592	169.74
Pklr	0.999799	0.000201288	8.51052	0.000267975	1.99389e-05	5.23564	4.7044	2.35767	-1.0409	13.1247	1.4753	0.0129449	0.424425	0.0121511	1.48646	0.0458715	169.66
Fgg	0.997182	0.00281804	5.86889	0.00117514	4.96805e-05	5.06024	5.01226	2.38551	-2.81008	13.6949	4.3458	0.0546923	0.597267	0.0415974	4.85462	0.145398	168.955
Pbld1	0.999597	0.000402576	7.8172	0.0005397	3.55739e-05	5.1108	4.82855	2.04049	-0.383744	12.3979	2.48827	0.0215144	0.62996	0.0191079	2.82105	0.0856562	168.322
Gm16573	0.994364	0.00563607	5.17291	7.40592e-05	5.8423e-06	5.34671	5.0523	2.61561	-2.76591	13.0758	0.399452	0.00238146	0.214413	0.0022627	0.428679	0.0136606	167.783
Rida	0.996981	0.00301932	5.7997	0.0034164	0.000152408	4.85866	4.64851	2.49674	-1.36611	15.3024	8.59391	0.177978	0.826849	0.130061	15.5689	0.457161	165.464
Aspdh	0.999396	0.000603865	7.41154	0.000275936	1.58311e-05	5.68006	4.7995	2.6872	-2.10586	13.9916	0.781728	0.0174515	0.435155	0.0165327	1.45406	0.0500829	164.909
Anks4b	0.997383	0.00261675	5.9432	0.000148882	9.86185e-06	5.44146	4.86437	2.50209	-2.60506	13.9696	0.726339	0.0097571	0.388258	0.00883202	0.892788	0.0299354	162.285
Agxt2	0.999396	0.000603865	7.41154	0.000289092	2.3333e-05	5.39741	4.91494	2.63987	-2.17899	13.294	1.30307	0.0128136	0.475992	0.0121136	1.58666	0.0538315	159.087
Prodh2	0.997987	0.00201288	6.20617	0.000390159	3.39132e-05	5.08421	4.77306	2.64244	-0.952	13.9987	1.91227	0.0213831	0.548286	0.0200518	2.19643	0.0706678	158.022
Fabp2	0.998994	0.00100644	6.90032	0.00044913	2.05524e-05	5.38789	4.91243	2.77609	-0.59668	13.175	1.24379	0.0307964	0.426857	0.0278337	2.3779	0.0818084	156.608
Akr1d1	0.999396	0.000603865	7.41154	0.000488907	3.38565e-05	5.44917	4.99516	2.56629	-0.311691	13.9967	2.47715	0.0303839	0.650957	0.0278274	2.96712	0.103491	156.23
Acat3	1	0	18.4207	0.000440828	2.39276e-05	5.52877	4.96901	2.34451	-1.08823	12.4275	1.35225	0.0276274	0.586383	0.0255272	2.21262	0.0790435	154.764
Aspg	0.987118	0.0128824	4.33892	0.0004328	3.96296e-05	4.52777	4.23586	2.84434	-5.02983	13.5162	1.52216	0.0125136	0.43944	0.0113385	1.96916	0.0578715	154.064
Insc	0.999799	0.000201288	8.51052	8.09013e-05	4.18624e-06	5.69278	5.45426	2.51346	-2.33492	14.2052	0.325575	0.00438788	0.203952	0.00416286	0.384779	0.0142229	154.009
Necab1	0.998994	0.00100644	6.90032	0.000166053	1.19176e-05	5.28392	4.80982	2.65671	-2.95084	14.4387	0.709511	0.00703187	0.321677	0.00666933	0.870278	0.0299203	153.691
Mup11	0.979066	0.020934	3.84523	0.000704489	4.19475e-05	4.52567	4.38769	2.80262	-2.12621	13.7534	3.36637	0.0447477	0.314883	0.0318215	3.82369	0.113563	152.38
Hgd	1	0	18.4207	0.001167	7.54636e-05	5.48947	5.09009	2.42692	0.215796	13.8431	4.81855	0.0769567	0.848927	0.0642181	6.24634	0.225829	151.837
Tbx3	0.980676	0.0193237	3.92691	8.36728e-05	5.63232e-06	4.15084	4.10526	3.15726	-5.30147	14.2125	0.491933	0.00319403	0.205381	0.00301901	0.574795	0.0159373	149.704
Gckr	0.999799	0.000201288	8.51052	0.00029028	2.44652e-05	5.17185	4.58998	2.56697	-2.36762	13.4586	1.29373	0.0123323	0.467925	0.0116698	1.54017	0.0532435	149.606
Slc25a13	0.998994	0.00100644	6.90032	0.000908138	8.00081e-05	4.21427	4.26977	1.6664	-0.522909	8.74638	4.73653	0.0496543	0.653196	0.0439413	4.93037	0.139335	149.122
Akr1c20	0.999597	0.000402576	7.8172	0.000469283	3.26511e-05	5.64831	4.90474	2.80808	-1.98842	14.6608	1.77795	0.0289275	0.640343	0.0247334	2.57724	0.0980112	148.524
Ephx2	1	0	18.4207	0.00113628	6.92438e-05	5.58611	4.93519	2.44455	-0.809156	13.2516	4.14582	0.0850449	0.839084	0.068931	5.89105	0.227256	144.806
Slc17a3	0.99839	0.00161031	6.42971	0.000205064	1.60766e-05	5.15909	4.8197	2.65658	-3.01484	13.6375	1.10093	0.0100696	0.389301	0.00948833	1.19131	0.0426214	144.201
Hsd17b2	0.999396	0.000603865	7.41154	0.000667329	4.49689e-05	5.36583	5.2512	2.29832	-0.607384	12.1811	2.73726	0.0365532	0.677783	0.0323216	3.3988	0.12659	144.067
Gys2	0.998994	0.00100644	6.90032	0.00020334	2.14474e-05	5.06781	4.57009	2.55494	-1.71415	13.2458	1.3006	0.0108509	0.439903	0.0104072	1.46274	0.0516061	143.644
Gstm6	0.997383	0.00261675	5.9432	0.00016428	7.17754e-06	5.46048	5.03745	2.83261	-1.1395	13.7203	0.384013	0.010926	0.23954	0.0101696	0.727764	0.0282681	140.581
Etnk2	0.999799	0.000201288	8.51052	0.000281415	2.28615e-05	5.15888	4.64333	2.32403	-1.31308	12.5003	1.09916	0.0156889	0.50633	0.0149263	1.46182	0.0539244	139.851
Sgk2	0.999396	0.000603865	7.41154	9.95242e-05	6.72246e-06	5.12458	4.83104	2.27448	-1.5003	13.5578	0.36537	0.00473166	0.22383	0.00461915	0.476829	0.0175851	138.956
Amdhd1	0.991747	0.00825282	4.78891	0.000402787	2.4035e-05	4.93464	4.63551	2.49786	-2.12553	12.4649	1.22622	0.0225957	0.526671	0.0212831	1.97844	0.0702861	138.902
Fam47e	0.998591	0.00140902	6.56345	9.93872e-05	6.9129e-06	5.61485	4.92646	2.82212	-1.15432	14.0623	0.380037	0.00584426	0.244326	0.00546923	0.499795	0.0202335	138.694
Nudt7	0.999195	0.000805153	7.12366	0.00215719	0.000150999	5.03671	4.88045	1.98981	-0.357178	10.9036	7.08129	0.12888	0.881002	0.0980336	10.2631	0.379099	136.356
Adh1	1	0	18.4207	0.00199656	0.000113027	5.49492	5.21221	2.37458	0.305004	13.4723	6.38903	0.12403	0.864289	0.0953083	8.92791	0.360762	135.985
Pipox	1	0	18.4207	0.000454339	3.01627e-05	5.60044	4.89705	2.67064	-1.68646	13.2959	1.63031	0.034278	0.667207	0.0292963	2.39886	0.0989052	135.834
Mat1a	1	0	18.4207	0.00198094	0.000108548	5.87613	5.46918	2.60998	0.425443	14.6661	6.2163	0.111797	0.804694	0.0873451	7.9422	0.345028	135.263
Gck	0.999597	0.000402576	7.8172	0.000201467	1.62734e-05	5.34647	4.69561	2.5642	-2.42885	13.7305	1.03412	0.011876	0.410916	0.011276	1.18619	0.0470967	134.658
Apol9a	0.999195	0.000805153	7.12366	0.00016175	9.77572e-06	5.08624	4.65382	2.20386	-1.78629	13.3632	0.411109	0.0112885	0.273622	0.00993212	0.70975	0.026978	133.811
Angptl3	0.999799	0.000201288	8.51052	0.000807611	4.51342e-05	5.71564	5.57473	2.53209	0.179068	13.1551	2.37668	0.0563174	0.636676	0.0463416	3.90097	0.167079	133.449
Hnf4a	0.999195	0.000805153	7.12366	0.000493637	3.23563e-05	5.38257	4.97407	2.48038	-0.234341	13.4716	2.13305	0.0330779	0.599043	0.0301151	2.47888	0.100236	133.113
Gm4952	0.999799	0.000201288	8.51052	0.000215141	1.4201e-05	5.50672	4.77341	2.62289	-2.59163	13.1792	0.78578	0.0134637	0.392852	0.0128824	1.0161	0.042337	132.162
AC169509.3	0.992754	0.00724638	4.91998	0.000104194	7.34028e-06	5.1475	4.61305	2.73845	-2.09693	13.7102	0.364559	0.00761942	0.237031	0.00729439	0.599629	0.0233597	132.133
Apol9b	0.997182	0.00281804	5.86889	0.000275966	1.86926e-05	4.92525	4.63724	2.24025	-0.282692	12.5823	0.753088	0.0173328	0.423653	0.0158076	1.25434	0.046892	131.748
Pzp	0.988124	0.011876	4.42129	0.00107182	8.85541e-05	4.58359	4.51514	2.42497	-3.08632	15.1294	5.86784	0.0780068	0.63077	0.059824	6.26606	0.218202	131.626
Foxa3	0.999396	0.000603865	7.41154	0.000201105	1.68225e-05	5.35955	4.86459	2.64309	-2.09015	13.8872	0.925158	0.0132512	0.407712	0.0121198	1.10664	0.0451979	131.225
Pbld2	0.999799	0.000201288	8.51052	0.000355505	2.89379e-05	4.98858	4.58321	2.19976	-0.82806	12.623	1.40103	0.0190454	0.571985	0.0177953	1.84465	0.0701474	131.184
Stard10	0.998994	0.00100644	6.90032	0.00244763	0.000141483	5.12848	5.14005	2.42957	-1.01168	12.4573	6.20642	0.143994	0.849699	0.10474	10.1987	0.399234	131.011
Sult1d1	0.999799	0.000201288	8.51052	0.000280881	1.6421e-05	5.50044	4.71052	2.78686	-2.26355	14.0352	0.782615	0.019808	0.43199	0.0184891	1.43585	0.0603003	130.975
Sec14l4	0.999195	0.000805153	7.12366	0.000229516	1.42996e-05	5.32785	4.86028	2.35125	-1.55895	12.9673	0.854061	0.0145263	0.425699	0.0138075	1.06655	0.0435003	130.63
Pck1	0.991345	0.00865539	4.74088	0.00113831	7.26034e-05	4.96714	4.68691	2.66736	-1.43702	13.73	4.21526	0.0623242	0.685811	0.0540297	5.52458	0.210969	130.073
Baat	0.999597	0.000402576	7.8172	0.000459041	3.17081e-05	5.46702	4.7969	2.55254	-1.66052	13.6942	1.73526	0.0321403	0.659294	0.0293713	2.44211	0.103692	128.756
Cyp7a1	0.978865	0.0211353	3.83545	0.00025118	2.9509e-05	4.02227	3.89407	2.90639	-6.35876	12.8572	2.4443	0.022752	0.347229	0.0209268	2.24875	0.0703526	128.568
Echdc3	0.999396	0.000603865	7.41154	0.000221385	1.43649e-05	5.1086	4.54363	2.22001	-2.08717	11.7514	0.690289	0.0155451	0.4174	0.0140137	1.09524	0.043686	128.077
Cth	1	0	18.4207	0.00098178	6.07949e-05	5.30863	4.66139	2.51205	-1.03913	13.1208	2.84916	0.0704999	0.72688	0.060274	4.88369	0.204031	127.067
Agxt	0.998792	0.00120773	6.7178	0.000458092	2.94354e-05	5.30878	4.65215	2.74766	-1.32241	14.0469	1.29284	0.0381783	0.487919	0.0346593	2.53776	0.106279	126.764
4732465J04Rik	0.996176	0.00382448	5.5625	0.000238695	2.4741e-05	5.04396	4.7284	2.35335	-3.69701	13.5945	0.997607	0.0131324	0.443029	0.0119323	1.26309	0.0505337	126.074
Cbs	0.999195	0.000805153	7.12366	0.000486117	2.96949e-05	5.4658	4.85753	2.60179	-2.05585	13.6978	1.36942	0.0441976	0.551683	0.0350156	2.45478	0.107787	124.48
Slc47a1	0.990741	0.00925926	4.67283	0.000165587	1.51887e-05	4.26438	3.88962	2.58877	-3.82223	13.0649	1.0506	0.00939457	0.356801	0.00891953	1.11383	0.0384383	123.569
Bhmt2	0.999799	0.000201288	8.51052	0.000511504	3.55046e-05	5.47101	4.76854	2.60637	-1.86477	14.1021	1.75282	0.0375783	0.684731	0.0342592	2.65652	0.117735	123.446
Kng1	0.993961	0.00603865	5.10352	0.000799249	8.29062e-05	5.10225	4.75248	2.64635	-3.96365	15.4643	3.62649	0.0661745	0.64015	0.0474729	4.41298	0.184251	122.204
Kif21a	0.99839	0.00161031	6.42971	0.000230598	1.87918e-05	5.20139	4.56005	2.52864	-2.48405	14.5999	1.11691	0.0155389	0.449745	0.0128449	1.34872	0.0574223	122.169
Gsta4	0.994968	0.00503221	5.28685	0.000258586	1.73507e-05	4.92654	4.57566	2.36236	-2.30733	13.3752	0.74834	0.0272399	0.337077	0.0197392	1.32838	0.0536176	122.055
Errfi1	0.993156	0.0068438	4.97754	0.00192762	0.000157371	3.97587	4.16494	1.75244	-1.14938	9.96597	12.9186	0.154814	0.793384	0.111316	12.2879	0.400321	122.039
Aadat	0.999799	0.000201288	8.51052	0.000219425	1.40229e-05	5.72369	4.93104	2.69699	-1.51551	13.9941	0.710553	0.0195455	0.407172	0.0183204	1.18271	0.0556563	121.63
Alas2	0.996578	0.0034219	5.67413	0.000121095	8.6501e-06	4.85831	4.38014	2.50608	-1.28456	12.56	0.344102	0.00899454	0.230238	0.0079882	0.574918	0.022997	121.456
Uroc1	0.987721	0.0122786	4.38754	0.000417976	3.14547e-05	4.97152	4.49252	2.80435	-1.92749	13.6693	1.29771	0.0241709	0.532036	0.0226145	1.92414	0.0789229	121.206
Pah	0.998792	0.00120773	6.7178	0.00126964	8.94778e-05	5.64225	5.30869	2.56817	-1.2355	13.5011	5.65679	0.122604	0.842481	0.083401	6.92772	0.325372	120.133
Gls2	0.983293	0.0167069	4.07508	0.000421754	3.19394e-05	4.73312	4.51069	3.05265	-4.06967	14.0162	1.40505	0.0274962	0.545662	0.0251084	2.24187	0.0886383	119.711
Phyh	0.99376	0.00623994	5.07052	0.00418701	0.000235221	5.01125	4.89365	2.69897	-0.617672	15.4771	9.31569	0.23999	0.866142	0.176409	13.914	0.583545	119.488
Ddc	0.997987	0.00201288	6.20617	0.000481663	3.2474e-05	4.98119	4.72653	2.17728	-0.750992	13.2388	1.7097	0.0263461	0.541416	0.0235833	2.2294	0.0929867	119.427
Slc17a2	0.996779	0.00322061	5.73495	0.000262462	2.48549e-05	5.16454	4.86212	2.69564	-0.798721	13.7784	1.40227	0.0195455	0.481126	0.0182078	1.6196	0.0702215	119.116
Azgp1	0.999195	0.000805153	7.12366	0.000938872	8.23589e-05	5.80181	5.35664	2.99154	-0.34144	17.1201	4.15806	0.0869764	0.741084	0.0646494	4.91963	0.242729	117.591
Pecr	1	0	18.4207	0.000894558	7.15905e-05	4.59719	4.42808	1.90237	0.220775	10.9288	2.67211	0.0531547	0.792535	0.0481167	4.15499	0.16412	116.386
Rtp3	0.999799	0.000201288	8.51052	0.000116595	8.34094e-06	5.12901	4.30239	2.50152	-3.81262	14.1813	0.422109	0.0091008	0.293423	0.00869451	0.611613	0.0270879	115.807
Maob	0.999799	0.000201288	8.51052	0.000325856	2.91766e-05	4.97289	4.6893	2.35601	-2.12103	12.7947	1.53655	0.0210143	0.52258	0.019483	1.8966	0.0817825	115.325
Wfdc21	0.988124	0.011876	4.42129	0.00200418	0.000145951	5.96309	6.28137	3.55862	-6.00538	18.063	4.18813	0.108334	0.557974	0.0576675	6.25401	0.323498	115.281
Cyp2e1	0.976248	0.023752	3.71605	0.00153736	8.81831e-05	4.26791	4.12122	3.29496	-5.11591	15.536	5.79095	0.0844136	0.503937	0.0594677	6.35042	0.23511	115.278
Ftcd	0.992552	0.00744767	4.89238	0.000562261	5.31353e-05	4.91843	4.40889	2.71525	-1.51467	13.0806	1.88992	0.0308652	0.639802	0.0283025	2.5626	0.10935	115.263
Apoh	0.995572	0.00442834	5.41529	0.00085734	7.20808e-05	5.23791	5.02444	2.88557	-3.06356	14.5572	3.2109	0.0738065	0.550293	0.051017	4.14799	0.188696	115.142
Mrap	0.999597	0.000402576	7.8172	0.000230806	1.65087e-05	5.16819	4.59525	2.43068	-1.08697	13.1411	0.652849	0.0191642	0.395824	0.0180328	1.1633	0.0522273	115.115
Nrg4	0.983293	0.0167069	4.07508	0.000160516	1.77094e-05	3.63137	3.73964	2.03981	-4.26968	10.7364	1.16883	0.00505044	0.272001	0.00443164	1.15328	0.0366104	114.394
Epb41l4b	0.995572	0.00442834	5.41529	0.000196209	1.78076e-05	4.85639	4.57621	2.19283	-1.38502	11.7184	0.869461	0.0126449	0.397329	0.0116198	1.03044	0.0439544	113.85
Dlgap1	0.97967	0.0203301	3.87511	0.000234908	3.55056e-05	3.1668	3.16346	2.15088	-5.6312	11.2438	1.5706	0.0062568	0.321754	0.00515045	1.63647	0.0456252	113.586
Prox1	0.992754	0.00724638	4.91998	0.000469186	4.06476e-05	4.17327	3.95762	2.37492	-4.30916	13.3534	3.48387	0.0472916	0.490196	0.0269461	3.50419	0.129346	113.061
Hsd17b6	0.980072	0.0199275	3.89552	0.000149021	1.16095e-05	4.50121	4.23258	3.30205	-4.77693	16.3319	0.536552	0.0100384	0.242473	0.00962584	0.886273	0.0353934	112.713
Baiap2l1	0.997585	0.00241546	6.02344	0.000307414	1.85283e-05	5.31543	5.23037	2.3246	-4.00127	13.2959	2.00737	0.0242084	0.404084	0.0128449	1.98559	0.0936571	112.69
2810459M11Rik	0.997383	0.00261675	5.9432	0.000147496	1.17096e-05	5.02444	4.63915	2.22991	-1.98611	12.6594	0.552686	0.00905704	0.32901	0.00835073	0.718102	0.0322344	111.932
Thrb	0.978261	0.0217391	3.80666	0.00118987	0.000156409	3.45564	3.8655	2.81969	-4.58901	10.8032	8.9113	0.082476	0.449321	0.0564549	8.3549	0.258021	111.896
Gcgr	0.991143	0.00885668	4.71769	0.00027303	3.02859e-05	4.48558	4.09089	2.43961	-0.933008	12.119	1.38996	0.0188329	0.458816	0.0171015	1.56915	0.0629172	111.87
Enpp3	0.993559	0.00644122	5.03857	0.00010841	9.01518e-06	4.3452	4.28663	2.09958	-1.54029	11.0301	0.534777	0.00693186	0.254053	0.00646307	0.630634	0.024601	111.387
Sec14l2	0.999799	0.000201288	8.51052	0.000591008	4.3749e-05	5.1158	4.55483	2.31703	-0.583293	12.1277	1.901	0.0431788	0.702254	0.0392784	2.84541	0.130977	111.138
Fam25c	0.993559	0.00644122	5.03857	0.000263932	1.48642e-05	5.26047	4.66033	3.0585	-1.94623	15.1355	0.557627	0.0212831	0.294118	0.019808	1.21989	0.0578531	110.922
Mug2	0.970411	0.0295894	3.4903	0.000854449	5.30586e-05	4.29125	4.4242	2.63812	-2.21412	12.7558	3.50834	0.0468729	0.518797	0.0413661	4.22289	0.163467	110.857
Nrn1	0.999396	0.000603865	7.41154	0.000476605	3.05947e-05	5.26887	4.77824	2.47189	-0.683702	13.5593	1.31033	0.0387409	0.584028	0.0321653	2.2258	0.105968	110.67
Abcb11	0.97343	0.02657	3.60104	0.000813236	5.42623e-05	4.26516	4.35864	2.49727	-2.30422	11.7558	3.50293	0.0438788	0.505365	0.0388659	3.94197	0.152702	110.104
Elovl6	0.954106	0.0458937	3.03445	0.00108909	0.000150741	2.20817	2.23945	1.85469	-3.88697	7.58629	11.1316	0.0668183	0.475529	0.0528484	9.25623	0.185705	110.063
Gm10658	0.997383	0.00261675	5.9432	8.12439e-05	9.22897e-06	4.05826	3.90826	1.68441	-1.11724	10.0616	0.463679	0.00390034	0.243323	0.00375033	0.48607	0.0179441	109.93
Hsd3b5	0.998994	0.00100644	6.90032	0.000213305	1.69158e-05	5.59885	5.03098	2.75691	-2.45943	13.9683	1.01918	0.0213456	0.436429	0.0196455	1.27628	0.065022	109.897
Rdh16	0.985507	0.0144928	4.21951	0.000107029	1.12826e-05	4.06132	3.91449	2.33056	-2.77587	11.5003	0.684692	0.00680685	0.275436	0.00653807	0.750427	0.0277961	109.646
Acsm1	0.998792	0.00120773	6.7178	0.000440245	4.17832e-05	5.12229	4.72583	2.52566	-0.955576	12.3847	2.19287	0.0427287	0.668597	0.0384659	2.69673	0.126597	109.114
Pcx	0.998188	0.00181159	6.31173	0.0005077	4.49055e-05	4.41423	4.40004	1.84585	-1.03748	10.6864	2.53952	0.0367657	0.588621	0.0336342	2.84915	0.115345	109.036
Slco1b2	0.97504	0.0249597	3.66521	0.0013106	0.000114772	4.10607	4.19218	2.53487	-3.29639	11.3313	9.15744	0.112816	0.590667	0.0829323	9.65147	0.366997	107.983
Nox4	0.989332	0.0106683	4.52975	7.76026e-05	7.56359e-06	4.21351	4.1486	2.3059	-3.97835	12.0538	0.527559	0.00471291	0.225645	0.00411911	0.591638	0.0231454	107.705
Abcb4	0.971618	0.0283816	3.53322	0.000488968	5.58835e-05	3.28904	3.34963	2.07346	-2.02465	9.61803	3.19975	0.034403	0.444071	0.0309777	3.14109	0.0959241	107.701
Sugct	0.996176	0.00382448	5.5625	0.000521064	7.53867e-05	3.72356	3.52238	1.62295	-2.85735	9.67249	3.87348	0.0331717	0.482168	0.0213706	3.9697	0.138497	106.727
Slc2a2	0.984903	0.0150966	4.17807	0.000397598	3.84732e-05	4.52499	4.51646	2.62202	-4.20281	13.2224	2.87294	0.0415599	0.496217	0.0288713	2.89425	0.122939	106.528
Plin5	0.999799	0.000201288	8.51052	9.1672e-05	6.22317e-06	5.2555	4.61817	2.51579	-2.31857	13.5762	0.279296	0.0080007	0.2131	0.00768192	0.444415	0.0219522	106.396
Slc27a2	0.993156	0.0068438	4.97754	0.000625809	6.7481e-05	4.73501	4.68018	2.40383	-1.2439	11.6985	3.71464	0.0604553	0.68832	0.0519795	4.35325	0.194643	105.9
Gprin3	0.981884	0.0181159	3.99268	0.000274876	3.4656e-05	3.92669	4.03498	2.50079	-4.21819	10.5243	2.3353	0.0223332	0.396403	0.0182703	2.21633	0.082251	105.808
Bckdhb	0.995572	0.00442834	5.41529	0.000718459	0.000109811	3.2843	3.17432	1.31201	-1.3166	8.84795	4.34233	0.0420412	0.548479	0.0374658	4.2291	0.131747	105.427
Angptl8	0.998188	0.00181159	6.31173	0.000277969	3.42011e-05	4.80617	4.35808	2.5074	-1.64359	12.736	1.2461	0.0243021	0.487147	0.0223957	1.72826	0.0787979	105.413
Nr1h4	0.996779	0.00322061	5.73495	0.00110175	8.19944e-05	5.3157	5.19955	2.55967	-3.28858	15.0608	8.65262	0.109241	0.604987	0.0386034	7.78363	0.394646	104.842
Pcsk6	0.97182	0.0281804	3.54054	0.000154254	1.5051e-05	3.84824	3.974	2.60591	-6.3332	12.7239	1.17022	0.0133137	0.345955	0.00972585	1.23031	0.0454813	104.099
Apol7a	0.999396	0.000603865	7.41154	0.000186798	1.64607e-05	5.01785	4.47854	2.42312	-2.21126	12.6744	0.736143	0.0158389	0.42014	0.0145513	1.03702	0.0502956	103.461
Marc1	0.998792	0.00120773	6.7178	0.000594637	6.16448e-05	5.10457	4.75994	2.49404	-1.33485	12.5885	2.77073	0.0565049	0.727382	0.0486043	3.43997	0.170261	103.133
Mgst1	0.988124	0.011876	4.42129	0.0065757	0.000318731	6.07651	5.9801	3.38732	-3.73828	18.9555	14.335	0.395035	0.748649	0.152338	16.6155	0.981332	102.885
Pard3	0.988124	0.011876	4.42129	0.000955441	7.80604e-05	4.47239	4.68349	2.35741	-3.41171	11.5816	6.24209	0.0692936	0.47356	0.0333592	6.16138	0.268784	102.521
Igsf5	0.994565	0.00543478	5.20948	0.000186464	1.64095e-05	5.18867	5.05945	2.39444	-3.22532	12.7384	1.05253	0.0128136	0.372781	0.0100009	1.10488	0.0560061	102.361
F11	0.994364	0.00563607	5.17291	9.98551e-05	9.92315e-06	4.80217	4.50399	2.60548	-2.9495	13.315	0.518836	0.00730064	0.279798	0.00702561	0.605813	0.0285792	101.795
Adhfe1	0.999396	0.000603865	7.41154	0.000210975	1.98459e-05	4.76898	4.199	2.40177	-0.963032	12.8721	0.802957	0.0150951	0.432299	0.0141887	1.05868	0.0499382	101.102
Masp2	0.999195	0.000805153	7.12366	0.000389407	4.56434e-05	4.9506	4.57091	2.42017	-0.729015	12.4414	1.70021	0.0376033	0.634167	0.0335342	2.28451	0.112669	100.38
Timd2	0.994163	0.00583736	5.13762	0.000160004	1.72972e-05	4.55345	4.62301	2.22556	-1.13346	11.4632	0.879767	0.0133699	0.387023	0.0127136	1.00926	0.0458188	100.299
Ces1c	0.992754	0.00724638	4.91998	0.000841284	8.53466e-05	4.69383	4.42253	2.4236	-4.22327	15.2252	3.97205	0.0972585	0.656747	0.0644869	4.88237	0.229725	99.7585
Slc38a3	0.977053	0.0229469	3.75136	0.000434574	5.01738e-05	4.27899	4.25073	2.4816	-1.6398	11.9736	2.26494	0.0379096	0.547784	0.0342467	2.77791	0.120551	98.6027
Grb14	0.997383	0.00261675	5.9432	0.00026097	2.61793e-05	4.75089	4.15849	2.4628	-4.44952	13	1.33376	0.0213831	0.455728	0.0163764	1.55526	0.0750683	98.4289
Gldc	0.986312	0.0136876	4.27748	0.000301822	2.06701e-05	4.75598	4.60479	2.9177	-3.04228	14.1483	1.00455	0.0174328	0.339007	0.0164577	1.33774	0.0646848	98.3583
B630019A10Rik	0.996578	0.0034219	5.67413	0.000384404	4.41344e-05	4.46834	3.85192	2.31352	-2.63036	11.816	1.48935	0.0253585	0.558862	0.022827	1.93462	0.0880303	98.1995
Adtrp	0.994767	0.00523349	5.24743	0.00023234	2.54511e-05	4.65234	4.66945	2.24222	-1.01949	10.7765	1.20716	0.0205205	0.469778	0.0191954	1.43289	0.0681297	97.8466
Aldh8a1	1	0	18.4207	0.000414066	3.26094e-05	5.0928	4.38269	2.48357	-2.07749	13.3879	1.45303	0.0392722	0.629419	0.0353218	2.13145	0.111263	97.5615
Leap2	0.999799	0.000201288	8.51052	0.00030967	2.40506e-05	5.26315	4.59272	2.6253	-0.291311	12.7783	0.881774	0.0305902	0.409758	0.0279337	1.58994	0.085984	97.3217
Cmbl	0.99839	0.00161031	6.42971	0.000582577	4.41308e-05	4.80659	4.03025	2.5941	-2.60854	14.4049	1.65864	0.0640119	0.630732	0.0550923	2.91636	0.144577	96.9566
C8a	0.995572	0.00442834	5.41529	0.000550361	5.38697e-05	4.73187	4.66399	2.37723	-0.711243	12.9685	2.82114	0.0528796	0.603983	0.0450977	3.23708	0.158152	96.8526
Pdzk1	0.996377	0.00362319	5.61677	8.61903e-05	6.88314e-06	5.02134	4.71394	2.21265	-1.71994	12.7652	0.319091	0.00608803	0.226571	0.00585676	0.403641	0.0209318	96.8296
Mreg	0.996377	0.00362319	5.61677	0.000144859	1.41442e-05	4.85927	4.70007	2.19942	-3.79749	12.7039	0.522773	0.0106634	0.277559	0.00775693	0.62967	0.0317006	96.5199
Cyp2c29	0.976248	0.023752	3.71605	0.000829466	7.79039e-05	4.13835	4.14322	2.89273	-4.39416	12.8807	4.98352	0.0704062	0.479427	0.0581801	5.26701	0.228108	95.5546
Vtn	0.991143	0.00885668	4.71769	0.000702483	8.01875e-05	4.7587	4.46863	2.83197	-4.33241	14.841	2.8575	0.0760879	0.501235	0.0479354	3.54564	0.177254	95.1889
Ces1b	0.986312	0.0136876	4.27748	0.000116093	1.39638e-05	4.36659	4.26896	2.46347	-2.68439	12.5403	0.761155	0.00885702	0.321792	0.00843824	0.864865	0.0398243	94.8293
Slc25a47	0.997786	0.00221417	6.11066	0.000556752	7.39737e-05	4.3634	3.80031	2.25848	-1.72816	11.3924	2.30014	0.0415474	0.68446	0.0373658	3.09955	0.142697	94.7784
Fggy	0.994565	0.00543478	5.20948	0.000790038	0.000120904	3.35168	3.18268	1.50052	-1.06009	9.31421	5.28783	0.0592927	0.616412	0.0510857	5.45683	0.195242	93.6761
Serpinc1	0.995974	0.00402576	5.511	0.0010487	0.000124382	4.70504	4.46203	2.34987	-2.1542	15.0831	4.85943	0.0955771	0.723483	0.0726314	5.50456	0.278228	93.0861
Hspb8	0.998994	0.00100644	6.90032	0.000156547	1.25926e-05	4.91833	4.21045	2.38757	-1.74575	13.299	0.508376	0.0166015	0.337927	0.0146888	0.796529	0.0421613	92.9191
Bdh1	0.996377	0.00362319	5.61677	0.000325031	3.01717e-05	4.68131	4.53865	2.10286	-1.86413	10.769	1.26069	0.0244459	0.513973	0.023077	1.60671	0.0812641	92.556
Tcea3	0.992955	0.00704509	4.94835	0.000475933	3.58597e-05	4.80849	4.55956	2.20805	-2.35876	12.8382	1.07893	0.0335092	0.522657	0.0292901	1.84765	0.096282	92.2748
Rorc	0.996176	0.00382448	5.5625	0.000182411	1.59452e-05	4.99006	4.67428	2.19142	-2.67021	13.4932	0.742898	0.0154764	0.376718	0.0127074	0.890565	0.0482033	92.1922
Dnajc22	0.99537	0.00462963	5.37064	8.51552e-05	7.60968e-06	4.81795	4.40709	2.12412	-2.32869	11.1349	0.353443	0.00816321	0.255558	0.00762567	0.445097	0.0232609	92.1913
Tat	1	0	18.4207	0.0011003	9.07528e-05	5.10988	4.6875	2.46672	-0.413506	13.1493	3.74008	0.0969397	0.791647	0.0783256	5.31349	0.295228	91.967
Ces3b	0.984501	0.0154992	4.15135	0.000503573	6.55014e-05	4.42876	4.25119	2.58776	-1.42807	12.6909	2.86271	0.0494106	0.575807	0.04301	3.17969	0.1539	91.5015
Tst	0.999597	0.000402576	7.8172	0.000871938	6.9402e-05	4.51702	4.01046	2.38209	-1.83737	12.3298	2.2923	0.0891891	0.608731	0.0723251	4.3505	0.215217	91.3094
BC025446	0.999396	0.000603865	7.41154	0.00017351	1.86616e-05	4.99822	4.3067	2.65177	-1.77421	12.9288	0.602053	0.0149951	0.38077	0.0144138	0.884086	0.0486987	90.7387
Kynu	0.98289	0.0171095	4.05086	0.000847805	0.000155241	4.27645	4.4431	2.45609	-2.83593	10.8627	4.02023	0.0724501	0.579088	0.0569612	4.24346	0.200578	90.4729
Pemt	0.998792	0.00120773	6.7178	0.000639123	7.82498e-05	4.36938	4.34588	1.84143	-0.59761	9.89623	2.78686	0.0575425	0.742821	0.0497043	3.704	0.178999	90.4146
Ndrg2	0.998591	0.00140902	6.56345	0.00149602	0.000111563	5.16137	4.97612	2.34994	-0.633054	12.6721	3.96136	0.130443	0.826154	0.0909267	6.25863	0.358341	90.1462
Akr1c14	0.998792	0.00120773	6.7178	0.000370347	3.6582e-05	4.95808	4.1641	2.62128	-2.42829	13.2901	1.54419	0.0303902	0.592288	0.0280087	2.04462	0.112872	89.813
Slco1a1	0.988527	0.0114734	4.45618	0.000417608	4.75321e-05	4.7434	4.58517	2.66451	-2.75156	12.6114	2.65389	0.0518108	0.541339	0.0440601	2.81151	0.149703	89.0839
Apob	0.986312	0.0136876	4.27748	0.000885835	9.32252e-05	4.10009	3.98418	2.26857	-2.99412	14.5836	4.45947	0.0811571	0.602632	0.0603053	5.1358	0.236984	88.855
Palmd	0.996779	0.00322061	5.73495	0.000192139	2.11697e-05	5.18812	4.72253	2.7173	-5.15561	14.737	1.32689	0.0337905	0.415007	0.0160764	1.42508	0.0835664	88.4741
Xylb	0.995974	0.00402576	5.511	0.000169639	2.18264e-05	3.72465	3.62963	1.68014	-0.649348	9.68521	0.840088	0.0111572	0.356299	0.0108134	0.966261	0.0407154	88.3937
Sec16b	0.988929	0.0110709	4.49231	0.000154921	1.5698e-05	3.89339	3.90564	1.95578	-1.73497	9.8507	0.831635	0.00949458	0.337309	0.00895703	0.925046	0.0408023	88.2685
Acox2	0.999396	0.000603865	7.41154	0.000213576	1.84916e-05	5.0988	4.55633	2.50108	-1.47401	12.8447	0.791493	0.0196017	0.414505	0.0182703	1.04177	0.0604393	87.8859
Ugt2b36	0.996981	0.00301932	5.7997	0.000701832	7.26651e-05	4.95951	4.82246	2.44393	-1.14084	12.5346	3.27602	0.0784319	0.696773	0.0634243	3.94343	0.222789	87.7846
Kng2	0.99215	0.00785024	4.83933	0.000331032	3.97924e-05	4.48147	4.28757	2.43856	-2.14032	12.6788	1.73846	0.0319465	0.566775	0.0287463	2.1716	0.111051	87.6355
Aldh1l1	0.999396	0.000603865	7.41154	0.00111561	9.91913e-05	4.68396	4.38298	2.13591	-0.179357	11.9772	3.40532	0.100415	0.825112	0.082576	5.26986	0.28251	87.3734
Aldh1a1	0.993961	0.00603865	5.10352	0.00127569	0.000104451	5.26539	4.985	2.75576	-1.42897	13.663	5.68535	0.135074	0.723908	0.0817384	6.45843	0.389831	87.2332
Dmgdh	0.999195	0.000805153	7.12366	0.000366416	3.67602e-05	5.10906	4.66828	2.67431	-2.77447	13.2825	1.68855	0.0389972	0.589007	0.0351656	2.10896	0.123791	87.0403
G6pc	0.987118	0.0128824	4.33892	0.000475474	4.7945e-05	4.56817	4.52762	2.57948	-1.52239	12.5128	2.3624	0.0439476	0.492165	0.0393597	2.67263	0.140675	86.7887
Aldh1a7	0.999396	0.000603865	7.41154	0.000205502	1.59706e-05	5.25566	4.58935	2.55791	-0.993845	13.5797	0.676895	0.0206768	0.379612	0.0193579	1.03661	0.0630094	86.4641
Nr0b2	0.999195	0.000805153	7.12366	0.000145922	1.17475e-05	5.21077	4.97197	2.38743	-2.1701	13.4196	0.459202	0.01417	0.277482	0.0117698	0.697729	0.0420526	86.4563
Rdh16f2	0.99839	0.00161031	6.42971	0.00026764	2.80454e-05	5.03287	4.66525	2.56214	-1.68251	13.2982	0.872163	0.0250897	0.443454	0.0230895	1.35338	0.0791888	86.0141
Nnmt	0.993156	0.0068438	4.97754	0.000311347	2.61665e-05	5.0264	4.49794	2.70073	-2.40173	14.0066	0.812761	0.037322	0.379574	0.0300839	1.5909	0.0930296	85.9563
Cyp4f15	0.977254	0.0227456	3.76038	0.000149771	1.81695e-05	4.16903	4.05257	2.51201	-1.93679	11.8933	0.808553	0.0119948	0.350085	0.0113322	0.932634	0.0455187	85.4194
Hnf1aos1	0.998591	0.00140902	6.56345	0.000359382	2.14529e-05	5.89085	5.64784	2.65863	-5.33564	14.118	1.97638	0.0311652	0.389648	0.0102947	2.06426	0.14351	84.735
Sema4g	0.984098	0.0159018	4.12529	0.000372234	4.74348e-05	4.02584	3.78918	2.34843	-1.61796	11.3653	1.66485	0.0252335	0.475297	0.023027	2.07115	0.0986937	84.4847
Acss3	0.988728	0.0112721	4.47408	0.000109764	1.03701e-05	4.53996	4.26571	2.54526	-4.0402	12.8655	0.680909	0.00848824	0.25467	0.00718188	0.749953	0.0403885	84.3
Slc38a4	0.989533	0.010467	4.54901	0.000613433	7.21273e-05	4.61656	4.46031	2.56678	-1.49482	12.7361	3.7048	0.0810571	0.664428	0.0640869	4.20277	0.230215	84.2791
Cyp3a11	0.978865	0.0211353	3.83545	0.000657377	9.19084e-05	3.5375	3.37517	2.22198	-3.07535	11.3077	4.24502	0.065262	0.529373	0.0570925	4.78418	0.200829	84.2708
Fxyd1	0.996578	0.0034219	5.67413	0.000642102	5.92125e-05	5.28588	4.79619	2.42671	-2.24145	12.379	1.7698	0.0956709	0.578123	0.0557736	3.33812	0.210417	83.8568
Acsm3	0.998792	0.00120773	6.7178	0.000102033	1.03996e-05	4.97943	4.41572	2.52871	-2.53715	12.6441	0.481241	0.0128699	0.288174	0.0108635	0.596559	0.0358565	82.8449
Cpn1	0.997383	0.00261675	5.9432	0.000290589	2.88397e-05	4.91727	4.76571	2.16549	-1.72758	12.1012	1.06025	0.0360782	0.541107	0.0294776	1.56027	0.0927667	82.7051
Slc30a10	0.985709	0.0142915	4.2337	8.97218e-05	7.73058e-06	4.70253	4.71993	2.56405	-1.26578	13.1632	0.327351	0.00740065	0.201945	0.00715063	0.415357	0.0236377	82.6318
Clmn	0.990338	0.00966184	4.62986	0.000314667	3.40324e-05	4.17483	4.12126	2.37067	-5.90146	12.4483	2.0149	0.0389597	0.43585	0.0190329	2.18657	0.110501	82.6106
Rbpms2	0.998994	0.00100644	6.90032	0.000136983	1.11785e-05	4.7732	4.26978	2.17098	-1.09272	12.3276	0.426895	0.0104134	0.297476	0.00990087	0.633323	0.0366307	82.5257
Fah	0.998994	0.00100644	6.90032	0.000803544	7.72433e-05	4.65138	4.0916	2.16047	-0.569098	11.0728	2.30164	0.0726751	0.776247	0.0618679	3.73089	0.210396	82.4816
Asgr1	0.999195	0.000805153	7.12366	0.000620462	6.02428e-05	5.50435	5.30815	2.97901	-0.692137	14.4513	1.89521	0.0616929	0.610661	0.051592	2.86807	0.194104	81.3319
Wwc1	0.996377	0.00362319	5.61677	0.000406067	3.2439e-05	4.82779	4.81776	2.22707	-4.69613	11.5337	2.54203	0.0489543	0.448124	0.0210393	2.44888	0.145416	81.3023
Ak4	0.988728	0.0112721	4.47408	9.47517e-05	1.48987e-05	4.00881	3.76873	2.32811	-3.6417	12.1026	0.437625	0.0074819	0.251235	0.00710062	0.53541	0.0266194	80.6315
H2-Q10	0.994767	0.00523349	5.24743	0.0015219	0.000151322	4.96505	4.83887	2.53559	-3.51268	13.7746	5.18446	0.123017	0.712174	0.0804945	5.7125	0.352765	80.4015
Cdh2	0.972021	0.0279791	3.54792	0.000657148	6.48381e-05	4.00372	4.25689	2.81924	-5.96231	11.9403	5.53547	0.0770255	0.441022	0.0321091	5.20604	0.259359	80.3654
Inhbc	0.99376	0.00623994	5.07052	6.80743e-05	8.47603e-06	4.60594	4.42494	2.45235	-1.46449	12.5449	0.375174	0.00755066	0.226069	0.00725063	0.425689	0.0245301	79.9304
Slc22a1	0.990942	0.00905797	4.69501	0.000281113	3.5314e-05	4.61148	4.34953	2.65416	-1.78219	13.4369	1.34526	0.0316153	0.480624	0.0288775	1.67238	0.0964869	79.9292
Pfkfb1	0.993961	0.00603865	5.10352	0.000129075	2.1457e-05	3.37754	3.19613	1.60168	-1.52027	9.03332	0.856029	0.00831323	0.318319	0.0079507	0.944126	0.0401767	79.37
Gpt2	0.996176	0.00382448	5.5625	0.000544164	6.47631e-05	4.12265	4.02572	1.90577	-1.43718	9.74504	2.6493	0.0570987	0.593871	0.0476229	2.90209	0.151317	79.068
Akr1c19	0.995974	0.00402576	5.511	0.00033768	3.59829e-05	4.65606	3.9061	2.65352	-3.45608	13.1474	1.29531	0.0407411	0.569322	0.0295963	1.90385	0.11275	78.6205
Nlrp12	0.996377	0.00362319	5.61677	0.00016166	1.73836e-05	5.17297	4.81483	2.50854	-3.61544	13.5694	0.467462	0.0151951	0.303536	0.0133324	0.76168	0.0502461	78.417
Zfand4	0.990942	0.00905797	4.69501	0.000202464	3.421e-05	3.41466	3.50536	1.56439	-3.20823	7.88329	1.00564	0.0119948	0.353983	0.011276	1.09579	0.048282	77.4976
Fmo5	0.998994	0.00100644	6.90032	0.00154403	0.000143565	3.87017	3.76657	1.3031	-0.334943	8.3322	6.43759	0.15537	0.83399	0.129136	7.48475	0.374802	77.2868
Fhit	0.980072	0.0199275	3.89552	0.000480022	8.91851e-05	4.03071	3.93325	2.38665	-3.42667	11.834	3.22317	0.0376345	0.407172	0.0167015	3.33313	0.173916	77.2495
Pxmp2	0.999396	0.000603865	7.41154	0.000618734	5.44125e-05	4.35186	3.92934	1.87411	-0.490988	10.6643	1.61618	0.0586551	0.655936	0.0507982	2.71192	0.153891	76.6898
Upp2	0.993357	0.00664251	5.0076	0.000886752	0.000147223	3.26742	2.74545	1.91196	-1.61081	10.2261	5.89853	0.0958021	0.622202	0.0767755	6.13967	0.262474	76.43
Mme	0.976852	0.0231481	3.74242	5.68588e-05	8.13226e-06	3.64968	3.58272	2.36323	-5.12797	10.799	0.48541	0.00930706	0.207581	0.00733814	0.542342	0.0259862	76.1704
Cyp2c70	0.995572	0.00442834	5.41529	0.000667167	8.7874e-05	5.15593	4.74851	2.7113	-0.476614	12.916	3.72487	0.088264	0.653312	0.0676059	4.17351	0.283857	75.8068
Mal2	0.999396	0.000603865	7.41154	0.000105568	9.2906e-06	5.13053	4.81603	2.51962	-3.01667	13.4059	0.486066	0.0152701	0.283001	0.0123948	0.58027	0.0395389	75.2952
Ces1f	0.98752	0.0124799	4.37108	0.000398136	5.42373e-05	4.47196	4.23878	2.5741	-2.15848	12.4106	2.10518	0.0429225	0.597306	0.0385471	2.49729	0.149925	74.4888
Shmt1	0.99839	0.00161031	6.42971	0.000429656	4.6714e-05	4.20282	4.11327	1.80465	-0.40199	10.4726	1.55462	0.0361344	0.58287	0.0334404	1.94833	0.110673	73.9884
Cyp2j5	0.994364	0.00563607	5.17291	0.000504088	5.514e-05	4.7841	4.55171	2.58613	-2.00189	13.2957	2.3062	0.0610428	0.652038	0.0510795	2.86396	0.187587	73.0404
Ces1d	0.984501	0.0154992	4.15135	0.000797166	0.000108176	4.20085	4.28215	2.43069	-5.82543	12.6663	6.14154	0.178378	0.654663	0.0757066	6.05275	0.3482	73.0234
Sord	0.999396	0.000603865	7.41154	0.0021093	0.000200381	4.03891	3.75845	1.62266	-0.508822	10.0123	7.97993	0.241771	0.86977	0.182678	9.77575	0.543338	72.6682
Ttpa	0.996779	0.00322061	5.73495	0.000505854	5.47261e-05	4.49695	3.74088	2.48191	-3.39405	12.594	1.92099	0.0566925	0.69658	0.0504982	2.7686	0.171827	72.458
Prkaa2	0.994163	0.00583736	5.13762	0.000184757	2.23907e-05	4.27452	4.02037	2.21487	-1.39165	11.0844	1.0645	0.016939	0.384707	0.0149326	1.1781	0.0699549	71.9867
Pacsin3	0.997987	0.00201288	6.20617	9.93877e-05	9.71356e-06	4.60641	4.15169	2.12196	-2.41246	10.8013	0.278678	0.0117448	0.223792	0.0101509	0.433413	0.0278091	71.7923
Haao	0.989332	0.0106683	4.52975	0.000849419	0.000110959	4.19672	4.03834	2.13519	-1.86871	9.86414	2.26984	0.0751066	0.760537	0.0667683	3.74469	0.219009	71.757
Etnppl	0.98128	0.0187198	3.95928	0.000238086	2.0548e-05	4.255	4.16204	3.04865	-4.45718	13.4232	0.731241	0.0200643	0.329744	0.0185954	1.14624	0.0680791	71.641
AI182371	0.997585	0.00241546	6.02344	0.000562746	6.38236e-05	4.67052	4.48406	2.214	-0.957945	11.3615	2.12317	0.0680747	0.709009	0.0577613	3.07649	0.201648	71.2572
Cyp3a13	0.989533	0.010467	4.54901	0.000273775	2.93562e-05	4.46858	4.28474	2.53916	-2.01852	12.7676	1.3353	0.0238396	0.435348	0.0203643	1.52859	0.0964193	70.8428
Ces3a	0.981481	0.0185185	3.97029	0.000862682	0.000125195	4.30227	4.20106	2.51329	-1.6643	12.0909	4.6945	0.0990774	0.660221	0.0740752	5.2285	0.31834	70.6615
Cpb2	0.99839	0.00161031	6.42971	0.000446779	5.68752e-05	5.00083	4.55513	2.60313	-1.36382	13.8597	1.87054	0.0661683	0.674463	0.0549923	2.81504	0.199835	70.4459
Akr1c12	0.990741	0.00925926	4.67283	0.000244839	2.05236e-05	4.25902	3.98594	2.21963	-0.964464	11.4592	0.564497	0.0212269	0.337463	0.0201893	0.969544	0.0588878	70.1216
Gstz1	0.998591	0.00140902	6.56345	0.00101081	0.000116144	3.77397	3.65503	1.64534	-0.571148	9.73049	2.8243	0.0959834	0.805736	0.0827885	4.53404	0.244614	69.9524
Serpina11	0.997786	0.00221417	6.11066	0.000109962	1.28371e-05	4.82924	4.39331	2.41705	-1.25658	12.4855	0.367454	0.0139887	0.268411	0.0132949	0.593283	0.0410587	69.7807
Mgam	0.993961	0.00603865	5.10352	0.000120984	1.60814e-05	4.12397	3.96888	2.16566	-3.39674	11.7883	0.629651	0.0120011	0.305234	0.0100196	0.721485	0.042724	69.642
Rnf43	0.967593	0.0324074	3.39642	0.000223997	3.13068e-05	2.66774	2.91419	2.6686	-7.92319	10.2759	1.95422	0.0160077	0.342944	0.0129449	1.97602	0.0759201	69.4348
Pon1	0.990942	0.00905797	4.69501	0.000530561	5.99017e-05	4.8076	4.40697	2.80447	-2.32724	15.1668	2.32083	0.0603928	0.584144	0.0503544	2.89869	0.200862	69.3799
Ddt	0.976248	0.023752	3.71605	0.003202	0.000219916	4.42493	4.3206	3.21238	-2.32997	17.9039	5.53015	0.257704	0.543114	0.190573	9.64735	0.615993	69.3008
Plg	0.985507	0.0144928	4.21951	0.000713911	9.421e-05	4.284	4.1363	2.5405	-3.8666	15.7106	3.66061	0.0884952	0.64814	0.0694311	4.11979	0.255152	69.1714
Cyp2c54	0.980072	0.0199275	3.89552	0.000267346	3.88167e-05	4.17544	4.06785	2.83487	-4.3437	12.9031	1.63085	0.0381846	0.437896	0.034103	2.07975	0.126386	68.7096
Ugt2b5	0.987118	0.0128824	4.33892	0.0006362	9.53736e-05	4.52642	4.37422	2.60449	-4.04316	15.6932	3.62973	0.0873639	0.629883	0.0670746	4.01237	0.264794	68.588
Tfr2	0.980878	0.0191224	3.93759	0.000218217	2.76094e-05	3.95715	3.96236	2.32686	-1.72687	11.7203	1.11579	0.0234333	0.438282	0.0219644	1.34827	0.0792027	67.3627
Nipsnap1	0.997786	0.00221417	6.11066	0.000638885	7.53103e-05	4.16322	3.98944	1.95365	-1.50643	10.0139	1.81504	0.0572738	0.697429	0.0493856	2.74499	0.16966	67.358
Abca8a	0.968398	0.0316023	3.42241	0.00024215	2.79467e-05	3.41022	3.57613	2.45693	-6.58269	10.8643	1.49116	0.0202455	0.393006	0.0156639	1.69065	0.0856077	67.3479
Grb7	0.995974	0.00402576	5.511	0.000117393	1.34495e-05	4.56322	4.30022	2.17328	-2.19372	11.1302	0.398487	0.0152013	0.285394	0.0125886	0.582667	0.0402674	66.0294
Gcat	0.99839	0.00161031	6.42971	0.00029988	2.82818e-05	4.40115	4.42806	1.63197	-2.20974	10.2074	0.661263	0.0373158	0.338969	0.0344905	1.32517	0.0889477	65.5697
Mbl1	1	0	18.4207	0.000298006	3.43079e-05	5.12564	4.54773	2.62372	-1.19987	12.9293	0.961518	0.0448789	0.491277	0.0398097	1.61206	0.126038	65.5585
Epb41l5	0.994565	0.00543478	5.20948	0.000198141	2.40746e-05	4.11508	3.92256	1.93029	-3.07522	10.2036	1.11136	0.0194705	0.395515	0.0149826	1.20476	0.0756916	65.4986
Reep6	1	0	18.4207	0.000397182	4.35874e-05	4.68137	3.99538	2.42604	-1.19779	11.9285	1.20573	0.0505919	0.583256	0.0447289	2.00472	0.143747	65.2873
Tkfc	0.997585	0.00241546	6.02344	0.000608976	8.0685e-05	3.65671	3.56485	1.54632	-0.60029	8.79603	2.13756	0.054461	0.627335	0.0496606	2.88947	0.162536	65.0067
Gstt1	0.990741	0.00925926	4.67283	0.000493347	5.51005e-05	4.69869	4.21103	2.36805	-2.32835	12.4188	1.30956	0.0829448	0.572178	0.0476667	2.38669	0.17287	64.8712
Gas2	0.988929	0.0110709	4.49231	0.00018975	2.29117e-05	3.39936	3.35261	1.74836	-2.91418	9.12912	0.7803	0.0150263	0.373321	0.0139637	1.0094	0.05292	64.8397
Crp	0.991345	0.00865539	4.74088	0.000423279	5.40016e-05	4.4633	4.44706	2.42502	-3.77393	12.2571	2.35584	0.0706124	0.589239	0.0483667	2.74195	0.189139	64.7047
Arhgef19	0.99215	0.00785024	4.83933	7.85123e-05	8.19335e-06	4.87603	4.41476	2.70323	-2.14251	13.479	0.285587	0.0096821	0.20071	0.00891328	0.369605	0.0279163	64.5573
Ttc23	0.991143	0.00885668	4.71769	0.00035207	5.60935e-05	3.4018	2.92559	1.98754	-2.99092	9.97591	2.37405	0.0447789	0.493747	0.039841	2.27207	0.1204	64.1952
Gpd1	0.999396	0.000603865	7.41154	0.000213411	1.8353e-05	4.67267	4.21058	2.2026	-0.021286	11.7326	0.575961	0.0235708	0.352169	0.0219957	0.902011	0.0658201	64.0352
Serpina6	0.991345	0.00865539	4.74088	8.96092e-05	1.55562e-05	4.312	3.77859	2.62864	-2.20198	13.1073	0.396634	0.0133949	0.256253	0.0120573	0.623796	0.0420818	63.9185
Cyp2d9	0.989936	0.0100644	4.58863	0.000462853	6.06947e-05	4.75723	4.37899	2.75461	-2.47929	14.5642	2.36016	0.0665433	0.546858	0.0494168	2.53999	0.189175	63.8739
Hlf	0.985709	0.0142915	4.2337	0.000181587	2.64179e-05	3.73657	3.14631	2.47619	-5.17347	12.2741	1.11417	0.0199392	0.368265	0.016914	1.15108	0.06736	63.852
Gjb1	0.995773	0.00422705	5.46201	0.000361714	4.76486e-05	4.66056	4.23669	2.52229	-1.95436	12.9559	1.63085	0.0541985	0.605334	0.0456915	2.12875	0.155563	63.7762
Gulo	0.973027	0.0269726	3.58559	0.000246999	3.3011e-05	4.25081	3.99915	3.03258	-4.99287	13.0841	1.14127	0.0324466	0.412923	0.0297776	1.49718	0.099933	63.6851
Qprt	0.996377	0.00362319	5.61677	0.000341394	3.35439e-05	4.09967	4.01328	1.80764	-1.25882	9.39532	0.879188	0.0319903	0.463641	0.0301276	1.4446	0.0931242	63.5965
Cyp2f2	0.97967	0.0203301	3.87511	0.00055976	6.35133e-05	4.27774	4.25123	3.19209	-5.12484	14.631	2.06894	0.0587176	0.475336	0.0458728	2.65697	0.179327	63.3804
Dsc2	0.971216	0.0287842	3.51872	5.61192e-05	8.06614e-06	3.4509	3.4961	2.43894	-5.83692	11.7496	0.345878	0.00714438	0.207349	0.00608178	0.393067	0.0214454	63.2506
Cideb	0.999396	0.000603865	7.41154	0.000184525	1.85131e-05	4.63145	4.19261	2.26606	-0.249461	11.9279	0.51239	0.0220769	0.32681	0.0206081	0.867861	0.0635657	63.2332
Mup21	0.999195	0.000805153	7.12366	0.000395622	3.90957e-05	5.62854	5.28733	2.75561	-0.356786	13.8603	1.34981	0.0622992	0.276478	0.0472979	1.96343	0.174782	63.2286
Hal	0.978663	0.0213366	3.82577	0.000569184	5.2553e-05	3.84276	3.85563	2.84258	-5.04995	12.4948	1.58372	0.0584489	0.49726	0.0478229	2.71632	0.165647	63.0143
Pm20d1	0.97182	0.0281804	3.54054	6.20295e-05	7.95883e-06	4.15627	4.26421	2.41652	-1.98548	11.1448	0.315578	0.00796945	0.211209	0.00775068	0.382351	0.025359	62.6662
C9	0.990741	0.00925926	4.67283	0.000535069	6.15335e-05	4.89766	4.68179	2.69684	-1.93944	12.6272	2.19419	0.0773818	0.610892	0.0615554	2.87097	0.225168	62.4469
Dgat2	0.984501	0.0154992	4.15135	0.000431574	7.79956e-05	3.6801	3.64859	1.97907	-2.18727	8.93562	2.10792	0.0453727	0.575344	0.0408286	2.35896	0.139836	62.0813
Hacl1	1	0	18.4207	0.000495079	4.46486e-05	4.16988	4.17674	1.4125	0.269402	8.75376	1.26382	0.0585301	0.411803	0.0531171	2.26333	0.152557	61.8641
Mettl7b	0.995773	0.00422705	5.46201	0.000393685	5.42867e-05	4.83342	4.38357	2.68303	-3.13171	14.6048	1.58908	0.0534109	0.556816	0.0458728	2.122	0.166374	61.6474
Proc	0.997383	0.00261675	5.9432	0.000478654	6.87226e-05	4.66482	4.28621	2.51188	-3.36892	12.8223	2.15983	0.0862138	0.720665	0.0576175	3.01585	0.228749	61.5014
Onecut2	0.997987	0.00201288	6.20617	0.000467781	4.64637e-05	5.1391	4.87546	2.53404	-4.94049	13.5473	2.58793	0.0861388	0.518527	0.028365	2.82657	0.238069	61.0159
Elovl2	0.980878	0.0191224	3.93759	0.000341264	4.86989e-05	3.99527	3.84579	2.33625	-2.15977	11.5461	1.68029	0.0417287	0.522773	0.0374908	2.11701	0.139016	60.8423
Ahcy	0.997585	0.00241546	6.02344	0.000447434	4.61443e-05	3.96598	3.93102	1.74369	-0.792072	8.64322	1.13239	0.0388534	0.537247	0.0363594	1.65847	0.108465	60.6413
Gpam	0.971216	0.0287842	3.51872	0.000112446	1.61617e-05	2.4844	2.53233	1.61815	-2.85367	9.10863	0.720511	0.00732564	0.28358	0.00681935	0.741194	0.0303724	60.6281
Rdh7	0.995572	0.00442834	5.41529	0.000521885	7.9877e-05	5.1482	4.77114	2.9003	-1.85686	15.499	2.09715	0.0817572	0.666435	0.0648682	3.00804	0.256339	60.412
Col18a1	0.982488	0.0175121	4.0272	0.000374443	4.99848e-05	3.90208	3.84584	2.37509	-2.7403	12.1891	1.78941	0.0482417	0.523661	0.039991	2.19316	0.142754	59.9484
Saa4	0.999396	0.000603865	7.41154	0.000168494	1.93723e-05	5.08104	4.37951	2.67668	-1.14728	13.441	0.575344	0.0266773	0.349352	0.0245834	0.900306	0.0767149	59.6297
Cyp2d40	0.998188	0.00181159	6.31173	0.000142132	1.58154e-05	4.98882	4.21943	2.69401	-1.40844	12.7459	0.415277	0.0192517	0.261464	0.0180141	0.67145	0.0562002	59.6038
Acox1	0.996377	0.00362319	5.61677	0.00203648	0.000207267	3.73507	3.72896	1.40315	-0.392399	8.49753	7.73545	0.237602	0.775436	0.176734	8.71871	0.547776	59.4494
Nat8f2	0.998994	0.00100644	6.90032	0.00038567	4.57222e-05	4.83882	4.11964	2.56166	-1.62508	12.6879	1.3629	0.0607803	0.588583	0.0520921	2.10534	0.171469	59.4124
Gm4788	0.96719	0.03281	3.38366	0.000314393	4.81272e-05	4.00483	3.97486	2.4104	-1.60267	11.9149	1.73892	0.0432788	0.510846	0.0379783	2.07767	0.140609	59.1761
Gcdh	0.998591	0.00140902	6.56345	0.00090064	9.64513e-05	3.62117	3.6074	1.55154	-0.854333	9.31342	2.21943	0.0979961	0.694226	0.0869076	3.85112	0.23698	58.8471
Creb3l3	0.996176	0.00382448	5.5625	0.000379704	4.93466e-05	4.13802	3.94299	2.12306	-0.890484	11.137	1.49958	0.0448352	0.574379	0.0405348	1.89952	0.133581	58.8427
Dio1	0.99839	0.00161031	6.42971	0.000103166	1.43937e-05	4.61891	3.92747	2.51429	-1.35087	12.1289	0.386753	0.0154201	0.271036	0.0147075	0.57459	0.0453024	58.5836
Elovl3	0.998591	0.00140902	6.56345	0.000432924	3.48621e-05	5.35462	5.19268	2.63076	-0.959309	14.0359	1.02787	0.0551298	0.281419	0.0445164	1.674	0.153973	58.2156
Galm	0.997182	0.00281804	5.86889	0.000404441	6.20442e-05	3.29634	3.12479	1.36751	-1.10182	8.85818	1.8084	0.0436038	0.559557	0.0397535	2.08782	0.118665	57.9966
Apoc1	0.99376	0.00623994	5.07052	0.0212139	0.00138836	6.40702	7.01162	3.8537	-3.64988	17.9902	35.825	2.82598	0.88795	0.241977	57.5018	6.38137	57.733
Lect2	0.972826	0.0271739	3.57795	0.000220625	2.19728e-05	4.14009	3.87481	3.04145	-4.81755	14.398	0.49726	0.0243021	0.25413	0.0224145	0.992687	0.0713359	57.6122
Enpp2	0.96095	0.0390499	3.20308	0.000164731	2.09646e-05	3.06562	2.91539	2.40733	-6.03906	11.032	1.10576	0.0193454	0.341864	0.0157264	1.20127	0.0641518	57.405
Ugt3a2	0.976449	0.0235507	3.72477	0.000147156	2.27452e-05	4.02118	3.90691	2.42196	-1.74541	11.9445	0.788753	0.019658	0.359927	0.0185954	0.927958	0.0661451	56.4136
Kyat1	0.990137	0.00986312	4.60904	0.000482983	6.64739e-05	3.03347	2.87919	1.43808	-1.27548	8.50055	1.88969	0.0381658	0.487147	0.0357344	2.19863	0.118366	56.346
Selenbp1	0.989734	0.0102657	4.56863	0.000742807	8.82024e-05	3.89825	3.78607	1.87723	-2.30767	9.1807	1.86888	0.0934019	0.633858	0.0668121	3.02328	0.209734	56.1925
Mst1	0.980676	0.0193237	3.92691	0.000124626	2.0157e-05	3.72654	3.74815	2.06712	-1.99689	10.5504	0.480469	0.0128011	0.298363	0.0122386	0.629335	0.0419979	55.8419
Ldhd	0.997383	0.00261675	5.9432	0.000122028	1.44482e-05	4.04466	3.51665	2.04041	-1.20578	10.0547	0.340281	0.01382	0.254748	0.0133262	0.546974	0.0396993	55.7272
Cyp2c68	0.992552	0.00744767	4.89238	0.000345803	5.50018e-05	4.64827	4.34296	2.64519	-2.3858	12.0781	1.35591	0.0529796	0.539061	0.0455165	2.10471	0.176063	55.5669
Glyctk	0.995974	0.00402576	5.511	0.000163904	2.21294e-05	3.87033	3.61002	1.77025	-0.898493	9.18874	0.489424	0.0172578	0.332098	0.0165639	0.726242	0.0513095	54.7811
Aqp8	0.989936	0.0100644	4.58863	0.000157335	2.77227e-05	4.66123	4.32325	2.71144	-2.313	13.3801	0.553111	0.0321278	0.27752	0.0290275	1.1053	0.0943115	54.6282
Afm	0.978462	0.0215378	3.81617	0.000202571	3.26953e-05	4.24744	4.15392	2.55283	-2.37792	13.1469	0.938166	0.0297901	0.442643	0.0272336	1.27467	0.099414	54.4601
Kyat3	0.998591	0.00140902	6.56345	0.000601038	7.58574e-05	3.62803	3.20502	1.6631	-1.22836	9.77682	2.60815	0.0968147	0.644396	0.0809633	3.27144	0.219292	54.1236
C8g	0.999195	0.000805153	7.12366	0.000625988	6.64524e-05	4.98286	4.76603	2.55358	-0.0835705	15.0298	1.77023	0.0843511	0.45318	0.0650119	2.62121	0.241627	54.0549
Fga	0.989936	0.0100644	4.58863	0.000538438	7.61891e-05	4.27546	3.98459	2.36817	-3.77423	15.3245	2.24533	0.0817259	0.531766	0.057155	2.93604	0.232387	54.0173
Proz	0.989332	0.0106683	4.52975	0.000187006	2.85492e-05	4.29062	4.04497	2.41599	-1.8051	11.7301	0.871507	0.0279587	0.428864	0.0257898	1.10651	0.0880878	53.8964
Hsd17b13	0.978462	0.0215378	3.81617	0.000277316	3.63848e-05	3.87016	3.82485	2.98299	-5.39645	13.6756	1.19403	0.0360782	0.442643	0.0321153	1.63004	0.117169	53.8413
Igfbp2	0.990539	0.00946055	4.65112	0.00030708	4.65754e-05	4.4195	4.11225	2.43191	-2.37568	12.5091	1.19114	0.0540922	0.471823	0.0465603	1.84244	0.152895	53.2564
Ugt2a3	0.996779	0.00322061	5.73495	0.000201764	3.25759e-05	4.4766	3.94919	2.54103	-1.74847	12.0087	0.866296	0.0315778	0.448935	0.0289713	1.21672	0.102331	53.2271
Reps2	0.990539	0.00946055	4.65112	0.00012046	1.83099e-05	3.43076	3.43123	1.77971	-3.68322	9.5982	0.625251	0.0122011	0.279605	0.0102696	0.702487	0.0453361	53.16
Slc10a1	0.994163	0.00583736	5.13762	0.000350738	6.09366e-05	4.33699	4.10089	2.32591	-1.11839	11.5673	1.72287	0.0610491	0.588505	0.0518108	2.23523	0.182597	53.0903
Iyd	0.995773	0.00422705	5.46201	6.93181e-05	9.43736e-06	4.74609	4.4228	2.55019	-2.6942	13.4846	0.27945	0.0140762	0.208893	0.0128511	0.412313	0.0372009	52.6029
Asgr2	0.993559	0.00644122	5.03857	0.000208749	2.74017e-05	4.10857	3.85803	2.13357	-1.55215	11.9956	0.603366	0.0264586	0.367956	0.0248084	0.958062	0.0748321	52.6014
Cfhr2	0.988929	0.0110709	4.49231	0.000483452	7.07873e-05	4.324	4.11947	2.28371	-1.61172	12.3574	2.27096	0.0697186	0.618689	0.057705	2.69553	0.223242	52.21
Apom	0.99215	0.00785024	4.83933	0.000365596	4.53166e-05	4.4904	4.28451	2.67844	-1.01074	12.9962	1.34298	0.0612304	0.374556	0.051092	2.00141	0.172209	52.1872
Ggact	0.99537	0.00462963	5.37064	0.00024081	3.15111e-05	3.65223	3.52719	1.68348	-1.9493	10.9225	0.807859	0.0275337	0.446271	0.0260335	1.15019	0.0807479	52.023
Cyp2c23	0.990539	0.00946055	4.65112	0.000200916	3.19196e-05	4.46478	4.23401	2.46581	-2.20071	11.9978	0.870079	0.0360594	0.447777	0.0326029	1.23088	0.106124	51.7846
Mbl2	0.99839	0.00161031	6.42971	0.000490938	6.42811e-05	4.64483	4.31212	2.54105	-0.854889	12.4621	1.68836	0.0804133	0.534198	0.0652495	2.6026	0.234101	51.6386
Hgfac	0.988124	0.011876	4.42129	0.000143777	2.55947e-05	3.86514	3.64393	2.1997	-2.14157	10.94	0.498495	0.017714	0.325266	0.016689	0.712493	0.0535165	51.4586
Habp2	0.981884	0.0181159	3.99268	0.000119682	1.76611e-05	4.26806	4.14693	2.65344	-5.05688	13.0253	0.66493	0.0248147	0.326501	0.0178266	0.76708	0.0636627	51.4264
Cyp2c67	0.984903	0.0150966	4.17807	0.000217189	3.24788e-05	4.66852	4.32029	2.83774	-3.65584	12.9714	1.01382	0.0423787	0.411919	0.0366532	1.366	0.124139	51.3715
Acacb	0.943237	0.0567633	2.81043	0.00022852	3.93045e-05	2.7932	2.63622	2.3451	-5.45276	10.621	1.36514	0.0216894	0.376061	0.0203643	1.40948	0.0767343	51.3064
Ces1g	0.989734	0.0102657	4.56863	0.000121387	2.20282e-05	4.32183	4.04504	2.47647	-1.55922	12.0168	0.573915	0.0241084	0.346071	0.0218332	0.846283	0.0716075	51.0769
Foxa2	0.998591	0.00140902	6.56345	8.71464e-05	1.09572e-05	4.76442	4.38353	2.54688	-2.88079	13.7102	0.310638	0.0166265	0.222094	0.0135074	0.453676	0.042331	51.0619
Spp2	0.996779	0.00322061	5.73495	0.000176106	2.92193e-05	4.65069	4.13571	2.48369	-1.66764	12.6572	0.589162	0.033978	0.331172	0.0305339	1.08962	0.0993529	51.0047
C4bp	0.991546	0.00845411	4.76461	0.000497915	6.56089e-05	4.69072	4.54414	2.49172	-0.97177	13.0281	2.17361	0.0716	0.625984	0.0568237	2.66208	0.245097	50.9474
Apoa5	0.988325	0.0116747	4.43859	0.000591221	9.73295e-05	4.25214	3.93881	2.54209	-3.63325	16.0217	2.55948	0.0987086	0.626061	0.0743565	3.31862	0.277021	50.9391
Klf15	0.994968	0.00503221	5.28685	0.000138981	1.89804e-05	3.99956	3.34114	2.4362	-2.43386	12.446	0.564497	0.0202018	0.338505	0.0190704	0.708345	0.0559664	50.6209
Serpina3m	0.995773	0.00422705	5.46201	0.000175973	2.95499e-05	4.33008	3.92705	2.37061	-1.45393	11.6138	0.702717	0.0282587	0.389609	0.025796	1.07764	0.0922458	50.5849
Scp2	0.999799	0.000201288	8.51052	0.0137941	0.000496846	4.70818	4.64201	1.81013	-0.285679	13.2093	17.8659	1.09463	0.891809	0.492174	28.176	2.63621	50.3213
Serpina10	0.994767	0.00523349	5.24743	0.000143355	2.15299e-05	4.57525	4.13241	2.44997	-1.47987	11.6799	0.572719	0.0270336	0.363054	0.0246709	0.860237	0.0783095	50.2595
Grhpr	0.991143	0.00885668	4.71769	0.00070336	8.76987e-05	3.50967	3.50572	1.67243	-2.11896	8.27203	1.7615	0.0908454	0.575768	0.0785194	3.04897	0.213909	50.0253
Myo5b	0.995773	0.00422705	5.46201	0.000140522	1.69434e-05	4.27048	4.23378	2.26808	-6.74581	13.3311	0.899915	0.022677	0.312027	0.0109572	0.93085	0.0796437	49.912
Aqp9	0.970411	0.0295894	3.4903	0.000328875	7.53426e-05	2.80832	2.83679	2.13906	-5.38055	8.97376	2.13444	0.0353218	0.441562	0.0310715	2.34093	0.13227	49.7021
Cecr2	0.961353	0.0386473	3.21386	0.00018231	2.87163e-05	2.55252	2.57896	2.51469	-7.73864	10.8991	1.21688	0.0136012	0.34553	0.0118198	1.33862	0.0691873	49.3854
F9	0.989533	0.010467	4.54901	0.000119858	1.73247e-05	4.15441	4.2581	2.08702	-1.58909	10.5791	0.557588	0.0193892	0.324224	0.0181766	0.72746	0.0612152	49.3695
Deptor	0.985507	0.0144928	4.21951	0.000761063	0.00013482	2.9758	2.91773	1.61329	-2.16222	8.46325	4.36606	0.100365	0.582947	0.0815134	4.61622	0.279665	49.1193
Ces1e	0.982488	0.0175121	4.0272	0.00013077	2.10238e-05	3.89582	3.66504	2.35973	-2.17814	11.7435	0.590474	0.0171265	0.318357	0.0162639	0.738275	0.0585994	49.0821
Cfhr1	0.987923	0.0120773	4.40428	0.000155937	2.93729e-05	4.26781	3.80724	2.63558	-2.33543	12.6286	0.780917	0.0264523	0.397561	0.0243834	1.02566	0.089416	48.9546
Hc	0.966184	0.0338164	3.35241	0.000504162	7.09033e-05	3.4404	3.29209	2.34948	-2.64131	12.0809	2.45013	0.0719125	0.558322	0.0591052	2.94452	0.20787	48.7339
Cyp2a5	0.958132	0.041868	3.13046	0.000168776	3.04954e-05	2.9013	2.52671	3.07615	-5.2215	12.8797	0.753358	0.0193642	0.257179	0.0183204	1.10139	0.0656402	48.6816
Isoc2a	0.990741	0.00925926	4.67283	0.000446309	7.63741e-05	2.72602	2.71572	1.1115	-1.53388	8.03324	1.93126	0.0414786	0.489964	0.0390659	2.25093	0.126062	48.6749
Hpn	0.994767	0.00523349	5.24743	0.000425094	6.25745e-05	3.82936	3.70733	1.8797	-2.09029	9.61787	1.73719	0.0674934	0.612128	0.0483542	2.14897	0.169556	48.5336
Ugt2b35	0.972826	0.0271739	3.57795	0.000135165	1.88443e-05	3.74089	3.81786	2.30008	-2.21321	11.0067	0.782577	0.0194517	0.318782	0.0178453	0.861264	0.0678907	47.457
Tfpi2	0.986514	0.0134863	4.2925	0.000314356	3.88549e-05	4.35816	3.92494	2.95084	-6.74039	13.5366	1.21476	0.0673059	0.527019	0.0573238	1.66018	0.152864	47.3316
Tmprss6	0.987118	0.0128824	4.33892	0.000206779	3.06939e-05	4.25973	4.23214	2.31238	-1.71037	12.1398	0.844488	0.0345405	0.422148	0.0305652	1.09435	0.0990581	47.0598
Gamt	0.9843	0.0157005	4.13824	0.001008	0.000100511	3.48327	3.38034	1.85837	-1.33552	9.84906	2.24757	0.141044	0.539138	0.118617	4.089	0.30268	47.0566
Cyp2d26	0.990942	0.00905797	4.69501	0.00040657	7.21559e-05	4.35524	3.99299	2.48771	-1.57756	12.5304	1.76899	0.0744253	0.600355	0.0615304	2.41993	0.224665	46.9116
Prodh	0.986715	0.013285	4.30774	0.00021159	3.93245e-05	3.22976	3.24673	1.63253	-1.82994	8.47597	0.830902	0.0261085	0.406438	0.0248022	1.09783	0.0756195	46.8889
Slc6a13	0.986514	0.0134863	4.2925	0.000316852	6.13504e-05	3.57089	3.58529	1.91438	-3.10937	8.95358	1.23043	0.0358844	0.494712	0.0324466	1.47397	0.11234	46.8523
Mcm10	0.991345	0.00865539	4.74088	0.000129109	1.9491e-05	3.56482	3.44219	1.68154	-1.74696	9.79686	0.45403	0.0151263	0.288984	0.0135699	0.601104	0.0457479	46.8398
Slc25a42	0.965781	0.034219	3.34016	0.00016792	2.26682e-05	2.59239	2.64352	1.66525	-2.20522	8.83647	0.845646	0.017289	0.328702	0.0166577	0.952595	0.0529104	46.6732
Fads6	0.963366	0.0366345	3.26944	0.000192857	2.94189e-05	2.49325	2.59895	1.89032	-4.22694	8.29037	1.10533	0.0213831	0.36344	0.0191767	1.17339	0.0629708	46.4589
Myo1b	0.990942	0.00905797	4.69501	0.000474487	6.13271e-05	4.36415	4.1896	2.13094	-2.7219	11.052	1.96816	0.0698561	0.582947	0.0463603	2.36604	0.222661	46.3744
F12	0.985306	0.014694	4.20551	0.00027642	5.57098e-05	4.03953	3.78104	2.39389	-2.34353	11.9473	1.23016	0.045404	0.535703	0.0402473	1.65823	0.144972	46.2053
Arhgap42	0.994565	0.00543478	5.20948	0.000524721	7.09093e-05	4.57062	4.49097	2.54038	-4.50948	13.7452	3.61892	0.094352	0.470665	0.0328716	3.53207	0.354755	45.5067
Asl	0.988527	0.0114734	4.45618	0.00152554	0.000173013	3.49738	3.56603	1.62982	-2.29458	9.47436	3.69029	0.178278	0.763432	0.147863	5.86514	0.450802	45.5025
Pter	0.994163	0.00583736	5.13762	0.000426542	6.42335e-05	3.43048	3.07195	1.74379	-1.81884	10.0816	1.58495	0.0540547	0.570828	0.0474854	2.01302	0.151769	45.5009
Atf5	0.996176	0.00382448	5.5625	0.000576245	6.28255e-05	3.54362	3.38239	1.42782	-0.721674	7.73277	1.28713	0.080257	0.543191	0.0705749	2.43681	0.190195	45.4015
Aldh7a1	0.996578	0.0034219	5.67413	0.000817982	0.00010256	3.42191	3.09594	1.55095	-1.25485	9.96006	2.30755	0.122642	0.730238	0.101709	3.62606	0.274392	45.2201
Sardh	0.994767	0.00523349	5.24743	0.000401379	6.39386e-05	3.76137	3.52752	1.92774	-2.22075	10.8691	1.65408	0.0683935	0.621314	0.0598615	2.28807	0.191443	44.9549
Ptpn3	0.976047	0.0239533	3.7074	0.000162408	2.84775e-05	2.92706	2.84583	1.87182	-3.82476	9.6544	0.838235	0.0158451	0.31828	0.0135512	0.889486	0.058002	44.8877
Slc22a23	0.966787	0.0332126	3.37105	0.000388782	7.37669e-05	2.24396	2.38388	2.48682	-4.77472	9.10776	3.29663	0.0563237	0.40968	0.0473229	3.15191	0.159174	44.4343
Msra	0.992754	0.00724638	4.91998	0.00105799	0.000199574	3.08	3.10574	1.35052	-1.89003	6.73068	3.74436	0.109297	0.769955	0.0963772	4.5195	0.314408	44.2739
Bche	0.985105	0.0148953	4.1917	0.000111496	1.99724e-05	3.83639	3.60587	2.46193	-5.54313	12.6639	0.696387	0.0275587	0.303767	0.017389	0.795058	0.0694654	43.9089
Gstm1	0.983092	0.0169082	4.0629	0.00383913	0.000266125	3.95364	3.86538	2.52358	-2.17505	11.8959	6.35479	0.408298	0.653659	0.232733	9.99608	0.900753	43.8754
Srd5a1	0.997182	0.00281804	5.86889	0.000139535	1.68926e-05	3.77385	3.62028	1.62399	-1.09587	9.16903	0.484985	0.0217707	0.303844	0.0202393	0.66001	0.0575161	43.3058
Lgr4	0.942432	0.0575684	2.79549	0.000231478	3.3843e-05	2.42405	2.43054	2.01283	-3.02987	9.04772	1.39154	0.0213769	0.379497	0.0191017	1.52795	0.0859162	43.1099
Hrg	0.990539	0.00946055	4.65112	0.000395074	7.26239e-05	4.29281	3.95704	2.49323	-1.37549	11.68	1.70299	0.0786944	0.634283	0.0651745	2.42309	0.241559	43.0613
Cyp2a12	0.989936	0.0100644	4.58863	0.000277902	5.15151e-05	4.4467	4.04909	2.56191	-1.9118	12.55	1.14366	0.0654307	0.498919	0.0547548	1.78681	0.186572	42.5864
Fgl1	0.994767	0.00523349	5.24743	0.000251654	4.55013e-05	4.55569	4.18816	2.47171	-1.72737	12.106	0.897059	0.0579488	0.453605	0.0498731	1.57628	0.169077	42.472
Gchfr	0.981079	0.0189211	3.94837	0.000754309	7.74539e-05	4.33785	3.50639	2.94178	-4.11141	12.8752	1.79061	0.185585	0.485101	0.130868	3.70995	0.379618	42.3932
F5	0.958132	0.041868	3.13046	0.000285867	7.75267e-05	2.89382	3.01258	2.26195	-5.38496	9.02916	1.83955	0.0540985	0.470627	0.0373345	2.10735	0.144018	42.344
Dbi	0.985709	0.0142915	4.2337	0.0148941	0.000577928	4.54652	4.72033	2.70931	-3.44006	14.9882	15.6899	1.33854	0.748302	0.461715	26.6479	2.86282	42.3202
Itih2	0.994565	0.00543478	5.20948	0.000429582	6.56047e-05	4.43168	4.27884	2.47483	-3.05773	12.4691	1.60298	0.089014	0.624286	0.0641431	2.28717	0.24076	42.1001
Acaa2	0.996176	0.00382448	5.5625	0.00278323	0.000269528	3.83299	3.63963	2.08671	-1.10209	13.5996	6.35672	0.368076	0.812529	0.252391	9.5081	0.868893	41.9436
Acsl1	0.970209	0.0297907	3.48332	0.00160089	0.000261731	2.74315	2.89299	1.71227	-2.39596	8.25613	8.83059	0.224913	0.668481	0.164814	8.81582	0.576565	41.9434
Lurap1l	0.996578	0.0034219	5.67413	0.000208453	3.36124e-05	4.72585	4.15041	2.77194	-6.13098	14.0709	1.32642	0.0733189	0.445692	0.0213706	1.48186	0.167028	41.9274
Cyp4a14	0.971417	0.0285829	3.52595	0.000137918	2.31651e-05	3.29464	3.07499	2.39891	-3.17267	11.09	0.537479	0.0151201	0.225259	0.0144263	0.740998	0.0582304	41.9252
Cyp4a10	0.979066	0.020934	3.84523	0.000174487	2.91508e-05	4.15505	3.93513	2.58356	-2.11792	12.6286	0.678015	0.0350593	0.31334	0.031559	1.00723	0.0999818	41.8585
Sdr42e1	0.987923	0.0120773	4.40428	0.000116716	1.90261e-05	2.91606	2.91933	1.33208	-1.40692	8.50076	0.519878	0.0150138	0.278794	0.0145825	0.604237	0.0421022	41.8504
Alas1	0.988325	0.0116747	4.43859	0.000962155	0.000176242	2.67069	2.6797	1.1774	-1.9165	6.29009	5.58214	0.154382	0.684383	0.131018	5.72748	0.366508	41.7354
Trf	0.993961	0.00603865	5.10352	0.00571623	0.000370631	5.33795	5.28549	2.68466	-4.82629	15.2651	11.0992	0.956421	0.430562	0.266705	13.2726	1.69958	41.6859
Upb1	0.993559	0.00644122	5.03857	0.00087395	0.000181993	4.37996	4.4137	2.30069	-4.24575	10.917	2.49216	0.182328	0.773854	0.0879452	3.87577	0.409177	41.4875
Itih3	0.983696	0.0163043	4.09988	0.000484686	7.59744e-05	3.95184	3.72362	2.37612	-1.96185	11.8834	1.56388	0.0718563	0.568048	0.0607491	2.26879	0.216272	41.4566
F2	0.98913	0.0108696	4.51086	0.000468841	8.27683e-05	3.85606	3.41177	2.35579	-3.7784	14.8087	1.98877	0.0894766	0.571985	0.0694561	2.58385	0.240733	41.3881
Aadac	0.988527	0.0114734	4.45618	0.000330219	6.96614e-05	4.12352	3.77579	2.40268	-3.52951	12.4127	1.48807	0.0856012	0.592288	0.0618554	2.26906	0.226839	41.2474
Cyp4f14	0.990539	0.00946055	4.65112	0.00018558	3.48549e-05	4.46949	4.05385	2.75639	-3.02563	13.6383	0.752856	0.0423662	0.420411	0.0343968	1.07661	0.117088	41.0965
Rnf152	0.98591	0.0140902	4.24809	0.000117043	1.71458e-05	3.59087	3.64913	2.27125	-4.08471	11.6213	0.738382	0.0185954	0.291532	0.0140325	0.81751	0.0715504	41.0281
F13b	0.987923	0.0120773	4.40428	0.000130578	2.34185e-05	4.17931	3.93298	2.45778	-1.52192	11.9501	0.515092	0.023202	0.326772	0.0216269	0.737847	0.0753028	40.9506
Depdc7	0.987721	0.0122786	4.38754	0.000166579	2.74132e-05	3.53815	3.55696	1.81894	-1.58306	9.71806	0.515671	0.022902	0.324649	0.0218457	0.679909	0.0592139	40.6259
C8b	0.995773	0.00422705	5.46201	0.000218179	3.58931e-05	4.70225	4.32351	2.55849	-1.34999	12.3889	0.821214	0.0534297	0.419948	0.0451039	1.27762	0.148813	40.3707
C130074G19Rik	0.996981	0.00301932	5.7997	0.000145579	1.75337e-05	4.24328	3.49802	2.45674	-3.36527	14.7215	0.387409	0.0284275	0.286938	0.0262961	0.656542	0.0690718	40.3333
Ugt2b1	0.985306	0.014694	4.20551	0.000259157	5.29448e-05	4.20992	3.93995	2.48723	-1.73225	11.7251	1.38081	0.0633493	0.47962	0.0518233	1.69302	0.17699	40.2704
1300017J02Rik	0.986111	0.0138889	4.26268	0.000258358	5.21398e-05	3.83359	3.69863	2.0611	-1.60335	10.7949	1.16065	0.0504794	0.523661	0.0437788	1.60507	0.154085	39.9337
Gbe1	0.974235	0.0257649	3.63264	0.00087336	0.000172667	2.11114	2.04309	1.31066	-2.39434	7.71044	6.48796	0.117267	0.564613	0.0997712	6.04056	0.32138	39.6803
Serpind1	0.988728	0.0112721	4.47408	0.000167742	3.3146e-05	4.2305	4.07045	2.35026	-1.30683	11.9949	0.732669	0.039791	0.396943	0.0350718	1.07403	0.114705	39.6119
Cyp2c37	0.96558	0.0344203	3.33408	0.000186587	3.00196e-05	3.52461	3.27209	2.92219	-4.1466	12.9188	0.635557	0.0299589	0.264397	0.0277024	1.06123	0.0944821	39.5888
Krt18	0.998188	0.00181159	6.31173	0.000393163	5.5273e-05	5.01601	4.68659	2.16784	-5.75661	11.9566	1.13185	0.17519	0.482168	0.0346218	2.02686	0.258065	39.396
F7	0.980072	0.0199275	3.89552	0.000126545	2.51286e-05	3.69998	3.58954	2.31877	-3.28647	11.2766	0.497723	0.0245646	0.309518	0.0195017	0.681738	0.0641669	39.3103
Ehhadh	0.996578	0.0034219	5.67413	0.000267994	4.42854e-05	3.33247	3.06152	1.68411	-0.874167	9.2751	0.854794	0.0350531	0.41493	0.0329966	1.20646	0.103247	38.9407
Lcat	0.995169	0.00483092	5.32787	0.000229381	4.33337e-05	3.85806	3.33524	2.13037	-1.28709	9.83294	0.794156	0.0437351	0.431488	0.0394347	1.2923	0.128469	38.8092
Fpgs	0.99215	0.00785024	4.83933	0.000414697	6.02196e-05	2.92609	2.8298	1.22295	-1.4313	8.05905	1.5276	0.0502606	0.501621	0.0477854	1.79123	0.135884	38.5719
Mup1	0.998792	0.00120773	6.7178	0.000129806	2.01216e-05	4.71784	4.46533	2.49034	-0.92926	12.827	0.547553	0.0427225	0.219971	0.0366157	0.891317	0.110414	38.0848
Cyp2c50	0.975242	0.0247585	3.67352	0.00035805	5.94931e-05	4.15905	3.8597	2.86936	-3.71276	12.3668	1.19172	0.0658245	0.453412	0.054136	1.85438	0.20342	37.914
Fetub	0.992955	0.00704509	4.94835	0.000277641	6.02291e-05	4.05792	3.51118	2.47335	-1.31696	11.5353	1.01683	0.062643	0.51791	0.0534422	1.73445	0.187339	37.5697
Sdc2	0.981481	0.0185185	3.97029	0.00048763	7.92596e-05	3.49646	3.38904	2.17383	-2.94032	11.1209	2.59503	0.0965709	0.563648	0.0692998	2.87607	0.269353	37.3342
Cyp1a2	0.974034	0.0259662	3.62465	0.000269715	4.06868e-05	3.69074	3.34753	2.85843	-4.65942	12.6306	0.902771	0.0493231	0.350741	0.0434225	1.4169	0.140258	37.2844
Cfi	0.98591	0.0140902	4.24809	0.000282629	5.81557e-05	4.06066	3.73713	2.44711	-3.38796	13.1755	1.20893	0.0729126	0.53277	0.0589614	1.83165	0.199694	37.2455
Ambp	0.991546	0.00845411	4.76461	0.000591918	0.000114925	4.30641	4.01007	2.54098	-6.05286	15.0043	2.45233	0.188423	0.577273	0.0641494	3.23662	0.380102	36.6697
Rnf125	0.983696	0.0163043	4.09988	0.000449498	5.94136e-05	3.78779	3.66565	2.29064	-2.7192	11.1002	1.43187	0.0576675	0.461286	0.0496293	1.83864	0.190413	36.5752
Ces2a	0.983092	0.0169082	4.0629	0.00011862	2.50217e-05	3.83669	3.63282	2.35632	-1.63046	11.4474	0.557473	0.0238833	0.328933	0.022352	0.722033	0.0767194	36.1084
Tmem150a	0.99376	0.00623994	5.07052	0.000296232	5.34077e-05	3.12586	2.84635	1.71026	-3.08724	9.51024	1.14837	0.0571112	0.529489	0.0520546	1.59504	0.140035	35.6045
Il1rap	0.959541	0.0404589	3.16617	0.000497364	0.000114203	2.03269	2.19773	1.49622	-4.36427	5.97666	3.33206	0.0628555	0.502972	0.0562174	3.42716	0.197695	35.2378
Hykk	0.950282	0.0497182	2.95039	0.000173357	3.44155e-05	2.90163	2.73157	2.22871	-4.30636	9.88712	0.953875	0.0324341	0.359155	0.0298589	1.09739	0.0906552	35.1246
Pex11a	0.98128	0.0187198	3.95928	0.000171842	3.34988e-05	3.1644	3.13034	1.76424	-1.59192	8.27274	0.64729	0.0277712	0.345878	0.0258148	0.787861	0.071032	35.0984
Cat	0.998591	0.00140902	6.56345	0.00381872	0.000279413	4.18427	4.15484	1.36989	-0.568562	9.85903	7.74556	0.475342	0.795083	0.303595	9.45907	1.12938	35.0451
Nat8f1	0.989936	0.0100644	4.58863	0.000464827	0.000105525	3.18255	3.16701	1.58804	-1.46442	7.71265	1.57137	0.0845449	0.613478	0.071525	2.55472	0.232211	35.0134
Shroom3	0.97806	0.0219404	3.79724	0.000359109	3.20608e-05	3.68347	3.92893	2.91071	-9.10519	13.5898	2.26293	0.0582051	0.356376	0.017714	2.31736	0.245425	34.7801
Cped1	0.976852	0.0231481	3.74242	0.00056749	9.44374e-05	3.56922	3.72722	2.64761	-5.94143	12.1036	4.66242	0.112579	0.425544	0.031734	4.59933	0.47655	34.4476
Tpmt	0.994364	0.00563607	5.17291	0.000195405	2.77643e-05	3.14632	3.09041	1.43158	-0.59945	8.27191	0.511386	0.0300651	0.335997	0.0281837	0.805812	0.0737917	34.3581
Cyp2d10	0.983293	0.0167069	4.07508	0.000318357	7.07773e-05	4.0994	3.6699	2.72072	-4.90001	16.1326	1.34383	0.0716938	0.492126	0.0572363	1.85687	0.221843	34.3127
Coq8a	0.99376	0.00623994	5.07052	0.000463327	6.98015e-05	3.60127	3.52833	1.59238	-1.99098	8.1907	1.07774	0.0648869	0.51266	0.0581488	1.72916	0.182787	34.0677
Cyb5a	0.994968	0.00503221	5.28685	0.0102171	0.000510509	4.20257	4.18629	1.76736	-1.39172	11.2655	12.6958	1.16563	0.854022	0.418224	17.7884	2.21591	33.7364
Pank1	0.993559	0.00644122	5.03857	0.00065855	0.000120332	2.95858	2.80391	1.27724	-1.01596	8.61635	2.32071	0.104897	0.706847	0.0916205	3.12841	0.277652	33.3354
Fam13a	0.974638	0.0253623	3.6488	0.000140486	2.71595e-05	2.66432	2.4571	2.39955	-3.71748	9.95421	0.905512	0.0244521	0.289138	0.0209956	1.03479	0.0827825	33.3043
Osbpl1a	0.99215	0.00785024	4.83933	0.000344061	8.41857e-05	2.78237	2.42454	1.51039	-1.73812	8.52936	1.45445	0.0545485	0.538714	0.049123	1.79321	0.150186	33.2212
Plcxd2	0.974235	0.0257649	3.63264	0.000320347	7.95878e-05	2.77097	2.94968	2.12626	-5.32496	7.67493	2.34399	0.0555111	0.428362	0.045229	2.38685	0.200167	33.042
Serpinf2	0.986514	0.0134863	4.2925	0.000273609	5.17494e-05	3.66981	3.64499	1.94034	-1.27351	10.1384	0.928092	0.0520671	0.472287	0.0459603	1.39028	0.154904	32.937
Sorbs2	0.992351	0.00764895	4.86551	0.000479362	6.19543e-05	4.56936	4.50181	2.60993	-7.35356	13.7368	3.03381	0.144781	0.442064	0.0248772	3.18634	0.445043	32.7148
Ppa1	0.984903	0.0150966	4.17807	0.000946006	0.000138344	3.16199	3.28649	1.58675	-2.4846	8.91336	2.06782	0.161277	0.623553	0.127167	3.76236	0.363818	32.6992
Inhba	0.976047	0.0239533	3.7074	8.61227e-05	1.82969e-05	3.33577	3.30856	2.54512	-6.15766	15.3615	0.433959	0.0193454	0.214451	0.0121636	0.48024	0.0498114	32.1607
Chdh	0.994767	0.00523349	5.24743	0.000197558	4.71106e-05	3.88289	3.99758	2.2137	-4.08104	10.4905	0.951945	0.056705	0.387911	0.0384284	1.07105	0.130422	31.8869
Gjb2	0.99215	0.00785024	4.83933	0.000136997	2.52293e-05	4.02978	3.8287	2.19471	-2.66788	10.461	0.419484	0.0295838	0.287749	0.0273211	0.678031	0.0856992	31.8826
Tedc2	0.992955	0.00704509	4.94835	0.000136995	2.59241e-05	2.85279	2.81369	1.25136	-1.13778	8.50706	0.518913	0.0193892	0.294349	0.0189579	0.618415	0.0557769	31.6297
Mup7	0.992351	0.00764895	4.86551	0.000343179	6.33437e-05	4.17158	3.69732	2.46884	-1.88811	12.9925	1.55427	0.102609	0.32048	0.0690185	2.08366	0.274891	31.6203
Zbtb7c	0.97343	0.02657	3.60104	0.000210304	1.49595e-05	2.65908	2.89821	3.22823	-10.8661	12.3484	0.926393	0.0184641	0.201058	0.0101946	1.02116	0.0865362	31.3783
Amy1	0.987118	0.0128824	4.33892	0.00015194	4.31526e-05	3.63336	2.86043	2.58481	-2.01119	11.4372	0.720936	0.0319715	0.391771	0.02854	0.965317	0.112265	31.2416
C1s1	0.9688	0.0311997	3.43565	0.000286812	5.93853e-05	3.27725	3.31726	2.37116	-5.37523	11.342	1.20113	0.066262	0.45623	0.0419099	1.56671	0.165504	31.0233
L2hgdh	0.987118	0.0128824	4.33892	0.000166931	3.56151e-05	2.69996	2.58983	1.38325	-1.76993	9.04704	0.779489	0.0235833	0.350085	0.0221894	0.864592	0.075513	30.9134
Slc27a5	0.982287	0.0177134	4.01556	0.000228294	6.10793e-05	3.8212	3.45964	2.41599	-2.06793	11.9575	0.934306	0.0619242	0.477806	0.0524296	1.52479	0.189206	30.7945
Rmdn2	0.948873	0.0511272	2.92096	0.000191671	4.1136e-05	2.09805	2.04588	1.81443	-3.39181	8.3574	1.20083	0.0276399	0.351166	0.0260398	1.31333	0.0896582	30.7326
8430408G22Rik	0.993357	0.00664251	5.0076	0.000133233	1.91101e-05	4.46062	3.82174	2.64424	-4.04182	13.0758	0.341593	0.0398847	0.233557	0.0276837	0.627217	0.0917706	30.4866
Amacr	0.995773	0.00422705	5.46201	0.00034387	4.96118e-05	3.17463	2.87246	1.37065	-0.87531	8.53527	0.909912	0.0611616	0.495831	0.0563237	1.43983	0.151426	30.1859
Acad11	0.994364	0.00563607	5.17291	0.000430312	7.72475e-05	2.78861	2.65373	1.21336	-1.24849	7.42184	1.78076	0.0720438	0.569978	0.0659933	2.1144	0.196128	30.0632
Scd1	0.97967	0.0203301	3.87511	0.00203887	0.000194208	4.02084	4.04591	2.48284	-4.42572	11.8866	4.65559	0.24334	0.56635	0.153038	5.87211	0.788222	29.9545
Sfxn5	0.977254	0.0227456	3.76038	0.000184239	5.74408e-05	2.37363	2.49783	1.45793	-4.70026	6.93138	1.02057	0.023352	0.337541	0.0213706	1.00792	0.0803172	29.7872
Sephs2	0.972625	0.0273752	3.57036	0.00162706	0.000230507	3.10696	3.22282	1.84479	-2.07215	8.6531	3.33588	0.2199	0.727111	0.178747	5.94804	0.626883	29.4797
Bcar3	0.980274	0.0197262	3.90588	0.00022411	5.47268e-05	2.76074	2.53064	2.0872	-5.00038	9.67197	1.29894	0.0366657	0.396673	0.0283337	1.38673	0.13005	29.4379
Krt8	0.998188	0.00181159	6.31173	0.000399626	6.87411e-05	4.62745	4.04465	2.39802	-4.88582	12.4749	1.13378	0.216863	0.458661	0.0439226	2.10876	0.334805	29.1459
Naprt	0.996779	0.00322061	5.73495	0.000171873	2.53037e-05	3.11597	2.9797	1.34446	-0.778643	7.88597	0.387872	0.031734	0.278022	0.0300214	0.684033	0.0731859	29.1235
Apof	0.97806	0.0219404	3.79724	0.000323572	6.54726e-05	4.07433	3.77147	2.73575	-2.04585	13.5873	1.17273	0.079532	0.376988	0.0623367	1.6723	0.235757	28.9005
Nit2	0.991948	0.00805153	4.81381	0.000611182	9.38405e-05	2.91455	2.88953	1.32699	-1.10699	7.35819	1.34499	0.11461	0.569091	0.0996462	2.49668	0.257907	28.2145
Ppp1r3b	0.985306	0.014694	4.20551	0.000487383	9.35543e-05	3.01537	3.04443	1.62764	-3.03348	8.25232	2.03103	0.080007	0.526478	0.0705874	2.26896	0.243376	28.1119
Slc25a15	0.996377	0.00362319	5.61677	0.000350494	5.2026e-05	3.22994	3.05934	1.40529	-1.01554	8.30877	0.83287	0.059474	0.481087	0.0550923	1.35608	0.156252	28.0319
Shank2	0.983897	0.0161031	4.11251	0.000135888	1.9784e-05	4.22748	4.2082	2.64283	-7.93654	13.1816	0.70704	0.02829	0.245368	0.00981961	0.797067	0.121453	27.744
Ugt2b34	0.975845	0.0241546	3.69883	0.0001937	4.48167e-05	3.84454	3.56159	2.47282	-2.44214	11.6504	0.814189	0.0533922	0.405357	0.0458915	1.16592	0.162076	27.6563
Cxadr	0.964976	0.0350242	3.31606	0.000194978	3.39679e-05	3.07007	3.10096	2.33751	-6.4453	10.9921	0.95924	0.0524483	0.361626	0.0272211	1.13714	0.128559	27.1556
Sgms2	0.983494	0.0165056	4.08741	0.000156596	5.2718e-05	3.1059	3.37102	2.40272	-4.60797	10.8962	0.82048	0.0336779	0.320249	0.0256585	0.943359	0.10858	26.9844
Tox	0.971014	0.0289855	3.51155	0.000366747	9.02458e-05	1.97793	2.5067	3.47557	-11.0821	12.2042	3.55878	0.0605928	0.334684	0.0353906	3.56222	0.261593	26.9343
Cyp8b1	0.985507	0.0144928	4.21951	0.000176547	4.35104e-05	3.94419	3.71841	2.45364	-3.46831	12.2546	0.589934	0.0593739	0.325768	0.0478917	0.983129	0.144605	26.8155
Serpinf1	0.983494	0.0165056	4.08741	0.000319963	7.97619e-05	3.43083	3.25269	2.00142	-3.29546	10.6425	1.03443	0.091583	0.468157	0.0693373	1.75577	0.224845	26.7907
Lactb2	0.993559	0.00644122	5.03857	0.000750949	0.000151029	2.63598	2.65357	1.04259	-1.07141	7.29254	3.01007	0.14245	0.723059	0.12433	3.64448	0.358637	26.7869
Bnip3	0.9843	0.0157005	4.13824	0.0005641	9.33156e-05	2.86031	2.82535	1.43952	-2.13078	7.16146	1.2527	0.0836448	0.578933	0.0756629	2.0021	0.215755	26.5422
Agt	0.981884	0.0181159	3.99268	0.000182032	5.50688e-05	3.69229	3.36487	2.33668	-3.10801	11.6437	0.737263	0.0735189	0.371159	0.0557549	1.37601	0.192746	26.3593
Pid1	0.956924	0.0430757	3.10077	0.00174297	0.000628451	2.74601	2.85942	2.59956	-4.49547	9.18158	9.29925	0.38849	0.555658	0.19783	9.23458	0.968062	26.1948
Gk	0.976651	0.0233494	3.73356	0.000342512	9.6305e-05	2.58934	2.63627	1.46353	-2.82239	6.68965	1.45712	0.0547048	0.479118	0.0479667	1.76239	0.174509	26.1501
Ddah1	0.974839	0.025161	3.65698	0.000355756	7.40776e-05	3.78455	3.2459	3.0588	-6.48492	13.8835	1.16215	0.115454	0.502663	0.0876514	1.75346	0.254461	26.0788
Itih1	0.973833	0.0261675	3.61672	0.00018915	4.99486e-05	3.60584	3.40185	2.36697	-2.07447	11.2257	0.691948	0.0518045	0.395052	0.0450414	1.12121	0.156207	25.8818
Klkb1	0.970008	0.0299919	3.47638	0.000136165	2.98867e-05	3.39059	3.3416	2.13692	-1.8499	10.0406	0.522618	0.0334654	0.321754	0.0302839	0.759491	0.100157	25.7109
Abtb2	0.9531	0.0469002	3.0117	0.000193687	7.21963e-05	2.00094	2.13599	2.08812	-5.34229	7.84116	1.04288	0.0226145	0.283812	0.0196767	1.12942	0.0887236	25.4712
Prkcz	0.978865	0.0211353	3.83545	9.69161e-05	2.1709e-05	3.2164	3.36188	1.84013	-3.89774	8.42153	0.369114	0.0172703	0.23155	0.0152763	0.440865	0.0556723	25.4705
Vegfa	0.936393	0.0636071	2.68931	0.000282375	6.571e-05	2.01793	1.83167	2.26884	-4.93696	10.7891	1.68647	0.0626305	0.41466	0.0467416	1.83132	0.146383	25.2453
Cmah	0.969807	0.0301932	3.46948	0.000978016	0.00025824	2.58223	2.91774	2.05356	-4.85186	7.93899	6.21673	0.215381	0.563648	0.120142	6.27121	0.646717	25.0398
Fam214a	0.957729	0.0422705	3.12047	0.000679919	0.00020124	1.69998	1.84841	1.65889	-5.00199	5.86532	4.6102	0.100809	0.463177	0.0793819	4.67502	0.318357	24.9639
Gpc4	0.959742	0.0402576	3.17136	0.000242269	4.8424e-05	3.05684	3.02536	2.69194	-6.47413	11.773	1.65343	0.060199	0.358962	0.0301714	1.6344	0.202748	24.642
Pafah2	0.992955	0.00704509	4.94835	0.000157165	3.19899e-05	2.84681	2.56785	1.43367	-1.15793	8.23863	0.51625	0.0291963	0.315733	0.0271836	0.670777	0.0781313	24.4406
F10	0.979066	0.020934	3.84523	0.000485437	0.000132819	3.66717	3.68899	2.38993	-3.47076	11.1286	1.57407	0.142	0.609078	0.0889703	2.2814	0.343821	24.3333
Hp	0.982488	0.0175121	4.0272	0.00211582	0.00037273	4.73274	5.30105	3.51012	-6.18933	16.5128	5.13382	0.343268	0.55095	0.113685	5.19492	1.02107	24.0788
Ggnbp1	0.983897	0.0161031	4.11251	0.000111339	2.94452e-05	2.59063	2.53489	1.33806	-1.31891	7.20799	0.352169	0.0159076	0.237378	0.0150388	0.454344	0.0490548	23.9944
Mylk	0.942432	0.0575684	2.79549	0.000305688	6.38525e-05	2.17576	2.18887	2.65477	-6.09761	10.0763	2.68851	0.0892578	0.409487	0.0526484	2.54955	0.231517	23.9603
Hook1	0.974436	0.0255636	3.64069	0.000123476	2.73634e-05	3.19959	3.20814	1.98766	-3.12227	8.96418	0.517485	0.0263148	0.296742	0.0237146	0.639583	0.085957	23.8073
Abcd3	0.986916	0.0130837	4.32321	0.00095181	0.000202394	2.56433	2.48001	1.28428	-1.29494	7.13202	4.15019	0.208143	0.719122	0.165546	4.67688	0.505208	23.7389
Serping1	0.984098	0.0159018	4.12529	0.000451243	0.000127061	3.89554	3.85402	2.48126	-5.15131	12.4674	1.79921	0.228076	0.657712	0.0844824	2.70262	0.455137	23.1319
Chn2	0.944847	0.055153	2.84091	0.00038723	0.000182746	2.29113	2.08791	2.37075	-4.81872	10.2966	2.74108	0.0840386	0.428015	0.0630743	2.65915	0.266096	22.8958
Hist1h2bc	0.979469	0.0205314	3.86505	0.00161196	0.000214892	2.96721	2.97265	1.60833	-1.8614	8.31021	2.68384	0.325241	0.592906	0.205705	5.5255	0.738162	22.211
Dsg2	0.977254	0.0227456	3.76038	0.000139926	3.45712e-05	3.49317	3.44627	2.38301	-7.20978	11.5822	0.824533	0.0707937	0.339509	0.0217519	0.918048	0.147	21.8156
Abat	0.973631	0.0263688	3.60885	0.000339227	7.66086e-05	3.59885	3.07315	2.86384	-5.76801	12.2064	1.27571	0.124186	0.507913	0.0981836	1.67871	0.279276	21.6325
Mttp	0.958736	0.0412641	3.14562	0.000201719	5.3077e-05	2.1056	2.17125	1.40179	-2.86718	6.75208	1.10078	0.0389534	0.412614	0.0358219	1.26003	0.123215	21.5325
Sox5	0.986111	0.0138889	4.26268	0.000809712	0.000143698	3.94169	4.02081	2.62915	-6.02843	12.3413	6.09788	0.244815	0.425351	0.0360782	6.0537	1.10839	21.5284
B3galt1	0.96558	0.0344203	3.33408	0.0006437	0.000331069	2.50123	2.55908	3.61646	-9.83231	11.856	4.96584	0.144075	0.393894	0.059949	4.74942	0.553218	21.4732
Fgf1	0.954106	0.0458937	3.03445	0.000187384	5.17019e-05	3.37116	2.95704	2.8591	-5.38785	12.7976	0.944033	0.0756066	0.395669	0.060474	1.0697	0.168217	21.4374
Hebp1	0.978261	0.0217391	3.80666	0.00124355	0.000190351	3.64839	3.5883	2.04871	-1.64637	9.68286	2.57751	0.265642	0.784005	0.174765	4.32979	0.73913	21.3721
Agpat2	0.96558	0.0344203	3.33408	0.000428017	0.000107701	2.78357	2.71142	1.61196	-1.86465	7.27146	1.15192	0.0990899	0.510421	0.0847699	1.94217	0.259357	20.8444
Gpt	0.981481	0.0185185	3.97029	0.000198906	5.07581e-05	2.68039	2.71022	1.46012	-1.46624	7.64432	0.588467	0.0384909	0.365293	0.0360219	0.844957	0.108806	20.8152
Zbtb16	0.961957	0.0380435	3.23024	0.000308217	0.000103304	2.12107	2.39007	2.64736	-8.14007	8.7484	2.06801	0.0463103	0.369924	0.0304589	2.10184	0.21498	20.7375
Ang	0.967995	0.0320048	3.40934	0.000402685	8.04102e-05	3.1287	2.9092	2.27087	-5.25219	13.6545	0.826887	0.116016	0.310985	0.0926956	1.69551	0.258799	20.4975
Pir	0.990137	0.00986312	4.60904	0.000102855	3.61047e-05	3.44737	3.52761	2.18524	-5.85528	10.1493	0.43531	0.0386034	0.255404	0.0267273	0.537422	0.0904483	20.4834
Dhrs4	0.975644	0.0243559	3.69032	0.000599109	0.000101715	2.59366	2.67536	1.27154	-1.64619	7.68485	1.36826	0.13288	0.557009	0.116541	2.34492	0.298678	20.3628
Itih4	0.974638	0.0253623	3.6488	0.000299796	8.07641e-05	3.47447	3.33146	2.25322	-4.21861	14.3595	1.07527	0.091533	0.447429	0.0707312	1.5929	0.272672	20.2973
Slc25a23	0.98752	0.0124799	4.37108	0.000285627	5.91159e-05	2.81968	2.54916	1.56839	-1.94905	8.71165	0.888722	0.0699811	0.451019	0.062643	1.20521	0.169494	20.0498
Dhfr	0.988325	0.0116747	4.43859	0.000134824	2.30701e-05	2.76985	2.69768	1.26924	-1.30236	7.90649	0.303613	0.0294338	0.22908	0.0257523	0.501221	0.0711629	19.5089
Papss2	0.9843	0.0157005	4.13824	0.000313935	7.62956e-05	3.04693	2.8483	1.86639	-2.43361	9.90639	1.23985	0.0692123	0.467385	0.0508607	1.52051	0.2379	19.4741
Acss2	0.972424	0.0275765	3.56283	0.000485533	0.000130582	2.26178	2.28204	1.25322	-2.66417	6.29938	1.82245	0.0904829	0.564343	0.0807008	2.29619	0.268006	19.3783
Ankrd33b	0.963366	0.0366345	3.26944	0.000141796	4.35175e-05	2.88869	2.83051	2.42638	-5.98651	10.0838	0.590744	0.0367282	0.276864	0.0288963	0.652827	0.0975185	19.338
Pnpla7	0.955717	0.0442834	3.07185	0.00100563	0.000226493	2.4591	2.71062	1.69247	-2.23959	6.98082	2.16045	0.184672	0.72495	0.153763	4.01546	0.512306	19.2744
Apon	0.974839	0.025161	3.65698	0.000135423	4.45131e-05	3.39512	2.97927	2.26683	-1.72318	10.4975	0.469237	0.0560862	0.293693	0.0483917	0.913354	0.16112	19.2462
Cyp27a1	0.961151	0.0388486	3.20846	0.000613795	0.000181156	2.37394	2.35762	1.7919	-3.31133	7.49744	2.70241	0.164327	0.612861	0.132093	3.03199	0.379858	18.9486
Cldn3	0.992754	0.00724638	4.91998	8.83747e-05	2.62839e-05	4.36393	3.71092	2.7077	-5.46271	12.9392	0.321561	0.0768442	0.218697	0.0232458	0.551735	0.127194	18.9296
Nudt12	0.972826	0.0271739	3.57795	8.34158e-05	2.16902e-05	2.68267	2.35587	1.85705	-3.03731	9.06609	0.341362	0.0218269	0.231627	0.0206768	0.422013	0.0598195	18.9256
Mcrip2	0.97967	0.0203301	3.87511	0.000244936	4.0897e-05	2.66823	2.68915	1.36236	-1.27793	8.59728	0.499614	0.0587676	0.325691	0.0543048	0.905536	0.128224	18.8434
Fahd1	0.99215	0.00785024	4.83933	0.000252905	4.42129e-05	2.65662	2.51867	1.2174	-0.836261	8.17535	0.577621	0.0648932	0.371237	0.0600303	1.0375	0.147035	18.7455
Rarres2	0.995773	0.00422705	5.46201	0.000458252	0.000127535	4.37006	4.12906	2.57621	-5.64288	12.9747	1.43709	0.344924	0.407866	0.0709687	2.15718	0.504325	18.6924
Nadk2	0.988929	0.0110709	4.49231	0.000412344	0.000100383	2.40073	2.31723	1.13564	-1.70365	6.08371	1.37606	0.0846824	0.566543	0.0780693	1.80968	0.233534	18.6036
Fdps	0.9843	0.0157005	4.13824	0.00119121	0.000230686	3.8045	3.77449	1.976	-3.03135	10.3182	2.03771	0.363082	0.471206	0.193254	3.66762	0.762557	18.2982
Prdx6	0.971216	0.0287842	3.51872	0.00242728	0.000417571	2.89395	2.94638	1.76701	-2.20492	8.19434	4.62405	0.518145	0.808052	0.326929	8.0385	1.27338	18.2687
Lmo7	0.975443	0.0245572	3.68189	8.69872e-05	2.15552e-05	2.95805	2.99232	2.54757	-7.13552	11.5043	0.618882	0.0318528	0.262467	0.0192079	0.643528	0.104456	18.2238
Slc4a4	0.980878	0.0191224	3.93759	0.000417403	3.99058e-05	3.84321	3.8741	2.48374	-6.26747	11.0827	1.91829	0.111929	0.393122	0.025521	2.16393	0.457244	18.1881
Plekha5	0.952295	0.0477053	2.99383	0.000453119	0.000141593	1.76577	1.87162	2.06958	-5.12972	8.05595	3.09206	0.102546	0.425699	0.0729501	3.00229	0.308742	17.1708
Rbm47	0.94686	0.0531401	2.88022	0.000994358	0.000331932	2.11928	1.8059	2.42856	-3.73311	9.16502	5.28779	0.249922	0.493824	0.169902	5.30239	0.656626	17.1136
Clpx	0.990741	0.00925926	4.67283	0.000920095	0.000180579	2.50878	2.44689	1.09867	-1.59342	6.91563	2.24251	0.185404	0.668674	0.157951	3.25251	0.478166	17.0649
Xrcc5	0.963969	0.0360306	3.28669	8.9029e-05	2.896e-05	2.77583	2.95169	2.0155	-4.46336	10.0283	0.373012	0.0220582	0.230624	0.0198767	0.437609	0.0715035	16.9884
Abhd14b	0.989533	0.010467	4.54901	0.000355798	7.29965e-05	2.50602	2.27004	1.31054	-1.16213	7.38163	0.885827	0.104434	0.477806	0.0918205	1.59504	0.235321	16.9862
Gcsh	0.962158	0.0378422	3.23575	0.000380869	7.45309e-05	2.35743	2.41226	1.35546	-1.29805	7.89403	0.781264	0.0967397	0.422958	0.0867076	1.52454	0.214598	16.7476
Cryz	0.992955	0.00704509	4.94835	0.000159759	2.72485e-05	2.7555	2.52167	1.35825	-0.891471	10.1549	0.330593	0.0443351	0.244249	0.0409473	0.545153	0.0939967	15.9811
Hibch	0.980676	0.0193237	3.92691	0.000289141	7.62005e-05	2.26001	2.31555	1.11189	-2.24916	6.24345	0.918905	0.0672746	0.475838	0.0623055	1.22918	0.174722	15.8994
Fam169b	0.976651	0.0233494	3.73356	0.000195842	8.05069e-05	2.6249	3.1674	2.67426	-7.56962	8.8391	1.15648	0.0538422	0.351088	0.0382658	1.27542	0.215247	15.5535
Chac2	0.990741	0.00925926	4.67283	0.00017793	3.9027e-05	2.38272	2.23489	1.18581	-1.62822	6.81782	0.466072	0.0436476	0.315848	0.0406911	0.692067	0.108016	15.2663
Tuba4a	0.959742	0.0402576	3.17136	0.000518148	0.000119458	2.78075	2.81681	1.95202	-2.83601	7.50856	1.00749	0.132837	0.470434	0.108916	1.91562	0.351055	15.1739
Fasn	0.972826	0.0271739	3.57795	0.000433922	0.000135091	2.52135	2.47774	1.56643	-3.2915	8.47879	1.42917	0.121523	0.50687	0.100428	1.89763	0.319945	14.9544
Igf1	0.971417	0.0285829	3.52595	0.00205447	0.000448467	4.23592	4.2469	2.83887	-4.28769	12.0734	5.24842	0.822416	0.794581	0.262729	6.80872	1.95737	14.7347
Myo1e	0.943035	0.0569646	2.80667	0.000373986	0.000135344	1.67919	1.60502	1.90933	-6.03196	8.97336	1.85896	0.0676997	0.405589	0.0554361	1.96997	0.225894	14.6438
Idi1	0.974034	0.0259662	3.62465	0.000747653	0.000136194	2.76057	2.79026	1.6704	-2.72846	9.64548	1.31122	0.223176	0.511618	0.142888	2.4903	0.469964	14.628
Them4	0.986312	0.0136876	4.27748	0.000154788	3.8582e-05	2.09729	2.01082	1.08966	-2.20078	6.8382	0.586421	0.0426662	0.319785	0.0392034	0.69712	0.100265	14.582
Pmvk	0.980274	0.0197262	3.90588	0.000741162	0.000139167	2.61756	2.73226	1.48254	-2.65962	7.73648	1.18736	0.198255	0.486645	0.150176	2.39646	0.433948	14.4554
Pygl	0.960346	0.0396538	3.18711	0.000924538	0.000285817	2.89437	2.80263	2.1135	-3.86536	8.74513	2.9289	0.279349	0.71337	0.187148	3.5772	0.716405	14.4523
Pex11g	0.98591	0.0140902	4.24809	0.000119004	2.67638e-05	2.52092	2.45869	1.22339	-1.18388	7.368	0.291802	0.0305027	0.228308	0.02904	0.429446	0.0750696	14.4213
Gch1	0.977858	0.0221417	3.7879	0.000663995	0.000177228	2.29349	2.25045	1.25045	-2.54022	6.51265	1.93114	0.16639	0.667554	0.136856	2.59114	0.413632	14.3673
Stxbp6	0.980878	0.0191224	3.93759	0.000188935	0.000122105	3.09525	3.50173	2.56165	-4.99924	10.2584	1.04211	0.0720751	0.345106	0.0440414	1.11546	0.241546	14.2939
Osgin1	0.981481	0.0185185	3.97029	0.000489839	0.00013346	2.46477	2.35847	1.54811	-3.22005	8.57295	1.36633	0.151988	0.552262	0.116566	2.14765	0.380562	13.9096
Fam35a	0.968599	0.031401	3.42901	0.000277218	0.0001051	1.67301	1.61936	1.06795	-2.48005	5.82989	1.44214	0.0608241	0.421491	0.0552611	1.50605	0.181813	13.8583
Slc22a18	0.972222	0.0277778	3.55535	0.000107425	2.84564e-05	2.66371	2.62267	1.75402	-2.26357	7.71043	0.322835	0.0356094	0.225992	0.0328716	0.45172	0.0882522	13.6342
Phlda1	0.985507	0.0144928	4.21951	0.000437437	9.88429e-05	2.94272	2.90414	1.62519	-2.19788	8.89615	0.992551	0.177816	0.474101	0.0902516	1.72208	0.374377	13.5361
Aldh6a1	0.986111	0.0138889	4.26268	0.000338483	8.95578e-05	2.41789	2.07906	1.35702	-1.57123	7.50538	1.01382	0.117498	0.535587	0.102003	1.58054	0.284412	13.4367
Sdc1	0.973027	0.0269726	3.58559	0.000120231	3.6353e-05	3.09027	3.18946	2.10485	-5.95449	9.72163	0.372086	0.0567425	0.261657	0.0358406	0.579246	0.138604	12.9146
Sult1a1	0.980475	0.019525	3.91634	0.000791717	0.000152316	2.87657	2.47786	1.94781	-1.8502	10.9234	1.54057	0.313671	0.554115	0.210387	2.74901	0.619709	12.7604
Faah	0.969002	0.0309984	3.44233	0.000160789	4.93529e-05	2.85997	3.23195	2.40271	-4.92953	9.46744	0.72522	0.0526234	0.332446	0.0415724	0.815379	0.182968	12.7452
Tmem86b	0.954911	0.0450886	3.05299	0.000124113	3.52441e-05	2.20006	2.23042	1.36361	-1.44343	6.29979	0.320943	0.0329779	0.238729	0.0312965	0.497703	0.0863169	12.6856
Mpv17l	0.959944	0.0400564	3.17659	0.000101709	3.31019e-05	2.208	2.21267	1.43426	-2.38862	6.19397	0.298827	0.019783	0.217385	0.0187141	0.387176	0.0678802	12.594
Csad	0.945451	0.0545491	2.85256	0.000572176	0.00013722	2.05329	2.03695	1.71548	-2.84659	7.46761	1.53416	0.145894	0.501274	0.121167	2.09056	0.342158	12.5455
Aspa	0.962963	0.037037	3.2581	0.000116497	2.70882e-05	3.01309	2.53576	2.39108	-2.87671	11.8312	0.391616	0.0403535	0.239038	0.0302276	0.463382	0.11135	12.539
Tprkb	0.983494	0.0165056	4.08741	0.000384214	9.56692e-05	2.20893	2.2383	1.10031	-2.18545	7.58381	0.967153	0.104403	0.5088	0.0927769	1.4285	0.254084	12.419
Etfbkmt	0.966787	0.0332126	3.37105	0.00017653	5.52647e-05	2.18221	2.18234	1.39046	-3.16533	6.59601	0.741045	0.0468478	0.34113	0.0398035	0.862611	0.151811	12.3996
Mccc2	0.982287	0.0177134	4.01556	0.000175896	5.09422e-05	2.13282	2.05732	1.14329	-2.02813	7.87406	0.579165	0.046054	0.338312	0.0429475	0.711746	0.123932	12.2488
Kmo	0.980475	0.019525	3.91634	0.000361563	0.000145073	3.3708	3.57625	2.39978	-4.23876	9.52912	1.08596	0.18036	0.501467	0.0913955	1.4338	0.400613	12.0641
Pigr	0.970813	0.0291868	3.50442	0.000325587	0.000100004	2.81019	2.60246	2.11059	-4.04002	10.7092	0.932299	0.139418	0.392234	0.094452	1.58778	0.371686	12.0047
Lrg1	0.975845	0.0241546	3.69883	0.000297669	0.000117599	2.96918	2.56435	2.39273	-5.1557	10.8417	0.915895	0.148144	0.381735	0.0868076	1.58546	0.393234	11.9713
Akr1c13	0.977657	0.022343	3.77865	0.000341709	6.46555e-05	2.62318	2.68925	1.39058	-1.67926	7.582	0.6217	0.0861638	0.373591	0.0763567	1.07751	0.236955	11.9284
Bola3	0.970411	0.0295894	3.4903	0.000832271	0.00015628	2.39612	2.40195	1.36753	-3.20287	8.5889	1.26324	0.220026	0.492203	0.179622	2.6499	0.532423	11.9257
G0s2	0.989936	0.0100644	4.58863	0.000435054	0.000238524	3.98001	4.21168	2.43634	-6.0319	11.3279	1.21769	0.20483	0.477574	0.0603803	1.75746	0.608287	11.499
Gclc	0.971014	0.0289855	3.51155	0.000962232	0.000223191	2.12545	2.1774	1.20644	-2.00246	7.20315	3.38123	0.30352	0.676972	0.218882	4.07205	0.753124	11.492
Cp	0.959742	0.0402576	3.17136	0.000514227	0.000169453	2.78656	2.6932	2.41386	-7.35627	12.9246	2.15702	0.306571	0.503088	0.0920768	2.62994	0.658286	11.1327
Avpi1	0.978663	0.0213366	3.82577	0.000336267	7.85835e-05	2.70434	2.84489	1.66761	-4.45373	9.38681	0.55728	0.1403	0.322178	0.0987586	1.14314	0.291612	10.6012
Gclm	0.985709	0.0142915	4.2337	0.000875533	0.000209226	2.26183	2.14387	1.14634	-1.13061	6.20233	2.07585	0.351274	0.715841	0.241877	3.42007	0.744065	10.3964
Mocos	0.967995	0.0320048	3.40934	9.51212e-05	3.23547e-05	2.00255	1.97904	1.30806	-2.82913	7.80529	0.299367	0.0308715	0.217423	0.0294526	0.387744	0.0765459	10.1439
Cpt2	0.972021	0.0279791	3.54792	0.000265869	6.99952e-05	2.06437	2.02175	1.1452	-1.40158	6.23389	0.608113	0.0879452	0.387757	0.0806633	1.00625	0.208563	9.95999
Got1	0.978462	0.0215378	3.81617	0.0006183	0.000142142	2.26627	2.20191	1.22002	-2.20531	8.88673	1.3448	0.230164	0.559673	0.186973	2.26749	0.524899	9.78999
Fxn	0.966586	0.0334138	3.3648	0.000166331	3.96995e-05	2.23138	2.35022	1.27561	-3.09185	7.0751	0.304655	0.0490418	0.231704	0.0455415	0.524816	0.123457	9.48558
Mpc1	0.966989	0.0330113	3.37734	0.00212458	0.000438871	2.28996	2.41841	1.65849	-2.70814	7.341	3.30693	0.585026	0.730547	0.374058	5.43753	1.32836	9.37379
Slco2b1	0.945652	0.0543478	2.85647	8.1933e-05	3.06855e-05	2.40119	2.19619	2.56081	-5.71147	10.6381	0.41381	0.0436538	0.243901	0.0337029	0.464668	0.123257	9.05226
Ppfibp2	0.942432	0.0575684	2.79549	0.00027085	0.000118675	1.71272	1.65539	2.20436	-5.16001	7.99278	1.42477	0.112504	0.380307	0.082751	1.50604	0.293667	8.78349
Tec	0.941626	0.0583736	2.78074	0.000200326	0.000106771	1.83016	1.77061	2.32025	-5.8037	7.68899	0.877104	0.0602865	0.337193	0.0509232	0.973617	0.206114	8.64509
Habp4	0.979066	0.020934	3.84523	0.000207993	5.67197e-05	1.98849	1.88312	1.12991	-2.06429	7.98925	0.502663	0.0675997	0.339007	0.0630493	0.730053	0.168177	8.63196
Plekha6	0.963768	0.0362319	3.28091	0.000108854	3.34739e-05	2.31312	2.38082	1.94643	-5.79138	9.02414	0.53551	0.0444476	0.263857	0.0279962	0.579724	0.156874	8.54808
Bmpr1a	0.964573	0.0354267	3.30422	0.000145116	5.31751e-05	1.84714	1.9765	2.35972	-6.45617	9.79364	0.910568	0.0663933	0.3326	0.0467603	0.957658	0.207249	8.53527
Agtr1a	0.993156	0.0068438	4.97754	0.000110358	4.60485e-05	3.91151	3.75088	2.69809	-5.37018	12.2571	0.580245	0.0782381	0.268759	0.0312215	0.654021	0.300037	8.52631
Cenpv	0.958132	0.041868	3.13046	0.000149575	5.2385e-05	2.36116	2.5075	1.76476	-2.9943	6.94211	0.471129	0.0822009	0.297013	0.0665621	0.606087	0.171584	8.34036
Slc25a10	0.960145	0.0398551	3.18183	0.000170742	4.89032e-05	2.08521	2.18148	1.31264	-2.00556	7.50837	0.364328	0.0666621	0.27092	0.0598302	0.58577	0.147938	8.25652
Hsd11b1	0.967391	0.0326087	3.39002	0.000417516	0.000250845	2.65276	2.9194	2.4239	-5.28134	8.79805	1.35097	0.244353	0.51679	0.129536	1.96673	0.637117	8.18886
Plekha8	0.950684	0.0493156	2.95894	0.000125346	4.28062e-05	1.83391	1.59238	1.46238	-2.65343	8.01135	0.450093	0.0566175	0.283696	0.0518545	0.570106	0.129232	8.0903
Tmem56	0.98591	0.0140902	4.24809	0.000398574	0.000178275	3.33204	3.16674	2.45029	-5.97324	11.2273	1.91231	0.280718	0.499614	0.0591614	2.29705	0.976502	7.83805
Ptprf	0.968599	0.031401	3.42901	9.87785e-05	5.08573e-05	2.48912	2.79621	2.33485	-6.07946	8.49115	0.434731	0.0886578	0.251583	0.0470354	0.515991	0.175066	7.33648
C3	0.973027	0.0269726	3.58559	0.0010523	0.000374091	2.94328	2.98814	2.48345	-6.41035	11.055	2.33009	0.705199	0.528331	0.154539	2.65544	1.0795	7.24016
Hopx	0.973229	0.0267713	3.59329	0.000227962	8.65517e-05	3.11704	3.46391	2.44124	-5.09283	8.93323	0.436236	0.0963084	0.29489	0.0665121	0.697411	0.304418	7.14103
Tmem238	0.955515	0.0444847	3.06711	0.00019701	6.24881e-05	2.05804	2.23753	1.52331	-3.73826	7.2978	0.34086	0.0861075	0.231164	0.0707937	0.681011	0.196947	7.11635
Cald1	0.923108	0.0768921	2.48534	0.000767968	0.000322188	2.76984	2.24157	2.86984	-4.9557	13.0507	2.26	0.62918	0.72742	0.276124	3.52105	1.37181	7.10942
Fam213a	0.95632	0.0436795	3.08621	0.000114282	3.90488e-05	2.18257	2.18505	1.5523	-3.31807	6.97834	0.273969	0.0610366	0.205033	0.0477042	0.449497	0.139628	7.02624
Gss	0.961353	0.0386473	3.21386	0.000164474	5.10808e-05	1.79453	1.78557	1.07248	-2.19026	5.27308	0.477497	0.0641056	0.301065	0.0592239	0.617133	0.157769	7.01953
Oplah	0.947464	0.0525362	2.89229	9.6401e-05	3.63419e-05	2.11433	2.10671	1.70976	-2.50745	7.98473	0.260653	0.0435976	0.200517	0.0392847	0.371763	0.113689	6.91385
Hmgcs1	0.967593	0.0324074	3.39642	0.000919445	0.000241046	2.15644	2.12245	1.46211	-2.88275	7.70075	1.45299	0.394147	0.553844	0.237139	2.76594	0.867443	6.87604
Pkhd1	0.981481	0.0185185	3.97029	0.000101858	4.25522e-05	3.77961	3.58527	2.90038	-11.4499	15.8165	0.667168	0.0930394	0.26405	0.0130949	0.763712	0.427284	6.75553
Lppos	0.965378	0.0346216	3.32804	0.000180682	4.84294e-05	1.99375	2.03523	1.2628	-3.34135	6.76538	0.296665	0.0692123	0.226571	0.063043	0.579107	0.178312	6.47513
Cxcl12	0.985709	0.0142915	4.2337	0.000263831	0.000160075	3.23995	3.18911	2.28556	-6.06463	11.0412	1.11718	0.337761	0.463255	0.0603678	1.33673	0.682243	6.34808
Etfrf1	0.954911	0.0450886	3.05299	0.000172261	4.8916e-05	1.80001	1.90077	1.07866	-2.52166	5.08558	0.31249	0.0680685	0.23815	0.0631868	0.579448	0.174799	5.96694
Mif	0.957931	0.0420692	3.12546	0.00217888	0.000447775	2.07174	2.30987	1.72342	-3.75517	7.39576	2.58256	0.72607	0.535858	0.385384	5.01581	1.74325	5.96096
Tm4sf4	0.987923	0.0120773	4.40428	9.48041e-05	5.35586e-05	4.05089	3.52546	2.73038	-8.7345	13.3617	0.339084	0.240252	0.227574	0.0232083	0.534501	0.364069	5.94724
Mid1ip1	0.951892	0.0481079	2.98501	0.000308518	0.000101278	1.95779	1.99124	1.34603	-2.36933	5.62685	0.610545	0.153176	0.332291	0.120717	1.08607	0.364484	5.83373
Pctp	0.928744	0.071256	2.56755	0.000143635	4.98878e-05	1.90041	1.97907	1.48628	-2.18485	6.62237	0.293963	0.0560674	0.218774	0.051942	0.436238	0.143211	5.78886
Hmgn5	0.948068	0.0519324	2.90448	0.000211455	6.47614e-05	1.76832	1.78895	1.35496	-2.4885	6.96021	0.361973	0.0964147	0.23981	0.0814696	0.753448	0.231326	5.75957
Gramd3	0.950684	0.0493156	2.95894	0.000287121	0.000164045	1.3265	1.55225	1.56347	-5.80153	5.90114	1.50857	0.119654	0.43392	0.0902641	1.64945	0.380038	5.75731
Rnf128	0.948671	0.0513285	2.91682	9.3845e-05	4.16197e-05	1.83954	1.88023	2.15343	-4.7801	8.21336	0.408368	0.0620429	0.246642	0.0508544	0.516678	0.166376	5.71265
Rmnd1	0.926932	0.0730676	2.54049	0.000175877	7.74296e-05	1.46076	1.54796	1.05998	-2.66619	5.54744	0.537749	0.0755191	0.334105	0.0692498	0.704024	0.18138	5.66992
1110032A03Rik	0.947061	0.0529388	2.88423	0.000164712	5.5237e-05	1.64691	1.71944	1.2125	-2.37434	5.92165	0.311641	0.0749441	0.235834	0.0679997	0.571068	0.168078	5.5956
Rnase4	0.94062	0.05938	2.76258	0.000411842	0.000157397	1.88314	1.77036	2.02816	-5.57895	10.3793	1.11865	0.30964	0.486877	0.175434	1.78664	0.612177	5.49593
Mtfr1	0.962762	0.0372383	3.25247	0.000202799	7.74446e-05	1.5531	1.55652	0.976005	-2.73767	4.90345	0.631195	0.0898391	0.376911	0.0831823	0.826993	0.233854	5.49232
Paox	0.950684	0.0493156	2.95894	0.000225624	7.47003e-05	2.05248	2.18853	1.38357	-2.24093	7.26855	0.566929	0.123498	0.355411	0.0997337	0.789576	0.295136	5.49099
Hspb1	0.972021	0.0279791	3.54792	0.000341531	8.16774e-05	3.3156	3.16756	2.53869	-5.54081	10.9549	0.411842	0.279306	0.235912	0.0932894	0.8476	0.514715	5.45992
Ugdh	0.963366	0.0366345	3.26944	0.000306547	0.00010228	1.64441	1.61818	1.01333	-2.28197	5.05868	0.768296	0.121829	0.413849	0.109585	1.04147	0.314285	5.4492
Pxdc1	0.968398	0.0316023	3.42241	0.00024828	7.77663e-05	2.34075	1.97782	1.8589	-3.92151	9.35236	0.50965	0.134105	0.336267	0.108941	0.78086	0.339429	5.38491
Nudt4	0.966385	0.0336151	3.35859	0.00042452	0.000151864	1.8641	1.94272	1.23731	-3.40415	5.04228	0.938359	0.206324	0.506137	0.159633	1.47544	0.51577	5.33255
Fam210a	0.938003	0.0619968	2.71667	0.000143894	5.75423e-05	1.54228	1.56798	1.10826	-2.62241	7.38812	0.426046	0.0696873	0.285858	0.0637493	0.571179	0.166406	5.29377
Sod2	0.945451	0.0545491	2.85256	0.00145643	0.000426435	1.74882	1.91982	1.40592	-4.94908	6.30715	2.11213	0.612935	0.621893	0.352912	3.95356	1.35991	5.08421
Adi1	0.94062	0.05938	2.76258	0.000174852	5.42672e-05	1.73497	1.77264	1.23237	-2.3604	7.30502	0.315308	0.0797945	0.23927	0.0730126	0.57087	0.195315	5.07099
Coq7	0.953905	0.046095	3.02986	0.000214522	6.32503e-05	1.6836	1.68001	1.23718	-2.58857	6.80526	0.387101	0.109128	0.253898	0.0955959	0.724509	0.249979	4.87955
Cd1d1	0.935588	0.0644122	2.67587	0.000333647	0.000142862	1.69972	1.73306	1.54508	-2.94619	6.95931	1.03146	0.197299	0.478115	0.141587	1.37628	0.479748	4.87608
Tmem38b	0.963969	0.0360306	3.28669	0.000185294	8.14427e-05	1.96279	2.13832	1.61594	-3.67823	6.15649	0.446696	0.0832448	0.303227	0.0717563	0.598629	0.241694	4.86146
Paqr9	0.969002	0.0309984	3.44233	0.000578446	0.000246562	2.8728	3.05845	2.48283	-3.17349	9.71513	1.33673	0.473491	0.578586	0.216913	2.06209	1.2541	4.72366
Ftl1	0.961554	0.0384461	3.21929	0.0374338	0.00729809	2.0344	2.12732	2.20215	-4.08099	8.67508	41.4731	18.5072	0.813687	0.761117	79.922	35.2442	4.61333
Trp53inp2	0.94847	0.0515298	2.91269	0.000204313	7.95386e-05	1.71828	1.58116	1.3617	-2.15878	6.63619	0.546549	0.131199	0.332947	0.112285	0.766455	0.292547	4.50177
Ndufa4	0.952899	0.0471014	3.0072	0.00515402	0.000969145	2.09748	2.26613	1.60343	-2.47226	7.7716	5.58144	1.86333	0.597923	0.618629	8.77944	4.11453	4.47554
Gpx1	0.974638	0.0253623	3.6488	0.0136732	0.00235789	2.71719	2.37174	2.94126	-3.68744	14.1014	12.9629	5.96128	0.761695	0.648569	22.2714	13.637	4.43762
Msrb1	0.95934	0.0406602	3.16099	0.00337541	0.000862462	2.471	2.70524	2.02911	-4.60814	8.1606	3.60036	1.31641	0.715648	0.432513	6.73504	3.75975	4.42643
Lmna	0.964976	0.0350242	3.31606	0.000132698	4.92975e-05	2.08762	2.15604	1.62096	-3.91975	7.84802	0.25193	0.0951896	0.200594	0.0598615	0.385983	0.182414	4.41734
Sdc4	0.95149	0.0485105	2.97625	0.00046498	0.000277507	1.7467	1.73421	1.90156	-5.41575	8.40388	1.58777	0.385034	0.56801	0.187173	2.05713	0.834708	4.30471
Tuba1c	0.95632	0.0436795	3.08621	0.000319522	7.80088e-05	2.23595	2.24394	1.46681	-1.80303	6.22095	0.433766	0.140862	0.285973	0.114122	0.692836	0.360436	4.29797
Fn1	0.964372	0.035628	3.29834	0.000625669	0.000533103	2.07704	2.56694	2.50362	-8.30324	9.43551	3.01447	0.89636	0.546588	0.16047	3.30567	1.60203	4.28582
Cks2	0.961755	0.0382448	3.22475	0.000356997	0.000109135	2.04999	2.2308	1.42184	-3.78071	5.91772	0.457349	0.159458	0.313532	0.118404	0.822767	0.432868	3.89649
Fabp5	0.940821	0.0591787	2.76619	0.00109556	0.000489757	2.25819	2.28679	2.24969	-4.61039	8.97636	1.90713	1.32762	0.399606	0.315378	4.11292	2.46543	3.7672
Aass	0.968398	0.0316023	3.42241	0.000308706	0.000241935	1.9178	2.06333	2.95853	-6.16338	10.6638	1.46441	0.443601	0.500039	0.220944	1.86614	0.966188	3.70413
Cxxc5	0.965177	0.0348229	3.32204	0.000147537	8.93282e-05	2.05148	2.1521	2.09586	-4.58864	8.16409	0.420179	0.129549	0.280184	0.0887328	0.557288	0.319429	3.57908
Fth1	0.952697	0.0473027	3.00273	0.0180571	0.00607864	1.87707	1.80465	2.84753	-5.7697	11.2127	25.0237	14.8409	0.577582	0.6386	48.8288	27.1026	3.38179
Cela1	0.941425	0.0585749	2.77709	0.000228394	8.38952e-05	2.17741	1.87558	2.26493	-4.14145	9.03024	0.336267	0.193011	0.214606	0.128549	0.648105	0.421639	3.34693
Prdx1	0.955314	0.044686	3.06238	0.00885023	0.00170175	1.95631	1.97634	1.4272	-2.46575	8.38151	8.87969	3.80408	0.792612	0.725495	13.8872	8.2077	3.31002
Nfib	0.952899	0.0471014	3.0072	0.000882231	0.00065047	1.71029	1.97902	3.54703	-6.18525	11.1562	5.39131	1.2687	0.549676	0.336648	5.44911	2.84331	3.27771
Car8	0.9688	0.0311997	3.43565	0.00035394	0.000292192	2.47702	2.80985	3.10208	-5.78313	11.5838	1.3106	0.685447	0.544581	0.253047	1.76027	1.39692	3.12131
C4b	0.949275	0.0507246	2.92929	0.000489811	0.000293522	1.89553	2.11376	2.19672	-4.60237	8.24186	1.22105	0.53731	0.528138	0.206368	1.91281	1.22964	2.94867
Efna5	0.970008	0.0299919	3.47638	9.28532e-05	6.97782e-05	2.76163	2.98113	2.64175	-8.97313	12.5663	0.577389	0.112272	0.227266	0.0269961	0.599128	0.587502	2.81628
Clu	0.980072	0.0199275	3.89552	0.000405404	0.000357099	2.80252	2.47493	2.32045	-9.56939	11.7458	1.33673	1.43374	0.43805	0.111685	1.86629	1.97162	2.65279
Apoe	0.945652	0.0543478	2.85647	0.0152009	0.0106469	2.21813	1.57239	3.25505	-6.15573	13.0817	34.9091	28.8531	0.715223	0.59944	48.8721	47.1492	2.29919
Dhrs1	0.941023	0.0589775	2.76981	0.00047955	0.000195128	1.39036	1.55252	1.4707	-3.35104	5.94441	0.70017	0.355106	0.398796	0.226376	1.29053	0.792649	2.26368
Gda	0.980072	0.0199275	3.89552	0.000130646	0.000155888	2.19095	2.71921	2.76188	-7.22713	8.93497	0.464413	0.201418	0.237185	0.0822885	0.513004	0.514019	2.18662
Retreg1	0.957528	0.0424718	3.11551	0.000161237	0.000159209	1.61652	1.9723	2.56733	-5.09048	8.47262	0.399799	0.144431	0.256677	0.107034	0.522903	0.445833	1.89596
Fermt2	0.973833	0.0261675	3.61672	0.000279445	0.000336868	1.87426	2.15604	3.26066	-6.61336	11.1182	1.097	0.847899	0.489308	0.299357	1.39282	1.68917	1.54544
Ccl9	0.974235	0.0257649	3.63264	0.000337604	0.000226452	2.48958	2.96607	2.97521	-8.34517	9.52017	0.378879	0.468553	0.239038	0.130118	0.706236	1.14438	1.53641
Igfbp4	0.969002	0.0309984	3.44233	0.00105351	0.00101274	1.79466	1.86505	2.5102	-4.62927	9.99562	3.13367	2.84022	0.768373	0.400579	4.34162	5.6116	1.38851
Ablim1	0.973833	0.0261675	3.61672	0.000165551	0.000220787	1.52115	2.22422	2.90379	-8.33102	8.26364	0.718543	0.292338	0.282538	0.135868	0.778158	1.08299	1.09299
Atp1b1	0.964976	0.0350242	3.31606	8.22972e-05	0.000151234	1.62388	2.19778	2.75851	-8.24099	7.98372	0.330709	0.30252	0.216381	0.0852762	0.401411	0.649176	1.00411
Nr1h3	0.980072	0.0199275	3.89552	0.000428374	0.000360934	1.95852	2.59098	2.53939	-5.03451	8.0974	0.634244	0.906804	0.407905	0.23999	1.0103	2.20477	0.897459
C6	0.962762	0.0372383	3.25247	0.000377211	0.000468429	0.947146	1.54053	2.87508	-8.47554	7.58442	2.19233	0.990549	0.405203	0.24229	2.25716	2.4922	0.857819

## Sheet: Mouse Cholangiocyte DEGs
	proba_de	proba_not_de	bayes_factor	scale1	scale2	lfc_mean	lfc_median	lfc_std	lfc_min	lfc_max	raw_mean1	raw_mean2	non_zeros_proportion1	non_zeros_proportion2	raw_normalized_mean1	raw_normalized_mean2	score
Ankrd1	1	0	18.4207	0.000571658	4.81152e-07	11.584	11.6348	2.38838	-0.723219	20.4663	3.06723	0.000553259	0.458877	0.000401384	4.73193	0.00123223	44484
Ddit4l	1	0	18.4207	0.00108148	1.17066e-06	11.1341	11.0027	2.41755	-1.63927	19.6423	5.2017	0.00173029	0.737598	0.00154045	7.01924	0.00362044	21586.6
1700011H14Rik	1	0	18.4207	0.000434821	4.29793e-07	11.5636	11.6304	2.47833	0.311094	20.4774	1.81919	0.000433929	0.610313	0.00039596	2.46835	0.00146022	19547
Cldn7	1	0	18.4207	0.000808142	1.02538e-06	10.9685	11.1766	2.48012	1.0302	18.4495	3.62924	0.00113364	0.675587	0.00101431	4.62179	0.00268963	18848
Slc5a1	1	0	18.4207	0.000455548	6.56765e-07	10.901	10.9176	2.53879	-0.968462	19.3251	1.54439	0.000547835	0.599869	0.000526139	2.3712	0.00179532	14397.6
C2cd4b	1	0	18.4207	0.000300664	3.90948e-07	10.5367	10.4634	2.45976	0.204756	19.5396	1.2611	0.000482746	0.362272	0.000298326	1.76644	0.00132	14100.3
Sftpd	0.999799	0.000201288	8.51052	0.000309628	4.2636e-07	9.61978	10.076	2.80524	0.00301933	17.4485	1.54308	0.000634621	0.400783	0.000618349	2.00748	0.00161818	11934.1
Scara3	1	0	18.4207	0.00083576	1.04139e-06	11.6408	11.6439	2.75154	-0.687441	20.789	2.98433	0.00164351	0.713446	0.00124212	4.22024	0.00473993	10364.5
Spp1	0.999597	0.000402576	7.8172	0.0132554	5.15235e-05	8.76419	8.88808	2.09374	-1.90725	15.06	172.691	0.112366	0.93342	0.033841	203.924	0.182078	9815.74
Krt23	1	0	18.4207	0.000391495	7.59262e-07	10.2382	10.3155	2.50097	-0.289461	18.164	1.57963	0.00128009	0.569843	0.00118788	2.21418	0.00239011	9484.55
Nipal2	1	0	18.4207	0.000588966	1.00589e-06	11.2717	11.2819	2.46944	0.803988	20.1567	1.73042	0.0018225	0.698433	0.00140484	3.69885	0.00714432	5835.73
Sox9	0.999799	0.000201288	8.51052	0.00142991	4.69327e-06	9.69416	9.65991	2.73206	-2.59215	18.3327	7.1423	0.00910166	0.734987	0.00775105	9.03587	0.0193651	4523.35
Tspan8	1	0	18.4207	0.000747626	1.75544e-06	10.4421	10.5824	2.76614	-1.31297	19.6673	3.42167	0.00406808	0.55483	0.00268494	4.5698	0.0124072	3846
Plet1	1	0	18.4207	0.000858646	4.76001e-06	8.71089	8.86732	2.8686	-2.15569	17.012	3.56854	0.00755036	0.660574	0.00544581	4.92179	0.0138772	3089.47
Cdh6	0.999799	0.000201288	8.51052	0.00035879	1.07663e-06	9.46903	9.49107	2.06678	-1.27077	17.5481	0.758486	0.00125297	0.405352	0.00101973	1.95102	0.00619509	2982.09
Fxyd3	0.999597	0.000402576	7.8172	0.0006532	5.40154e-06	10.3897	10.4591	2.93763	-2.06937	19.7615	3.43864	0.0165435	0.599869	0.00250052	4.26806	0.0162146	2734.81
Tmem45a	0.999396	0.000603865	7.41154	0.000350175	1.40934e-06	10.4039	10.5165	2.46646	-0.921951	17.5997	1.10117	0.00242458	0.491514	0.00192014	1.86329	0.00728021	2662.78
Pkhd1	0.999799	0.000201288	8.51052	0.00631423	2.49725e-05	10.8048	10.6827	2.99369	-2.62432	21.5963	8.63251	0.10276	0.914491	0.0408707	38.3948	0.159062	2608.08
Prr15l	1	0	18.4207	0.000326486	1.57851e-06	9.53186	9.76994	2.42122	-0.374275	17.3412	1.26697	0.00246797	0.539164	0.00186047	1.65893	0.00650494	2430.87
Pdzk1ip1	1	0	18.4207	0.000769115	4.92862e-06	8.05954	8.15646	2.67732	-1.83644	16.7264	3.56005	0.00793547	0.656658	0.00708389	4.54424	0.0180794	2025.76
Epcam	0.999597	0.000402576	7.8172	0.00181742	1.40835e-05	9.20199	9.64808	3.22799	-3.52161	18.4033	8.58225	0.0199282	0.721932	0.0144986	10.454	0.0488031	1971.13
Clu	0.999597	0.000402576	7.8172	0.0276264	0.000193051	8.0522	7.76984	2.9251	-2.23051	17.4165	129.312	0.357471	0.904047	0.150964	158.31	0.657685	1938.23
Tm4sf4	0.999597	0.000402576	7.8172	0.0040776	2.85372e-05	8.75874	8.29097	3.19321	-4.18957	18.6682	22.8101	0.0665918	0.872063	0.0448737	29.554	0.145459	1779.58
Ppp2r2b	0.999799	0.000201288	8.51052	0.000838194	3.18586e-06	10.8529	10.9136	2.37564	-0.0326204	18.3075	1.32768	0.00860806	0.524151	0.00346601	5.32585	0.0333275	1734.34
Krt19	0.999799	0.000201288	8.51052	0.001045	9.65378e-06	9.80572	10.0588	3.11224	-1.48056	19.6608	5.07963	0.0404367	0.682115	0.00509866	6.6312	0.0453192	1434.79
Dcdc2a	1	0	18.4207	0.00138647	8.99525e-06	10.1545	10.173	2.67085	-2.57247	19.4107	3.99869	0.0180569	0.883159	0.0116564	8.34678	0.0675245	1255.21
5330417C22Rik	0.999597	0.000402576	7.8172	0.000367368	1.49944e-06	9.86482	10.0129	2.24848	-0.152372	17.8883	1.03394	0.0045671	0.519582	0.00259273	1.87221	0.0162467	1136.79
Rassf9	0.998994	0.00100644	6.90032	0.000400405	3.71492e-06	10.4201	10.5077	3.05609	-3.74912	21	1.19517	0.00918844	0.559399	0.0045888	2.43439	0.023729	1069.02
Enah	0.999195	0.000805153	7.12366	0.000514727	5.2113e-06	7.7301	7.94778	1.97099	-2.37859	14.265	1.40927	0.00840737	0.62859	0.00678556	3.22288	0.0268613	927.475
Prom1	0.999799	0.000201288	8.51052	0.000496434	1.99009e-06	9.91193	9.97222	2.23068	0.0891895	18.2722	1.64817	0.00846704	0.649478	0.00332498	3.15735	0.0345212	906.554
Itgb8	0.999195	0.000805153	7.12366	0.00025069	2.15383e-06	9.33534	9.55218	2.49743	-2.31361	17.7863	0.650131	0.00446404	0.390339	0.00320023	1.67372	0.017587	888.424
Ehf	0.999396	0.000603865	7.41154	0.000372322	4.1396e-06	9.04381	9.27991	2.71021	-4.14359	18.0852	1.33486	0.00742561	0.535248	0.00516375	2.07675	0.0211934	886.205
Bicc1	0.999396	0.000603865	7.41154	0.00455489	3.52169e-05	10.6556	10.6414	2.81033	-1.67931	20.3058	8.6077	0.076583	0.976501	0.0230687	24.1109	0.303383	846.843
Smim6	0.997182	0.00281804	5.86889	0.000223129	3.90928e-06	7.34365	7.59714	3.02521	-2.32272	15.3848	0.966057	0.00528308	0.416449	0.00467016	1.1848	0.0115049	756.264
Wfdc2	0.998591	0.00140902	6.56345	0.000260947	3.81076e-06	7.19292	7.37395	2.77393	-1.85799	16.1326	1.41057	0.00878164	0.510444	0.00541869	1.6916	0.0165423	735.543
Angpt1	0.999195	0.000805153	7.12366	0.0010526	9.57587e-06	8.90047	9.12362	2.43269	-2.63524	16.5221	1.7748	0.0171727	0.62141	0.00991528	6.91601	0.0841469	731.527
Shank2	0.999799	0.000201288	8.51052	0.00189715	2.72242e-05	8.46159	8.49385	2.69441	-2.46161	16.768	2.58551	0.102423	0.704961	0.0371443	10.8322	0.127392	719.492
Kcne3	0.999195	0.000805153	7.12366	0.00050968	7.54162e-06	8.02917	8.15481	2.79554	-4.02615	17.3749	2.19843	0.0143956	0.556136	0.0116456	2.92715	0.0329339	713.63
Glis3	0.999597	0.000402576	7.8172	0.00253132	2.11402e-05	9.23457	9.13703	2.89378	-3.87897	19.6605	3.04178	0.0433495	0.635117	0.012687	15.4775	0.206294	692.836
Sema5a	0.998792	0.00120773	6.7178	0.000731626	8.55787e-06	9.8974	10.0162	2.6904	-1.86048	18.4046	1.34073	0.0173789	0.579634	0.00749612	4.40767	0.0674541	646.729
Sorbs2	1	0	18.4207	0.00556989	9.38218e-05	8.67805	8.5592	2.89815	-3.19267	17.2417	12.6697	0.446692	0.986292	0.0755145	36.3225	0.532139	592.343
Snhg18	0.997585	0.00241546	6.02344	0.000333408	7.30684e-06	7.72149	7.88116	2.42456	-2.22999	15.103	1.56527	0.0149977	0.543734	0.00930777	1.90873	0.0258072	571.088
Hnf1b	0.999799	0.000201288	8.51052	0.000703472	1.26199e-05	8.49969	8.43	2.82819	-2.32649	18.2895	1.65796	0.0407947	0.704308	0.0249238	4.44999	0.0678937	557.1
Rab27b	0.998994	0.00100644	6.90032	0.000799165	9.86033e-06	8.9169	9.18748	2.70837	-2.41217	17.7607	2.12728	0.0181762	0.710836	0.0116184	4.40753	0.0737716	532.745
Tstd1	0.999799	0.000201288	8.51052	0.00182952	3.3718e-05	6.41386	6.9393	2.09011	-3.87011	11.3524	8.80483	0.063896	0.691906	0.0392706	10.761	0.131515	524.803
Muc1	0.997987	0.00201288	6.20617	0.000216686	3.20169e-06	7.26842	7.6224	2.72708	-3.05077	15.8553	0.862272	0.00402469	0.355091	0.00355279	1.10014	0.0153747	520.093
Pamr1	0.998792	0.00120773	6.7178	0.000451251	7.69139e-06	9.23332	9.44516	2.56358	-3.57398	16.4263	1.41384	0.0152201	0.629896	0.0101865	2.56498	0.0481932	491.424
Mal	0.99839	0.00161031	6.42971	0.000148685	2.95625e-06	8.58339	8.7157	3.26876	-6.75353	18.2466	0.699739	0.00692659	0.334856	0.00476237	0.82085	0.0143492	491.015
Emp2	0.99839	0.00161031	6.42971	0.000404778	8.7367e-06	7.63346	7.76215	2.68844	-1.889	17.2743	1.64426	0.0191254	0.594648	0.0117269	2.15676	0.0336022	489.954
Tnfrsf19	0.999597	0.000402576	7.8172	0.000258029	4.26196e-06	8.29982	8.42977	2.52188	-1.3665	17.3559	0.607702	0.0183335	0.381854	0.0108157	1.29151	0.022356	479.483
Cldn3	0.998591	0.00140902	6.56345	0.00123757	2.53428e-05	7.13101	6.35084	3.39629	-4.16058	16.2369	6.15796	0.0607012	0.701697	0.0450744	7.77424	0.123309	449.587
Dsg2	0.999396	0.000603865	7.41154	0.00182735	3.89922e-05	7.64432	7.17962	2.8097	-2.92867	17.022	5.85379	0.12866	0.89295	0.0591662	9.69469	0.176015	421.04
Smim22	0.998994	0.00100644	6.90032	0.000281053	7.01065e-06	7.15046	7.12657	3.0401	-4.91817	14.956	1.49021	0.0152851	0.545039	0.0121609	1.80728	0.031119	415.274
Il17re	0.99839	0.00161031	6.42971	0.000183594	3.12176e-06	8.73364	8.85928	2.60673	-1.38813	18.0351	0.516971	0.00693201	0.325718	0.00443692	0.858051	0.0182994	409.518
Krt7	0.999195	0.000805153	7.12366	0.000277914	7.44201e-06	7.5322	7.70726	2.6594	-2.8212	15.3836	1.11815	0.0201289	0.482376	0.00594483	1.3709	0.025284	408.395
Nebl	0.998591	0.00140902	6.56345	0.000403962	7.3035e-06	8.15523	8.5312	2.62949	-4.21942	15.8883	0.721279	0.0135277	0.443211	0.00750155	2.51019	0.0516212	396.566
Pdgfd	0.997585	0.00241546	6.02344	0.00230645	9.14894e-05	7.76704	8.76264	3.96933	-9.20633	16.8077	3.05091	0.082837	0.708225	0.0480685	13.68	0.300088	354.073
Fgfr3	0.999396	0.000603865	7.41154	0.000941484	2.40006e-05	7.17814	6.79731	3.1159	-6.504	16.806	2.62924	0.0538126	0.744778	0.0434092	4.53207	0.0919579	353.769
Krt8	0.996981	0.00301932	5.7997	0.0031746	9.01067e-05	6.45593	6.19652	3.08909	-4.91241	15.4884	17.1749	0.204798	0.729112	0.0965112	21.472	0.408451	339.383
Itih5	0.996779	0.00322061	5.73495	0.000504512	1.48481e-05	6.72675	6.8928	2.58661	-2.53856	14.0326	2.00783	0.0228952	0.622063	0.0183769	2.87735	0.0599184	323.026
Lurap1l	0.998994	0.00100644	6.90032	0.00171461	4.89333e-05	7.53304	7.03659	3.21024	-4.95786	16.8914	5.95692	0.200524	0.895561	0.0737354	10.9204	0.262441	313.457
Krt18	0.989533	0.010467	4.54901	0.00273496	8.169e-05	6.45545	6.43152	3.13482	-5.46228	14.1594	14.1018	0.193901	0.719974	0.0918194	17.4639	0.363654	310.012
Cp	0.998792	0.00120773	6.7178	0.00713704	0.000176461	6.79288	6.48966	2.5701	-3.38071	15.6539	18.8192	0.412775	0.958225	0.142638	30.9165	0.683921	307.071
Sema3c	1	0	18.4207	0.000459568	1.20761e-05	9.64301	9.56951	2.68436	-3.58141	19.3698	0.968016	0.0290081	0.483681	0.00720322	2.6883	0.0845605	306.566
Cttnbp2	0.99839	0.00161031	6.42971	0.000301526	6.74483e-06	8.93806	9.12698	3.20181	-4.03998	19.1599	0.648172	0.0138423	0.376632	0.00721407	1.75178	0.0516849	302.941
Dsp	0.999195	0.000805153	7.12366	0.000488525	1.4148e-05	6.77851	6.42421	2.73365	-3.26177	15.7709	1.76958	0.0375457	0.627285	0.0279071	2.52166	0.0605062	282.502
Thsd4	0.998792	0.00120773	6.7178	0.00129725	2.23951e-05	10.1463	10.2317	2.91637	-2.68724	20.1976	1.65796	0.0698409	0.483029	0.0133433	8.1573	0.302523	273.587
Cryab	0.996779	0.00322061	5.73495	0.000697418	2.55432e-05	5.62715	5.64907	2.01832	-3.06506	12.4997	3.27415	0.0492835	0.6547	0.0267734	4.05844	0.0840166	271.821
Wnt4	0.991546	0.00845411	4.76461	0.000409752	1.32094e-05	6.70405	6.99459	2.47139	-3.56744	16.554	1.61945	0.0281403	0.546345	0.013007	2.18215	0.0563883	259.437
Pkia	0.997383	0.00261675	5.9432	0.000188561	5.34748e-06	8.05932	8.15376	2.46575	-3.05565	16.4361	0.414491	0.0111845	0.272193	0.00723034	1.30977	0.0408089	258.666
Map2	0.998188	0.00181159	6.31173	0.000278825	5.89091e-06	7.92822	8.08884	2.31053	-3.47932	14.6335	0.545039	0.0126545	0.342689	0.0083694	1.75164	0.0563933	246.259
Cgn	0.998994	0.00100644	6.90032	0.000323461	1.22509e-05	6.99929	6.58354	2.96886	-3.29041	17.0564	1.06789	0.0294475	0.51436	0.0231067	1.6422	0.0503676	228.207
Tesc	0.995974	0.00402576	5.511	0.000562829	2.04865e-05	8.36239	8.70325	3.0072	-3.62092	16.6441	2.35444	0.0296156	0.609008	0.0221249	3.00747	0.112264	224.022
F3	0.99839	0.00161031	6.42971	0.000182355	6.41856e-06	6.22098	6.19721	2.64289	-2.73549	16.4575	0.696475	0.0142003	0.370104	0.010474	0.874131	0.0250529	217.058
Gata6	0.997987	0.00201288	6.20617	0.000492437	1.41807e-05	7.37747	7.25173	2.70432	-1.25467	16.7946	1.45496	0.0355171	0.60705	0.0234647	2.18327	0.0748057	215.318
Cdh1	0.998792	0.00120773	6.7178	0.00120596	4.47634e-05	6.66037	6.70091	2.43193	-4.84484	14.6971	2.7846	0.0866393	0.810052	0.0472277	5.01814	0.161872	206.475
Klf5	0.999195	0.000805153	7.12366	0.000137217	2.98128e-06	8.13233	8.29395	2.70621	-3.25123	17.0061	0.379896	0.00718695	0.238903	0.00388909	0.607991	0.025855	191.235
Cystm1	0.996779	0.00322061	5.73495	0.000911678	4.29747e-05	5.22785	5.19057	1.96733	-3.67139	12.2954	4.12728	0.0787147	0.719321	0.0634513	5.39878	0.155217	181.836
Ctgf	0.99215	0.00785024	4.83933	0.000277787	1.37024e-05	6.94553	6.9788	3.19974	-7.09473	17.0292	1.47846	0.0375674	0.33812	0.0164568	2.02074	0.0837393	167.605
Slc12a8	0.997585	0.00241546	6.02344	0.000247074	1.12468e-05	5.52009	5.49069	2.55813	-6.88458	14.088	0.541775	0.0199553	0.357702	0.0174005	1.34382	0.0443994	167.074
Cyr61	0.994163	0.00583736	5.13762	0.00106371	5.25151e-05	5.41404	5.27559	2.42066	-3.88114	13.4307	6.50522	0.153551	0.594648	0.0598822	9.72169	0.320528	164.209
Fmo2	0.998591	0.00140902	6.56345	0.000954344	4.31822e-05	8.23516	8.20171	2.91808	-3.81882	19.1358	3.42102	0.147802	0.755222	0.0299791	5.09162	0.257299	162.963
Mdk	0.977657	0.022343	3.77865	0.000153078	7.0186e-06	4.46606	4.46502	2.46488	-4.69506	12.528	0.793734	0.0124592	0.310705	0.0112605	0.98268	0.0270598	162.186
Sox4	0.997585	0.00241546	6.02344	0.00192359	7.62972e-05	6.09621	6.09188	2.905	-7.35481	16.4744	8.20496	0.205438	0.727154	0.105955	10.3319	0.407547	154.547
9130008F23Rik	0.996377	0.00362319	5.61677	0.000167152	7.69643e-06	6.26743	6.51786	2.99766	-6.57784	15.985	0.441906	0.0132891	0.31201	0.0125514	0.784615	0.032016	153.596
Adamts9	0.990741	0.00925926	4.67283	0.000456804	3.00995e-05	6.74174	7.70678	3.68385	-9.60308	15.946	1.04634	0.0533787	0.434726	0.0366128	3.60131	0.164945	147.195
Adam33	0.997182	0.00281804	5.86889	0.000336094	2.18301e-05	6.58041	7.08023	3.22037	-7.30254	15.746	1.02089	0.0375728	0.442559	0.0259978	1.84142	0.0836319	144.888
Ptpn13	0.999799	0.000201288	8.51052	0.000306385	1.36924e-05	7.55015	7.84441	2.44612	-3.00796	15.7025	0.618799	0.0280372	0.387076	0.0127846	1.96673	0.104403	142.229
Rragd	0.994767	0.00523349	5.24743	0.000117202	5.65489e-06	5.98259	6.07832	2.03321	-3.73779	13.2591	0.381201	0.00957898	0.22846	0.00788123	0.525599	0.0233447	134.696
Alcam	0.997987	0.00201288	6.20617	0.00491721	0.000338312	6.14582	6.41415	2.65033	-2.82218	13.1981	8.72911	0.619054	0.976501	0.147042	24.1968	1.12771	131.868
Tgfb2	0.998792	0.00120773	6.7178	0.00026828	1.22082e-05	7.57003	7.70818	2.72294	-3.5188	16.0932	0.657963	0.0310802	0.326371	0.0117269	0.9985	0.0573698	131.754
Onecut2	0.997786	0.00221417	6.11066	0.00181247	9.77162e-05	7.09337	6.6149	3.17683	-5.21787	16.5476	5.19125	0.395288	0.917102	0.0898613	9.69114	0.523273	131.371
Shroom3	0.997987	0.00201288	6.20617	0.00132615	7.74752e-05	8.07028	7.9354	2.9881	-1.05038	17.8826	1.90405	0.352692	0.616188	0.0603324	7.678	0.474827	130.497
Crb3	0.992955	0.00704509	4.94835	0.000197649	1.26236e-05	5.52814	5.31179	2.79184	-5.1818	14.0193	0.862272	0.0230687	0.447128	0.0206062	1.09781	0.0478336	126.874
Ambp	0.996981	0.00301932	5.7997	0.00312224	0.000162023	6.095	6.14189	3.09219	-4.88026	15.707	11.844	0.40971	0.75	0.130558	13.876	0.669376	126.348
Bche	0.99839	0.00161031	6.42971	0.00052466	3.00491e-05	6.15588	5.52726	2.86382	-4.11257	14.9072	1.66319	0.107956	0.660574	0.0522884	2.94934	0.1475	123.09
Kifc3	0.995169	0.00483092	5.32787	0.00215396	9.97688e-05	4.72542	4.69889	1.7812	-3.08856	9.84688	4.6436	0.204673	0.906005	0.159849	10.4548	0.406711	121.471
Cxadr	0.994565	0.00543478	5.20948	0.00086926	5.16964e-05	6.05222	5.71052	2.54397	-1.66901	14.6433	2.63381	0.158427	0.781984	0.0679424	4.57336	0.233358	118.611
Ngf	0.997585	0.00241546	6.02344	0.000680125	2.92684e-05	8.99327	9.08607	2.75778	-4.99698	17.5272	1.47977	0.0709365	0.595953	0.0202157	3.97389	0.302704	118.064
Prdm16	0.995773	0.00422705	5.46201	0.000284581	1.21662e-05	4.7892	4.59607	2.4913	-7.92074	14.1445	0.458225	0.0296428	0.301567	0.0233888	1.72282	0.0732433	112.651
Casp12	0.996176	0.00382448	5.5625	0.000283861	1.86622e-05	5.47216	4.58038	3.00818	-7.70971	15.8109	0.940601	0.031487	0.484334	0.028086	1.58603	0.0772941	112.286
Palmd	0.997987	0.00201288	6.20617	0.000720858	4.19919e-05	6.92419	6.59864	3.23072	-4.54724	16.4515	2.2154	0.197378	0.706266	0.066402	3.87159	0.240609	111.416
Creb5	0.991747	0.00825282	4.78891	0.000217924	2.58974e-05	5.43242	5.75603	3.27513	-10.8553	15.5867	0.451044	0.0297187	0.272846	0.0214469	1.36232	0.0666678	111.008
Clmn	0.999195	0.000805153	7.12366	0.00131642	6.86446e-05	6.96802	6.53448	2.86249	-2.76199	15.2103	2.71345	0.29441	0.817885	0.0709691	5.59508	0.356672	109.307
Slc39a4	0.990137	0.00986312	4.60904	0.000165001	1.11882e-05	4.63909	4.65549	2.31477	-2.69469	11.3696	0.722585	0.0162398	0.375979	0.0149272	0.893226	0.0393748	105.239
Ptprf	0.993156	0.0068438	4.97754	0.000838239	5.23461e-05	5.90223	5.74345	2.61882	-1.87759	12.4692	2.35379	0.118468	0.712794	0.0702477	3.47153	0.195582	104.763
Arhgef17	0.995773	0.00422705	5.46201	0.000130267	6.54494e-06	7.16656	7.25368	2.39487	-4.16307	14.4276	0.332245	0.0132077	0.259138	0.0096278	0.626898	0.0433644	103.604
Stxbp6	0.987721	0.0122786	4.38754	0.000983395	0.000122762	5.4735	5.91337	2.62527	-3.72719	12.8587	1.80809	0.193966	0.703003	0.0808735	5.8921	0.317401	101.608
Wwc1	0.997987	0.00201288	6.20617	0.00117844	8.23584e-05	6.70794	6.56198	2.75781	-4.45353	13.8185	2.69191	0.377339	0.828982	0.0743429	6.29767	0.417993	101.065
Pdgfc	0.993961	0.00603865	5.10352	0.000761821	8.70757e-05	5.43229	6.1021	2.70552	-5.5726	11.6016	1.68538	0.143077	0.689295	0.0825658	5.31822	0.2867	100.768
Efemp1	0.997987	0.00201288	6.20617	0.000451921	3.61984e-05	7.9007	7.97717	2.66335	-4.42363	16.9056	1.42363	0.0965492	0.574413	0.0179647	2.2469	0.176677	100.477
Ppargc1a	0.997786	0.00221417	6.11066	0.000156016	1.32597e-05	5.58309	5.42854	2.36971	-2.32262	13.1231	0.421671	0.0410226	0.293734	0.0251733	1.07792	0.0611565	98.4053
Atp1b1	0.991345	0.00865539	4.74088	0.00200179	0.000129002	6.06471	6.33756	2.69148	-3.2034	12.7381	6.96671	0.251104	0.774804	0.0979703	8.7152	0.547332	96.5688
Cd63	0.994163	0.00583736	5.13762	0.00147553	9.4093e-05	5.98176	6.08245	2.39231	-4.12047	12.8712	4.8329	0.205769	0.677546	0.0718424	6.05517	0.379146	95.5319
Syt7	0.993357	0.00664251	5.0076	0.000248637	1.8865e-05	6.74112	7.60747	3.51667	-7.50569	15.4992	0.639034	0.0399106	0.330287	0.0332173	1.08601	0.079558	92.0203
Mboat1	0.996176	0.00382448	5.5625	0.000149847	1.1324e-05	5.91223	6.47049	2.65308	-4.01906	12.725	0.331593	0.0158438	0.255222	0.011434	0.80461	0.0521345	91.2455
Ltbp3	0.991345	0.00865539	4.74088	0.000119751	8.85998e-06	5.29484	5.18939	2.2387	-5.3583	14.0783	0.327676	0.0148946	0.25	0.0103438	0.484649	0.0295458	86.853
Anxa4	0.996176	0.00382448	5.5625	0.00160996	0.000104822	4.226	4.36708	1.44612	-2.54337	10.6613	4.96997	0.168565	0.806789	0.129631	7.00074	0.34235	86.4179
Ddr1	0.988325	0.0116747	4.43859	0.000348338	2.28774e-05	6.73514	7.0303	2.96483	-5.26341	18.4834	0.902089	0.0530098	0.466057	0.0336078	1.37929	0.107797	86.1777
Tmc4	0.994767	0.00523349	5.24743	0.000216545	1.58187e-05	4.21802	4.18937	1.97764	-4.21055	12.6262	0.77154	0.0252221	0.424935	0.0230091	1.06031	0.0519737	86.0513
Abcb1a	0.989533	0.010467	4.54901	0.000209273	1.62296e-05	5.88207	6.23924	2.4228	-4.91629	12.1855	0.578982	0.0252547	0.368146	0.0200963	1.14322	0.0791458	84.9632
Ano1	0.99537	0.00462963	5.37064	0.000219155	9.4222e-06	8.92313	8.9996	3.06673	-3.73049	18.8385	0.493473	0.0259706	0.319843	0.0116727	0.902793	0.100175	80.4163
Tmem229a	0.986111	0.0138889	4.26268	0.00020479	1.63558e-05	6.6626	7.37628	3.46084	-7.17283	14.3799	0.679504	0.0322138	0.366841	0.02641	0.890876	0.0740954	80.1068
2310030G06Rik	0.990338	0.00966184	4.62986	0.000135126	1.10581e-05	5.92477	5.55432	3.20994	-5.12377	14.7688	0.51436	0.0276847	0.334856	0.0236925	0.667154	0.049539	79.7903
Bicd1	0.997383	0.00261675	5.9432	0.000217353	1.64052e-05	6.00941	6.14797	2.31505	-4.38526	14.3767	0.490209	0.0301798	0.327023	0.0112171	1.37185	0.106203	77.6245
Zfp462	0.961957	0.0380435	3.23024	0.000284527	4.55724e-05	5.95726	6.97943	4.00733	-11.2777	15.9749	0.535248	0.0571918	0.322454	0.0445699	1.84546	0.141633	77.6227
Onecut1	0.993156	0.0068438	4.97754	0.000176939	1.22753e-05	6.37241	5.63054	3.4041	-5.12092	15.903	0.557441	0.0381749	0.319843	0.0289973	0.737207	0.060904	77.1342
Irf6	0.988929	0.0110709	4.49231	0.000144244	1.17854e-05	4.90018	4.90279	2.3007	-4.1502	11.8318	0.537206	0.0258676	0.347258	0.0227487	0.729327	0.0469491	76.1214
Ehd2	0.994364	0.00563607	5.17291	9.95467e-05	1.00766e-05	6.42337	6.63941	2.69753	-4.79591	14.8792	0.327023	0.0201668	0.238903	0.0116998	0.46561	0.0401774	74.4394
Chrm3	0.997786	0.00221417	6.11066	0.000649151	2.12342e-05	6.60271	6.62893	2.39216	-3.58696	18.2216	0.536554	0.0679912	0.221279	0.00781072	2.75529	0.251414	72.3603
Habp2	0.985709	0.0142915	4.2337	0.000322814	3.00133e-05	5.77797	4.99459	3.17128	-5.13106	14.8862	1.19974	0.105005	0.539164	0.0568718	1.72687	0.148692	67.1038
Ccdc68	0.99839	0.00161031	6.42971	0.000111616	8.96964e-06	6.9281	6.99802	2.53209	-4.09491	15.6366	0.339426	0.0180243	0.253916	0.0122097	0.626785	0.065452	66.3452
Nradd	0.979871	0.0201288	3.88527	0.000110455	8.32926e-06	3.57692	3.76463	1.9129	-3.0028	9.76651	0.464752	0.0135549	0.314621	0.0127738	0.596599	0.033592	63.5266
Qpct	0.990741	0.00925926	4.67283	0.000655278	6.13912e-05	4.19515	3.82173	2.33249	-3.28373	10.5658	2.66449	0.111563	0.652742	0.0783838	3.2315	0.214196	63.2907
Kcnt2	0.996377	0.00362319	5.61677	0.000266744	1.80898e-05	6.77403	6.73495	2.63138	-1.9238	15.7109	0.388381	0.077017	0.204961	0.0300387	1.84987	0.199407	62.8418
Casc4	0.987923	0.0120773	4.40428	0.000112287	1.11886e-05	5.0044	5.07125	2.23348	-3.6258	11.0759	0.355091	0.0181274	0.253264	0.0146722	0.596713	0.0476697	62.6433
Osbpl3	0.989533	0.010467	4.54901	0.000538906	5.68024e-05	5.7363	5.90542	2.84732	-5.63644	13.2121	0.957572	0.0697378	0.515013	0.0470487	2.39713	0.220395	62.3911
Dsc2	0.986514	0.0134863	4.2925	0.000137425	1.42287e-05	5.7573	5.23158	2.77457	-2.66298	13.6885	0.384465	0.0516104	0.285901	0.0320402	0.733299	0.0677533	62.3117
Ces1d	0.992955	0.00704509	4.94835	0.0027292	0.000197251	5.86242	5.26236	3.02569	-4.75416	14.5396	9.60901	0.938002	0.738251	0.151561	11.2003	1.05967	61.9636
Epb41l1	0.990942	0.00905797	4.69501	0.00024078	2.27976e-05	4.70227	5.16132	2.24248	-6.37792	11.8947	0.470627	0.0339007	0.330287	0.028482	1.20887	0.0935062	60.7919
Hnf1aos1	0.991345	0.00865539	4.74088	0.000589915	6.91658e-05	7.02502	6.86825	3.34171	-4.27137	16.6797	0.917755	0.297155	0.486292	0.059649	3.25123	0.387605	58.9259
Pdgfa	0.993961	0.00603865	5.10352	0.000335539	2.94685e-05	3.97572	3.77994	1.70189	-1.32212	11.3083	1.2376	0.060929	0.509791	0.0496849	1.66651	0.112695	58.792
Gpm6a	0.99839	0.00161031	6.42971	0.000300815	3.67588e-05	8.2974	8.27987	3.33701	-5.14258	19.1204	0.669713	0.0885486	0.398172	0.0138857	1.67483	0.239399	58.0485
Pld1	0.992754	0.00724638	4.91998	0.000966725	0.000124517	3.64798	3.35345	2.00642	-5.01255	10.129	1.86031	0.152	0.731723	0.115208	5.66313	0.367358	56.2366
Jag1	0.991143	0.00885668	4.71769	0.000312329	3.2709e-05	5.21366	5.02342	2.71082	-4.59443	12.9204	0.937337	0.058255	0.422324	0.0398021	1.4533	0.135336	55.9866
Cep112	0.991546	0.00845411	4.76461	0.000172982	3.21535e-05	3.65641	3.07762	2.32219	-6.63534	9.96515	0.298303	0.0257971	0.20953	0.0205248	1.22216	0.0798725	55.9482
Cox7a1	0.992955	0.00704509	4.94835	9.13583e-05	6.66044e-06	4.07318	4.23949	1.73309	-2.72637	10.4444	0.325718	0.0113635	0.203655	0.0103221	0.364419	0.0266611	55.6746
Frmd6	0.992552	0.00744767	4.89238	0.000279236	2.71445e-05	3.90581	3.85589	1.53562	-4.06335	9.03034	0.690601	0.049495	0.417755	0.0404313	1.65686	0.116386	55.6028
Plscr2	0.992351	0.00764895	4.86551	0.000163565	1.75204e-05	4.8521	4.61526	2.5324	-4.42058	11.7078	0.678851	0.0421779	0.373368	0.0336566	0.92567	0.0810884	55.3895
Prox1	0.988527	0.0114734	4.45618	0.000969035	9.79632e-05	5.50853	5.28268	2.55504	-4.19121	14.1183	2.64752	0.508619	0.76893	0.08588	5.49829	0.558991	54.1824
Sdsl	0.985306	0.014694	4.20551	0.000108264	1.15847e-05	5.32661	4.98657	2.74329	-5.19184	12.0158	0.414491	0.0259381	0.287859	0.0209642	0.5408	0.0543542	52.9974
Mfge8	0.997987	0.00201288	6.20617	0.0011643	0.000104506	5.16443	5.54577	2.67413	-6.33996	12.6179	4.36423	0.26288	0.665796	0.161264	5.3155	0.521285	52.6612
Mal2	0.98752	0.0124799	4.37108	0.000183902	2.1825e-05	5.44712	4.90913	3.12542	-5.21866	14.3629	0.649478	0.0761599	0.4047	0.0471626	1.02606	0.107329	52.0739
Lcn2	0.997383	0.00261675	5.9432	0.000444368	3.66824e-05	6.37954	6.63886	2.67931	-5.20745	14.5236	1.31789	0.0855599	0.398172	0.0155564	1.67227	0.205467	51.9222
Ptpn14	0.978865	0.0211353	3.83545	0.000343942	5.10856e-05	5.05821	5.62773	3.33732	-10.492	15.1006	0.691253	0.0833686	0.434726	0.0661959	1.99221	0.194106	51.915
Gas6	0.992955	0.00704509	4.94835	0.00255504	0.00024782	5.45542	5.58305	2.9773	-4.88946	13.6854	10.1697	0.737191	0.849869	0.250155	13.1962	1.39768	51.5071
Foxa2	0.991546	0.00845411	4.76461	0.000171401	2.06693e-05	5.23382	4.48155	3.23349	-5.74729	14.3155	0.664491	0.0525596	0.388381	0.0397045	0.91103	0.0929178	51.3159
Myo5b	0.997786	0.00221417	6.11066	0.000320017	3.54012e-05	6.1079	6.04531	2.6823	-3.13896	15.3462	0.477807	0.142171	0.315274	0.0507371	1.56574	0.186913	51.1649
Cd24a	0.986111	0.0138889	4.26268	0.000938275	8.44828e-05	6.30011	6.71909	3.02195	-5.57787	16.9795	3.11749	0.223875	0.648825	0.0750534	4.01212	0.499139	50.6408
Src	0.989533	0.010467	4.54901	0.000103861	1.0831e-05	4.91379	5.34876	2.35521	-4.14018	12.0084	0.265666	0.0179972	0.210183	0.016191	0.453211	0.0445277	50.0135
Lmo7	0.99376	0.00623994	5.07052	0.000256026	3.2172e-05	5.7225	5.46243	2.75064	-2.80292	15.5395	0.568538	0.109887	0.375326	0.0504334	1.46982	0.168865	49.8093
Igsf5	0.990338	0.00966184	4.62986	0.000302146	4.00763e-05	5.4336	5.48881	2.86828	-4.04609	13.6768	0.484334	0.155005	0.325718	0.058358	1.7339	0.189459	49.7273
Sox5	0.991747	0.00825282	4.78891	0.00177231	0.000217866	6.18292	6.15838	2.71732	-3.46603	15.3377	3.01567	1.04431	0.650131	0.0856793	13.6131	1.69943	49.5276
Auts2	0.965781	0.034219	3.34016	0.000838921	0.000206231	5.06871	5.76333	3.55194	-9.99796	14.0329	1.38316	0.156583	0.580287	0.0933869	5.34549	0.550328	49.2338
Rbms3	0.994364	0.00563607	5.17291	0.0014272	0.00013088	6.42756	6.13453	3.05351	-5.67801	15.6251	2.47324	0.279738	0.726501	0.0515562	9.80555	1.29638	48.6166
Ccpg1os	0.994767	0.00523349	5.24743	0.000137781	1.66095e-05	3.29159	3.47917	1.34346	-3.73789	6.99623	0.548956	0.0237522	0.353133	0.0224558	0.742319	0.0507023	48.1912
Epb41l5	0.993961	0.00603865	5.10352	0.000387255	4.73704e-05	4.94232	4.93595	2.24969	-4.07121	11.4638	0.826371	0.166206	0.487598	0.0645307	2.11077	0.217447	47.9756
Rab34	0.989936	0.0100644	4.58863	0.000107636	1.31108e-05	3.67689	3.41087	1.92621	-2.71507	10.3716	0.449739	0.0235732	0.302219	0.0210293	0.587812	0.0450568	47.9688
Myh10	0.994163	0.00583736	5.13762	0.000205084	2.32915e-05	3.92321	3.38104	2.07942	-2.8736	12.351	0.684726	0.0491208	0.390339	0.0413426	1.14769	0.0954211	47.1869
Epha7	0.99839	0.00161031	6.42971	0.000214615	1.96234e-05	7.5494	7.73134	2.67293	-5.37513	15.5064	0.411227	0.0459043	0.276762	0.0171673	1.28539	0.206898	46.902
Rhou	0.98128	0.0187198	3.95928	0.000165407	2.19005e-05	3.74455	3.79505	2.74864	-5.54607	11.7067	0.775457	0.0389017	0.401436	0.0306679	0.981224	0.0789957	46.512
Hdac11	0.989533	0.010467	4.54901	0.00012274	1.49941e-05	3.89272	4.01587	1.87303	-4.49065	9.75934	0.439295	0.0311778	0.313969	0.0272073	0.634879	0.0533971	46.2835
Unc13b	0.98752	0.0124799	4.37108	0.00018088	3.22372e-05	3.74366	3.56051	2.07597	-3.8707	9.92408	0.343342	0.0468806	0.236292	0.032843	1.29702	0.105735	45.9224
Bcam	0.991546	0.00845411	4.76461	0.000290344	3.36357e-05	5.8534	6.50518	3.15695	-5.30792	14.0784	1.01567	0.0895358	0.454961	0.0521366	1.22745	0.157014	45.7585
Chka	0.994364	0.00563607	5.17291	0.00130553	0.000160933	3.46186	3.66711	1.10002	-3.11975	6.7592	3.36749	0.317039	0.849217	0.14247	7.09509	0.539007	45.5694
Grb14	0.975845	0.0241546	3.69883	0.000372542	5.68839e-05	5.04491	4.66842	2.87046	-5.0858	13.07	0.980418	0.197839	0.554178	0.0736486	2.38021	0.263922	45.4981
Airn	0.982287	0.0177134	4.01556	0.000342021	6.40914e-05	4.78268	4.59015	2.75993	-4.85244	15.9813	0.549608	0.156854	0.28329	0.0421996	2.71117	0.294312	44.0576
Crp	0.983696	0.0163043	4.09988	0.00076497	0.000101186	5.13777	4.58049	2.8266	-5.76403	13.3197	2.52676	0.37134	0.765013	0.118419	4.36904	0.513147	43.7441
Acss3	0.980475	0.019525	3.91634	0.000117198	2.32964e-05	5.0415	4.55393	2.93563	-4.46581	13.0426	0.329634	0.100314	0.238251	0.0400408	1.12945	0.131052	43.4494
Cited4	0.992351	0.00764895	4.86551	0.000142355	9.83045e-06	6.08663	6.4536	2.93323	-4.79329	13.1262	0.400131	0.016652	0.267624	0.0119602	0.474594	0.0692238	41.7296
Fam213a	0.994163	0.00583736	5.13762	0.000434624	4.74832e-05	3.682	3.69115	1.60252	-4.10281	8.97992	1.50457	0.0789642	0.567885	0.0654907	1.90722	0.168485	41.6796
Carmil1	0.981683	0.0183172	3.98143	0.000989249	0.000163367	5.44974	5.74676	2.44866	-3.31455	12.3831	1.37859	0.493052	0.609661	0.0901704	4.75775	0.622541	41.6495
Inhba	0.986111	0.0138889	4.26268	0.000185674	2.53406e-05	4.88117	4.66857	2.76324	-2.70521	15.5368	0.577023	0.072976	0.281984	0.0383485	0.858229	0.103581	40.4434
Rora	0.984501	0.0154992	4.15135	0.00298971	0.000672251	3.14133	2.79926	1.8484	-2.58552	8.38408	4.64687	0.712224	0.802872	0.18404	20.3301	1.60262	39.8494
Mme	0.994767	0.00523349	5.24743	0.000135034	1.45776e-05	5.38883	4.93793	2.62015	-2.54326	13.1862	0.451044	0.0725421	0.281984	0.0331956	0.682312	0.0930947	39.496
Gca	0.990338	0.00966184	4.62986	0.000127575	1.90916e-05	3.83524	3.7936	1.85666	-2.81179	9.39509	0.25718	0.0308795	0.21671	0.025591	0.579285	0.05637	39.4128
Sgms2	0.979871	0.0201288	3.88527	0.000321766	6.73484e-05	4.55592	4.664	2.52253	-4.9281	12.0013	0.701044	0.1387	0.42624	0.0637279	1.82588	0.21162	39.3091
9530026P05Rik	0.972222	0.0277778	3.55535	0.000498805	0.000109918	5.90014	6.75646	4.12543	-11.9863	18.2082	0.671671	0.107728	0.22846	0.0341773	3.40021	0.53176	37.727
Pacsin3	0.979267	0.0207327	3.85509	0.000143121	2.16766e-05	4.51829	4.19199	2.70404	-4.59852	11.9358	0.456266	0.0455625	0.31658	0.0376271	0.65802	0.0795708	37.3645
Grb7	0.988124	0.011876	4.42129	0.000173754	2.73065e-05	4.54622	4.26039	2.75331	-5.30579	13.2667	0.640339	0.0638689	0.394256	0.0477539	0.89651	0.109375	37.264
1110051M20Rik	0.993357	0.00664251	5.0076	0.000159176	3.00944e-05	2.87756	2.88137	1.20664	-2.15065	7.95605	0.32376	0.0283844	0.244778	0.0240288	1.01257	0.0790239	36.8715
Tshz2	0.971014	0.0289855	3.51155	0.00256507	0.000517397	4.45639	4.91401	3.12167	-5.96708	13.9734	5.18211	0.825631	0.914491	0.265282	16.623	2.0159	36.7473
Ppp1r9a	0.983293	0.0167069	4.07508	0.000648041	0.000131433	3.35269	2.95749	2.26579	-6.14747	8.86026	1.02285	0.143777	0.522846	0.098887	3.35664	0.309232	36.3927
Gpm6b	0.971216	0.0287842	3.51872	0.000161787	3.48773e-05	5.01585	5.48085	3.39333	-7.97779	15.5999	0.4047	0.0540187	0.279373	0.0384027	0.943797	0.130585	36.252
Stbd1	0.980072	0.0199275	3.89552	0.000247664	3.06554e-05	3.68519	3.77367	1.96066	-3.54781	10.6272	0.864883	0.067118	0.415144	0.0513229	1.10908	0.11365	35.9625
Fgfr2	0.996981	0.00301932	5.7997	0.000628742	9.90937e-05	5.88893	5.8774	2.93358	-4.93329	15.7595	1.20039	0.214589	0.575718	0.0706165	3.62514	0.597927	35.7037
Cpne8	0.987319	0.0126812	4.35487	0.000597926	0.000115067	4.18225	4.15126	2.82008	-6.39112	13.3896	1.37076	0.161449	0.634465	0.118463	3.08411	0.364648	35.3726
Bambi	0.990741	0.00925926	4.67283	0.000354756	4.70859e-05	3.61056	3.49744	1.92197	-4.42413	9.87543	1.49021	0.0965221	0.47389	0.0638472	1.88051	0.192154	35.3346
Clstn1	0.985709	0.0142915	4.2337	0.000164529	2.27742e-05	4.5958	4.54653	2.91712	-7.91871	14.6326	0.472585	0.037524	0.325065	0.0329677	0.736163	0.0959571	35.258
Vegfa	0.980274	0.0197262	3.90588	0.000579951	9.45614e-05	4.29499	3.80163	2.33448	-3.71742	12.2008	1.65144	0.277622	0.654047	0.0933978	2.93597	0.359983	35.0294
Akr1c19	0.977053	0.0229469	3.75136	0.000469562	7.55572e-05	4.60752	4.08697	2.86724	-5.4338	12.8297	1.55091	0.204494	0.616841	0.100563	2.58525	0.343904	34.6364
Fam84b	0.992955	0.00704509	4.94835	0.000137858	1.61088e-05	3.37536	3.401	1.38429	-2.35763	7.37836	0.447781	0.0255855	0.287859	0.0221629	0.58301	0.0577942	34.0497
Aldoc	0.981079	0.0189211	3.94837	0.000139628	1.92551e-05	3.56944	3.82778	2.42864	-4.59808	10.9227	0.554178	0.0384081	0.33094	0.0325447	0.658871	0.0700626	33.5671
Ccdc148	0.964372	0.035628	3.29834	0.0001805	4.11616e-05	4.2918	4.99946	2.51224	-6.54306	10.0574	0.304178	0.0498964	0.213446	0.039059	0.941189	0.12074	33.4552
Baiap2l1	0.980072	0.0199275	3.89552	0.000396644	6.05476e-05	6.17635	5.98841	2.99194	-4.08301	14.9469	0.677546	0.297469	0.415144	0.0644818	1.85287	0.344907	33.1798
Slc2a2	0.992351	0.00764895	4.86551	0.000588617	8.8754e-05	5.7034	4.90771	3.16842	-4.57137	14.735	1.65535	0.426037	0.634465	0.0895141	2.81612	0.490005	32.7781
Ank2	0.969203	0.0307971	3.44905	0.000117093	7.09074e-05	4.42781	5.03226	3.16783	-6.52338	12.6211	0.334856	0.0362982	0.252611	0.0292305	0.74113	0.100673	32.5964
Fgfr1	0.992955	0.00704509	4.94835	0.000474356	5.82467e-05	4.14072	3.39332	2.50199	-5.62066	13.488	0.835509	0.111211	0.47389	0.0822295	1.67499	0.215507	32.1831
Clcf1	0.985507	0.0144928	4.21951	0.000142903	2.14811e-05	4.50881	4.10641	2.89453	-5.18304	14.241	0.424935	0.0292088	0.277415	0.0267897	0.693581	0.0976017	32.0407
Gstt1	0.954911	0.0450886	3.05299	0.000594837	0.000113223	4.27012	3.95758	2.73695	-5.65905	12.8889	2.68603	0.233687	0.660574	0.116282	3.41709	0.457015	31.9276
Acsm3	0.983494	0.0165056	4.08741	0.000139996	2.27665e-05	4.93767	4.31022	3.08189	-5.44413	13.6885	0.46671	0.0749178	0.291123	0.0475044	0.702255	0.109113	31.7789
Proc	0.984702	0.0152979	4.16462	0.000703437	0.000121479	4.51639	3.93281	2.92272	-6.61566	13.0635	2.91057	0.354146	0.736292	0.145155	4.08542	0.588366	31.3603
Vsig10	0.99537	0.00462963	5.37064	0.000180241	2.46063e-05	3.84445	4.04249	2.10304	-6.36419	10.3247	0.460183	0.0474555	0.310052	0.0425793	0.811279	0.0996311	31.3047
Cadm1	0.977053	0.0229469	3.75136	0.00164002	0.000420802	4.4107	5.11714	2.79325	-5.4552	11.6385	3.65078	0.603237	0.892298	0.22605	8.30823	1.18475	30.9306
Mkrn2os	0.973631	0.0263688	3.60885	6.37225e-05	1.40329e-05	4.5912	4.44372	2.8149	-6.47085	12.7095	0.300261	0.0325338	0.242167	0.0264046	0.436573	0.0651454	30.768
Rgs5	0.99839	0.00161031	6.42971	0.000328441	6.31232e-05	5.02737	4.6383	2.67727	-6.07118	14.4451	1.36423	0.151707	0.398825	0.0351428	1.7233	0.282147	30.7061
Ank3	0.998591	0.00140902	6.56345	0.0011698	0.000129219	7.06806	6.98314	2.60396	-4.8015	14.9974	2.05875	0.372121	0.694517	0.0464738	7.67123	1.80499	30.0393
Myo1d	0.97967	0.0203301	3.87511	0.000328956	8.83695e-05	3.973	3.78929	2.89497	-5.50979	14.0291	0.531984	0.117644	0.368146	0.0723793	2.0077	0.266362	29.9464
Apcs	0.982287	0.0177134	4.01556	0.000152186	2.61777e-05	4.48641	3.74571	2.88781	-6.14508	12.5894	0.70235	0.0635489	0.396867	0.0451449	0.955076	0.143352	29.8906
Anxa5	0.990942	0.00905797	4.69501	0.00829091	0.000858294	3.24724	3.12466	1.44034	-2.24532	8.67876	30.4497	1.90207	0.808094	0.613988	37.199	4.06477	29.7173
Rnf128	0.977858	0.0221417	3.7879	0.00037064	4.71956e-05	3.96957	3.90245	2.11949	-2.77226	10.6688	0.983029	0.103058	0.504569	0.0745978	1.52851	0.204285	29.7013
Bmpr1a	0.990741	0.00925926	4.67283	0.000363018	6.49379e-05	4.1879	4.1984	2.2778	-2.06068	12.6394	0.840731	0.178589	0.496084	0.083195	2.09892	0.296983	29.598
Alb	0.98591	0.0140902	4.24809	0.0124686	0.00223202	5.91158	6.32938	3.72122	-8.10049	15.4583	50.9243	9.46318	0.737598	0.189133	61.6869	13.1759	27.6768
Mgam	0.993559	0.00644122	5.03857	0.000153047	3.02112e-05	4.76611	4.46254	2.78387	-3.82881	13.3361	0.398825	0.0955837	0.274151	0.0493106	0.762631	0.132127	27.5099
Arhgef19	0.9843	0.0157005	4.13824	8.24027e-05	1.76473e-05	4.57976	3.9711	3.20882	-5.07309	14.9845	0.257833	0.0463924	0.210836	0.0341882	0.431737	0.0725774	27.2434
Hpn	0.982689	0.0173108	4.03896	0.000575235	0.000110309	3.72576	3.73637	2.24925	-5.31317	9.65923	2.21018	0.284326	0.673629	0.122384	3.03103	0.423941	26.6379
Fxyd1	0.966787	0.0332126	3.37105	0.000665569	0.000133169	4.3953	3.91202	2.99172	-5.96558	11.896	2.84922	0.308052	0.625979	0.12444	3.75206	0.620517	26.5769
Prnp	0.992552	0.00744767	4.89238	0.00010672	2.11633e-05	3.61303	3.84585	1.75259	-4.06187	9.68677	0.387076	0.0366128	0.270888	0.0222009	0.460203	0.0641131	25.9343
Serf1	0.970008	0.0299919	3.47638	0.000171242	2.68768e-05	2.90955	2.94118	1.62189	-4.13307	7.42072	0.721932	0.042064	0.405352	0.0373287	0.860474	0.0969186	25.8319
Lhfp	0.998591	0.00140902	6.56345	0.000317416	5.9419e-05	5.39553	5.08828	2.83388	-6.70354	15.4347	0.708877	0.118528	0.399478	0.0363632	2.09204	0.447247	25.2381
Perp	0.977053	0.0229469	3.75136	0.000120549	2.01398e-05	4.25961	3.7066	2.81299	-4.16637	11.9944	0.436684	0.0463056	0.296345	0.0373233	0.539023	0.0927923	24.7437
Cyp4f14	0.983696	0.0163043	4.09988	0.000264898	5.42461e-05	4.34824	3.5398	3.05939	-6.21985	13.927	0.98564	0.134372	0.454961	0.0851477	1.36709	0.241541	24.6106
Pard3	0.990338	0.00966184	4.62986	0.000786865	0.000203371	4.91791	4.828	2.72427	-3.51416	13.3777	1.42298	0.925494	0.564621	0.090805	5.2214	1.0557	24.3235
Chdh	0.976852	0.0231481	3.74242	0.000331204	6.48402e-05	4.43768	4.51733	2.49892	-3.37168	12.1944	0.704308	0.17713	0.439295	0.0842093	1.37777	0.252241	24.2392
Itih2	0.988124	0.011876	4.42129	0.000528191	0.000111878	4.00971	3.47191	2.78321	-6.56761	12.3726	2.21475	0.284104	0.633812	0.138125	3.04923	0.505	24.2109
Wdr60	0.992552	0.00744767	4.89238	0.00010781	2.30621e-05	2.72748	2.389	1.40332	-2.20632	9.44134	0.296997	0.0377464	0.227807	0.0324796	0.607267	0.069788	23.7335
Grb10	0.931361	0.0686393	2.60778	0.000229315	6.83238e-05	4.48483	5.2831	3.40986	-6.8863	13.5936	0.586815	0.118506	0.369452	0.0889934	1.51629	0.286855	23.7065
Myof	0.970411	0.0295894	3.4903	0.000248067	5.97489e-05	4.54113	4.47578	3.57857	-8.28409	15.4964	0.538512	0.106774	0.33812	0.0769464	1.12595	0.221803	23.0524
Nfib	0.974034	0.0259662	3.62465	0.00285065	0.00067137	4.21372	4.18623	3.25615	-6.9898	14.492	7.31723	1.79778	0.969974	0.361322	16.7299	3.0941	22.7837
Agt	0.97806	0.0219404	3.79724	0.000316441	7.11349e-05	3.73728	3.16938	2.55221	-6.04482	10.8644	1.54569	0.15456	0.548956	0.0959796	2.09057	0.343258	22.7614
Cav1	0.972625	0.0273752	3.57036	0.000183167	3.74547e-05	5.44162	6.27036	3.44552	-7.77868	13.962	0.567232	0.098453	0.344648	0.06529	0.784455	0.187556	22.7596
Lmna	0.983494	0.0165056	4.08741	0.000378692	5.80437e-05	3.26087	3.38369	1.65935	-3.48425	8.23351	1.05548	0.109236	0.501305	0.0759701	1.39436	0.20095	22.6267
Slco3a1	0.95632	0.0436795	3.08621	0.000723065	0.000235811	3.02807	2.54615	2.78405	-7.54447	12.5911	1.8923	0.287852	0.70235	0.174016	4.86482	0.668636	22.0314
Rorc	0.968196	0.0318035	3.41586	0.000170737	3.91304e-05	4.43858	4.20407	2.92029	-4.46925	13.9089	0.430157	0.114253	0.30483	0.0614335	0.793837	0.160383	21.9694
Kcnq1	0.967794	0.0322061	3.40286	0.000280057	9.83754e-05	3.17571	3.21012	3.10634	-8.1098	12.063	0.458225	0.111655	0.27154	0.0835639	1.92046	0.281629	21.6555
Aadac	0.979871	0.0201288	3.88527	0.000450057	0.000103985	3.91399	3.3503	2.69647	-6.53687	12.1066	1.98629	0.266893	0.610966	0.131833	2.72454	0.493073	21.6273
Nr0b2	0.978663	0.0213366	3.82577	0.000111155	2.97753e-05	4.18809	3.76222	3.03936	-6.05598	13.0626	0.440601	0.0731658	0.250653	0.0471247	0.657145	0.129082	21.3212
Pigr	0.98591	0.0140902	4.24809	0.000708037	0.000124988	3.6728	3.24297	2.24206	-3.95142	11.8267	2.22063	0.233546	0.529373	0.132685	2.96036	0.52107	20.8663
Slc35g1	0.969002	0.0309984	3.44233	9.28444e-05	2.05445e-05	3.38735	3.38556	1.93564	-2.01899	9.45448	0.25718	0.0437292	0.203655	0.0320999	0.425912	0.0696688	20.7081
Sod3	0.996779	0.00322061	5.73495	0.000154977	5.46731e-05	5.86606	5.84345	2.73204	-6.31482	15.3856	0.475196	0.0997657	0.261749	0.0183226	0.597254	0.171826	20.3899
Bmyc	0.987118	0.0128824	4.33892	0.000929072	0.000143821	3.45016	3.53397	1.68131	-2.89734	9.22183	3	0.287266	0.633159	0.187674	3.69352	0.634611	20.0804
Slc4a4	0.99376	0.00623994	5.07052	0.000448434	9.3113e-05	5.48631	4.80785	3.03387	-3.99491	15.0184	0.890992	0.359299	0.468668	0.0734967	2.4838	0.680241	20.0324
Stau2	0.987923	0.0120773	4.40428	0.000212278	5.38628e-05	3.03307	2.98976	1.60767	-3.02035	9.89439	0.395561	0.124207	0.28329	0.0630553	1.24649	0.188896	20.0147
Ahsg	0.991345	0.00865539	4.74088	0.00135539	0.000423141	4.25745	4.78785	3.09627	-7.60974	12.7354	6.08029	1.58561	0.406005	0.150741	8.25154	1.7672	19.8792
Kif21a	0.977254	0.0227456	3.76038	0.000186817	4.85029e-05	4.60833	4.08996	3.10776	-5.02101	14.1094	0.482376	0.166433	0.331593	0.0715928	0.986557	0.231165	19.6673
Tmem53	0.977858	0.0221417	3.7879	6.9587e-05	1.64288e-05	3.39172	3.23321	2.22892	-4.91277	9.81148	0.25	0.040773	0.201697	0.0325881	0.3748	0.065502	19.4073
Sgce	0.914251	0.0857488	2.36668	0.000204056	6.20187e-05	3.88147	4.64997	2.84386	-6.85262	10.8134	0.598564	0.120936	0.407963	0.0916838	1.25582	0.254485	19.1541
Atf3	0.963969	0.0360306	3.28669	0.000683454	0.000229316	2.7488	2.87923	2.24512	-5.74355	10.0996	3.71606	0.451384	0.3453	0.159431	6.0622	0.879709	18.9424
Trim7	0.986916	0.0130837	4.32321	0.000225791	5.01765e-05	3.80464	4.04173	2.02755	-4.99248	9.80233	0.389034	0.0983608	0.278068	0.0591065	0.942744	0.189971	18.8808
Echdc2	0.977254	0.0227456	3.76038	0.000353074	0.000101163	4.73045	4.28736	3.20598	-6.02495	14.199	0.974543	0.285813	0.51893	0.0996572	1.54588	0.390621	18.7207
Iyd	0.979871	0.0201288	3.88527	6.82649e-05	1.7162e-05	3.95052	3.30969	2.95351	-6.05753	13.0055	0.303525	0.0489635	0.23107	0.0385871	0.407626	0.0868365	18.5445
Stmn1	0.985709	0.0142915	4.2337	0.000428635	5.69991e-05	2.78858	2.8468	1.31356	-2.776	7.70469	1.37467	0.10877	0.496736	0.0711969	1.68023	0.253024	18.5178
Nck2	0.966989	0.0330113	3.37734	0.000189231	6.42795e-05	2.79191	2.94025	1.98786	-4.17218	9.64656	0.374674	0.0567091	0.292428	0.0467179	1.16008	0.174953	18.5127
Smim5	0.993357	0.00664251	5.0076	0.000229919	5.77337e-05	6.11746	6.26751	4.00992	-6.81956	17.1909	0.675587	0.129262	0.308094	0.0461212	0.841149	0.280366	18.3535
9030622O22Rik	0.990942	0.00905797	4.69501	0.000453085	0.000172662	5.90637	5.84852	3.26764	-4.11513	16.7025	0.857702	1.16973	0.275457	0.0647422	3.44861	1.1267	18.0782
Cpn1	0.959541	0.0404589	3.16617	0.000223156	6.36561e-05	3.67216	3.34653	2.75049	-6.99036	11.2681	0.995431	0.172031	0.474543	0.0976774	1.40023	0.288127	17.8458
Pah	0.981683	0.0183172	3.98143	0.000917739	0.0002537	4.3959	4.12045	3.0058	-7.04116	12.8561	2.97063	0.876645	0.780679	0.184279	4.92978	1.21492	17.8372
Arhgap24	0.986312	0.0136876	4.27748	0.000534687	0.000141728	4.72017	5.02485	2.63151	-3.42642	11.0276	1.07376	0.252964	0.550261	0.0676604	3.04337	0.82344	17.4454
B4galt6	0.985105	0.0148953	4.1917	0.000458307	9.00053e-05	3.70029	3.0253	2.78504	-7.62336	13.9187	1.10509	0.17969	0.552219	0.128031	1.9371	0.4198	17.0745
Fhit	0.952295	0.0477053	2.99383	0.000457199	0.00014446	3.61195	3.632	2.57483	-3.54522	11.6725	0.603133	0.480593	0.214752	0.0699276	2.73389	0.596601	16.5516
Ramp1	0.97504	0.0249597	3.66521	0.000619852	0.000155754	4.77755	5.35246	3.69776	-7.8278	17.3298	1.75783	0.275724	0.542428	0.134328	2.2885	0.660729	16.5475
Car2	0.988527	0.0114734	4.45618	0.000240353	4.40238e-05	3.67482	3.2927	2.23498	-4.01266	11.4569	0.734334	0.0770007	0.375979	0.0570725	0.915412	0.203351	16.5427
Dcbld1	0.926731	0.0732689	2.53753	0.000291445	0.000109127	3.28823	2.91486	2.84417	-7.68923	11.4038	0.641645	0.151702	0.417102	0.111335	1.63206	0.324689	16.5284
Adgrg6	0.986514	0.0134863	4.2925	0.000161163	5.55708e-05	4.15881	3.89624	2.95759	-8.5378	13.6273	0.337467	0.0892592	0.246736	0.0363198	0.874867	0.22051	16.5
Palm	0.97182	0.0281804	3.54054	0.000164273	4.72202e-05	2.99744	2.83084	2.24273	-4.97278	9.84901	0.489556	0.0627461	0.33094	0.0528308	0.82993	0.151942	16.3725
Lama4	0.977254	0.0227456	3.76038	0.000268402	0.000172928	4.5405	5.77992	4.01313	-11.453	12.8513	0.692559	0.260498	0.389034	0.143517	1.9887	0.572148	15.7821
Smoc1	0.996981	0.00301932	5.7997	0.00025164	7.19811e-05	4.97879	4.69581	2.50366	-2.99051	11.6759	0.517624	0.432557	0.318538	0.0620844	1.30883	0.41456	15.7188
Gstm7	0.976248	0.023752	3.71605	7.04751e-05	2.08457e-05	3.14722	3.18382	2.25903	-5.87274	10.6508	0.331593	0.0426498	0.236945	0.0338302	0.442052	0.0886845	15.6875
Tspan3	0.985105	0.0148953	4.1917	0.000409975	6.79533e-05	3.09629	2.77481	1.94473	-5.23052	11.2475	1.22846	0.15219	0.531332	0.109887	1.57613	0.313224	15.5804
Cdk14	0.939614	0.0603865	2.7447	0.000306011	0.000223037	3.49482	2.74808	3.65177	-8.6137	15.2164	0.552872	0.159312	0.346606	0.0935496	2.19503	0.493526	15.5437
Cxxc5	0.975242	0.0247585	3.67352	0.000389086	9.57071e-05	3.19242	3.18336	2.08411	-3.31924	9.29038	1.18603	0.161611	0.535248	0.111927	1.66116	0.341706	15.5196
Msi2	0.983293	0.0167069	4.07508	0.00132439	0.000369194	2.34806	2.37873	1.21414	-2.64262	6.27466	2.00522	0.423591	0.740862	0.21704	6.28889	0.95473	15.4668
Efemp2	0.971417	0.0285829	3.52595	0.00013587	3.23989e-05	3.42557	2.73918	2.76245	-8.1432	13.4113	0.533943	0.0759647	0.338773	0.0623664	0.656151	0.145525	15.4454
Tbc1d4	0.963366	0.0366345	3.26944	0.00043512	0.000148744	2.53759	2.50688	2.04382	-5.26571	10.302	0.798956	0.209143	0.469974	0.132695	2.57747	0.428526	15.2629
Cd9	0.977053	0.0229469	3.75136	0.00179941	0.000366424	3.49262	3.33122	2.33596	-4.90029	9.13336	5.6671	0.809218	0.726501	0.287559	7.12426	1.64517	15.1244
Gprin3	0.989936	0.0100644	4.58863	0.000248978	6.92336e-05	4.6706	4.7149	2.78415	-3.73632	12.096	0.529373	0.343156	0.341384	0.0687235	1.20097	0.372852	15.0442
Hspb1	0.980274	0.0197262	3.90588	0.000418654	0.000105018	3.84897	3.72554	2.4378	-4.14867	11.599	1.6201	0.286789	0.496736	0.109979	2.13599	0.548022	15.0019
Slc15a2	0.95934	0.0406602	3.16099	0.000152538	5.1591e-05	2.31155	2.12631	1.84574	-5.40231	10.3246	0.535248	0.060864	0.331593	0.0504008	0.980913	0.154006	14.723
Retreg1	0.958132	0.041868	3.13046	0.000454831	0.000161871	3.10324	2.93211	2.4176	-3.34956	9.5553	1.19843	0.171559	0.575065	0.124174	2.0977	0.442937	14.6966
Socs2	0.983494	0.0165056	4.08741	0.000448464	0.000104219	3.03512	2.57733	1.97336	-3.98575	12.3859	1.13055	0.179668	0.515013	0.124879	1.89896	0.397606	14.4957
Prkcz	0.957126	0.0428744	3.10566	0.000108522	3.26547e-05	3.13516	3.42126	2.05529	-3.54992	8.5191	0.259791	0.0646988	0.203655	0.0441034	0.487285	0.106216	14.3831
Epb41l4b	0.975845	0.0241546	3.69883	0.000128757	4.34344e-05	3.83662	3.61075	2.66197	-5.48969	10.9509	0.278068	0.130846	0.226501	0.0640371	0.655547	0.1775	14.1695
Prkaa2	0.969203	0.0307971	3.44905	0.000159854	4.47833e-05	3.71594	3.49498	2.46483	-4.49748	11.2996	0.289817	0.161883	0.219974	0.0651924	0.836158	0.219314	14.1675
Xrcc5	0.957729	0.0422705	3.12047	0.000125267	3.80098e-05	3.09834	3.21499	2.1258	-3.52812	12.2284	0.283943	0.0692008	0.220627	0.0478244	0.543082	0.119033	14.136
Miga1	0.983092	0.0169082	4.0629	0.000111527	2.61902e-05	2.61414	2.29077	1.78419	-4.99858	10.0054	0.281332	0.0408164	0.211488	0.0368026	0.539042	0.100667	13.998
Rhoj	0.935789	0.064211	2.67922	0.000328097	0.000141003	4.41838	5.49645	3.6391	-9.93877	12.841	1.02154	0.31865	0.498042	0.177764	2.10924	0.672612	13.8556
Dbi	0.967391	0.0326087	3.39002	0.00829128	0.00255212	3.42969	3.62391	2.78127	-6.29938	13.6664	21.8192	3.18512	0.738903	0.499685	24.3214	6.02698	13.8403
Selenbp1	0.966989	0.0330113	3.37734	0.000572559	0.000179491	2.91206	3.09791	2.13309	-5.78539	8.19912	2.19778	0.32542	0.62859	0.14183	2.7494	0.584012	13.7093
Ablim1	0.979871	0.0201288	3.88527	0.000676901	0.000229617	3.92038	4.47367	2.62098	-4.24793	9.50558	1.25131	0.344263	0.597911	0.15264	3.53517	1.01978	13.5904
Anks4b	0.978462	0.0215378	3.81617	9.8344e-05	2.9392e-05	4.25587	3.76737	3.10809	-6.36247	13.1322	0.320496	0.107875	0.24282	0.0602076	0.47043	0.14753	13.5707
Plekha6	0.976449	0.0235507	3.72477	0.000178862	4.22176e-05	3.80658	3.78186	2.01842	-3.06312	12.0415	0.329634	0.111086	0.245431	0.0593344	0.748689	0.211379	13.4827
Tmprss6	0.977657	0.022343	3.77865	0.000165204	5.44279e-05	3.52458	2.9744	2.71183	-5.11249	11.7885	0.567232	0.143934	0.368799	0.0827828	0.87318	0.232492	13.2374
Tox	0.987118	0.0128824	4.33892	0.000271412	0.000135782	4.79497	5.14052	3.19671	-6.07044	13.9115	0.477154	0.548725	0.260444	0.0755796	1.95929	0.711316	13.2075
Gpt2	0.977254	0.0227456	3.76038	0.000461995	0.000131457	3.44515	3.44739	2.18918	-6.2498	9.10674	1.15601	0.412243	0.548303	0.120225	1.97993	0.522682	13.0503
Mgst1	0.981481	0.0185185	3.97029	0.00311595	0.00118459	4.44306	4.61893	3.58094	-6.05555	16.7275	8.49151	2.28671	0.674282	0.231799	9.09412	3.11095	12.9882
Pbx1	0.961554	0.0384461	3.21929	0.00134656	0.000473681	2.43622	2.59477	1.77587	-4.39362	8.47158	2.26436	0.590013	0.770888	0.25521	7.54692	1.41674	12.9776
Cbs	0.986514	0.0134863	4.2925	0.000250593	9.18735e-05	3.77428	3.39323	2.98281	-7.37108	12.3092	1.12206	0.221472	0.464752	0.104051	1.44824	0.426465	12.8171
Ttr	0.99376	0.00623994	5.07052	0.00486753	0.00161336	6.07698	7.07765	4.0317	-7.4433	15.6603	17.3035	5.61495	0.58812	0.139741	17.2238	8.19158	12.7776
Cpq	0.954106	0.0458937	3.03445	0.000767287	0.000276877	2.71356	2.99743	1.86728	-3.66328	7.32565	1.78655	0.516055	0.738251	0.212202	4.12439	0.88795	12.6041
Samd4	0.897343	0.102657	2.16804	0.000354077	0.000162675	2.49683	1.59643	2.64816	-6.49566	9.6534	0.502611	0.155759	0.300261	0.102901	1.89943	0.376922	12.5823
Ccdc34	0.98289	0.0171095	4.05086	0.000311107	5.71098e-05	2.44112	2.34596	1.32127	-3.67361	8.58945	0.998695	0.108401	0.462141	0.08895	1.30622	0.255276	12.491
Hook1	0.967593	0.0324074	3.39642	0.000131967	4.09245e-05	3.05965	3.05918	2.15451	-4.20691	10.2587	0.313969	0.0929476	0.231723	0.0603541	0.646689	0.159097	12.4367
Pafah1b3	0.980676	0.0193237	3.92691	0.000314807	8.56863e-05	3.2993	3.47949	1.96607	-2.85559	7.2906	1.10117	0.174401	0.510444	0.0988165	1.38089	0.368649	12.3586
Fads6	0.991143	0.00885668	4.71769	0.000191556	5.2765e-05	3.40322	3.62821	1.88862	-2.90324	9.03223	0.442559	0.170209	0.300914	0.0652141	0.766186	0.213172	12.2319
Amy1	0.964171	0.0358293	3.2925	0.000147605	5.83143e-05	2.72835	2.23148	2.48959	-5.40267	10.7384	0.326371	0.126344	0.246736	0.0777709	1.00404	0.224732	12.1895
Ddah2	0.913647	0.0863527	2.359	0.000392172	0.00010925	4.02568	4.84992	2.88577	-8.50015	12.4136	1.62728	0.358333	0.559399	0.184756	2.02993	0.679651	12.0236
Myo1b	0.965378	0.0346216	3.32804	0.000340598	0.000115127	3.55259	3.34189	2.53467	-5.0198	10.3604	0.847258	0.33016	0.473238	0.118219	1.72624	0.51137	11.9925
Blnk	0.991143	0.00885668	4.71769	0.000199236	8.42845e-05	4.26676	4.37274	3.04028	-4.88766	12.0852	0.41188	0.115789	0.29047	0.0661036	0.880075	0.313633	11.9728
Tm4sf1	0.944646	0.0553543	2.83706	0.00113274	0.000404793	4.66103	5.59465	3.46746	-8.05862	13.2019	4.87924	1.35294	0.503916	0.257558	6.56857	2.63282	11.6287
Pkd2	0.95934	0.0406602	3.16099	0.000339196	0.000103413	2.68649	2.52443	2.06189	-5.83645	8.59944	0.845953	0.208411	0.492167	0.153828	1.82193	0.42425	11.537
Cep19	0.983092	0.0169082	4.0629	9.81099e-05	2.20187e-05	2.25505	2.33926	0.999676	-2.39111	5.90519	0.310052	0.0369436	0.240209	0.0343075	0.42826	0.0846852	11.404
Plcb4	0.985507	0.0144928	4.21951	0.000412223	0.000275922	3.08064	3.46826	3.20056	-10.0201	11.8045	0.922977	0.317669	0.496084	0.177933	2.75422	0.748276	11.3391
Jun	0.972021	0.0279791	3.54792	0.00417367	0.000919462	2.5292	2.55951	1.51773	-4.64558	8.26662	15.7963	2.53333	0.750653	0.463859	22.347	5.01015	11.2811
Sdc2	0.976852	0.0231481	3.74242	0.000388751	0.000134719	3.20267	2.85236	2.42325	-4.99133	11.0575	1.13446	0.439049	0.583551	0.134496	2.17672	0.619819	11.2473
Tmem176b	0.96558	0.0344203	3.33408	0.00269583	0.000662406	2.57024	2.55814	1.67044	-3.96852	8.32069	9.31919	1.3488	0.712141	0.408365	11.5104	2.65362	11.1488
Slc45a3	0.944444	0.0555556	2.83321	0.000121567	3.57554e-05	3.1165	3.47723	2.22973	-3.92847	8.84296	0.376632	0.0707196	0.265013	0.0572352	0.574974	0.160919	11.1354
Atp11a	0.985306	0.014694	4.20551	0.00022041	6.10043e-05	2.3687	2.14022	1.70157	-5.48521	9.29012	0.574413	0.108932	0.373368	0.0953667	1.09371	0.232951	11.1211
Itga6	0.949678	0.0503221	2.93768	0.000272236	8.50363e-05	3.44809	3.59741	2.6585	-6.64151	10.3881	0.531984	0.185483	0.356397	0.113782	1.21231	0.375929	11.1195
Plekha5	0.966787	0.0332126	3.37105	0.000462472	0.000187824	2.88065	2.91582	1.9628	-3.38651	8.60254	0.80483	0.51682	0.441906	0.119455	2.57657	0.668415	11.1042
Agtr1a	0.980072	0.0199275	3.89552	0.000142609	4.87626e-05	4.41131	4.03439	2.92426	-5.46518	13.9866	0.355744	0.146478	0.277415	0.0625563	0.865808	0.34508	11.068
Echdc3	0.98913	0.0108696	4.51086	0.00010617	4.28454e-05	3.40744	3.12102	2.76462	-5.89993	10.0767	0.406005	0.107121	0.300261	0.0683221	0.602371	0.186817	10.9869
Pter	0.970008	0.0299919	3.47638	0.000291388	0.000113607	2.47265	2.43411	1.92599	-5.56613	8.67298	0.825065	0.262782	0.49282	0.117329	1.76387	0.399931	10.9055
Gjb1	0.975845	0.0241546	3.69883	0.000249889	8.97739e-05	3.70273	2.89994	3.07068	-5.84352	12.6179	0.83094	0.269307	0.474543	0.120773	1.23896	0.423848	10.8235
Nr6a1	0.964775	0.0352254	3.31013	0.00030953	0.000125378	1.97216	1.78716	1.23005	-2.38292	7.21259	0.469321	0.338139	0.234334	0.0744242	2.38693	0.440095	10.6964
Sdc4	0.973229	0.0267713	3.59329	0.000902289	0.000297911	2.46354	2.51075	1.83614	-3.82325	9.59579	3.40862	0.528927	0.694517	0.236475	4.24609	0.978144	10.6942
Igf1r	0.904589	0.0954106	2.24929	0.000545465	0.000230539	2.64751	2.53357	2.68342	-10.3068	13.1468	0.95953	0.274341	0.475849	0.172118	2.98398	0.744013	10.6182
Myo1e	0.956924	0.0430757	3.10077	0.000379602	0.000168654	2.33252	2.1686	1.71193	-2.92153	10.2207	0.656005	0.314533	0.402089	0.101762	2.06834	0.455676	10.5874
Cuedc1	0.875403	0.124597	1.9496	0.000281245	0.000106697	3.39525	3.61418	3.09311	-9.88122	12.7895	0.571802	0.176972	0.387728	0.131231	1.2558	0.40297	10.5808
Pipox	0.992955	0.00704509	4.94835	0.000202498	8.92071e-05	3.63884	3.19112	3.07225	-7.41336	12.0172	0.795692	0.252237	0.435379	0.115566	1.1962	0.412995	10.5396
Pcbd1	0.981683	0.0183172	3.98143	0.00045205	0.000183378	3.66386	3.44312	2.78959	-7.69202	11.2543	2.09791	0.441089	0.564621	0.125937	2.59853	0.905062	10.5194
Scd2	0.980878	0.0191224	3.93759	0.000612408	0.000119095	2.80865	2.39868	2.10968	-6.30119	12.4116	1.74935	0.289328	0.583551	0.191151	2.37124	0.64781	10.2808
Nrn1	0.986715	0.013285	4.30774	0.000196212	9.12583e-05	3.26801	2.90022	2.92974	-6.89233	11.3291	0.81658	0.210971	0.410574	0.106573	1.22429	0.394571	10.1401
Fnbp1l	0.920089	0.0799114	2.44355	0.000441531	0.000148823	2.48013	2.29388	1.96745	-4.11594	8.95578	1.02872	0.293694	0.543734	0.197557	2.31202	0.58205	9.85156
Slc38a4	0.983293	0.0167069	4.07508	0.000385887	0.000149395	3.72755	3.19351	2.90878	-6.03214	12.4542	1.14621	0.581443	0.548303	0.144428	2.04279	0.773408	9.84549
Lgr4	0.991345	0.00865539	4.74088	0.000163803	6.17361e-05	3.04796	2.70628	1.96863	-3.24929	9.31899	0.312663	0.211502	0.238903	0.0679207	0.901056	0.281789	9.74624
St5	0.93438	0.06562	2.656	0.00023048	0.000104211	2.86607	2.81959	2.60459	-5.65856	12.0228	0.528721	0.157489	0.362272	0.102066	1.38309	0.418326	9.47595
Tnfaip8	0.947061	0.0529388	2.88423	0.000816635	0.000296772	3.31445	1.8555	3.37579	-7.00748	15.2618	1.74543	0.455539	0.656658	0.254673	3.0996	1.09231	9.40524
Spry1	0.949678	0.0503221	2.93768	0.000104712	3.70019e-05	3.27379	3.59491	2.51379	-6.2394	10.9243	0.382507	0.0912444	0.257833	0.0598388	0.511104	0.177951	9.40283
Tmem238	0.955717	0.0442834	3.07185	0.000262009	8.05112e-05	2.26221	2.44195	1.48953	-3.9974	6.60087	0.829634	0.115729	0.445822	0.0902138	1.06746	0.257738	9.36927
Ano6	0.939614	0.0603865	2.7447	0.000458669	0.000239238	2.03941	1.73961	2.3824	-8.51074	12.2026	0.795692	0.220631	0.489556	0.150362	2.67105	0.582995	9.34375
Mpzl1	0.943841	0.0561594	2.82176	0.000148553	5.56508e-05	2.68847	1.84767	2.4301	-5.29949	9.70159	0.400783	0.105597	0.300261	0.0872306	0.816692	0.235082	9.33991
Sh3rf1	0.988325	0.0116747	4.43859	0.000440502	0.000292409	2.14774	2.72704	2.42538	-8.01603	8.76683	0.682768	0.23545	0.372063	0.148436	2.8087	0.648767	9.29818
Ces1c	0.98289	0.0171095	4.05086	0.000553731	0.000185593	3.3621	3.30408	2.66624	-6.75381	13.2185	2.05809	0.625481	0.295039	0.1458	2.36402	0.865815	9.17988
F11r	0.970813	0.0291868	3.50442	0.000904677	0.000253813	2.7558	2.40587	2.0389	-4.7163	9.8176	2.44582	0.575927	0.719321	0.308377	3.78446	1.13615	9.17942
Ssbp2	0.921296	0.0787037	2.46009	0.000188306	9.76858e-05	2.10509	1.72109	2.22399	-5.39605	9.06612	0.430809	0.0926872	0.311358	0.0748636	1.22283	0.281184	9.15472
Rbm47	0.952295	0.0477053	2.99383	0.00102728	0.000421295	2.96375	2.4044	2.25177	-3.27878	8.81996	1.68146	0.945987	0.700392	0.211014	3.95247	1.2821	9.13668
Dtx3	0.975242	0.0247585	3.67352	0.000182593	4.63264e-05	2.44001	2.15104	1.81644	-6.19735	9.79212	0.511097	0.0794253	0.340078	0.0715332	0.730356	0.195756	9.10356
Cfi	0.973833	0.0261675	3.61672	0.000227984	8.81922e-05	3.19147	2.61736	2.7493	-5.83114	11.9731	0.91188	0.225583	0.443211	0.122352	1.19445	0.420763	9.05984
Gpc4	0.991747	0.00825282	4.78891	0.000154489	7.32481e-05	3.70871	3.13017	2.77208	-5.03889	12.2419	0.318538	0.281945	0.22389	0.0747659	0.962701	0.39762	8.97936
Slc22a18	0.951288	0.0487118	2.9719	0.000104715	3.92956e-05	2.35921	2.28917	1.82177	-4.39132	7.96516	0.294386	0.0738222	0.229112	0.0583797	0.513235	0.135798	8.9164
Mfsd6	0.957729	0.0422705	3.12047	0.000174896	5.30794e-05	2.66014	2.58047	1.93091	-3.61009	8.71998	0.353786	0.0840737	0.265666	0.0683763	0.680596	0.206301	8.77595
Col27a1	0.981481	0.0185185	3.97029	0.000310894	0.000101887	2.84498	2.45426	2.14879	-4.365	10.426	0.663185	0.248544	0.379243	0.114861	1.16298	0.377576	8.7629
Scai	0.946256	0.053744	2.86828	0.000209508	8.67695e-05	1.75159	1.5265	1.49499	-5.20704	8.02674	0.401436	0.119797	0.283943	0.0895521	1.33246	0.267359	8.72956
Foxa3	0.987721	0.0122786	4.38754	9.65194e-05	4.3139e-05	3.55936	3.14855	3.01416	-6.94659	12.4868	0.29047	0.139096	0.205614	0.0661036	0.464889	0.190872	8.66919
Pik3ip1	0.977657	0.022343	3.77865	0.000109685	4.38815e-05	3.42942	3.59677	2.89407	-6.20921	13.6778	0.326371	0.0579729	0.236945	0.0435231	0.452298	0.180011	8.61682
Apbb2	0.989332	0.0106683	4.52975	0.000603909	0.000427078	2.81601	3.43754	3.01079	-6.47722	11.6387	1.07376	0.571436	0.550914	0.251191	3.63386	1.19315	8.57646
Acot1	0.966586	0.0334138	3.3648	0.000101277	4.50682e-05	2.441	2.58227	2.13934	-5.62239	8.59544	0.407311	0.0688265	0.255875	0.0519359	0.494455	0.140928	8.56442
Gsta4	0.981079	0.0189211	3.94837	0.000122143	5.1423e-05	3.2743	3.23513	2.74685	-5.76421	12.8476	0.469974	0.124896	0.283943	0.0621386	0.596908	0.228242	8.56307
Spats2l	0.953301	0.0466989	3.01621	0.000123948	6.32733e-05	3.33377	3.33731	3.18728	-7.97609	11.5179	0.296997	0.0979106	0.222585	0.078872	0.59903	0.233905	8.53779
Akr1c20	0.993559	0.00644122	5.03857	0.000167354	9.35571e-05	3.41393	2.91848	3.13588	-7.43456	12.3213	0.633812	0.269687	0.342037	0.108607	1.09444	0.438131	8.52793
Specc1	0.963164	0.0368357	3.26375	0.000128384	5.22602e-05	2.28145	2.2746	1.728	-3.87873	8.13769	0.251958	0.0680509	0.201044	0.0537529	0.524108	0.142181	8.40988
Col18a1	0.975242	0.0247585	3.67352	0.000201036	9.4628e-05	3.12085	2.37364	2.76641	-4.05356	11.6907	0.649478	0.287928	0.372063	0.105201	1.12725	0.422712	8.32238
Cep290	0.959541	0.0404589	3.16617	0.00014918	5.38503e-05	1.82333	1.82557	1.20732	-3.18523	7.3237	0.424935	0.0892266	0.278068	0.0704701	0.787171	0.173195	8.28706
Itgb3bp	0.963164	0.0368357	3.26375	0.000124667	4.85713e-05	1.67753	1.55164	1.08441	-2.70333	6.66869	0.326371	0.0619434	0.247389	0.0547347	0.694965	0.141805	8.22131
Ctdspl	0.944042	0.0559581	2.82557	0.000400973	0.000183586	3.33588	3.86694	2.92208	-7.34725	10.9882	0.877937	0.343173	0.475849	0.190576	1.83745	0.749467	8.1785
Osgin1	0.963969	0.0360306	3.28669	0.000465684	0.000181798	2.041	2.07673	1.70841	-3.65811	7.39778	1.74739	0.30938	0.584856	0.173902	2.41787	0.611958	8.06411
Dusp16	0.970612	0.0293881	3.49734	0.000358393	0.000143848	1.74106	1.81726	1.05306	-2.89324	5.77041	0.704961	0.237902	0.427546	0.128172	1.92446	0.417258	8.03005
Deptor	0.963366	0.0366345	3.26944	0.000546763	0.000222963	2.5321	2.66479	1.73446	-4.66119	8.01514	1.11815	0.691357	0.567885	0.147937	2.7187	0.868804	7.92354
Pkp4	0.942029	0.057971	2.78809	0.000572994	0.000257413	2.00502	2.09351	1.47766	-2.65267	7.38025	1.21345	0.527994	0.605744	0.192052	3.05727	0.786537	7.79352
Stk39	0.9219	0.0780998	2.46845	0.000218144	0.000116414	2.06346	1.60188	2.10027	-6.74409	8.35695	0.376632	0.0992721	0.273499	0.0765451	1.16154	0.311567	7.6927
Vtn	0.972826	0.0271739	3.57795	0.000422096	0.000157764	3.42618	3.42547	2.80459	-6.66531	11.9555	1.50392	0.455088	0.22389	0.110175	1.43335	0.640168	7.67128
Nipsnap1	0.965982	0.0340177	3.34626	0.000312511	0.000154063	2.52051	2.6523	2.21915	-6.3969	7.9767	1.01958	0.296292	0.52611	0.136492	1.57592	0.51988	7.64046
Faah	0.977053	0.0229469	3.75136	0.000163871	6.71831e-05	3.11424	3.16499	2.43786	-3.46117	9.52911	0.407311	0.144195	0.295039	0.0803419	0.6351	0.268082	7.3778
Cyp2j5	0.9688	0.0311997	3.43565	0.000233338	0.000116809	3.31197	2.66884	2.96664	-6.13831	12.0742	0.708225	0.371172	0.382507	0.132777	1.23444	0.554993	7.36664
Pgm2l1	0.97182	0.0281804	3.54054	0.000235702	7.48061e-05	2.02672	1.91127	1.38392	-4.40516	6.80481	0.538512	0.134117	0.343995	0.108819	1.13984	0.315243	7.32812
Serpinh1	0.937802	0.0621981	2.71321	0.000282624	0.000142808	3.85032	4.54769	3.57794	-9.19853	13.663	1.04634	0.3943	0.473238	0.177238	1.35214	0.714927	7.28208
Mylk	0.988325	0.0116747	4.43859	0.000231663	9.86151e-05	3.0637	2.56846	2.40365	-4.20402	11.141	0.603133	0.450255	0.328329	0.100503	1.30335	0.548359	7.28185
Scrn2	0.953301	0.0466989	3.01621	7.65919e-05	3.12788e-05	1.92065	1.98314	1.73656	-5.00824	8.09476	0.294386	0.051567	0.232376	0.0436153	0.397653	0.105636	7.23005
Gab1	0.90781	0.09219	2.28718	0.000320589	0.000162556	2.28128	1.69894	2.44536	-5.08464	9.96182	0.515013	0.243179	0.333551	0.136373	1.75275	0.555458	7.19858
Id1	0.953905	0.046095	3.02986	0.000656138	0.000212176	2.28085	1.8224	1.91262	-4.41985	8.68111	2.51893	0.554691	0.447781	0.238222	3.4655	1.10018	7.18453
Spry2	0.930556	0.0694444	2.59525	0.000111048	4.81815e-05	3.25639	3.60958	2.89881	-8.76462	12.9416	0.335509	0.0906369	0.227154	0.0671885	0.563068	0.255897	7.16527
Mccc2	0.947262	0.0527375	2.88825	0.000162045	6.71395e-05	1.81163	1.98678	1.19157	-4.3362	6.10554	0.421018	0.117855	0.309399	0.0822404	0.79362	0.200972	7.15396
S100a11	0.966184	0.0338164	3.35241	0.00245673	0.000726002	3.29579	3.05673	2.50355	-5.61188	11.1201	6.13316	1.43253	0.675587	0.384635	7.69986	3.57954	7.08949
Mllt3	0.968398	0.0316023	3.42241	0.000296611	0.00016291	1.45243	1.61046	1.43319	-4.72426	6.1379	0.475849	0.144715	0.293734	0.0958657	1.89724	0.388978	7.08424
Mbp	0.949477	0.0505233	2.93348	0.000222706	0.000112176	4.35475	4.81463	4.10806	-9.60025	17.699	0.405352	0.17214	0.295039	0.112192	0.770072	0.478999	7.00099
Gramd1b	0.949879	0.0501208	2.9419	0.000192499	9.4034e-05	2.22186	1.62928	2.50661	-8.0638	12.1308	0.404047	0.0944717	0.293734	0.0806945	0.811792	0.259626	6.94725
C3	0.966586	0.0334138	3.3648	0.00121884	0.000424794	2.87573	3.08097	2.52158	-6.28768	9.20763	2.75326	0.916523	0.457572	0.204549	3.10125	1.28416	6.9449
Tmem176a	0.963164	0.0368357	3.26375	0.00141525	0.000455608	2.16708	2.16907	1.63119	-4.08756	8.04677	4.62206	0.90529	0.684726	0.332357	5.67919	1.77401	6.93756
Grk5	0.950684	0.0493156	2.95894	0.000250955	0.000138665	1.3511	1.61552	1.38517	-4.10133	5.37874	0.373368	0.124402	0.212794	0.0735347	1.98906	0.388652	6.91473
App	0.927335	0.0726651	2.54645	0.00254793	0.000946445	2.51397	2.12313	2.32257	-6.46869	9.34645	6.90731	2.11872	0.930809	0.505733	11.7038	4.27044	6.88993
Wtip	0.884662	0.115338	2.03734	0.00010675	4.44256e-05	2.57437	1.55857	2.64538	-7.41582	10.0471	0.383159	0.0969777	0.279373	0.0839435	0.52096	0.197753	6.78192
Msmo1	0.962963	0.037037	3.2581	0.000634951	0.000205374	1.90282	2.01501	1.34064	-3.1166	5.43787	1.85901	0.347317	0.505222	0.212679	2.48794	0.704241	6.72229
Fry	0.953905	0.046095	3.02986	0.000179656	0.000110167	1.9103	1.81511	2.14603	-7.05219	9.98257	0.295039	0.076263	0.214099	0.0617264	0.867133	0.247176	6.70165
Ezr	0.951087	0.048913	2.96756	0.000737285	0.000216071	2.71834	2.40552	2.33283	-5.0499	11.6855	1.97454	0.398851	0.615535	0.229413	2.58928	1.0579	6.65329
Lamc1	0.91244	0.0875604	2.34379	0.00016878	7.57851e-05	2.68619	2.71055	2.42337	-6.21559	9.14943	0.342037	0.156285	0.258486	0.105559	0.815225	0.332658	6.58287
Hes1	0.971014	0.0289855	3.51155	0.00110073	0.000309873	2.59474	2.13151	1.89603	-4.54718	7.86705	3.02285	0.752579	0.559399	0.301027	4.3258	1.71214	6.55575
Sdc1	0.965982	0.0340177	3.34626	0.000105668	5.01732e-05	2.4468	2.424	2.10163	-4.35439	9.36968	0.366841	0.0984802	0.27154	0.0656155	0.52668	0.197302	6.53151
Apoe	0.932568	0.0674316	2.62683	0.0236415	0.011213	2.42619	1.64884	3.00458	-4.32044	11.938	110.289	29.0275	0.745431	0.614498	124.701	46.7468	6.47208
Pak1	0.953905	0.046095	3.02986	0.000204427	0.00010656	3.20319	3.48986	3.09784	-5.71652	12.1004	0.387076	0.210141	0.287859	0.123529	0.813822	0.406216	6.41733
Adck5	0.928341	0.0716586	2.56149	0.000106755	4.56099e-05	1.54797	1.66425	1.04539	-3.7244	5.87025	0.33094	0.0688862	0.259138	0.0616071	0.557566	0.138069	6.25117
Cald1	0.896538	0.103462	2.15933	0.000824604	0.000382239	2.55341	2.01701	2.7724	-5.14052	12.5076	2.61227	0.841876	0.731723	0.335758	4.03248	1.65172	6.23383
Serping1	0.965982	0.0340177	3.34626	0.000309041	0.000176845	2.89718	2.29151	2.9344	-4.59373	12.2429	1.09008	0.441702	0.52154	0.161405	1.63278	0.761185	6.21459
Nudt4	0.951288	0.0487118	2.9719	0.000483489	0.00018747	1.76346	1.99423	1.19397	-3.76313	4.5754	1.63969	0.297285	0.597258	0.20469	2.24003	0.636302	6.20805
Cenpv	0.945048	0.0549517	2.84478	0.000145115	6.66601e-05	2.00562	2.02772	1.81034	-4.19197	6.83366	0.457572	0.133737	0.309399	0.0969289	0.700282	0.22825	6.15334
Ggct	0.950081	0.0499195	2.94614	0.000214973	7.6706e-05	1.76677	1.88669	1.29012	-3.62976	5.96423	0.701697	0.105141	0.390339	0.0881201	0.896476	0.262023	6.04474
Egr1	0.96256	0.0374396	3.24687	0.00133504	0.000469422	2.38414	2.43054	2.16573	-5.59264	10.075	5.17755	1.43658	0.565927	0.213791	7.38502	2.91858	6.0327
Tes	0.970008	0.0299919	3.47638	0.000207302	7.42171e-05	2.95132	2.94122	2.51719	-5.64051	10.7401	0.48564	0.129913	0.329634	0.0934954	0.74151	0.373938	5.8524
Idi1	0.952295	0.0477053	2.99383	0.000509235	0.000214601	2.0027	2.24503	1.66318	-5.36668	7.25816	1.63381	0.364354	0.493473	0.191791	2.14655	0.739945	5.80974
Dapk1	0.924114	0.0758857	2.49961	0.000687326	0.000403845	1.96853	2.12168	1.74144	-2.73344	7.28251	1.18995	0.694872	0.577023	0.221738	3.41448	1.15781	5.80538
Glipr1	0.953704	0.0462963	3.02529	0.000270018	0.000102547	4.00864	3.43162	3.98354	-8.98781	15.5932	0.51893	0.220745	0.30483	0.134599	0.762423	0.537295	5.68827
Gcnt2	0.963969	0.0360306	3.28669	0.00029687	0.000248223	2.83991	3.18614	2.69594	-5.33112	10.1924	0.479765	0.520183	0.284595	0.109833	1.48467	0.748161	5.63559
Fn1	0.985507	0.0144928	4.21951	0.00109106	0.000555467	2.97748	3.01026	2.42228	-5.76277	10.2231	2.13316	1.18374	0.689948	0.210331	3.42328	1.8263	5.58108
Odc1	0.947665	0.0523349	2.89634	0.000312477	0.000116424	1.65421	1.76898	1.22941	-3.97101	5.36626	1.10248	0.196564	0.482376	0.145106	1.37702	0.418122	5.44789
Gstm1	0.973833	0.0261675	3.61672	0.00146031	0.000760239	2.4428	2.42847	2.25673	-6.04468	9.98605	4.64687	1.20873	0.539817	0.289333	4.78141	2.14665	5.44105
Etv5	0.932568	0.0674316	2.62683	0.000135634	5.54264e-05	2.01177	1.75903	1.88109	-6.01138	8.42226	0.285901	0.105065	0.216057	0.0860481	0.61911	0.230282	5.40863
Sfn	0.934179	0.0658213	2.65272	7.40265e-05	2.57676e-05	2.26405	2.22084	2.16428	-7.22775	10.059	0.284595	0.0612436	0.205614	0.0544635	0.352519	0.147853	5.39807
Tsc22d1	0.967391	0.0326087	3.39002	0.000617724	0.000275036	1.94977	1.82152	1.62621	-3.97362	7.09845	2.21149	0.556015	0.646214	0.258481	3.12854	1.13821	5.35923
Sema6a	0.997786	0.00221417	6.11066	0.000488559	0.000638381	3.41807	4.63485	3.92	-11.0548	11.3933	1.12337	1.01949	0.569191	0.262603	3.48009	2.23181	5.32986
Fosb	0.952899	0.0471014	3.0072	0.000658209	0.000260926	2.25891	2.11759	2.53168	-6.68246	11.1391	2.72715	0.846123	0.377937	0.202802	3.87793	1.64487	5.32559
Syne2	0.967391	0.0326087	3.39002	0.0003947	0.0001779	1.85626	1.77448	1.24894	-3.50787	6.02942	0.755875	0.294985	0.434073	0.157885	1.66411	0.585073	5.27973
Wwtr1	0.989533	0.010467	4.54901	0.000266402	0.000195948	2.63409	3.07326	3.01111	-6.31691	10.8833	0.614883	0.38279	0.398172	0.210228	1.52849	0.772373	5.21273
Crybg1	0.927536	0.0724638	2.54945	0.000217774	8.8161e-05	1.91065	1.75272	1.61142	-3.35105	5.92918	0.365535	0.145024	0.266319	0.115572	0.940175	0.347598	5.16788
Id2	0.964372	0.035628	3.29834	0.0042436	0.00114043	2.13406	2.14779	1.47012	-2.91487	7.35782	10.2807	2.4589	0.774151	0.577538	12.9335	5.38856	5.12213
Agpat2	0.951691	0.0483092	2.98062	0.000294642	0.000152515	1.76292	1.84603	1.72645	-4.78732	6.23703	1.05352	0.239111	0.518277	0.140983	1.40111	0.486352	5.07873
Tcf7l1	0.986111	0.0138889	4.26268	0.000261764	0.00025126	2.20288	2.1523	2.99563	-6.56671	11.2077	0.442559	0.287245	0.302872	0.169954	1.42207	0.621068	5.04396
Cryz	0.953905	0.046095	3.02986	0.000103189	4.4972e-05	1.68976	1.74724	1.5567	-4.91078	8.42531	0.362924	0.0819149	0.261097	0.0676875	0.458569	0.154367	5.01965
Ggact	0.970612	0.0293881	3.49734	0.000100952	6.11172e-05	1.87493	2.06867	1.88794	-5.92894	9.25195	0.313969	0.134811	0.25	0.0832276	0.605021	0.226677	5.00435
Stox2	0.996779	0.00322061	5.73495	0.000297644	0.000570564	2.64013	3.65588	3.65381	-10.1425	10.6044	0.465405	0.364316	0.256527	0.164215	1.90501	1.01822	4.93949
Tob1	0.955717	0.0442834	3.07185	0.000253653	9.83151e-05	1.65981	1.77373	1.15228	-2.70732	4.97593	0.79047	0.174944	0.439948	0.134236	1.11571	0.375799	4.9278
Adk	0.983293	0.0167069	4.07508	0.00131963	0.000862108	2.78247	3.25342	2.29875	-6.0567	8.70011	4.69321	4.35967	0.800261	0.250285	8.26528	4.68787	4.90583
Ephx1	0.929952	0.0700483	2.58595	0.00032025	0.000134793	2.02455	2.13466	1.68402	-2.95567	8.56077	0.951044	0.262619	0.476501	0.166347	1.30105	0.540919	4.86956
Chac2	0.955918	0.0440821	3.07662	0.000119499	5.76615e-05	1.53297	1.65876	1.25442	-4.73874	4.97169	0.368146	0.100314	0.276762	0.0773966	0.588014	0.186103	4.84359
Akap13	0.939614	0.0603865	2.7447	0.00167803	0.000735002	1.66724	1.66255	1.40348	-3.69618	6.02116	2.9393	1.22943	0.824413	0.448872	7.98066	2.75547	4.82881
Dab2ip	0.951087	0.048913	2.96756	0.000236746	0.000119964	2.66789	3.17828	2.48287	-6.56881	10.0643	0.619452	0.289832	0.398172	0.177911	1.03501	0.57191	4.82819
Slc22a23	0.952093	0.0479066	2.98941	0.000195986	0.000119586	2.77755	2.85198	2.31209	-3.81954	9.45797	0.366188	0.509102	0.251958	0.0965438	0.986474	0.572862	4.78297
Ugt2b34	0.949074	0.0509259	2.92511	0.000106939	6.5836e-05	2.55584	2.01093	2.65271	-4.99121	10.8644	0.319843	0.158091	0.227154	0.0949003	0.557823	0.299856	4.75464
Ecscr	0.986111	0.0138889	4.26268	0.000176308	0.000118244	3.71169	4.89319	3.6649	-8.84462	11.1666	0.752611	0.386566	0.366841	0.189247	0.950238	0.74441	4.73796
Hmgcs1	0.943438	0.056562	2.81419	0.000760301	0.000327569	1.67788	1.78954	1.39494	-4.68828	5.82982	2.3329	0.526833	0.549608	0.279049	3.13166	1.11542	4.71082
Timp2	0.950684	0.0493156	2.95894	0.000615065	0.000232145	2.74637	2.28646	2.95215	-8.75158	14.2352	1.42037	0.55659	0.541775	0.211665	1.79339	1.06338	4.63175
Glipr2	0.96558	0.0344203	3.33408	0.000124976	6.05144e-05	2.61168	2.47977	2.85313	-9.40904	15.3543	0.319843	0.105325	0.221279	0.0726994	0.491376	0.278249	4.61211
Aldh1a1	0.980274	0.0197262	3.90588	0.000391605	0.000268876	3.07099	2.80871	3.0292	-7.68445	12.1811	1.24021	0.905859	0.486945	0.168614	1.83005	1.23067	4.56667
Gsta3	0.997383	0.00261675	5.9432	0.00100127	0.00095009	4.41668	5.00732	3.83992	-8.09967	17.4428	3.71279	2.88647	0.477807	0.152065	3.74898	3.63295	4.55774
Thra	0.899356	0.100644	2.19009	0.0002764	0.000116431	1.83187	1.92528	1.48864	-4.10311	6.48528	0.854439	0.255796	0.454961	0.179153	1.24482	0.522143	4.36728
Dock9	0.976248	0.023752	3.71605	0.000157637	0.000122241	1.67875	1.73473	2.29028	-6.00464	9.40819	0.263055	0.168717	0.210183	0.117833	0.892041	0.348283	4.2997
Bmp6	0.995169	0.00483092	5.32787	0.000141653	0.000220981	2.77913	3.6771	3.60615	-10.5381	11.226	0.335509	0.3081	0.22846	0.161308	1.0447	0.678078	4.28177
S100a16	0.98913	0.0108696	4.51086	0.000336429	0.000201154	2.88335	3.47397	3.00544	-5.89094	10.4084	1.547	0.670203	0.567232	0.25348	1.92766	1.3103	4.24187
Amotl2	0.960548	0.0394525	3.19241	0.00019233	0.000114136	2.924	3.20648	2.96151	-5.82248	10.8677	0.609661	0.343308	0.364883	0.192095	0.954934	0.660051	4.23032
Pmepa1	0.957528	0.0424718	3.11551	0.000139654	7.65599e-05	2.25258	1.79867	2.31493	-4.99949	9.86559	0.450392	0.172037	0.293734	0.10871	0.630579	0.336002	4.22744
Ptprs	0.974436	0.0255636	3.64069	0.000148119	6.68148e-05	2.74896	2.64503	2.32054	-4.91781	11.3898	0.27154	0.145024	0.214752	0.0819854	0.478939	0.315128	4.17794
Pex11a	0.95471	0.0452899	3.04832	9.02205e-05	5.22357e-05	1.87492	1.97291	1.88639	-4.98949	7.55924	0.256527	0.11293	0.203655	0.0693147	0.371789	0.169267	4.11819
Errfi1	0.967593	0.0324074	3.39642	0.000642486	0.000416796	2.20989	2.52785	1.98885	-6.266	8.50428	2.38055	1.92999	0.620757	0.202932	3.79921	2.04261	4.11035
Gadd45a	0.957729	0.0422705	3.12047	0.000104234	5.35802e-05	1.685	1.66254	1.31628	-3.98407	5.95153	0.291775	0.0726072	0.214752	0.0583526	0.42204	0.17572	4.04697
Anxa2	0.951892	0.0481079	2.98501	0.00162673	0.000602261	2.32693	1.88473	2.44273	-6.57209	11.6871	3.81984	1.17145	0.685379	0.421616	4.86821	2.80356	4.04058
Rab20	0.945652	0.0543478	2.85647	0.000165545	7.41444e-05	1.54682	1.51795	1.34217	-4.19215	6.0254	0.548956	0.141537	0.338773	0.106595	0.755075	0.29027	4.02372
Upp1	0.970209	0.0297907	3.48332	7.72692e-05	4.78541e-05	2.81165	3.36473	2.93618	-5.17046	11.2499	0.312663	0.135429	0.223238	0.0956922	0.376893	0.264607	4.00478
Net1	0.953704	0.0462963	3.02529	0.000138712	6.96885e-05	2.13703	2.21604	1.84365	-3.95864	7.51352	0.343995	0.141916	0.247389	0.0906586	0.49334	0.267523	3.9409
Hnf4a	0.986715	0.013285	4.30774	0.000134999	9.7299e-05	2.64083	2.48995	2.81656	-6.50574	11.5688	0.325065	0.325756	0.218668	0.108498	0.638579	0.430029	3.92154
Me1	0.984702	0.0152979	4.16462	0.000266794	0.000171321	3.0133	2.62269	2.9129	-6.26274	11.8076	0.676893	0.733199	0.365535	0.134854	1.10715	0.851194	3.91941
Pde3b	0.973833	0.0261675	3.61672	0.000287099	0.000198337	1.72334	1.83004	1.66847	-4.49972	6.2668	0.551567	0.459167	0.324413	0.138499	1.62962	0.73011	3.84652
Cited2	0.941023	0.0589775	2.76981	0.000562771	0.000204494	1.77075	1.55911	1.44857	-3.07673	5.84506	1.57376	0.390921	0.498695	0.222839	1.94964	0.907857	3.80273
Ryk	0.891103	0.108897	2.10206	0.000229992	0.000132022	2.06164	1.69366	2.41831	-3.8758	11.8825	0.593342	0.272328	0.387728	0.186297	1.02184	0.554158	3.80158
Etfbkmt	0.938808	0.0611916	2.7306	0.000112303	7.22227e-05	1.42726	1.55358	1.44551	-3.50877	5.96573	0.266971	0.142573	0.211488	0.0807216	0.65339	0.24753	3.76744
Serpina1c	0.98289	0.0171095	4.05086	0.00126207	0.00112031	3.042	3.24244	3.12652	-7.22326	13.1414	5.30157	3.2464	0.367493	0.186118	5.4415	4.48513	3.69065
Fggy	0.969203	0.0307971	3.44905	0.000291716	0.000214864	1.81037	1.85134	1.81538	-5.30455	7.99421	0.687337	0.788829	0.406658	0.127575	1.87476	0.920686	3.6864
Rbp1	0.959944	0.0400564	3.17659	0.000160046	0.000113628	2.26968	1.90288	2.33257	-5.32479	11.1112	0.597911	0.250751	0.336162	0.0905338	0.757925	0.47631	3.61161
Gja1	0.980274	0.0197262	3.90588	0.000184397	0.000146496	4.18933	5.28973	3.91054	-10.6957	13.0918	0.592689	0.472787	0.33094	0.167307	0.814144	0.959131	3.55605
Serpinb6b	0.96095	0.0390499	3.20308	0.000161032	8.93314e-05	2.51918	2.43816	2.52838	-6.16135	11.7795	0.469974	0.193239	0.251958	0.0992992	0.575612	0.408937	3.54594
Cks1b	0.941828	0.0581723	2.78441	0.000108279	3.90667e-05	1.55501	1.6725	1.5784	-4.63854	6.11464	0.279373	0.0734208	0.207572	0.0598225	0.356418	0.157156	3.52665
Ccnd1	0.943237	0.0567633	2.81043	0.00132658	0.000587431	2.36851	1.93587	2.2975	-3.89764	10.5017	4.1299	1.68979	0.580287	0.419604	4.66667	3.14109	3.51886
Tceal9	0.894324	0.105676	2.13569	0.00067043	0.000253786	1.50179	1.56602	1.39108	-3.27383	6.45458	2.51501	0.629761	0.634465	0.329444	3.07163	1.32155	3.49057
St3gal5	0.943237	0.0567633	2.81043	0.00135524	0.00070635	1.74387	1.5801	1.79117	-3.75782	7.44598	3.12598	1.54164	0.810052	0.453434	5.64652	2.85788	3.44549
Fdps	0.969002	0.0309984	3.44233	0.000527985	0.000363308	1.74461	2.10656	2.10804	-6.9177	8.8267	1.87141	0.58588	0.506527	0.229711	2.27494	1.15823	3.42667
Ptprd	0.992351	0.00764895	4.86551	0.000324999	0.000277666	4.04467	3.27583	3.22954	-5.44168	16.1895	0.729112	1.87898	0.266319	0.0864766	1.62073	1.94146	3.37649
C4bp	0.957931	0.0420692	3.12546	0.000160047	0.000125161	2.48606	2.14982	2.81997	-6.16278	11.2541	0.426893	0.364039	0.281984	0.134936	0.774586	0.58035	3.31812
Tanc1	0.984501	0.0154992	4.15135	0.000400053	0.000334062	1.5874	1.81045	2.38104	-7.19889	9.46222	0.791123	0.523801	0.486945	0.272328	2.30569	1.14336	3.20116
Nit2	0.959742	0.0402576	3.17136	0.000263668	0.000165707	1.31413	1.51473	1.47625	-5.63742	5.21923	1.05352	0.279711	0.505222	0.162246	1.35745	0.56338	3.16637
Aldh7a1	0.970411	0.0295894	3.4903	0.00031088	0.000201038	1.52699	1.50184	1.7637	-5.53758	7.51145	1.12728	0.421334	0.51436	0.186606	1.48558	0.73533	3.08498
Stard10	0.974839	0.025161	3.65698	0.000627412	0.000461123	2.41827	2.48337	2.53221	-7.82116	10.6162	1.93473	0.981054	0.494778	0.206187	2.24381	1.76101	3.08126
Pxmp2	0.972625	0.0273752	3.57036	0.000156258	0.000130721	1.67237	1.66041	2.13516	-6.03809	8.2097	0.617493	0.272887	0.37141	0.133173	0.925163	0.506957	3.05197
Ralgapa2	0.974839	0.025161	3.65698	0.000805416	0.000776718	1.21692	1.57465	1.99271	-5.966	5.75785	1.47715	1.26541	0.587467	0.322686	5.54009	2.20964	3.05111
Fga	0.944646	0.0553543	2.83706	0.000201325	0.000138013	2.0155	2.08606	2.45175	-7.80217	10.8308	0.720627	0.380463	0.253264	0.122221	0.914552	0.606657	3.03842
Cd14	0.955918	0.0440821	3.07662	0.000171361	0.000100315	2.47615	2.81436	2.96857	-7.66289	12.4013	0.479112	0.299264	0.262402	0.122384	0.623785	0.521462	2.96203
Bok	0.979469	0.0205314	3.86505	7.09571e-05	5.9704e-05	2.42594	2.83447	2.9421	-5.40113	9.71818	0.29047	0.164291	0.20953	0.111438	0.385352	0.318971	2.9308
Galm	0.955515	0.0444847	3.06711	0.000145525	0.000110959	1.50602	1.66126	1.78163	-4.72825	7.58762	0.414491	0.288525	0.281332	0.110793	0.750276	0.390137	2.89625
Cmbl	0.945451	0.0545491	2.85256	0.000134297	0.000119006	1.97299	1.55971	2.92367	-5.94596	13.0116	0.549608	0.284066	0.347911	0.133552	0.759252	0.528982	2.83185
Abcc3	0.963164	0.0368357	3.26375	0.000229047	0.000181848	1.75962	2.18851	2.07101	-5.87212	7.19347	0.554178	0.361653	0.368146	0.17304	1.04922	0.653291	2.82603
Tcea3	0.973229	0.0267713	3.59329	0.000108331	9.74343e-05	2.07359	2.31461	2.49797	-5.85203	9.3326	0.309399	0.178128	0.217363	0.097059	0.454086	0.339425	2.77407
Coq8a	0.949678	0.0503221	2.93768	0.000155351	0.000124222	1.36482	1.50373	1.79964	-5.97604	6.55563	0.51893	0.203448	0.338773	0.119688	0.799451	0.394971	2.7625
Cpb2	0.93901	0.0609903	2.73411	0.000111877	0.000111232	2.02586	1.60441	2.89878	-7.36912	11.8459	0.46671	0.316405	0.281332	0.140164	0.760193	0.562687	2.73695
Trf	0.959541	0.0404589	3.16617	0.00136533	0.00110524	1.91493	2.10398	3.0642	-9.89199	12.5182	4.86749	2.34927	0.372063	0.288856	4.69676	3.30101	2.72461
Sparc	0.995773	0.00422705	5.46201	0.000977827	0.000952113	3.25123	4.32807	3.58917	-9.28741	11.3337	4.10705	3.25154	0.668407	0.303517	4.93616	5.93498	2.70407
Pam	0.972424	0.0275765	3.56283	0.000187033	0.000169494	1.61115	1.91612	2.38333	-8.48123	8.44291	0.367493	0.280107	0.250653	0.146164	1.25205	0.748054	2.69665
Prelp	0.958937	0.0410628	3.15072	0.000114731	0.00010633	3.09702	3.52807	3.22663	-7.45185	12.051	0.38577	0.291709	0.221279	0.108471	0.451241	0.520382	2.68554
Rbp4	0.975845	0.0241546	3.69883	0.00072185	0.000833475	3.09381	3.7236	3.34872	-7.54968	13.1733	2.92428	2.7678	0.35705	0.162154	3.09356	3.64098	2.62866
Elovl6	0.972826	0.0271739	3.57795	0.000379925	0.000297013	2.36502	2.39738	1.88057	-3.6977	7.84595	0.856397	1.61517	0.38577	0.10948	1.60779	1.44855	2.62501
Urah	0.976852	0.0231481	3.74242	0.000230184	0.000235315	2.57508	2.41572	2.92547	-7.91425	11.3615	0.940601	0.565567	0.424282	0.125801	1.19705	1.18034	2.61153
Gadd45b	0.952295	0.0477053	2.99383	0.00025684	0.000131319	1.92297	1.95755	2.18688	-7.78917	8.67241	0.653394	0.28297	0.29047	0.119661	0.777647	0.57857	2.58463
C2	0.948873	0.0511272	2.92096	0.000140734	7.99437e-05	1.58268	1.57295	2.06289	-4.05983	7.52635	0.471279	0.19088	0.295039	0.102998	0.570895	0.368075	2.45479
Apoc1	0.978663	0.0213366	3.82577	0.00368816	0.00410966	3.30924	3.84355	3.90161	-7.33568	15.1349	9.76697	7.40559	0.541123	0.330269	9.71282	13.5375	2.37429
Fermt2	0.971618	0.0283816	3.53322	0.00034001	0.000326387	2.0405	2.05789	3.05951	-6.9712	11.5369	1.18081	0.880138	0.563316	0.323857	1.91052	1.64568	2.36888
Cracr2b	0.984501	0.0154992	4.15135	0.000125182	9.70381e-05	2.16064	1.62193	2.83316	-9.11166	10.9116	0.429504	0.260667	0.293734	0.173935	0.581316	0.533357	2.35493
Amotl1	0.990539	0.00946055	4.65112	0.000211988	0.000252916	3.03627	4.04777	3.57227	-9.31929	10.944	0.689948	0.755644	0.403394	0.247329	1.10571	1.44191	2.32831
Mmp14	0.966989	0.0330113	3.37734	0.000158357	0.000127238	1.76483	1.79604	2.43452	-6.72126	9.88837	0.443211	0.279835	0.306789	0.176094	0.700501	0.545091	2.268
Sesn3	0.963366	0.0366345	3.26944	0.000135423	9.97721e-05	1.33951	1.61797	1.55372	-4.10984	5.08788	0.313316	0.154793	0.227807	0.113364	0.721456	0.435522	2.21894
Capg	0.956924	0.0430757	3.10077	0.000263805	0.000221027	2.58564	1.84346	3.59578	-9.4397	14.5348	0.721932	0.454069	0.379896	0.186367	0.901827	1.05653	2.20704
Chchd10	0.964775	0.0352254	3.31013	0.000533173	0.00071259	2.78622	3.2307	3.53562	-7.87241	16.1174	1.99804	1.34858	0.336162	0.135879	1.77189	2.23802	2.20591
Sema3f	0.995773	0.00422705	5.46201	9.94745e-05	0.000113088	3.18194	4.29386	3.51031	-9.05097	11.0612	0.295692	0.347729	0.227807	0.177526	0.470059	0.679975	2.19964
Fkbp9	0.974436	0.0255636	3.64069	0.000129314	9.56709e-05	1.91465	1.68367	2.4802	-5.29664	8.33482	0.387076	0.255318	0.265013	0.173588	0.564657	0.492779	2.19393
Aldh1l1	0.963366	0.0366345	3.26944	0.000239153	0.000239519	1.55399	1.52819	2.41231	-7.00769	9.59711	0.89752	0.558222	0.462794	0.183763	1.36317	0.974391	2.17402
Sorl1	0.969203	0.0307971	3.44905	0.000157911	0.000158294	3.11799	3.38432	3.88271	-8.55162	13.7378	0.295039	0.230975	0.224543	0.135131	0.503549	0.736102	2.13294
Fgg	0.957327	0.0426731	3.11058	0.000186913	0.000184948	1.83532	2.01958	2.53701	-7.18324	10.2413	0.803525	0.65149	0.208877	0.118294	0.92836	0.800669	2.12801
Aldob	0.979871	0.0201288	3.88527	0.000616021	0.000880158	3.36649	3.8847	3.68373	-9.04062	13.5822	2.42428	2.69703	0.392298	0.15545	2.54532	4.05137	2.11504
G0s2	0.965378	0.0346216	3.32804	0.000189623	0.000248924	1.87187	2.29844	2.66793	-7.49611	10.043	0.622063	0.343699	0.374021	0.116401	0.858598	0.767698	2.09351
Gc	0.979066	0.020934	3.84523	0.000369582	0.000381428	1.90809	2.10013	2.54099	-6.69021	11.1922	1.39687	1.32664	0.304178	0.153134	1.6263	1.48664	2.08735
Hmgcs2	0.96256	0.0374396	3.24687	0.000342144	0.000414466	2.16501	2.29688	2.90062	-8.48032	10.1164	1.17298	1.39341	0.411227	0.19817	1.76508	1.83345	2.08427
Ccnd2	0.940419	0.0595813	2.75898	0.000842706	0.00061861	2.06473	1.887	2.94876	-10.0916	11.8331	2.73499	1.58055	0.545039	0.378608	3.5615	3.52945	2.08348
Slc25a13	0.966184	0.0338164	3.35241	0.000200769	0.000199225	1.72073	1.9374	2.12497	-6.0493	7.52134	0.460836	0.704874	0.281984	0.127581	0.96389	0.805758	2.05843
Tinagl1	0.990539	0.00946055	4.65112	0.000439013	0.000493942	2.88444	4.12366	3.45925	-9.28352	10.3954	2.01371	1.85626	0.546345	0.279895	2.45618	3.49439	2.02745
Cpd	0.9531	0.0469002	3.0117	0.000294935	0.000229081	1.68771	1.82934	2.16027	-6.2243	7.88423	0.831593	0.590816	0.464099	0.273061	1.4109	1.17974	2.0184
Rida	0.97182	0.0281804	3.54054	0.000643275	0.000609641	1.99338	2.19338	2.41164	-7.53561	12.8196	2.29765	1.34304	0.501958	0.224889	2.51178	2.5637	1.95301
Meis2	0.994364	0.00563607	5.17291	0.000298801	0.000725914	2.27524	3.41989	3.7911	-9.56087	11.0399	0.633812	1.18695	0.375326	0.284489	2.09302	2.61891	1.81836
Itgb5	0.960749	0.0392512	3.19773	0.000211928	0.000196792	1.82757	2.41062	2.43414	-4.78093	7.49312	0.505222	0.430734	0.340078	0.193337	0.832439	0.841712	1.80744
Trove2	0.954911	0.0450886	3.05299	0.000119864	8.12253e-05	1.42446	1.54993	1.74549	-5.37081	7.10184	0.351175	0.202368	0.249347	0.14337	0.51444	0.410529	1.78502
Egfr	0.949678	0.0503221	2.93768	0.000367755	0.000898997	2.79083	2.55139	3.19166	-7.71532	13.9968	2.06789	7.22403	0.307441	0.125872	4.49376	7.11329	1.76308
Igf1	0.977456	0.0225443	3.76947	0.000612789	0.000665267	1.79054	1.9506	2.84378	-6.88941	10.5274	1.37272	1.43982	0.448433	0.335926	2.40461	2.6354	1.63374
Ntn4	0.988124	0.011876	4.42129	0.000115977	0.000204445	2.47148	3.16676	3.44867	-10.2951	10.5295	0.270235	0.466924	0.213446	0.167247	0.650027	0.994915	1.61474
Tmsb10	0.961151	0.0388486	3.20846	0.00462415	0.00320785	2.42486	2.70396	3.21638	-8.32022	15.1575	10.4785	6.63182	0.686031	0.508879	12.5309	19.1494	1.58677
Car8	0.975443	0.0245572	3.68189	0.000222832	0.000292953	1.51411	1.88979	2.92454	-7.47995	10.4345	0.752611	0.772741	0.458877	0.292305	1.41612	1.44782	1.48096
B4galnt1	0.950483	0.0495169	2.95466	0.000267114	0.000196292	2.04737	2.12117	2.61328	-4.26721	7.92416	0.42624	0.292278	0.285901	0.180303	0.57069	0.894518	1.30619
Cd59a	0.979066	0.020934	3.84523	0.000215942	0.000257888	1.71881	2.08182	2.7904	-6.19999	10.3916	0.874674	0.794177	0.449086	0.272822	1.12413	1.52468	1.26726
Igfbp7	0.996981	0.00301932	5.7997	0.00139986	0.00227036	2.55902	3.81063	3.61122	-10.292	10.3281	5.40078	7.49524	0.745431	0.339897	7.00349	14.1462	1.26692
Upb1	0.968398	0.0316023	3.42241	0.000169782	0.000273068	1.30771	1.59508	2.61032	-5.90509	8.87845	0.533943	0.504003	0.3453	0.182196	0.855578	0.89262	1.25344
Col4a2	0.995572	0.00442834	5.41529	9.60336e-05	0.000160896	2.18739	3.15129	3.32053	-8.90635	9.85912	0.259791	0.472717	0.201697	0.208356	0.50891	0.889245	1.25183
Nr2f2	0.993559	0.00644122	5.03857	0.000333565	0.000491819	2.08076	2.70496	3.21848	-6.73435	11.4257	1.04243	1.37084	0.487598	0.306517	1.54127	2.71775	1.18003
Dpyd	0.969203	0.0307971	3.44905	0.000226309	0.000628924	2.4329	2.37809	3.52458	-9.40323	13.9981	1.22063	4.75255	0.214752	0.120296	2.26775	4.73648	1.16483
Ttc36	0.943841	0.0561594	2.82176	0.000316325	0.000484734	2.14659	2.16088	3.20288	-9.16591	15.7723	0.992167	1.11958	0.306136	0.152428	1.09395	2.07778	1.13017
Selenbp2	0.953905	0.046095	3.02986	0.000172445	0.000279701	2.10827	2.33802	3.13985	-8.86439	11.7766	0.571149	0.90773	0.253916	0.128421	0.714921	1.33702	1.12732
Cdo1	0.936997	0.0630032	2.69949	0.0001891	0.000372382	1.60111	1.66093	3.1155	-9.43239	12.6569	0.616841	0.937834	0.275457	0.173924	1.02559	1.46029	1.12449
Ndrg1	0.96719	0.03281	3.38366	0.000162528	0.000167498	1.48745	1.81906	2.30764	-5.33414	7.0162	0.436684	0.438105	0.274151	0.219194	0.637996	0.863897	1.09849
Immp2l	0.957327	0.0426731	3.11058	0.000458893	0.000656069	1.57859	1.78185	2.09295	-5.26675	9.53496	1.02154	3.44784	0.22846	0.106969	2.41143	3.51517	1.08293
Timp3	0.993357	0.00664251	5.0076	0.000282984	0.000543807	2.69202	3.89435	3.76054	-9.76388	11.2362	0.881201	1.71287	0.373368	0.274015	1.31718	3.33558	1.06304
Fam124a	0.996981	0.00301932	5.7997	0.000115242	0.000228057	1.93564	2.86136	3.25174	-7.4848	9.72707	0.291123	0.527061	0.221932	0.222991	0.553669	1.04496	1.0256
Cavin2	0.997585	0.00241546	6.02344	0.000271505	0.000506994	2.40756	3.46384	3.58243	-8.86938	10.3959	1.02219	1.81753	0.460183	0.273495	1.42879	3.42787	1.00351
Col4a1	0.996377	0.00362319	5.61677	0.000174595	0.00032998	2.26461	3.29479	3.43053	-8.7608	9.22569	0.550261	1.07186	0.344648	0.26314	0.855214	1.98897	0.973734
Emb	0.967794	0.0322061	3.40286	0.000192966	0.000220833	1.92927	2.31369	3.48377	-8.75849	11.928	0.351175	0.351439	0.229112	0.143348	0.522452	1.06976	0.94222
Hspg2	0.991143	0.00885668	4.71769	0.000165425	0.000329066	2.20114	3.38262	3.43217	-10.381	9.97388	0.503916	1.06871	0.336815	0.265847	0.845723	2.04023	0.912422
Bgn	0.994565	0.00543478	5.20948	0.0001927	0.000367499	1.97296	2.58999	3.30693	-8.81713	10.5851	0.648825	1.06271	0.210183	0.254841	0.764069	1.97083	0.764891
Tspan7	0.992754	0.00724638	4.91998	0.000292937	0.000795197	1.96684	3.1242	3.5709	-9.88387	9.33372	0.902742	2.16592	0.484987	0.293835	1.60905	4.34679	0.728065
Csf2ra	0.96256	0.0374396	3.24687	0.000175128	0.000175051	1.48006	1.58697	3.01515	-7.72261	10.2692	0.29765	0.400804	0.234334	0.216997	0.425627	0.913592	0.689537
Gng11	0.990942	0.00905797	4.69501	0.000249681	0.000556073	1.4583	2.36562	3.11481	-5.86893	8.18627	0.93342	1.80459	0.45235	0.288091	1.14293	3.46855	0.48053
Csf1r	0.983494	0.0165056	4.08741	0.000277009	0.000718886	1.10358	1.77214	3.51469	-10.4058	13.8596	0.315927	2.45521	0.226501	0.330513	0.620538	4.93189	0.138853

## Sheet: Mouse Cholangiocyte DEPs
	proba_de	proba_not_de	bayes_factor	scale1	scale2	lfc_mean	lfc_median	lfc_std	lfc_min	lfc_max	raw_mean1	raw_mean2	non_zeros_proportion1	non_zeros_proportion2	raw_normalized_mean1	raw_normalized_mean2	score
adt-CD326	0.232287	0.767713	-1.19544	7.87783	0.589957	1.05173	9.93311e-05	2.24334	-5.10473	8.45785	16.2839	0.458213	0.293081	0.231203			37.3762
adt-CD9	0.180757	0.819243	-1.51123	4.54546	1.2889	0.665958	1.90735e-06	1.74827	-5.6857	7.86985	6.00065	1.51489	0.289164	0.269909			2.63794
adt-CD49f	0.254227	0.745773	-1.07619	9.8163	1.8441	1.07147	4.88758e-06	2.44663	-7.20477	7.71095	3.47976	1.89895	0.286554	0.406185			1.96343
adt-CD24	0.187399	0.812601	-1.467	6.3758	1.82988	0.699205	3.27826e-06	2.19655	-7.70111	7.20542	3.84595	2.88345	0.283943	0.411755			0.932602

## Sheet: Mouse HsPCs DEGs
	proba_de	proba_not_de	bayes_factor	scale1	scale2	lfc_mean	lfc_median	lfc_std	lfc_min	lfc_max	raw_mean1	raw_mean2	non_zeros_proportion1	non_zeros_proportion2	raw_normalized_mean1	raw_normalized_mean2	score
Chrm3	0.997786	0.00221417	6.11066	0.00222268	2.12344e-05	7.41851	7.43217	2.54711	-4.02705	20.193	22.704	0.0195023	0.979021	0.00732753	92.5398	0.0586244	11710.3
Klf5	0.99839	0.00161031	6.42971	0.000206148	3.91435e-06	8.22897	8.3203	2.55831	-2.93171	18.9523	1.6993	0.0063516	0.699301	0.00422182	7.30235	0.0138324	4344.21
Prom1	0.999396	0.000603865	7.41154	0.000275902	7.43414e-06	8.46582	8.58423	2.22122	-5.99673	16.5299	2.96037	0.0151835	0.818182	0.00677756	12.2499	0.0320612	3234.61
5330417C22Rik	0.999195	0.000805153	7.12366	0.000204385	5.51509e-06	8.45647	8.60363	2.22467	-4.94378	16.5059	1.35897	0.00993718	0.610723	0.00545656	5.6895	0.0184546	2607.1
Parm1	0.995572	0.00442834	5.41529	6.27925e-05	2.3519e-06	6.4964	6.69788	2.46013	-3.31846	13.7627	0.90676	0.00343461	0.449883	0.00266358	3.71323	0.0099795	2417.22
Thsd4	0.996981	0.00301932	5.7997	0.00130081	2.90349e-05	8.79288	9.00861	2.98949	-5.01289	20.1515	14.4965	0.0495889	0.969697	0.0150109	58.5183	0.232746	2210.75
Cttnbp2	0.996981	0.00301932	5.7997	0.000327694	8.79445e-06	8.30641	8.66979	3.18309	-4.73083	17.1998	2.68998	0.0128919	0.769231	0.00850295	10.791	0.0408872	2192.23
Me3	0.995572	0.00442834	5.41529	0.000156638	5.45479e-06	6.17971	6.28325	2.26979	-3.17951	14.3368	2.25641	0.00888038	0.734266	0.00657267	9.24731	0.0303283	1884.24
Pcdh11x	0.997383	0.00261675	5.9432	0.000179564	5.25259e-06	5.92418	6.10695	2.50045	-5.54226	15.2317	3.46387	0.0108538	0.678322	0.00484728	14.6095	0.0485091	1784.18
Nebl	0.99215	0.00785024	4.83933	0.000237033	1.09977e-05	6.69949	7.14295	2.70133	-5.73589	16.1158	2.77389	0.012989	0.759907	0.00936026	11.5428	0.0453496	1705.21
2010007H06Rik	0.995169	0.00483092	5.32787	6.7211e-05	3.29824e-06	6.12959	6.41836	2.61506	-3.92853	16.0831	1.11422	0.00430809	0.573427	0.00385517	5.1128	0.0183979	1703.42
Flrt3	0.986715	0.013285	4.30774	3.7309e-05	2.74841e-06	5.53533	5.8501	3.13053	-6.1313	15.707	0.687646	0.00508991	0.407925	0.00364489	2.85149	0.00973886	1620.72
Slc4a4	0.996578	0.0034219	5.67413	0.00223113	9.32717e-05	6.27401	6.24616	2.62063	-3.53499	13.1928	24.8904	0.306947	0.988345	0.0746448	104.069	0.455989	1431.9
Kcnt2	0.99376	0.00623994	5.07052	0.000542796	2.0357e-05	6.37958	6.5091	2.58581	-3.23325	14.1195	7.73427	0.0618769	0.944056	0.0293694	31.5223	0.140587	1430.42
Mboat1	0.979871	0.0201288	3.88527	0.000166769	1.18405e-05	5.05694	5.49376	2.75928	-3.75282	15.9001	2.27273	0.0132316	0.769231	0.0116949	9.46186	0.0365845	1307.88
Glis3	0.995773	0.00422705	5.46201	0.00101936	4.51485e-05	6.55676	6.49098	3.07097	-5.47146	20.5559	10.6643	0.04355	0.972028	0.0156094	45.393	0.227917	1305.87
Pip5k1b	0.988325	0.0116747	4.43859	0.000206429	1.89551e-05	5.26968	5.5425	3.06437	-4.6408	16.3456	2.41958	0.0102499	0.734266	0.00937643	9.85198	0.0398331	1303.36
Ehf	0.996377	0.00362319	5.61677	0.000137488	8.82784e-06	7.26251	7.4826	2.63181	-3.98646	18.1196	1.07692	0.0159167	0.547786	0.00828728	4.47777	0.0278644	1167.07
Cyp2s1	0.992754	0.00724638	4.91998	8.05657e-05	4.83943e-06	6.17132	6.35611	2.50494	-5.0082	18.0185	0.680653	0.0102877	0.449883	0.00636239	3.05437	0.0207326	909.171
Hnf1b	0.996578	0.0034219	5.67413	0.000435223	1.9952e-05	7.24806	7.34037	2.7021	-5.57873	16.8657	2.45455	0.0485698	0.787879	0.0287709	10.0035	0.0811091	893.932
Il17re	0.997786	0.00221417	6.11066	8.05074e-05	4.99952e-06	7.26359	7.45321	2.58779	-4.10503	16.5428	0.526807	0.00994258	0.365967	0.00625455	2.24832	0.0200777	813.382
Sema3c	0.998994	0.00100644	6.90032	0.000259626	1.40517e-05	7.89596	7.94772	2.61682	-5.5099	17.0197	2.03263	0.0321301	0.74359	0.00943574	8.52075	0.0865544	777.308
Macrod2	0.982689	0.0173108	4.03896	0.000698209	6.53813e-05	3.22957	3.18345	1.89683	-2.15633	8.08514	9.62005	0.0774917	0.734266	0.0517941	37.7791	0.16209	752.732
Slit1	0.972021	0.0279791	3.54792	4.28035e-05	7.33962e-06	3.96355	4.30079	3.13059	-4.04953	14.7705	0.671329	0.00448602	0.414918	0.00429731	2.69989	0.0145021	737.904
Lamb1	0.997786	0.00221417	6.11066	0.000156982	1.32971e-05	6.43726	6.52729	2.64267	-5.155	16.4779	1.79487	0.0266088	0.617716	0.0128811	7.29711	0.0640322	733.59
Ano1	0.997383	0.00261675	5.9432	0.000205348	1.16305e-05	7.54592	7.61179	2.91084	-5.26154	18.051	1.83217	0.0256544	0.552448	0.0129674	8.23432	0.0879902	706.164
Ppp2r2b	0.998994	0.00100644	6.90032	0.000124437	1.23726e-05	7.30458	7.42204	2.59235	-6.21117	17.1723	1.55711	0.0159221	0.403263	0.00684226	6.00618	0.0632296	693.863
Prdm16	0.99215	0.00785024	4.83933	0.000244564	1.49534e-05	4.27772	3.96748	2.54311	-4.69657	14.6635	2.51282	0.0274391	0.783217	0.023929	10.0662	0.0637546	675.407
Hnf1aos1	0.990741	0.00925926	4.67283	0.00105891	6.78993e-05	6.75897	6.96503	3.05263	-7.06583	14.8918	7.09091	0.286566	0.923077	0.061176	30.6591	0.341238	607.27
Tspan8	0.999396	0.000603865	7.41154	0.000165755	1.24506e-05	7.99731	8.04657	2.54249	-6.57016	16.7333	0.764569	0.0305395	0.456876	0.00619524	3.22149	0.0426298	604.348
Grip1	0.99839	0.00161031	6.42971	0.000240737	1.55922e-05	7.33013	7.40789	2.44076	-4.40048	15.757	3.338	0.0453724	0.79021	0.0100558	14.079	0.173428	595.066
Muc1	0.998591	0.00140902	6.56345	9.7367e-05	5.81283e-06	6.19718	6.21454	2.3102	-3.28528	14.9236	0.389277	0.010223	0.289044	0.00579624	1.76679	0.020284	539.791
Fam110b	0.992754	0.00724638	4.91998	0.000225499	2.28405e-05	4.8128	4.95232	2.45371	-2.18326	12.1644	1.50583	0.0246677	0.613054	0.0220473	6.47326	0.0582353	534.975
Tenm1	0.980475	0.019525	3.91634	3.18193e-05	6.05776e-06	3.70082	4.20213	3.57636	-7.50624	13.6528	0.622378	0.00856765	0.207459	0.00696627	2.4531	0.017004	533.903
Zfp239	0.98913	0.0108696	4.51086	4.02821e-05	3.86292e-06	3.60795	3.37935	2.04333	-2.43028	13.155	0.519814	0.0060874	0.342657	0.00570458	2.27175	0.015698	522.129
Nipal2	0.999799	0.000201288	8.51052	0.000101383	8.22993e-06	8.24167	8.33468	2.57608	-5.95717	17.3226	0.475524	0.0150055	0.321678	0.0064217	2.06908	0.0328695	518.8
Prr15l	0.999195	0.000805153	7.12366	0.000102136	5.63332e-06	7.59887	7.70055	2.37989	-5.31493	16.7304	0.277389	0.0122772	0.226107	0.00578007	1.1769	0.0174473	512.578
Pdgfd	0.97343	0.02657	3.60104	0.000825505	0.000110817	5.98782	7.12072	3.93093	-5.45449	14.8173	6.65501	0.0921522	0.918415	0.0515084	27.4944	0.347706	473.478
2010300C02Rik	0.993559	0.00644122	5.03857	5.48675e-05	6.06403e-06	6.05185	6.26556	2.89111	-3.9538	16.606	0.449883	0.00806621	0.319347	0.00682069	1.93411	0.0281278	416.133
Hmga2	0.973229	0.0267713	3.59329	0.000122242	2.07046e-05	3.68249	4.07987	3.12977	-5.54022	13.5466	1.69697	0.0284151	0.620047	0.02353	6.87416	0.063091	401.23
Eya2	0.993357	0.00664251	5.0076	4.9924e-05	9.05115e-06	4.70693	4.94376	3.10551	-5.59212	16.3688	0.643357	0.00856765	0.391608	0.00774809	2.70716	0.0319176	399.228
Cd200	0.986715	0.013285	4.30774	0.000258632	3.82187e-05	6.00149	6.26232	3.53944	-4.39082	19.8636	2.42424	0.0613108	0.752914	0.0355593	10.1546	0.161251	377.939
Mlph	0.996176	0.00382448	5.5625	4.44413e-05	3.82485e-06	5.23135	5.25774	2.44659	-3.46468	14.1137	0.293706	0.00724126	0.240093	0.00635699	1.12917	0.0165019	357.965
Slc12a8	0.989936	0.0100644	4.58863	0.00011737	1.46641e-05	4.30392	4.15876	2.5682	-4.09698	14.5348	0.892774	0.0222468	0.501166	0.0190926	3.82112	0.046397	354.458
Tmem117	0.981481	0.0185185	3.97029	7.3565e-05	2.20757e-05	4.37144	5.04624	3.32666	-4.90737	14.1603	0.634033	0.0103092	0.340326	0.00934947	2.72297	0.0337422	352.771
Rab27b	0.994767	0.00523349	5.24743	0.00021839	1.99342e-05	6.76543	6.92948	2.72235	-4.88258	15.5824	1.2331	0.0327879	0.515152	0.0162295	5.06119	0.0980333	349.281
Krt19	0.998994	0.00100644	6.90032	0.000437896	2.19012e-05	8.60603	8.77316	2.67731	-5.61874	17.3643	0.81352	0.0802739	0.491841	0.00956515	3.65424	0.0913728	344.178
Setbp1	0.980475	0.019525	3.91634	0.000215554	5.7131e-05	3.93516	4.4959	3.34489	-4.3894	14.7064	3.62471	0.0446931	0.841492	0.0293371	14.9612	0.177852	331.031
Onecut2	0.989332	0.0106683	4.52975	0.00133412	0.000117304	5.89499	5.96569	2.77918	-7.01186	13.4453	6.69464	0.420333	0.965035	0.0946702	29.1959	0.53268	323.101
Enah	0.99537	0.00462963	5.37064	9.29449e-05	1.14396e-05	5.01572	5.18299	2.08123	-5.05707	13.2821	0.724942	0.0183215	0.424242	0.0109562	2.88636	0.0466471	310.355
Aspa	0.981481	0.0185185	3.97029	0.000294931	4.1687e-05	3.52509	2.9322	2.48619	-2.84876	12.6962	2.72028	0.0832232	0.755245	0.0577198	11.4147	0.13438	299.433
Adam22	0.950081	0.0499195	2.94614	4.07169e-05	1.38141e-05	3.23967	3.58598	2.94396	-4.27029	13.2286	0.475524	0.00824414	0.265734	0.00764026	1.90445	0.0218117	282.866
Kcnq1	0.955113	0.0448873	3.05767	0.000447432	9.97596e-05	3.53805	3.28508	3.0963	-4.1037	12.6224	4.7972	0.10368	0.862471	0.0833149	19.4951	0.250723	275.103
Tm4sf4	0.997383	0.00261675	5.9432	0.00148673	8.39034e-05	6.78496	6.63153	2.77407	-7.50018	15.503	3.0979	0.247448	0.839161	0.0498692	13.5892	0.357286	258.062
Baiap2l1	0.987721	0.0122786	4.38754	0.000511554	6.10014e-05	5.81206	6.05457	2.75043	-6.23423	13.5195	3.28904	0.293689	0.890443	0.0654679	14.0705	0.325615	251.151
Gata6	0.992552	0.00744767	4.89238	0.000190766	2.18848e-05	5.6566	5.78878	2.52156	-4.50881	13.5963	0.834499	0.045394	0.505828	0.0271695	3.6388	0.0839784	245.102
Igf2bp2	0.96256	0.0374396	3.24687	0.00011087	1.67858e-05	2.86718	2.65787	2.19716	-2.31326	11.1206	1.2028	0.0233305	0.566434	0.0203057	5.29718	0.0622092	244.144
Cldn2	0.990942	0.00905797	4.69501	0.000129713	1.14393e-05	4.96415	4.65431	2.54984	-4.86013	13.5349	0.564103	0.0236972	0.34965	0.0197827	2.30645	0.0493116	232.188
Abcb1a	0.990942	0.00905797	4.69501	0.000124944	1.72543e-05	4.85243	5.18752	2.33555	-3.92794	11.9015	0.916084	0.027768	0.463869	0.0219448	3.7508	0.0794425	229.103
Shroom3	0.992955	0.00704509	4.94835	0.000621663	8.80994e-05	6.06785	6.18862	2.78287	-5.66548	14.5599	4.48718	0.355943	0.871795	0.0630469	18.1686	0.4934	223.438
Prkca	0.974638	0.0253623	3.6488	0.000840572	0.000227467	2.27888	2.26202	1.96832	-4.37772	8.55987	10.4009	0.216229	0.972028	0.114836	43.7512	0.471065	211.656
Pamr1	0.99839	0.00161031	6.42971	0.000108729	1.35819e-05	6.80254	6.9844	2.5882	-5.72414	15.5797	0.475524	0.0257084	0.310023	0.0146119	1.94896	0.0645859	205.275
Pllp	0.980274	0.0197262	3.90588	3.63786e-05	5.00705e-06	4.68915	4.77032	2.59231	-5.86109	11.532	0.226107	0.0168873	0.200466	0.0143747	0.977585	0.0226879	202.048
Bicc1	0.996377	0.00362319	5.61677	0.000485642	8.45099e-05	6.81427	6.89199	2.93208	-6.78749	16.1892	3.15618	0.139929	0.811189	0.0291214	13.8607	0.468682	201.524
Tmtc1	0.943237	0.0567633	2.81043	0.000132503	3.71111e-05	3.59558	3.8174	2.88738	-6.12041	13.2231	1.7296	0.0342706	0.529138	0.0194053	7.02401	0.126223	200.086
Ildr2	0.988124	0.011876	4.42129	8.83159e-05	1.39701e-05	4.50824	4.44305	2.53246	-5.54384	11.8903	0.797203	0.0581943	0.477855	0.0317742	3.42291	0.0792	194.839
Pkhd1	0.995974	0.00402576	5.511	0.000437995	9.97814e-05	6.6338	6.74166	3.01826	-7.11272	17.4468	2.72727	0.167147	0.79021	0.0463538	12.4496	0.446472	184.979
Plekha6	0.990741	0.00925926	4.67283	0.000311119	4.42866e-05	4.09239	4.21623	1.9058	-3.72973	9.81681	2.10956	0.108268	0.785548	0.0591918	8.66345	0.196266	180.643
Cpm	0.984702	0.0152979	4.16462	4.52661e-05	1.02338e-05	3.47324	3.71948	2.28537	-6.82729	9.94647	0.67366	0.0149678	0.34965	0.0122719	2.81935	0.0548539	178.516
Angpt1	0.994968	0.00503221	5.28685	0.00012264	2.23076e-05	5.76918	5.93775	2.62938	-5.01059	15.8971	0.923077	0.0295959	0.386946	0.0140943	4.04297	0.131423	177.477
Eps8	0.97343	0.02657	3.60104	0.000245854	6.08613e-05	4.82555	5.23215	3.28071	-4.23242	17.5745	2.29138	0.0947456	0.762238	0.0558812	9.30898	0.267611	167.859
Myo5b	0.990741	0.00925926	4.67283	0.000250222	3.55497e-05	5.42019	5.51786	2.59266	-3.89403	13.65	1.33333	0.142189	0.601399	0.0516486	5.50443	0.186002	160.401
Cdh1	0.988124	0.011876	4.42129	0.000456698	6.1106e-05	5.06531	5.21421	2.3152	-4.64504	12.0801	1.41026	0.105864	0.641026	0.0521554	5.86459	0.188796	157.344
Dsp	0.994364	0.00563607	5.17291	0.000221743	2.03095e-05	5.25572	5.0593	2.474	-5.47034	12.9935	0.447552	0.0509045	0.324009	0.0321732	2.12025	0.0760717	146.486
Styk1	0.994767	0.00523349	5.24743	3.63671e-05	8.94142e-06	4.52335	4.37215	2.76331	-6.28571	15.4707	0.405594	0.0143477	0.282051	0.00951123	1.71267	0.0531983	145.625
Myo1d	0.963567	0.0364332	3.27516	0.000350251	8.74799e-05	3.84498	3.74569	2.86488	-5.41932	12.0225	2.32168	0.115968	0.771562	0.0732052	9.62664	0.259094	142.86
Cgn	0.991747	0.00825282	4.78891	0.000195618	1.57176e-05	5.79152	5.60177	2.71773	-5.84844	12.817	0.358974	0.0372631	0.27972	0.0265711	1.44955	0.0602801	139.269
Dcdc2a	0.997383	0.00261675	5.9432	0.000171775	2.66843e-05	6.55633	6.65776	2.74563	-6.40932	15.5399	0.615385	0.0495565	0.32634	0.0181274	2.71765	0.129784	137.288
Gca	0.988527	0.0114734	4.45618	0.000138366	2.16244e-05	3.83431	3.81952	1.90641	-3.07619	9.61316	0.456876	0.0317634	0.333333	0.0264578	1.99543	0.0562042	136.13
Atp8a2	0.991143	0.00885668	4.71769	6.85858e-05	2.64989e-05	4.04591	4.14623	2.80238	-6.3692	14.4959	0.764569	0.0245114	0.379953	0.0178578	3.03006	0.0909416	134.805
Cystm1	0.995974	0.00402576	5.511	0.000993673	5.35378e-05	5.1667	5.09525	1.99759	-2.92641	11.1086	1.16084	0.109654	0.578089	0.0676785	4.78394	0.187824	131.598
Hs3st1	0.986514	0.0134863	4.2925	6.67587e-05	2.85579e-05	5.2094	5.4662	3.33329	-6.32047	15.8797	0.671329	0.0495188	0.379953	0.0283773	2.65955	0.106009	130.693
Epb41l1	0.97182	0.0281804	3.54054	0.000131161	2.67023e-05	3.69239	4.04092	2.29867	-2.84556	12.7042	0.771562	0.0358019	0.48951	0.0299086	3.35559	0.0951739	130.184
Wwc1	0.979871	0.0201288	3.88527	0.000600918	9.17833e-05	5.25207	5.45914	2.57855	-6.33046	11.9788	2.63403	0.391238	0.81352	0.0788666	10.7637	0.442631	127.718
Tox	0.983897	0.0161031	4.11251	0.000364515	0.000139144	4.44364	4.80932	3.0506	-4.92118	11.8195	4.29604	0.539466	0.897436	0.0752056	18.2583	0.681037	119.132
Unc13b	0.961353	0.0386473	3.21386	0.000107946	3.44041e-05	2.48151	2.43135	2.11036	-4.71271	8.57126	1.12121	0.0468444	0.585082	0.0332462	4.86877	0.104558	115.552
Stxbp6	0.984098	0.0159018	4.12529	0.000525027	0.000126214	4.63862	5.09926	2.66475	-3.80622	11.9481	1.97436	0.203181	0.701632	0.0845766	8.38077	0.344798	112.748
9030622O22Rik	0.988929	0.0110709	4.49231	0.000484531	0.00016579	4.96974	5.27141	2.98303	-7.06451	13.3286	5.62005	1.15686	0.895105	0.064562	22.5289	1.09638	102.121
Lekr1	0.980475	0.019525	3.91634	4.75447e-05	1.16583e-05	2.30987	2.00379	1.51075	-3.88772	9.76821	0.400932	0.0168172	0.230769	0.0156256	1.77867	0.0412947	99.4918
Igsf5	0.97343	0.02657	3.60104	0.000210558	4.21651e-05	4.70889	4.87864	2.83527	-5.42755	12.8908	0.932401	0.155927	0.5338	0.0594667	4.06744	0.193246	99.1124
Mtus2	0.975644	0.0243559	3.69032	6.18211e-05	1.5262e-05	1.95088	1.95633	0.989071	-1.96841	6.15825	0.487179	0.0170221	0.291375	0.0147952	2.02961	0.0418183	94.6844
Tmem229a	0.970209	0.0297907	3.48332	0.000114653	1.9928e-05	5.70341	6.52975	3.4418	-3.6771	15.7531	0.268065	0.0370151	0.205128	0.0288087	1.28015	0.0780526	93.5424
Slc14a1	0.953704	0.0462963	3.02529	3.71312e-05	1.85321e-05	2.38591	1.58607	3.97445	-5.42015	15.7515	0.629371	0.0235516	0.347319	0.0214919	2.68605	0.0688012	93.1477
Fhit	0.959541	0.0404589	3.16617	0.000521856	0.000144801	3.30002	3.49761	2.48639	-4.23879	9.61244	3.94172	0.473599	0.762238	0.0695226	15.8596	0.578951	90.4001
Epb41l3	0.985709	0.0142915	4.2337	0.000193417	7.99425e-05	4.07816	4.81031	3.34924	-5.94831	15.5972	1.4662	0.137719	0.58042	0.0834551	6.27753	0.288983	88.5895
Clstn1	0.972021	0.0279791	3.54792	0.000108308	2.52887e-05	3.82656	3.6811	2.87317	-2.66084	14.9031	0.512821	0.0400183	0.37296	0.0345941	2.22736	0.0963153	88.4918
St3gal6	0.936192	0.0638084	2.68594	0.000639827	0.000168324	2.30774	1.74774	2.22732	-2.82728	10.9147	5.58042	0.251266	0.918415	0.19147	23.0802	0.624042	85.3518
Tmc4	0.991546	0.00845411	4.76461	0.000132348	1.78474e-05	3.45705	3.30151	1.88703	-3.16347	12.5609	0.328671	0.030685	0.265734	0.0257677	1.37367	0.0572456	82.9554
Esrrg	0.966989	0.0330113	3.37734	0.000176907	6.25442e-05	2.54881	2.64691	3.4344	-7.06534	13.9063	2.06993	0.227515	0.666667	0.0406492	8.93767	0.278062	81.9258
Alcam	0.978462	0.0215378	3.81617	0.00117126	0.000397807	4.14143	4.48008	2.68961	-4.11575	11.2873	5.71795	0.674251	0.920746	0.152104	24.5391	1.26412	80.3937
Lmo7	0.98128	0.0187198	3.95928	0.000130063	3.376e-05	4.08495	4.14792	2.48781	-5.23162	12.2861	0.825175	0.112021	0.438228	0.0522201	3.33043	0.172298	78.9599
Pde8b	0.949074	0.0509259	2.92511	5.86325e-05	2.16315e-05	2.96699	3.0595	2.94942	-5.25491	16.3014	0.736597	0.0311703	0.361305	0.0206778	3.20847	0.120586	78.9441
Ptpn13	0.99215	0.00785024	4.83933	4.99436e-05	1.5045e-05	4.45924	4.7389	2.58023	-7.96587	13.1397	0.477855	0.0318766	0.337995	0.0151241	2.03938	0.11531	78.8663
Efemp1	0.997585	0.00241546	6.02344	0.000173038	3.54555e-05	6.20014	6.24113	2.63401	-6.11454	14.3845	0.568765	0.106419	0.337995	0.0218208	2.38844	0.188662	78.4932
Reps2	0.97343	0.02657	3.60104	0.000130669	3.39817e-05	3.3562	3.46019	1.93285	-5.0436	10.0174	0.717949	0.0962068	0.393939	0.0470062	2.8838	0.130569	74.1265
Bicd1	0.979871	0.0201288	3.88527	4.8984e-05	1.7016e-05	3.46905	3.52756	2.39135	-7.35827	12.512	0.55711	0.0327609	0.340326	0.0130645	2.35537	0.111455	73.3111
Clu	0.997786	0.00221417	6.11066	0.0118483	0.000563047	6.825	6.39422	2.76353	-4.37706	16.1383	4.70862	1.41261	0.888112	0.155479	20.4961	1.91406	73.0835
Mgam	0.978865	0.0211353	3.83545	0.000147764	3.10895e-05	4.38271	4.19104	2.57512	-5.49355	12.1677	0.496503	0.0971612	0.319347	0.0505432	2.19315	0.132567	72.5061
Zfp827	0.941023	0.0589775	2.76981	2.98632e-05	1.35737e-05	2.17163	1.9436	2.74839	-4.69074	13.6031	0.282051	0.0132532	0.214452	0.0122341	1.34213	0.0405863	71.8127
Cacnb2	0.981481	0.0185185	3.97029	9.86772e-05	3.21058e-05	4.50086	4.69237	2.99139	-5.25762	15.9532	1.0373	0.0563233	0.333333	0.0182568	4.11151	0.273564	67.6454
Gramd1b	0.948068	0.0519324	2.90448	0.000243218	9.32479e-05	2.33313	1.73408	2.43164	-3.7356	12.7261	1.69697	0.0933222	0.687646	0.0810503	7.11993	0.248319	66.8967
Ptpn3	0.973631	0.0263688	3.60885	0.000162589	4.66264e-05	3.14814	3.04293	2.0008	-3.01188	9.85448	0.850816	0.128795	0.491841	0.0550131	3.50578	0.166179	66.4147
Pld1	0.946659	0.0533414	2.87623	0.000402939	0.000141867	2.41833	2.05352	1.99828	-3.86132	9.81533	2.38695	0.160941	0.818182	0.118675	10.1835	0.388397	63.4072
Car2	0.984098	0.0159018	4.12529	0.000298087	4.51015e-05	3.91237	3.68639	2.21424	-2.8124	11.1918	0.759907	0.0808508	0.414918	0.058879	3.25419	0.202176	62.973
C4bp	0.977858	0.0221417	3.7879	0.000556462	0.000126002	3.69872	3.78064	2.49063	-6.19524	10.959	2.24476	0.360208	0.755245	0.134715	9.45011	0.561438	62.2567
Plxdc2	0.953502	0.0464976	3.02074	6.64469e-05	4.74382e-05	2.74831	2.52347	3.40618	-7.4441	13.9439	0.74359	0.0514167	0.268065	0.0252339	2.90918	0.128585	62.1793
Cxadr	0.985709	0.0142915	4.2337	0.00041156	6.21338e-05	4.60343	4.39835	2.37927	-4.91159	12.8285	0.841492	0.177295	0.475524	0.0728979	3.44267	0.261785	60.5386
Fgfr2	0.993559	0.00644122	5.03857	0.000362232	0.000110129	4.38363	4.41533	2.62579	-6.87585	12.4539	2.06294	0.218456	0.685315	0.0733669	8.31272	0.605088	60.2225
Cyp3a13	0.979469	0.0205314	3.86505	0.000193384	6.45386e-05	3.25994	3.14373	2.52173	-6.58139	10.3506	1.16317	0.204405	0.524476	0.0771682	5.20481	0.284666	59.6045
Gas6	0.979469	0.0205314	3.86505	0.00192697	0.000273366	4.89405	5.03732	2.94526	-4.13061	13.3023	4.09091	0.807349	0.892774	0.253622	17.4775	1.45795	58.6686
Slc35g1	0.971216	0.0287842	3.51872	9.21554e-05	2.15842e-05	3.11481	3.07838	1.81962	-2.45703	8.52129	0.321678	0.0448494	0.247086	0.0330197	1.30132	0.0697625	58.1022
Grb10	0.929348	0.0706522	2.57671	0.00020092	6.92197e-05	4.09532	4.99005	3.39125	-5.76735	12.2602	0.969697	0.120405	0.421911	0.09054	4.03364	0.288343	57.2894
Prkcz	0.971216	0.0287842	3.51872	0.000154414	3.21386e-05	3.46707	3.79246	2.05365	-3.5608	9.18676	0.424242	0.0654787	0.30303	0.0448225	1.74351	0.105576	57.2559
Lrrc1	0.957931	0.0420692	3.12546	6.87893e-05	2.96893e-05	2.55345	2.18217	2.28873	-4.28883	11.0597	0.421911	0.0328849	0.293706	0.0283126	1.7753	0.0800265	56.6454
Sorbs2	0.98913	0.0108696	4.51086	0.000572015	0.00016617	5.01399	5.17688	2.85106	-7.7019	12.8438	2.04895	0.543952	0.734266	0.081514	9.0991	0.807962	56.4665
Gpc6	0.975443	0.0245572	3.68189	0.000135074	5.99594e-05	3.42389	3.5916	2.86772	-10.3617	16.2998	2.52914	0.15322	0.615385	0.0276764	11.1126	0.680521	55.9108
Epcam	0.994364	0.00563607	5.17291	0.000320333	3.93381e-05	6.72471	7.0709	3.11985	-5.77549	17.4065	0.261072	0.0900979	0.214452	0.0198798	1.08574	0.132355	55.1644
1110051M20Rik	0.974034	0.0259662	3.62465	9.24802e-05	3.21274e-05	2.18544	2.16574	1.28119	-2.49305	7.13988	0.475524	0.02979	0.317016	0.0251746	2.03649	0.0822075	54.139
Ccdc162	0.9843	0.0157005	4.13824	8.61557e-05	3.62146e-05	2.62269	2.76643	1.88566	-5.70253	8.08374	0.449883	0.0473944	0.270396	0.0329712	2.00621	0.0972821	54.0867
Carmil1	0.985306	0.014694	4.20551	0.000382656	0.000164125	3.59035	3.97658	2.39575	-4.64392	9.95103	2.28205	0.496228	0.827506	0.092756	9.53783	0.636077	53.8364
Fry	0.956723	0.043277	3.09589	0.000223686	0.00010595	2.37411	2.27004	2.16683	-3.82825	11.2016	1.26807	0.0753134	0.624709	0.0616828	5.44197	0.240281	53.7697
Mal2	0.981079	0.0189211	3.94837	0.000145423	2.38651e-05	4.52909	4.40526	2.76948	-7.75324	12.9229	0.300699	0.0803764	0.230769	0.0496913	1.31378	0.112127	53.0666
Tnfrsf21	0.941224	0.0587762	2.77344	0.000178718	8.86135e-05	3.24969	3.30112	3.42214	-4.26064	15.7036	1.39394	0.14524	0.559441	0.103809	5.58279	0.365345	49.6582
Ptprd	0.987721	0.0122786	4.38754	0.000773088	0.000269678	4.34972	4.12074	2.8364	-4.9522	13.6383	5.35431	1.86145	0.797203	0.0863182	20.8082	1.89517	47.7581
Anxa4	0.992351	0.00764895	4.86551	0.000928099	0.000123587	3.38964	3.49108	1.4275	-3.19642	9.55762	1.34266	0.20551	0.617716	0.134095	5.41834	0.385609	47.6292
Sgms2	0.971417	0.0285829	3.52595	0.000220695	6.58445e-05	3.89345	4.08591	2.4999	-3.8985	11.484	0.60373	0.142269	0.377622	0.0659963	2.65208	0.219309	47.0831
Akr1c19	0.979267	0.0207327	3.85509	0.000513784	8.23592e-05	4.24124	4.07013	2.74763	-7.12505	11.9305	0.874126	0.214067	0.505828	0.10389	3.90522	0.354181	46.7642
Atp1b1	0.988728	0.0112721	4.47408	0.000913414	0.000156037	4.96679	5.35449	2.58618	-4.72781	11.4907	1.2634	0.304235	0.62704	0.102337	5.33247	0.603732	43.8692
Slc2a2	0.990137	0.00986312	4.60904	0.000429538	9.32325e-05	4.48611	4.31984	2.68683	-7.42596	12.3723	1.05361	0.43474	0.51049	0.0930418	4.76843	0.499323	42.8413
9530026P05Rik	0.964976	0.0350242	3.31606	0.000165221	0.000108293	4.17248	5.09826	4.08803	-5.2074	16.9311	1.3007	0.109627	0.468531	0.0347775	5.53133	0.54389	42.4339
Dsg2	0.984702	0.0152979	4.16462	0.000356017	6.22818e-05	4.58843	4.55031	2.53724	-6.49178	12.2798	0.484848	0.175127	0.32634	0.0654355	2.29238	0.249747	42.1164
Rnf43	0.979469	0.0205314	3.86505	0.000149178	5.90761e-05	3.78805	4.03148	2.42909	-3.93449	10.8379	0.927739	0.284652	0.480186	0.0579624	3.684	0.333003	41.9071
Nfib	0.937601	0.0623994	2.70977	0.00189805	0.000695207	3.26939	3.45038	3.18707	-5.40398	12.1788	9.6014	1.82533	0.955711	0.364975	39.8352	3.12175	41.7191
Clmn	0.983293	0.0167069	4.07508	0.000378948	8.3553e-05	4.75221	4.62422	2.62827	-5.92853	11.4735	0.822844	0.31317	0.501166	0.0761437	3.41315	0.392872	41.2856
Arhgap10	0.950081	0.0499195	2.94614	0.00020481	7.95644e-05	1.89293	1.61333	1.73817	-3.16071	10.651	1.37296	0.087197	0.636364	0.0632842	5.7935	0.269364	40.7133
Ap1s3	0.966586	0.0334138	3.3648	6.33467e-05	4.40846e-05	3.14761	3.54582	2.90712	-5.39619	10.2836	0.344988	0.0535087	0.235431	0.0416736	1.5156	0.11818	40.3668
Rnf128	0.978865	0.0211353	3.83545	0.000320602	5.26043e-05	3.59646	3.56709	2.0586	-2.82957	9.89939	0.545455	0.109304	0.333333	0.077551	2.33834	0.210287	39.9918
Ica1	0.989734	0.0102657	4.56863	0.000133446	0.000109048	2.68554	3.56557	3.02481	-4.85075	10.6472	0.899767	0.115181	0.48951	0.0875206	3.93407	0.278556	37.9281
Lurap1l	0.981884	0.0181159	3.99268	0.000461602	7.1736e-05	4.95174	4.96133	3.03914	-8.71949	12.9734	0.550117	0.247265	0.32634	0.0799396	2.60503	0.345061	37.383
Bmpr1a	0.963164	0.0368357	3.26375	0.000206018	7.17142e-05	3.10686	3.12324	2.27612	-3.33622	11.8276	0.843823	0.18252	0.498834	0.0856442	3.62601	0.304167	37.0373
Epb41l5	0.986514	0.0134863	4.2925	0.000193658	5.12629e-05	3.64419	3.76622	2.18375	-5.13416	8.78042	0.550117	0.170771	0.379953	0.0672957	2.29819	0.228273	36.6887
Lamc1	0.941023	0.0589775	2.76981	0.000167704	7.7136e-05	2.39197	2.49172	2.41499	-4.89553	8.71666	1.17483	0.155463	0.559441	0.105772	4.95809	0.325946	36.3853
Ptprf	0.979066	0.020934	3.84523	0.000308633	6.27376e-05	4.13719	4.31111	2.32221	-5.21223	9.93117	0.426573	0.13622	0.333333	0.0749468	1.89933	0.218702	35.9297
Msi2	0.947061	0.0529388	2.88423	0.000864285	0.000372171	1.76138	1.74546	1.24369	-2.41409	5.78422	4.78089	0.426576	0.90676	0.219772	19.4242	0.95607	35.7853
Pard3	0.980072	0.0199275	3.89552	0.000455337	0.00020302	3.50876	3.80042	2.52398	-6.24207	10.6916	2.68065	0.925544	0.794872	0.0930903	10.7399	1.06771	35.2937
Cacna1a	0.963969	0.0360306	3.28669	2.86483e-05	1.22694e-05	1.75315	1.92131	1.37857	-4.70066	5.3776	0.27972	0.0173186	0.20979	0.0146551	1.17172	0.0583535	35.2027
Prag1	0.94847	0.0515298	2.91269	5.60942e-05	2.72239e-05	2.28091	2.50023	2.60037	-3.50043	9.77081	0.41958	0.0519343	0.298368	0.0465155	1.81744	0.118059	35.113
Fam213a	0.988929	0.0110709	4.49231	0.000334789	5.28499e-05	3.19135	3.17418	1.57417	-3.24405	7.76358	0.459207	0.0898606	0.328671	0.0690319	1.9615	0.1787	35.0298
Lgr4	0.979871	0.0201288	3.88527	0.000187114	6.28968e-05	2.90596	2.85619	1.87877	-3.69128	8.60431	0.769231	0.211048	0.459207	0.068428	3.34796	0.279812	34.7699
Rorc	0.974839	0.025161	3.65698	0.000187293	4.0297e-05	4.31704	4.24346	2.72357	-4.75697	11.9106	0.307692	0.116415	0.230769	0.0630523	1.29096	0.163	34.1911
Epb41l4b	0.982488	0.0175121	4.0272	0.000164454	4.33167e-05	3.80063	3.91062	2.42679	-6.71025	10.5585	0.361305	0.131529	0.270396	0.0649017	1.59486	0.178171	34.0205
Prkaa2	0.982689	0.0173108	4.03896	0.000138942	4.62873e-05	3.1346	3.1079	2.27172	-5.86639	10.5886	0.543124	0.162058	0.361305	0.065786	2.36718	0.219441	33.814
Ptpn14	0.94062	0.05938	2.76258	0.000117382	5.41101e-05	3.5644	4.2413	3.28909	-4.81825	13.4007	0.447552	0.0875475	0.317016	0.0686599	1.90913	0.204992	33.1959
Zbtb7c	0.98128	0.0187198	3.95928	7.49855e-05	4.18513e-05	3.69967	3.83704	2.47142	-5.98127	11.3461	0.424242	0.144356	0.286713	0.0362171	1.86939	0.212972	32.4743
Echdc2	0.972826	0.0271739	3.57795	0.00043835	9.96995e-05	4.49159	4.44195	2.86332	-7.50455	11.7053	0.596737	0.290783	0.412587	0.102397	2.84291	0.394492	32.3687
Airn	0.965378	0.0346216	3.32804	0.000104821	6.51461e-05	2.66439	2.54838	2.70185	-5.71898	13.9056	0.843823	0.15851	0.410256	0.0433397	3.71877	0.306354	32.3424
Tnik	0.971417	0.0285829	3.52595	0.000160155	0.000148008	1.66775	2.07328	2.78964	-4.93071	8.6544	1.94172	0.151047	0.710956	0.106656	7.9049	0.415048	31.7635
Tshz2	0.962359	0.0376409	3.2413	0.00085692	0.000533641	2.75597	3.23078	3.08199	-5.39893	11.1018	5.54545	0.8507	0.923077	0.269124	23.755	2.08627	31.3804
Nck2	0.943639	0.0563607	2.81797	9.32491e-05	6.99738e-05	1.86943	1.80252	2.12396	-4.29936	9.91082	0.659674	0.0579409	0.440559	0.0478365	2.96072	0.176646	31.333
Rbm47	0.954308	0.0456924	3.03905	0.000963978	0.000438432	2.68531	2.08136	2.26339	-3.81173	9.11153	3.57809	0.945974	0.867133	0.213539	14.8323	1.27281	31.2923
Pigr	0.978865	0.0211353	3.83545	0.000618899	0.000135372	3.28016	3.04472	2.02229	-5.0529	10.1698	1.02331	0.248133	0.5338	0.135034	4.78573	0.531355	29.5432
Kif21a	0.979267	0.0207327	3.85509	0.0001776	5.01934e-05	4.05457	3.80245	2.86598	-6.53318	12.1668	0.379953	0.168549	0.270396	0.0732807	1.68301	0.234047	29.1562
1110019D14Rik	0.951892	0.0481079	2.98501	7.80421e-05	3.1915e-05	1.54768	1.52481	1.04219	-2.6422	5.40976	0.433566	0.0488502	0.272727	0.0391071	1.80445	0.0960572	29.0733
Rora	0.937601	0.0623994	2.70977	0.00117011	0.000672139	2.20985	2.0405	1.98282	-3.79001	7.39	5.24009	0.734252	0.869464	0.187566	22.4818	1.70902	29.0701
Tec	0.93438	0.06562	2.656	0.000222229	0.000115775	2.25017	2.0342	2.12589	-3.10957	8.47539	0.93007	0.172378	0.522145	0.0898229	3.91356	0.304752	28.8961
Gcnt2	0.962762	0.0372383	3.25247	0.00030394	0.000231961	2.87324	3.22923	2.6787	-4.60511	9.66116	1.74359	0.517019	0.682984	0.109951	7.39929	0.73886	28.774
Slc7a1	0.933575	0.0664251	2.64295	6.46907e-05	3.30167e-05	1.8555	1.51174	2.39458	-3.99751	13.4815	0.482517	0.0503437	0.293706	0.0440245	2.01293	0.131187	28.4706
Ston2	0.950282	0.0497182	2.95039	0.000132948	9.23166e-05	2.00448	2.30997	2.1853	-2.83184	7.84911	0.780886	0.119904	0.440559	0.083288	3.28492	0.233635	28.183
Stau2	0.952093	0.0479066	2.98941	0.000133681	5.77858e-05	2.27837	2.23332	1.62606	-1.95051	8.07407	0.536131	0.125495	0.342657	0.0642278	2.32057	0.192701	27.4368
Retreg1	0.943639	0.0563607	2.81797	0.000432209	0.000155195	2.98943	2.97572	2.43209	-2.99681	9.40363	1.03963	0.178034	0.526807	0.126967	4.08201	0.448189	27.2271
Pdgfc	0.957931	0.0420692	3.12546	0.000180647	0.00010529	3.41092	4.06473	2.83832	-3.7742	10.9444	0.585082	0.154795	0.321678	0.0870245	2.53915	0.323051	26.8095
Smoc1	0.986514	0.0134863	4.2925	0.000143678	6.9654e-05	3.66652	3.78036	2.28072	-5.39244	9.21728	0.734266	0.432561	0.412587	0.063392	3.04013	0.415874	26.803
Ugt2b34	0.98289	0.0171095	4.05086	0.000268123	6.6295e-05	3.26305	3.17454	2.26537	-5.56209	10.1026	0.559441	0.158499	0.382284	0.095328	2.4385	0.29704	26.7874
Mgat4a	0.913849	0.0861514	2.36156	0.000152164	7.15069e-05	2.74731	1.5978	3.1379	-3.99315	15.1233	0.585082	0.104915	0.386946	0.0851589	2.4408	0.256486	26.1443
Rbms3	0.98289	0.0171095	4.05086	0.000278958	0.000148335	3.70167	3.47124	3.03212	-7.06952	13.993	2.00699	0.293861	0.585082	0.0558973	9.4081	1.34791	25.8368
Xkr6	0.960749	0.0392512	3.19773	9.59209e-05	7.78829e-05	1.94758	2.18034	2.59817	-3.80077	9.24579	0.60373	0.0767908	0.358974	0.0591918	2.50335	0.188791	25.8246
Trim7	0.980072	0.0199275	3.89552	0.000128583	5.11529e-05	2.9804	3.19266	2.08698	-3.78789	10.1489	0.34965	0.100181	0.254079	0.0604642	1.66611	0.192775	25.759
Chka	0.97967	0.0203301	3.87511	0.000518782	0.000179347	2.05597	2.22923	1.14529	-2.76322	5.17099	1.662	0.339126	0.692308	0.147036	7.23536	0.577673	25.751
Efnb2	0.975644	0.0243559	3.69032	0.000108136	8.81117e-05	2.78805	3.56172	3.08617	-6.17693	10.4968	0.822844	0.171946	0.44289	0.100806	3.25525	0.355531	25.5275
Fam13a	0.93901	0.0609903	2.73411	9.44652e-05	4.57346e-05	2.53152	2.35556	2.32928	-3.68303	9.25693	0.484848	0.146464	0.321678	0.0577575	2.09451	0.211117	25.1154
Ank3	0.995572	0.00442834	5.41529	0.000430387	0.000161419	5.08272	5.10064	2.62775	-7.24285	12.7931	2.0676	0.382131	0.706294	0.0503006	9.03789	1.83672	25.0103
B4galt6	0.953905	0.046095	3.02986	0.000332804	9.6478e-05	3.15009	2.50472	2.76137	-3.37198	14.6975	0.780886	0.185943	0.475524	0.130731	3.24054	0.425809	23.9732
Nr1i2	0.988124	0.011876	4.42129	0.000111048	4.55362e-05	3.6601	3.67783	2.78314	-8.74741	11.2727	0.342657	0.1817	0.268065	0.0628852	1.43193	0.220487	23.7701
[truncated: 110 more rows]

## Sheet: Mouse cDC2 DEGs
	proba_de	proba_not_de	bayes_factor	scale1	scale2	lfc_mean	lfc_median	lfc_std	lfc_min	lfc_max	raw_mean1	raw_mean2	non_zeros_proportion1	non_zeros_proportion2	raw_normalized_mean1	raw_normalized_mean2	score
[truncated: 307 more rows]

[truncated: 54 more sheets: Mouse cDC2 DEPs, Mouse Mig. cDCs DEGs, Mouse Mig. cDC DEPs, Mouse Monocyte DEGs, Mouse Monocyte DEPs, Mouse Neutrophil DEGs, Mouse Neutrophil DEPs, Mouse Basophil DEGs, Mouse Basophil DEPs, Mouse NK cell DEGs, Mouse NK cell DEPs, Mouse ILC1 DEGs, Mouse ILC1 DEPs, Mouse T cell DEGs, Mouse T cell DEPs, Mouse pDCs DEGs, Mouse pDC DEPs, Mouse B cell DEGs, Mouse B cell DEPs, Mouse cDC1 DEGs …]
