# Supplementary material for: Spatial proteogenomics reveals distinct and evolutionarily conserved hepatic macrophage niches
Source: Cell. 2022 Jan 20;185(2):379–396.e38. doi: 10.1016/j.cell.2021.12.018 (PMC8809252; doi:10.1016/j.cell.2021.12.018)
Supplement: Table S2. Differentially expressed genes (DEGs) and proteins (DEPs) per cell type in mouse and human myeloid cell atlases, related to Figures 2, 4, 5, S3, S6, and S8 [file mmc2.xlsx]

## Sheet: Mouse cDC1 DEGs
	proba_de	proba_not_de	bayes_factor	scale1	scale2	lfc_mean	lfc_median	lfc_std	lfc_min	lfc_max	raw_mean1	raw_mean2	non_zeros_proportion1	non_zeros_proportion2	raw_normalized_mean1	raw_normalized_mean2	score
Xcr1	0.9994	0.00060024	7.41756	0.000916748	4.0088e-06	8.55984	8.69287	2.24883	-1.69572	15.664	6.2677	0.00897467	0.86393	0.00813946	5.29315	0.0192941	2348.31
AC163354.1	0.998599	0.00140056	6.56947	0.000825273	1.50319e-05	6.81242	6.89809	2.15026	-3.49668	13.3432	1.63875	0.0150489	0.569791	0.0113588	1.52016	0.0292511	354.036
Cd24a	0.9996	0.00040016	7.82322	0.000734966	1.99338e-05	6.46673	6.46785	2.01229	-1.92675	13.4634	4.75781	0.0556855	0.939175	0.0343346	4.7804	0.103321	299.2
Gpr171	0.995798	0.00420168	5.46806	0.000166765	8.16733e-06	5.4842	5.57739	2.1303	-2.77548	12.5437	1.13977	0.023811	0.378443	0.0160815	0.940539	0.038017	135.679
Jaml	0.998199	0.00180072	6.31776	0.000643094	3.30609e-05	6.23363	6.39071	2.5749	-1.86378	13.1547	3.33555	0.0845836	0.863006	0.0533621	3.03913	0.145323	130.363
Plcb4	0.9988	0.00120048	6.72382	0.000213247	1.16706e-05	4.79544	4.90102	1.41772	-0.950427	9.1695	0.484933	0.0098858	0.33056	0.00889874	0.42451	0.0203563	100.004
Plekha5	0.997999	0.0020008	6.2122	0.000545804	2.98739e-05	4.8556	4.97714	1.55217	-1.58201	9.55584	0.698466	0.0141529	0.416158	0.0124066	0.637433	0.0312663	98.9921
Flt3	0.992197	0.00780312	4.8454	0.000855685	6.45024e-05	5.70174	5.96361	2.49783	-2.34552	12.5423	2.30098	0.0982203	0.771307	0.0578722	2.11149	0.163403	73.6777
Ly75	0.996198	0.00380152	5.56854	0.000138276	9.26664e-06	5.03344	5.12783	1.80063	-3.02588	12.2428	0.325753	0.0163093	0.234424	0.00877726	0.291181	0.0224592	65.2579
P2ry14	0.995798	0.00420168	5.46806	0.000507216	4.65834e-05	3.89749	3.90373	1.48248	-2.6137	10.1338	1.9046	0.0675758	0.664633	0.0530736	1.71817	0.107536	62.2724
Clec9a	0.998599	0.00140056	6.56947	0.00130362	0.000113184	3.98614	3.75583	1.61931	-1.2739	10.7488	3.3032	0.106147	0.792568	0.0850695	2.87111	0.21699	52.7427
Ppt1	0.9992	0.00080032	7.12969	0.00320607	0.000260181	3.6201	3.69433	0.884453	-0.931923	7.48491	15.3028	0.548594	0.979479	0.35027	14.1248	1.04895	48.7474
Trim7	0.993597	0.00640256	5.04463	0.000134982	1.43895e-05	4.5187	4.69094	1.91421	-3.10428	10.4432	0.377149	0.017919	0.27066	0.0143504	0.350498	0.0330159	47.9706
Adam8	0.993798	0.00620248	5.07658	0.000250201	2.49752e-05	4.9264	4.97665	2.25229	-3.13802	12.3121	1.23646	0.0759582	0.51137	0.041001	1.0972	0.117937	45.8314
Cd34	0.989596	0.0104042	4.55509	0.000155989	1.74872e-05	5.67533	5.86075	2.72797	-3.99468	14.9023	0.741172	0.0490949	0.349972	0.0291715	0.654448	0.0847967	43.8013
Kit	0.992197	0.00780312	4.8454	0.000154224	1.65429e-05	4.60853	4.7749	1.9561	-2.57242	11.8092	0.504899	0.0277896	0.335182	0.0202879	0.48774	0.0538672	41.7279
Naaa	0.998599	0.00140056	6.56947	0.00250111	0.000225038	3.74574	3.806	1.21331	-2.47063	8.48307	13.0294	0.503766	0.970789	0.305427	12.0266	1.08691	41.4462
H2-Oa	0.990396	0.00960384	4.63594	0.000435561	5.77797e-05	5.81927	6.19151	2.48939	-3.86995	12.3923	2.47144	0.199584	0.779996	0.0729818	2.32654	0.338202	40.0316
Tlr3	0.992997	0.0070028	4.95442	0.000546831	4.95516e-05	3.8281	3.52204	1.78752	-2.01154	11.4667	2.19745	0.0852518	0.667406	0.0761708	1.88002	0.183782	39.1599
Rasgrp3	0.990996	0.0090036	4.70109	0.000256186	2.52148e-05	4.06853	4.19304	1.73027	-3.25149	10.3677	0.720281	0.0347749	0.434276	0.0289892	0.648533	0.0681862	38.6966
Serpinb6b	0.985794	0.0142057	4.2398	0.000196538	2.53075e-05	4.24572	4.36118	2.48571	-7.68472	14.2468	1.30837	0.0867248	0.394158	0.0272581	1.0011	0.118583	35.8434
Cst3	0.998399	0.00160064	6.43574	0.0418415	0.00500031	3.46307	3.36699	1.24865	-1.13582	9.61382	257.617	14.0664	0.996857	0.85478	243.703	24.776	34.0636
Pmepa1	0.991597	0.00840336	4.77068	0.000236022	2.4695e-05	4.18246	4.04471	1.94468	-1.59522	12.6004	0.619523	0.0462401	0.339065	0.0314493	0.521862	0.0672501	32.456
Egr3	0.981192	0.0188075	3.95451	0.000189193	2.29277e-05	3.62152	3.70301	2.81463	-8.06802	14.2606	1.42559	0.0868766	0.219634	0.0362935	1.10032	0.123076	32.3772
Zbtb46	0.983994	0.0160064	4.11863	0.00036064	4.15561e-05	4.2646	4.43488	1.88118	-2.41687	10.1359	0.638011	0.0442659	0.408763	0.0342738	0.611274	0.080708	32.2996
Wdfy4	0.997799	0.00220088	6.11669	0.00457773	0.000387547	3.47325	3.52181	0.869885	-0.986114	6.53699	6.37364	0.364757	0.926789	0.242726	5.82106	0.662571	30.5144
Ccr9	0.994398	0.00560224	5.17897	6.75441e-05	8.21116e-06	3.56645	3.57079	1.49	-2.61349	8.45653	0.303198	0.017509	0.211869	0.0134544	0.274477	0.0335653	29.1643
Slco3a1	0.992997	0.0070028	4.95442	0.00049068	7.25333e-05	3.32292	3.31531	1.43097	-3.46795	8.0647	1.00647	0.054334	0.488815	0.0433548	0.890022	0.104058	28.4215
Rab7b	0.993998	0.0060024	5.10957	0.000905907	0.00012306	3.20559	2.97485	1.46941	-1.90338	10.5784	3.91662	0.241238	0.898502	0.1702	3.65188	0.426376	27.4557
Arsb	0.9996	0.00040016	7.82322	0.000706183	7.34302e-05	3.2991	3.32635	0.97921	-1.01314	6.46895	1.29358	0.0701118	0.613422	0.061623	1.19927	0.147824	26.765
Net1	0.994198	0.00580232	5.14368	0.000154839	2.65731e-05	3.75177	3.86579	1.58815	-4.32016	9.1932	0.651322	0.053028	0.419301	0.0295359	0.585266	0.083295	26.3616
Irf8	0.995598	0.00440176	5.42134	0.00432293	0.000581645	2.94806	2.96732	0.997638	-2.66222	8.35805	25.1738	1.49576	0.990202	0.563582	23.9003	2.82344	24.9552
Strbp	0.992997	0.0070028	4.95442	0.000407862	6.18983e-05	3.40525	3.43386	1.34917	-0.788826	7.51447	0.585506	0.035519	0.382141	0.0311912	0.535554	0.0755326	24.1445
Slamf7	0.970788	0.0292117	3.50354	0.000557319	0.000105106	4.6275	4.90253	2.77324	-4.20841	12.1054	2.09854	0.227586	0.741542	0.113785	1.81786	0.351641	23.9225
Spint2	0.988796	0.0112045	4.48017	0.000156571	2.6172e-05	3.85646	4.02529	1.75621	-4.07452	10.1055	0.787207	0.0695195	0.465151	0.0382828	0.72706	0.119109	23.5404
Trim35	0.996399	0.00360144	5.62281	0.000800731	0.00012119	2.76008	2.80541	0.902657	-1.10979	5.90818	3.73581	0.235407	0.780181	0.179888	3.45695	0.460362	20.726
Dpp4	0.979792	0.0202081	3.88126	0.000526627	8.89121e-05	3.38024	3.47521	1.62413	-2.06238	7.86234	1.2592	0.102062	0.599556	0.0731641	1.1452	0.189476	20.4303
1700025G04Rik	0.97599	0.0240096	3.705	0.000491693	8.75228e-05	3.39266	3.65219	1.82534	-2.28841	8.29074	0.892586	0.0874689	0.533555	0.0679554	0.886501	0.156044	19.274
Pbx1	0.9988	0.00120048	6.72382	0.00111913	0.000138916	2.84541	2.82932	0.852168	-0.756277	6.34243	1.42115	0.092799	0.641893	0.0791775	1.3667	0.214884	18.0974
Lrba	0.989596	0.0104042	4.55509	0.000442434	6.66794e-05	2.96374	3.03927	1.15548	-2.02929	6.55786	0.362359	0.0303711	0.260307	0.0272581	0.364521	0.0647815	16.6768
Ciita	0.968788	0.0312125	3.43523	0.0011094	0.000252975	3.56606	3.82501	2.09782	-6.20191	12.1439	3.66223	0.448901	0.841745	0.19228	3.25865	0.70771	16.4199
H2-Ab1	0.964586	0.0354142	3.30459	0.0196031	0.00511804	3.67641	3.40443	2.93246	-6.88103	16.587	128.979	16.8931	0.998151	0.676532	128.841	29.2728	16.1813
Arhgap22	0.981593	0.0184074	3.97643	0.000312041	6.01809e-05	3.769	4.03009	2.05366	-3.76483	10.5158	0.370863	0.0486242	0.265114	0.035762	0.36074	0.0848081	16.0318
Fchsd2	0.994598	0.00540216	5.21554	0.000841185	0.00013708	2.78632	2.8858	0.874767	-1.53417	5.68059	1.18931	0.100908	0.537807	0.0823361	1.07002	0.190258	15.6704
Cyfip2	0.986194	0.0138055	4.26878	0.000291112	5.90415e-05	3.68457	3.87578	2.08216	-2.65206	9.33128	0.938436	0.0883041	0.50416	0.0648879	0.824012	0.203619	14.9109
Gnb4	0.994798	0.00520208	5.25348	0.000104042	2.15658e-05	2.7386	2.73277	1.22406	-3.75486	6.64442	0.36051	0.038055	0.243113	0.0256788	0.325324	0.0622231	14.3184
Cd9	0.972189	0.0278111	3.55411	0.000644419	0.00014991	3.70979	4.13895	2.09373	-3.04636	9.24185	2.87391	0.36699	0.846367	0.152068	2.82294	0.754714	13.8762
Zfp366	0.990796	0.00920368	4.6789	0.000648694	9.72327e-05	3.12115	2.52839	1.97139	-1.51507	10.3342	0.993344	0.0998451	0.48068	0.0832777	0.874661	0.197187	13.8445
Pianp	0.966787	0.0332133	3.37103	0.00017523	3.28087e-05	2.89421	2.59695	2.59641	-6.1452	11.6032	1.01368	0.0904452	0.477722	0.069231	0.893199	0.194555	13.2873
Kmo	0.980792	0.0192077	3.93305	0.000253403	5.60132e-05	3.23684	3.38503	1.86231	-2.87218	8.37365	0.574783	0.0763075	0.374561	0.0527395	0.552076	0.13638	13.103
Itgax	0.968788	0.0312125	3.43523	0.000357477	9.93626e-05	3.91588	4.36679	2.52182	-5.52989	10.9544	1.61305	0.25161	0.636901	0.117187	1.41519	0.424708	13.0483
Cbfa2t3	0.960584	0.0394158	3.19338	0.000730861	0.00019612	3.87035	4.35956	2.71538	-2.82228	10.4149	2.85043	0.436661	0.807543	0.17673	2.64992	0.787651	13.0211
Ahr	0.957383	0.042617	3.11195	0.000405439	9.5121e-05	2.88593	3.11197	1.77192	-2.19816	8.44533	1.26992	0.133269	0.489185	0.0894886	1.13039	0.250901	13.0021
Anxa1	0.967187	0.0328131	3.38356	0.0005401	0.000159927	3.98056	4.58362	2.92187	-3.71233	10.7968	2.58569	0.395022	0.806249	0.176669	2.90636	0.896214	12.9087
Rnase6	0.980192	0.0198079	3.90167	0.000926746	0.000210844	3.11676	3.49726	1.73807	-2.57592	7.75763	5.01442	0.524251	0.928637	0.278002	4.83054	1.181	12.7482
Tes	0.966387	0.0336134	3.35864	0.000158247	3.97327e-05	3.70074	3.73762	2.54078	-2.33897	10.8796	0.595304	0.0868159	0.37567	0.0613345	0.528778	0.154061	12.7019
S100a11	0.953581	0.0464186	3.02253	0.00179185	0.000485718	3.98077	4.70111	2.69146	-2.43108	10.4883	8.99815	1.37255	0.973378	0.341417	8.94159	2.85357	12.4736
Tbc1d4	0.992197	0.00780312	4.8454	0.000595818	0.000111065	3.08427	3.12725	1.52142	-4.21916	8.29703	1.14624	0.144172	0.50305	0.0688817	0.976917	0.250908	12.0087
Tmsb10	0.947779	0.0522209	2.89864	0.010892	0.00276733	3.97236	4.87244	2.66925	-3.10328	10.5611	53.2329	7.86157	0.991126	0.542444	59.7589	19.8075	11.9845
Ifi205	0.979392	0.0206082	3.86124	0.000521682	0.000121078	2.55236	2.46471	1.76987	-4.53343	9.71024	2.57016	0.265504	0.798299	0.160648	2.52706	0.545281	11.8287
H2-Aa	0.966186	0.0338135	3.3525	0.0160095	0.00503537	3.23301	2.92206	2.76867	-6.2221	15.0662	104.877	16.84	0.997781	0.70704	100.775	28.3789	11.4806
H2-Eb1	0.968788	0.0312125	3.43523	0.0136004	0.00405302	3.35469	3.21872	2.60545	-6.25832	13.5046	83.4563	13.284	0.996487	0.72423	77.5001	23.0325	11.2879
Nr4a2	0.961785	0.0382153	3.22555	0.000217301	6.91522e-05	2.4291	2.52681	2.662	-6.80368	10.4121	1.08356	0.124005	0.202625	0.0493075	0.851536	0.185681	11.1399
Hells	0.976391	0.0236094	3.72222	0.000130786	2.48478e-05	2.55244	2.5944	1.61992	-4.99645	8.63491	0.303938	0.0338486	0.200222	0.026347	0.284654	0.0652512	11.1348
Cd74	0.957783	0.0422169	3.1218	0.0390541	0.0126609	3.01859	2.90741	2.57329	-8.55824	13.8326	295.711	48.2052	0.997227	0.764274	296.604	82.6467	10.8332
Id2	0.989996	0.010004	4.59471	0.00357327	0.000861886	2.23115	2.23655	0.941021	-1.52446	6.50728	19.3646	2.2987	0.98484	0.598357	19.7218	4.34183	10.1345
Alcam	0.955382	0.0446178	3.06398	0.000962719	0.000248918	3.37855	3.62773	2.57453	-2.668	11.3124	0.907931	0.165553	0.510815	0.105965	0.989344	0.329834	10.134
Syne1	0.981793	0.0182073	3.98756	0.000202112	4.24093e-05	2.45992	2.45461	1.34629	-3.37014	6.91888	0.364023	0.0429752	0.254576	0.0372198	0.327037	0.0821648	9.79113
Itgb7	0.952781	0.0472189	3.00459	0.000633017	0.00017869	2.84637	3.24353	1.88793	-2.84892	8.78711	2.57959	0.38705	0.84193	0.211338	2.67114	0.781755	9.72561
Lsp1	0.932373	0.0676271	2.62372	0.0029836	0.000954487	3.45511	4.06209	2.54691	-2.48229	9.31213	13.6338	2.31943	0.987983	0.426684	13.7449	4.92706	9.63864
H2-DMb2	0.985994	0.0140056	4.25419	0.000225474	6.3778e-05	3.33571	3.67362	1.76835	-3.85729	8.62025	1.08319	0.22013	0.545572	0.0860414	1.08109	0.376202	9.58584
Fdps	0.961985	0.0380152	3.23101	0.00046872	0.000138082	2.31817	2.39434	1.63733	-3.50301	7.35863	1.98706	0.261374	0.613607	0.151947	2.10015	0.509629	9.55301
Cdc14a	0.987795	0.0122049	4.39364	0.000493734	9.34916e-05	2.25391	2.27854	0.938707	-1.00289	5.21603	0.741542	0.0829891	0.389536	0.0727237	0.655815	0.169643	8.71331
Nectin1	0.94978	0.0502201	2.93981	0.000145032	4.67388e-05	2.93988	3.16727	2.22307	-2.10928	9.21285	0.41394	0.0703395	0.295064	0.0533621	0.366114	0.126869	8.48378
Bcl11a	0.965986	0.0340136	3.34639	0.000529992	0.000124808	3.41153	3.67474	2.58015	-3.87393	10.5492	0.601035	0.136928	0.371233	0.0723744	0.588634	0.245311	8.1861
Gm6377	0.966186	0.0338135	3.3525	0.000338467	9.26518e-05	2.259	2.26526	1.45941	-3.25436	7.33534	1.78018	0.258595	0.55574	0.1526	1.55992	0.437399	8.0564
Parp8	0.984994	0.015006	4.18418	0.0013329	0.000296833	2.21272	2.19006	1.11147	-1.51802	5.8747	1.18099	0.163184	0.553337	0.131446	1.15454	0.320162	7.97929
Zeb1	0.977191	0.0228091	3.75752	0.00048407	0.000102327	2.21336	2.3003	0.987773	-2.14363	5.90512	0.362914	0.0504768	0.269366	0.043613	0.353953	0.0993525	7.88532
Plpp1	0.958984	0.0410164	3.1519	0.00019546	6.52501e-05	1.9766	1.73071	1.64902	-3.81056	8.90432	0.618044	0.0739385	0.40636	0.0649183	0.582226	0.154478	7.44975
Gsn	0.968387	0.0316126	3.42207	0.000513792	0.000166357	2.54595	2.88946	1.70107	-3.234	9.37667	2.23073	0.396176	0.781475	0.21237	2.0781	0.719842	7.34988
Dnase1l3	0.960784	0.0392157	3.19867	0.000541689	0.000143627	2.07709	2.0809	2.2532	-7.30637	13.9315	2.4951	0.294949	0.562766	0.164429	1.99852	0.599445	6.92492
Rps11	0.969188	0.0308123	3.44854	0.0116776	0.00375286	2.27041	2.29075	1.49785	-2.85701	10.7524	63.9582	10.8162	0.990756	0.844712	60.5862	20.285	6.78114
Sqle	0.953581	0.0464186	3.02253	9.58136e-05	4.02581e-05	2.24313	2.27995	1.96459	-4.37861	7.89539	0.359956	0.0704458	0.234424	0.0501579	0.36966	0.125888	6.58677
St8sia4	0.946379	0.0536214	2.87069	0.000882212	0.000237203	2.46935	2.63513	1.69881	-1.70739	7.41575	1.73692	0.29949	0.632834	0.180086	1.55966	0.584841	6.58529
Rbpj	0.972589	0.027411	3.56902	0.00118421	0.000290326	2.18513	2.25097	1.09081	-1.88775	5.42818	1.9303	0.335313	0.670549	0.206417	1.72006	0.571938	6.5716
Rpl13	0.938375	0.0616246	2.72309	0.0117436	0.00424968	2.46544	2.24165	2.04647	-4.2582	13.6488	62.5783	12.7233	0.989832	0.771153	60.0609	22.567	6.56163
Ptms	0.986595	0.0134054	4.2986	0.00133758	0.000375693	2.05576	2.14285	0.818961	-0.809937	5.63019	5.48623	0.819094	0.921242	0.408385	4.82205	1.51612	6.53838
Nedd4	0.973589	0.0264106	3.60723	0.000265417	7.27342e-05	2.34037	2.34094	1.46929	-2.84177	8.0257	0.464966	0.0711292	0.27824	0.0553514	0.388078	0.140195	6.47847
Napsa	0.959584	0.0404162	3.16727	0.0007591	0.00044193	3.97258	4.78839	3.7613	-4.21979	12.6946	3.70216	1.05887	0.890553	0.30602	3.60742	2.25918	6.34334
Cdk14	0.979792	0.0202081	3.88126	0.00195688	0.000451988	1.93213	1.96489	0.895233	-1.64765	5.44996	1.21057	0.18578	0.557959	0.143914	1.25626	0.383735	6.32533
Rps5	0.963585	0.0364146	3.27569	0.00870693	0.00299638	2.11632	2.03717	1.48793	-3.16475	11.1517	46.849	8.62331	0.988907	0.79709	45.1129	15.2212	6.27238
Rplp0	0.940576	0.0594238	2.7618	0.00867608	0.00314048	2.13374	2.29337	1.54332	-2.94463	9.64142	46.838	8.60539	0.990756	0.805169	45.0496	15.7988	6.08429
Rpl18a	0.948379	0.0516206	2.91083	0.0101265	0.00374713	2.1293	1.98812	1.63619	-3.03364	10.229	58.0159	11.3317	0.991496	0.81258	57.0175	21.2259	5.71977
Asb2	0.948379	0.0516206	2.91083	0.000223828	7.74976e-05	2.30314	1.85121	2.42252	-4.96143	11.5064	0.799224	0.148834	0.424478	0.091979	0.693238	0.281355	5.67475
Ighm	0.930772	0.0692277	2.59861	0.000434086	0.000183118	2.45869	2.55414	1.99948	-2.66333	8.79029	2.30098	0.434186	0.796635	0.226462	2.18004	0.955715	5.60842
Rpl32	0.952981	0.0470188	3.00905	0.0105031	0.00371254	2.20009	1.97072	1.75151	-3.76069	12.184	52.0928	10.6417	0.989462	0.801069	50.4788	19.8858	5.58477
Got2	0.991797	0.00820328	4.79498	0.000432751	0.000134277	1.77667	1.8009	0.667044	-0.802071	4.02261	1.35145	0.212188	0.66907	0.172736	1.26811	0.403443	5.58442
Nav1	0.928171	0.0718287	2.55893	0.000446757	0.000148041	2.1439	2.35939	1.57291	-2.09174	6.30141	0.961915	0.195302	0.489554	0.130019	0.851044	0.329427	5.53856
Tbc1d8	0.973189	0.0268107	3.59178	0.000669337	0.000199095	1.76985	1.81205	0.912894	-2.46345	5.77336	0.955999	0.158704	0.509336	0.123307	0.902922	0.290447	5.50201
Bcl2a1d	0.969388	0.0306122	3.45526	0.000282187	0.000140725	3.10263	3.57926	2.75893	-6.68465	11.7272	1.467	0.405136	0.554077	0.149046	1.31629	0.757485	5.39149
H2-DMb1	0.947579	0.052421	2.8946	0.00177706	0.000649104	1.96091	2.00603	1.29245	-2.52993	6.36871	9.26752	1.71737	0.977815	0.550598	9.21198	3.37445	5.35313
Rps18	0.944578	0.0554222	2.83576	0.00721121	0.00267957	2.0636	2.02119	1.52549	-2.81174	9.71473	40.0819	8.00583	0.990386	0.796863	40.4372	15.8098	5.27812
Sema4a	0.933573	0.0664266	2.64292	0.000274314	0.00012951	2.40339	2.79764	2.14783	-3.23084	7.69561	0.905713	0.218414	0.530782	0.138933	0.870495	0.399381	5.23846
Fnbp1	0.986595	0.0134054	4.2986	0.00245265	0.000569424	1.85143	1.87645	0.776686	-0.778726	4.91677	3.33759	0.547136	0.839896	0.345593	3.04962	1.09136	5.17352
Rps7	0.939776	0.0602241	2.74757	0.00622983	0.00240736	2.03632	2.08256	1.56729	-3.38969	10.388	33.8231	6.94536	0.988353	0.787873	31.6057	12.5563	5.12566
Ccr2	0.967187	0.0328131	3.38356	0.00117036	0.000798732	3.31322	3.84589	3.50113	-5.84493	12.6597	4.86615	1.60507	0.8264	0.291836	4.61017	3.01067	5.07346
Avpi1	0.970588	0.0294118	3.49651	0.000144996	6.01599e-05	2.25583	2.46418	1.64583	-4.37575	6.62852	0.60122	0.150337	0.362359	0.091736	0.575192	0.269713	4.8108
Rps3	0.954582	0.0454182	3.04536	0.00708783	0.00268043	1.94732	1.79407	1.46769	-2.91631	10.6051	37.3851	7.61889	0.989462	0.818229	35.3966	14.3285	4.81056
Rabgap1l	0.948579	0.0514206	2.91493	0.00037482	0.00012073	1.99003	2.12579	1.45925	-3.79497	6.32625	0.275652	0.0552907	0.217046	0.043613	0.276145	0.114641	4.79353
Cd244	0.958984	0.0410164	3.1519	0.000208608	0.000111014	2.88252	3.33657	2.86186	-4.66497	10.1151	0.589203	0.168757	0.392309	0.110141	0.599318	0.370385	4.66419
Arhgap5	0.982593	0.017407	4.03332	0.000763348	0.000223682	1.76708	1.64438	0.9108	-0.93788	4.67517	1.6724	0.303894	0.651507	0.216683	1.48658	0.563436	4.66228
Haao	0.910964	0.0890356	2.32547	0.000145659	6.27539e-05	2.04813	2.06845	1.64425	-1.79977	6.68368	0.313736	0.0533317	0.261416	0.0489886	0.314635	0.13928	4.62677
Gm2a	0.958183	0.0418167	3.13174	0.00276305	0.00100286	1.83492	1.98148	1.04074	-1.59713	4.89104	12.6197	2.39179	0.981143	0.668104	11.3329	4.59463	4.52592
Traf1	0.969988	0.030012	3.47569	0.000190979	0.000120216	3.00605	3.29435	3.10938	-7.28494	12.9888	0.740433	0.274251	0.3533	0.100392	0.659627	0.439619	4.51044
Rpl18	0.910164	0.0898359	2.31564	0.00594488	0.00244854	1.87151	1.96565	1.47048	-3.45666	9.62942	30.8497	6.81228	0.988907	0.800325	28.0959	11.9322	4.40669
Gpr132	0.938375	0.0616246	2.72309	0.000216884	0.00011172	2.50759	2.67529	2.58604	-3.86554	9.84389	0.667406	0.190154	0.41283	0.121317	0.632026	0.359852	4.4042
Rps20	0.968187	0.0318127	3.41556	0.00718725	0.00268443	1.76441	1.64337	1.17673	-2.58337	8.93161	36.4663	7.67846	0.990017	0.834219	30.8635	12.5346	4.34445
Arhgap18	0.964986	0.035014	3.31637	0.000784476	0.000207353	1.70259	1.7302	1.05076	-2.32775	5.92629	1.10593	0.196304	0.530782	0.157869	1.00465	0.39489	4.33159
Lyst	0.927571	0.072429	2.54996	0.000500309	0.000186307	1.86839	2.23448	1.36925	-2.49409	5.4048	0.790719	0.176487	0.417452	0.119526	0.696559	0.302186	4.30676
Mbp	0.952581	0.047419	3.00015	0.00035903	0.000184114	2.77534	3.05706	2.79722	-3.10146	9.75758	0.694028	0.209394	0.422814	0.128242	0.626799	0.429282	4.0523
Fasn	0.958383	0.0416166	3.13675	0.000215941	7.80305e-05	1.62122	1.61384	1.0413	-1.9955	5.65595	0.49658	0.0934824	0.322426	0.0793598	0.459133	0.185871	4.00468
Rpl19	0.92417	0.0758303	2.5004	0.0077919	0.00337109	1.7555	1.6168	1.48612	-3.57178	11.0633	40.5692	9.73618	0.987798	0.828023	36.4443	16.3813	3.90554
Rpsa	0.956983	0.0430172	3.10218	0.00945181	0.00366562	1.7004	1.68357	1.10892	-2.3709	7.47411	40.6857	8.8583	0.994639	0.878895	35.4216	15.4471	3.89916
Rps24	0.920768	0.0792317	2.45283	0.010026	0.00430445	1.83947	1.60357	1.70334	-3.98982	13.1816	48.6961	12.2651	0.98558	0.834963	42.0749	20.3911	3.79555
Rps16	0.927171	0.0728291	2.54402	0.00922782	0.00396915	1.75828	1.69594	1.45801	-4.06069	11.1399	46.8294	11.3822	0.990941	0.864287	43.5279	20.6249	3.71078
Fgl2	0.958183	0.0418167	3.13174	0.000635087	0.000240819	1.61813	1.56877	1.0526	-2.74415	6.51006	3.02348	0.579542	0.785543	0.32816	2.62146	1.14528	3.7038
Tbc1d9	0.955382	0.0446178	3.06398	0.000957261	0.000270838	1.55051	1.54535	1.01739	-1.80804	7.50715	1.56942	0.297926	0.59327	0.217807	1.35253	0.568536	3.6886
H2-Q6	0.95058	0.0494198	2.95672	0.000131216	5.95423e-05	1.72784	1.8972	1.51875	-4.22684	6.5797	0.605842	0.141119	0.377704	0.0997084	0.546741	0.263727	3.58205
Rpl27a	0.923169	0.0768307	2.48621	0.00829741	0.0035745	1.69856	1.70099	1.33049	-3.67837	9.66448	40.6199	9.70912	0.991681	0.867157	36.5942	17.3688	3.57868
Ass1	0.957983	0.0420168	3.12676	0.000300505	0.000161071	1.70616	1.90759	1.86142	-5.12434	6.81835	0.786652	0.224519	0.40599	0.112905	0.862879	0.415946	3.53943
Prkd3	0.898359	0.101641	2.17913	0.000291773	0.000109616	1.74202	1.88529	1.33909	-1.62561	5.21893	0.534849	0.130535	0.349972	0.102457	0.481574	0.246355	3.40529
Vim	0.961785	0.0382153	3.22555	0.00184621	0.00109476	1.61405	1.88265	2.17433	-4.89647	7.6482	9.18765	2.77329	0.864485	0.475976	9.97817	4.77157	3.37526
Rps10	0.907763	0.0922369	2.28662	0.00676137	0.00300253	1.60468	1.53748	1.3318	-3.31657	9.4346	31.9832	7.9935	0.991126	0.839261	27.3892	13.3625	3.28911
Sema4d	0.957783	0.0422169	3.1218	0.000284934	0.000200038	2.63198	2.99162	3.07774	-3.71681	11.2784	0.868552	0.336543	0.493807	0.189835	0.800146	0.693606	3.03626
Tuba1a	0.94898	0.0510204	2.92316	0.000107261	7.12355e-05	1.88865	2.19738	2.17707	-5.41735	7.29595	0.575522	0.206903	0.341468	0.117035	0.588503	0.373758	2.97379
Coro1a	0.95078	0.0492197	2.96099	0.00232138	0.00142076	1.7125	2.28947	1.85679	-4.06375	6.42857	11.7436	3.33484	0.981327	0.607969	11.7088	7.17112	2.79612
Klrd1	0.980792	0.0192077	3.93305	8.60228e-05	7.11249e-05	2.6	2.86161	2.40361	-6.61692	10.2919	0.414309	0.240919	0.270845	0.0801494	0.457331	0.427044	2.7844
S100a10	0.965186	0.0348139	3.3223	0.00065411	0.000448055	1.89907	2.3265	2.41378	-5.42503	7.59489	2.69717	1.12599	0.701424	0.299171	3.00021	2.21444	2.57293
Ahnak	0.965586	0.0344138	3.33428	0.000628394	0.000519388	2.18246	2.61078	3.07072	-6.04347	9.84997	2.62951	1.32886	0.637826	0.278336	2.66915	2.29364	2.53976
Mef2c	0.960584	0.0394158	3.19338	0.000364168	0.000216494	2.10519	2.50918	2.59923	-5.4321	10.4605	0.720096	0.283044	0.392679	0.157505	0.698771	0.596836	2.46474
B4galnt1	0.947179	0.0528211	2.88658	0.000169369	0.000119436	1.87581	2.26694	2.26253	-3.48201	8.56523	0.662969	0.233478	0.440377	0.153754	0.675658	0.531242	2.38574
4930523C07Rik	0.966587	0.0334134	3.36481	0.000124781	9.88806e-05	1.99266	2.43923	2.69996	-4.59398	8.80463	0.434091	0.19474	0.266408	0.122229	0.440835	0.388378	2.2618
Arhgap45	0.918768	0.0812325	2.42572	0.00056211	0.00031494	1.36019	1.63079	1.4923	-3.23544	5.35301	1.58107	0.497206	0.731189	0.290075	1.63577	1.0604	2.09822
Lgals1	0.964186	0.0358143	3.29294	0.000446077	0.000330601	1.62185	1.91286	2.45743	-5.75781	9.64366	2.10279	0.96196	0.627288	0.292444	2.51143	2.02705	2.0094
Pbxip1	0.931973	0.0680272	2.6174	0.000140781	0.0001049	1.64177	2.02728	2.08678	-3.94329	7.38749	0.563136	0.217138	0.374006	0.144643	0.529192	0.457904	1.89737
Anxa2	0.958383	0.0416166	3.13675	0.000822001	0.000581533	1.29195	1.51922	2.13261	-4.71491	8.4255	3.61139	1.36335	0.778887	0.4055	4.2448	2.97216	1.84514
Fmnl1	0.951981	0.0480192	2.98694	0.000294361	0.000205992	1.53108	2.01731	1.85388	-3.01218	6.06701	1.08874	0.414247	0.582178	0.243622	1.05443	0.878032	1.83868
Agpat4	0.94958	0.0504202	2.93563	0.000129551	0.000110158	1.52637	1.88798	2.22161	-4.59076	7.29716	0.325938	0.157247	0.260862	0.114788	0.327516	0.376112	1.32915
Fxyd5	0.953181	0.0468187	3.01352	0.00118579	0.000929912	1.15911	1.57359	1.59391	-2.98723	5.49837	5.58809	2.33448	0.954335	0.588729	5.44752	4.80949	1.31288
Pglyrp1	0.967787	0.0322129	3.40265	7.38727e-05	0.000118779	2.92022	3.35046	3.12828	-7.71528	10.3144	0.420041	0.268693	0.271215	0.100225	0.445565	1.02106	1.27431
Gpr141	0.985594	0.0144058	4.22562	0.000163313	0.000258262	2.56417	3.14608	4.26364	-6.43454	13.8056	0.352376	0.352943	0.232575	0.177929	0.354931	0.742323	1.22602
Stap1	0.954182	0.0458183	3.03617	0.000153348	0.000142609	1.38855	1.82033	2.17799	-5.80606	7.97574	0.430209	0.24713	0.298576	0.13872	0.392365	0.517484	1.05282
Cytip	0.972589	0.027411	3.56902	0.000324293	0.000351906	1.20822	1.75357	2.18354	-4.12741	6.7096	1.1858	0.650337	0.579774	0.272991	1.15941	1.39094	1.00711
S100a6	0.982793	0.0172069	4.04509	0.000587714	0.00134853	1.46689	2.11273	3.82032	-7.32507	10.9388	2.66001	3.92749	0.679793	0.384833	3.06561	8.47906	0.530356

## Sheet: Mouse cDC1 DEPs
	proba_de	proba_not_de	bayes_factor	scale1	scale2	lfc_mean	lfc_median	lfc_std	lfc_min	lfc_max	raw_mean1	raw_mean2	non_zeros_proportion1	non_zeros_proportion2	raw_normalized_mean1	raw_normalized_mean2	score
adt-CD24	0.334534	0.665466	-0.68775	14.6829	1.39008	1.78051	0.000276029	2.79226	-6.08396	9.82399	23.2355	2.53468	0.611019	0.569702			16.322
adt-CD11c	0.357143	0.642857	-0.587787	13.4794	1.41675	1.89038	0.000887752	2.78143	-6.37172	7.88109	19.6731	3.01567	0.6088	0.544372			12.3322
adt-Integrin	0.168467	0.831533	-1.59653	4.42304	0.652575	0.770867	0	1.95352	-7.43066	7.70841	7.29876	1.73544	0.58717	0.54949			3.24205
adt-CD117	0.253701	0.746299	-1.07897	4.16799	1.47913	0.807564	2.25306e-05	1.76428	-6.79753	7.7956	6.31096	2.63775	0.606582	0.623064			1.93214
adt-XCR1	0.192077	0.807923	-1.43657	2.2279	0.957949	0.502562	0	1.32257	-4.73088	7.53617	3.18026	1.37422	0.553152	0.513667			1.16304
adt-CD103	0.158263	0.841737	-1.67121	2.0852	0.831126	0.397398	0	1.26576	-6.05761	9.21628	3.16639	1.17146	0.539656	0.508853			1.07414
adt-IA-IE	0.330732	0.669268	-0.704875	41.6506	33.1875	0.592304	1.37091e-06	2.33156	-9.94003	10.506	51.1608	47.8009	0.612128	0.67222			0.633938

## Sheet: Mouse cDC2 DEGs
	proba_de	proba_not_de	bayes_factor	scale1	scale2	lfc_mean	lfc_median	lfc_std	lfc_min	lfc_max	raw_mean1	raw_mean2	non_zeros_proportion1	non_zeros_proportion2	raw_normalized_mean1	raw_normalized_mean2	score
Cd209a	0.997999	0.0020008	6.2122	0.00186426	3.75673e-05	7.23623	7.32326	2.94645	-4.89625	17.7099	6.91247	0.0851555	0.775622	0.0338088	11.5012	0.203519	408.932
Ffar2	0.993798	0.00620248	5.07658	0.000105411	2.23611e-06	6.39086	6.49875	3.05111	-5.06734	17.6692	0.475642	0.00880659	0.213058	0.00603191	0.784141	0.0135811	368.995
Klrd1	0.997399	0.00260104	5.94924	0.000689976	2.59984e-05	5.59521	5.73302	2.02233	-3.36611	12.0602	2.7166	0.0703773	0.720032	0.0479688	4.43743	0.130341	190.487
Mgl2	0.989396	0.0106042	4.53584	0.000358794	1.59064e-05	6.08887	6.40297	3.59816	-8.58211	18.9058	1.75419	0.0513768	0.298565	0.0157131	2.34923	0.082513	173.357
AC140186.1	0.988595	0.0114046	4.46227	0.000115178	4.57706e-06	4.86706	4.89068	2.6123	-5.2615	14.4149	0.429149	0.0117622	0.214473	0.00747957	0.684716	0.0197377	168.842
Cd7	0.986595	0.0134054	4.2986	0.000337583	1.32868e-05	4.44715	4.42419	2.46175	-5.38441	13.4745	1.30382	0.0283349	0.370325	0.0189251	2.40922	0.068524	156.356
H2-Oa	0.991397	0.00860344	4.74695	0.000581307	4.66789e-05	5.72525	6.1618	2.63138	-5.47737	12.3631	2.25086	0.231867	0.685668	0.0849444	3.53885	0.261617	77.4443
H2-DMb2	0.988595	0.0114046	4.46227	0.000530519	4.36289e-05	4.18202	4.46601	1.96341	-3.82585	9.66023	2.12027	0.148777	0.594097	0.0856229	3.36506	0.210729	66.7811
Tnfsf9	0.983994	0.0160064	4.11863	0.000179449	1.71959e-05	3.90785	3.96406	2.26278	-4.60105	11.3448	0.770366	0.0634557	0.225793	0.0285158	0.920316	0.0688362	52.2466
Bcl11a	0.986595	0.0134054	4.2986	0.000892964	0.000104198	4.53004	4.6975	2.49769	-3.10401	11.7379	1.21831	0.0941129	0.483525	0.0660796	1.7819	0.158686	50.8684
Tnip3	0.980592	0.0194078	3.92248	0.000418601	6.02985e-05	4.68842	4.85871	3.08991	-6.17652	15.6297	1.37801	0.129113	0.349303	0.0510299	1.7125	0.209537	38.3174
Kmo	0.982993	0.0170068	4.05699	0.000312155	5.12083e-05	3.62851	3.70561	1.90091	-3.71198	8.64923	0.667273	0.0728805	0.385688	0.0541515	0.934236	0.110767	30.6038
Gpr183	0.977191	0.0228091	3.75752	0.000306082	4.90785e-05	4.42473	4.57653	2.86071	-3.40825	13.9164	0.914089	0.116114	0.412775	0.0727448	1.31846	0.19667	29.6631
Avpi1	0.984994	0.015006	4.18418	0.00030702	5.14942e-05	3.19708	3.32341	1.61926	-3.03882	9.10543	1.00788	0.123141	0.492622	0.0839039	1.61492	0.194278	26.5756
Slamf7	0.970588	0.0294118	3.49651	0.000590582	0.000102201	4.62189	4.9778	2.7867	-5.2432	12.6442	1.42672	0.290738	0.604811	0.128359	1.99307	0.348785	26.411
Ltb	0.979792	0.0202081	3.88126	0.000234455	3.14578e-05	3.56843	3.66084	2.20247	-3.86938	11.4626	0.945624	0.0731821	0.385688	0.051603	1.54975	0.215823	25.6236
Clec10a	0.972389	0.027611	3.56154	0.000439698	6.13882e-05	2.49542	2.72752	2.47651	-8.40322	11.0994	1.80251	0.131978	0.44249	0.0962843	2.66907	0.266071	25.0326
Ccr1	0.97499	0.02501	3.66315	0.000154595	3.13514e-05	3.89984	4.20305	3.12129	-8.17759	12.592	0.471397	0.0730615	0.226198	0.0376844	0.61363	0.0973028	24.5939
Cbfa2t3	0.97399	0.0260104	3.6229	0.000936122	0.000181874	4.22287	4.67578	2.69114	-3.7739	11.1297	2.69941	0.464743	0.754194	0.185104	3.95895	0.702972	23.782
Zbtb46	0.980392	0.0196078	3.91202	0.000284476	5.29938e-05	3.71361	3.96779	2.09829	-4.20866	10.5227	0.37356	0.0681304	0.264201	0.0476672	0.554345	0.0886513	23.2216
Flt3	0.987795	0.0122049	4.39364	0.000452424	9.55542e-05	4.62699	4.98417	2.68817	-5.37758	11.6966	0.834445	0.22297	0.43683	0.0877944	1.18629	0.245996	22.3131
Traf1	0.979792	0.0202081	3.88126	0.000464629	0.000102397	4.37721	4.54223	2.96974	-5.15434	13.7154	1.2737	0.237718	0.490196	0.0919414	1.80228	0.35591	22.1657
Itgax	0.97559	0.0244098	3.68806	0.000488158	8.80496e-05	4.21388	4.60016	2.60824	-4.09552	11.6987	1.42511	0.275115	0.582171	0.124891	2.00959	0.387266	21.8665
Ciita	0.970588	0.0294118	3.49651	0.00140961	0.000229473	3.72499	3.95643	2.14071	-4.19489	11.0726	2.57388	0.552478	0.731352	0.20504	3.58289	0.701294	19.0309
Alcam	0.97479	0.0252101	3.65498	0.0011894	0.000233902	3.84083	3.95355	2.52556	-3.4585	10.866	0.954518	0.16725	0.504952	0.109223	1.47679	0.298065	19.0298
Napsa	0.937775	0.0622249	2.71275	0.00144086	0.000381718	4.91742	5.65278	3.66461	-4.42607	13.8023	4.91267	0.986986	0.904791	0.30903	7.44094	1.98259	18.4557
Ccnd2	0.97399	0.0260104	3.6229	0.000535738	0.000102828	2.977	3.09728	1.82172	-4.62866	8.45773	1.54376	0.192071	0.45846	0.0974455	2.0797	0.339115	18.2571
H2-Ab1	0.966987	0.0330132	3.37728	0.0219951	0.0050305	4.08114	3.67871	3.08961	-7.91689	18.9861	81.3663	21.2259	0.985648	0.679706	132.517	29.6922	18.2143
S100a11	0.962385	0.037615	3.24201	0.00199667	0.000457908	3.92898	4.5777	2.69823	-4.41361	10.179	7.0192	1.5733	0.953305	0.347317	11.8076	2.68217	17.2964
Cd74	0.964586	0.0354142	3.30459	0.0507138	0.0121633	3.82295	3.4859	2.76554	-8.3007	16.7712	215.857	55.8867	0.990297	0.766414	353.523	79.8911	16.9168
H2-Aa	0.968788	0.0312125	3.43523	0.0206382	0.00481209	3.81408	3.39573	2.90423	-6.96583	18.0559	75.8779	19.6167	0.985446	0.709986	118.724	27.5444	16.4397
H2-Eb1	0.971389	0.0286114	3.52492	0.0177977	0.00388604	3.67013	3.57492	2.68047	-6.27797	14.6294	63.7269	15.2447	0.980392	0.727328	97.3016	21.9348	16.2805
Cd244	0.961385	0.0386154	3.21472	0.000366918	9.874e-05	3.8111	4.18787	2.78242	-5.13152	11.0005	0.834849	0.153361	0.479685	0.105589	1.32056	0.318176	15.8176
Ddit4	0.977591	0.022409	3.77563	9.25589e-05	1.95545e-05	3.05915	3.25468	1.84084	-5.27319	8.4126	0.347483	0.0408209	0.202951	0.0308532	0.547813	0.106109	15.7936
Gsn	0.973389	0.0266106	3.59947	0.000698643	0.000150726	2.93461	3.16741	1.67539	-3.89087	8.91957	2.25935	0.406822	0.746917	0.218913	3.3681	0.633072	15.6128
Tes	0.970988	0.0290116	3.51062	0.000158437	4.03328e-05	3.64884	3.69598	2.53462	-3.9065	11.2319	0.42733	0.102889	0.294118	0.0696082	0.617873	0.150025	15.0276
1700025G04Rik	0.97479	0.0252101	3.65498	0.000390251	9.5675e-05	3.10953	3.38915	1.85908	-3.18873	7.77061	0.523145	0.120638	0.349303	0.0849444	0.763671	0.170296	13.9443
Nectin1	0.960184	0.0398159	3.18286	0.000171318	4.53005e-05	3.19288	3.40406	2.20459	-2.90759	9.71889	0.362644	0.07656	0.250859	0.0583436	0.49641	0.118816	13.3397
Mcemp1	0.956182	0.0438175	3.08291	0.000313596	0.000103385	4.00664	4.5943	3.02804	-5.17738	11.443	1.3301	0.292186	0.56135	0.147239	2.116	0.637733	13.2941
Sqle	0.965386	0.0346138	3.32827	0.00013971	3.76885e-05	2.77434	2.78119	1.97795	-3.69707	9.95119	0.364463	0.0721265	0.224378	0.0521911	0.530871	0.11556	12.7451
Lsp1	0.940376	0.0596238	2.75822	0.00326026	0.000912439	3.54918	4.15964	2.52838	-3.34784	9.73101	10.7316	2.61476	0.973924	0.431643	16.8916	4.75376	12.6113
Dpp4	0.97419	0.0258103	3.63083	0.000412508	0.000102115	2.93416	3.07867	1.73584	-2.90693	7.69732	0.6321	0.156905	0.388114	0.0926049	0.905037	0.214051	12.406
Gm15987	0.953181	0.0468187	3.01352	0.000380381	0.000126628	4.39156	4.84793	3.53613	-4.62445	14.9875	0.316353	0.0776307	0.232868	0.060681	0.466501	0.173011	11.8413
Jaml	0.985794	0.0142057	4.2398	0.00019571	6.58222e-05	4.13265	4.48221	2.92355	-6.90411	12.2145	0.656357	0.3071	0.357388	0.0967217	0.907791	0.324481	11.5618
S100a4	0.967587	0.032413	3.39625	0.0017257	0.000670694	4.93791	5.63207	4.00965	-6.1881	16.3298	6.51284	1.94199	0.889832	0.275568	9.49724	4.14737	11.3075
Marveld1	0.984594	0.0154062	4.15746	0.000164602	4.04671e-05	2.18212	2.22198	1.08055	-2.93075	6.61049	0.430564	0.0769822	0.272488	0.0625811	0.618233	0.119359	11.3026
Lgals1	0.956583	0.0434174	3.09251	0.000966726	0.000280427	2.81259	3.06966	2.35026	-3.75297	10.2607	3.67617	0.852535	0.730948	0.287043	6.57822	1.72705	10.713
Mef2c	0.952781	0.0472189	3.00459	0.00063668	0.000196254	3.16008	3.43863	2.51758	-5.29866	9.66184	1.13928	0.254818	0.514857	0.150029	1.69451	0.523265	10.2334
4930523C07Rik	0.952181	0.0478191	2.99133	0.000264467	8.76718e-05	3.20396	3.51169	2.57746	-3.19285	10.4959	0.687285	0.177519	0.39054	0.113973	1.0865	0.340577	10.2212
Tuba1a	0.955182	0.0448179	3.05929	0.00020801	6.36966e-05	2.80538	3.05531	2.07993	-3.51599	9.0643	0.790782	0.193413	0.41419	0.113174	1.19437	0.330056	10.1518
Itgb7	0.954782	0.0452181	3.04999	0.000598368	0.000173857	2.75762	3.11754	1.89686	-2.99129	8.64953	1.8395	0.457535	0.69335	0.226815	2.82577	0.783383	9.94711
Il21r	0.965386	0.0346138	3.32827	0.000113392	3.07532e-05	2.41662	2.54851	1.82275	-5.07081	8.57244	0.292703	0.0636819	0.212654	0.045933	0.441589	0.110343	9.67122
Tagap	0.966787	0.0332133	3.37103	0.000222842	5.75209e-05	2.3517	2.39264	1.60016	-4.86392	8.92368	0.766323	0.164867	0.310289	0.0933589	1.01114	0.245948	9.66836
S100a6	0.969788	0.0302121	3.46884	0.00283166	0.00110994	4.31152	4.80987	3.53974	-3.97336	13.9084	10.2074	3.35563	0.969476	0.365277	15.9362	7.48121	9.18424
Stap1	0.965186	0.0348139	3.3223	0.000380905	0.000132775	2.80224	3.05393	2.11676	-4.40489	8.49746	0.979179	0.207452	0.4623	0.12762	1.41471	0.440345	9.00286
Bcl2a1d	0.97459	0.0254102	3.64687	0.000401831	0.000137731	3.25687	3.58837	2.90579	-8.21577	14.9699	1.302	0.424842	0.498484	0.156015	1.96824	0.712743	8.99385
Ccnd1	0.956182	0.0438175	3.08291	0.00133476	0.000361774	2.58136	2.03586	2.25332	-3.68063	10.9005	4.17243	1.0721	0.729533	0.37526	5.701	1.64767	8.9316
Cd9	0.970588	0.0294118	3.49651	0.000474945	0.00016435	3.01518	3.4539	2.27636	-4.42434	9.11309	1.51486	0.48584	0.61694	0.174021	2.37074	0.802857	8.90345
Nav1	0.947179	0.0528211	2.88658	0.000488473	0.000146735	2.34499	2.54073	1.53932	-2.56997	6.36706	0.805741	0.212293	0.435011	0.136593	1.10921	0.313802	8.28893
Gpr132	0.938575	0.0614246	2.72655	0.000292702	0.00010739	2.95868	3.05455	2.54251	-3.79844	10.2859	0.673742	0.193006	0.380028	0.125795	0.947508	0.338214	8.28877
Spint2	0.976791	0.0232093	3.73972	8.96884e-05	3.26228e-05	2.56886	2.76593	2.13232	-9.38635	9.59409	0.284213	0.112043	0.201536	0.0609223	0.442092	0.144603	7.85372
Agpat4	0.960184	0.0398159	3.18286	0.000276551	9.94379e-05	2.80424	3.07489	2.11417	-3.11346	7.99051	0.563574	0.140694	0.376794	0.107157	0.921744	0.331445	7.79857
Bhlhe40	0.961385	0.0386154	3.21472	0.000403918	0.00011946	2.08343	2.10124	1.5994	-4.28842	8.90799	1.1795	0.219275	0.425308	0.133366	1.55743	0.420929	7.70864
Fdps	0.955582	0.0444178	3.06868	0.000416633	0.000143506	2.13231	2.20983	1.68392	-3.63635	8.31089	1.20376	0.33183	0.433192	0.168622	1.91372	0.534617	7.63283
Gpr141	0.970788	0.0292117	3.50354	0.000463224	0.000234292	4.40887	4.8197	4.1021	-5.03928	15.5265	0.76511	0.322149	0.432788	0.163374	1.16535	0.679167	7.56499
S100a10	0.962385	0.037615	3.24201	0.00105794	0.000395549	2.75148	3.07698	2.33538	-4.18627	9.28857	3.48999	1.0778	0.745907	0.298655	5.50621	2.03297	7.45227
Emb	0.970988	0.0290116	3.51062	0.000448099	0.000205346	3.7323	4.25084	3.19565	-4.22902	12.3129	1.24378	0.447703	0.596927	0.191694	1.88823	0.974527	7.23166
Tmsb10	0.947379	0.052621	2.89058	0.00710472	0.00290999	3.22117	4.1246	2.74072	-3.60002	9.68981	23.1894	10.4189	0.994946	0.545285	45.93	21.1175	7.00596
Plxnc1	0.970988	0.0290116	3.51062	0.000251767	7.84983e-05	2.11505	2.11751	1.49646	-5.2446	7.35192	0.37922	0.0948216	0.254296	0.0648581	0.545532	0.167157	6.90267
Ass1	0.963385	0.0366146	3.27	0.000437172	0.000157505	2.28366	2.45887	1.8127	-4.57859	7.91572	0.775015	0.229303	0.370123	0.117622	1.18447	0.395069	6.84672
Rpl13	0.927371	0.0726291	2.54699	0.0112699	0.00417028	2.32655	2.14987	2.03979	-3.80952	11.3804	39.3537	14.8032	0.997574	0.772099	63.7967	22.5495	6.58223
Sema4d	0.929972	0.070028	2.58626	0.000395628	0.000188098	3.15689	3.50155	3.00615	-3.6314	11.198	0.876289	0.339672	0.471599	0.193609	1.30459	0.656717	6.27125
B4galnt1	0.944978	0.055022	2.84343	0.000266606	0.00011139	2.52343	2.80816	2.23151	-3.84773	8.834	0.749343	0.230027	0.439256	0.155834	1.21521	0.491998	6.23271
Rnase6	0.941777	0.0582233	2.78348	0.000593276	0.00022918	2.34867	2.83045	1.78734	-3.6571	6.54449	2.07075	0.77513	0.760057	0.295111	3.28041	1.32207	5.82771
Skint3	0.954782	0.0452181	3.04999	0.000173203	6.10238e-05	2.11391	2.333	1.97232	-5.33601	9.81279	0.453204	0.101125	0.269658	0.0751877	0.68069	0.250845	5.73629
Gm2a	0.958784	0.0412165	3.14683	0.00286855	0.000994321	1.82168	1.98159	1.05237	-2.47184	5.06798	8.87225	2.7426	0.968668	0.671216	13.9401	4.44708	5.71036
Clec4b1	0.951981	0.0480192	2.98694	0.00034447	0.000119317	1.73051	1.7614	1.99949	-4.79783	10.3122	1.06307	0.280469	0.441075	0.174579	1.7072	0.541545	5.45533
Rbpj	0.959584	0.0404162	3.16727	0.000912579	0.00031417	1.87164	1.98153	1.16915	-2.43502	5.34342	1.26339	0.396176	0.532242	0.219969	1.69108	0.582099	5.43737
Rtn1	0.962385	0.037615	3.24201	0.000666513	0.000157087	1.90269	1.79728	1.35413	-5.14891	7.85016	0.479887	0.138357	0.323024	0.107805	0.727761	0.256262	5.40348
Cyp51	0.94938	0.0506202	2.93146	0.000207914	7.79817e-05	1.78411	1.77978	1.37922	-3.16561	6.75979	0.55751	0.150074	0.295533	0.10595	0.777133	0.259579	5.34132
Idi1	0.95018	0.0498199	2.94824	0.000261441	0.000100023	1.7808	1.78973	1.5035	-4.60883	6.66865	0.639984	0.175845	0.292501	0.110897	0.875359	0.295693	5.27182
Rps7	0.928772	0.0712285	2.56797	0.00609275	0.00235643	1.94348	1.99994	1.56511	-3.50907	9.55374	21.3784	8.06098	0.99434	0.788823	33.2266	12.5681	5.13803
Ighm	0.931973	0.0680272	2.6174	0.000411879	0.000179946	2.22276	2.34001	2.03018	-3.25834	8.46636	1.53083	0.504645	0.61694	0.24384	2.21428	0.961691	5.11788
Atf3	0.94878	0.0512205	2.91904	0.000688137	0.000266602	1.75658	1.79462	1.92816	-5.08238	8.02556	2.14797	0.601788	0.424095	0.213137	2.62683	0.907461	5.08479
Rpl18a	0.92497	0.07503	2.51187	0.00918352	0.00374101	1.89866	1.80785	1.62103	-3.42319	9.16055	33.2957	13.5011	0.996766	0.813433	57.0548	21.4725	5.04496
H2-DMb1	0.94898	0.0510204	2.92316	0.0018001	0.000657163	1.91014	1.9666	1.44378	-2.8731	6.7776	5.6323	2.04115	0.902769	0.559173	9.00311	3.4307	5.01274
Ahr	0.947979	0.0520208	2.90269	0.000253228	0.000105404	2.12363	2.40407	1.79115	-3.25839	7.11417	0.476046	0.20041	0.251466	0.110007	0.67388	0.291083	4.91635
Rpl32	0.933173	0.0668267	2.63649	0.00907623	0.00372708	1.93764	1.70241	1.7669	-4.01295	10.1624	29.9096	12.5854	0.997979	0.801746	50.3578	20.108	4.85258
Rps18	0.926971	0.0730292	2.54106	0.00668742	0.00267197	1.89174	1.851	1.52963	-3.17709	9.41281	23.9731	9.43101	0.997372	0.79769	40.7506	15.958	4.83078
Malt1	0.946379	0.0536214	2.87069	0.000564785	0.000200874	1.84095	2.00592	1.58816	-4.88266	6.47444	0.853649	0.237778	0.3396	0.139066	1.09043	0.416112	4.82423
Rps11	0.945578	0.0544218	2.85503	0.00957599	0.00381296	1.90365	1.94339	1.51854	-3.54101	8.98957	33.2236	13.4792	0.997776	0.845206	53.3787	21.1035	4.81505
Vim	0.959384	0.0406162	3.16212	0.00228122	0.00100659	1.97955	2.21919	2.13901	-4.61568	8.6034	8.01213	2.90568	0.827572	0.481437	11.3785	4.70338	4.78895
Rplp0	0.908964	0.0910364	2.30105	0.00748669	0.00315634	1.85791	2.06712	1.5553	-3.24045	8.52731	25.6386	10.4532	0.992521	0.80633	40.3188	16.3555	4.58003
Krt80	0.953782	0.0462185	3.02705	0.000165295	7.34966e-05	1.99174	2.36349	1.90738	-6.41229	7.15893	0.533455	0.16161	0.320598	0.111801	0.821768	0.357606	4.57695
Ahnak	0.962985	0.0370148	3.25872	0.000821205	0.000468964	2.4893	2.72599	3.11877	-6.54036	11.411	2.9527	1.31381	0.568425	0.286018	4.03292	2.19452	4.57464
Pim1	0.940976	0.0590236	2.76898	0.00094265	0.000388864	1.76847	1.75517	1.75973	-4.35262	8.13145	3.02062	1.00047	0.687487	0.367464	4.51732	1.7716	4.50932
Rps5	0.937975	0.0620248	2.71619	0.00725383	0.0030311	1.78317	1.73225	1.49231	-3.88228	9.24855	25.0018	10.5194	0.994138	0.798037	39.5257	15.8463	4.44781
Anxa1	0.972789	0.0272109	3.57655	0.000284435	0.00016791	2.83883	3.35486	3.06389	-5.78522	11.8083	0.948049	0.532452	0.440469	0.208342	1.57724	1.00937	4.43595
Rps24	0.92417	0.0758303	2.5004	0.0102949	0.00415091	1.86047	1.57336	1.72347	-3.93577	11.2084	33.1049	13.682	0.995755	0.835253	47.2029	20.1597	4.3562
Sema4a	0.940576	0.0594238	2.7618	0.000255685	0.000126884	2.10253	2.36123	2.28883	-4.9749	8.83565	0.583182	0.247263	0.36224	0.154236	0.837147	0.40515	4.34437
Fmnl1	0.939176	0.0608243	2.73701	0.000411353	0.000194853	2.05744	2.53364	1.80422	-3.14074	5.85639	1.11825	0.416745	0.584395	0.245815	1.71937	0.829657	4.26381
Gm34084	0.941176	0.0588235	2.77259	0.000259778	9.9729e-05	1.48652	1.68896	2.13243	-8.1186	8.22787	0.886396	0.298006	0.37922	0.162801	1.46249	0.510525	4.2584
Rpl18	0.902361	0.0976391	2.22374	0.00575302	0.00240742	1.8004	1.89461	1.45932	-2.93841	8.07892	19.226	7.84686	0.992116	0.801399	28.2758	12.0314	4.23125
Stat5a	0.931773	0.0682273	2.61424	0.000145963	5.85544e-05	1.54931	1.66485	1.10801	-2.64824	5.90668	0.295735	0.083934	0.214069	0.0723075	0.414933	0.153789	4.18013
Pbxip1	0.920968	0.0790316	2.45558	0.000200458	0.000102132	2.17545	2.51261	2.04674	-3.66579	6.96349	0.570851	0.218973	0.369315	0.14659	0.835623	0.435541	4.17378
Rgs3	0.932573	0.067427	2.6269	0.000190262	7.96965e-05	1.42217	1.51403	1.31594	-3.28474	6.0192	0.404488	0.119613	0.267637	0.0976717	0.663266	0.227869	4.13955
Prkd3	0.910764	0.0892357	2.323	0.000260115	0.00011311	1.68195	1.81616	1.34327	-2.02483	5.14293	0.404083	0.143107	0.278148	0.109539	0.570887	0.241331	3.9788
Arhgap45	0.909964	0.090036	2.3132	0.000684303	0.000305672	1.72482	1.9059	1.46238	-3.14261	4.96535	1.46372	0.513511	0.660602	0.298414	2.30029	1.01484	3.90956
Cytip	0.962585	0.037415	3.24755	0.000612962	0.000330187	2.16265	2.62702	2.1235	-3.7675	6.90507	1.5755	0.624996	0.624015	0.271828	2.34843	1.30063	3.90492
Coro1a	0.936575	0.0634254	2.69237	0.00275005	0.00135793	2.01039	2.58125	1.80363	-2.71029	6.17919	8.90257	3.60536	0.963412	0.611907	13.6554	7.05752	3.88984
Nfkbie	0.954382	0.0456182	3.04076	0.000159144	6.72318e-05	1.55087	1.58204	1.12082	-2.99355	6.80854	0.478068	0.161263	0.314332	0.122297	0.65084	0.260222	3.87886
Lyst	0.934974	0.065026	2.66573	0.000434814	0.000194456	1.61454	1.82418	1.48496	-2.86451	5.63804	0.538104	0.199611	0.287043	0.13133	0.712483	0.303746	3.78715
Dennd4a	0.939176	0.0608243	2.73701	0.000449925	0.000202385	1.49346	1.56383	1.53497	-3.89011	5.61689	0.812816	0.256024	0.344451	0.156	1.08706	0.432423	3.75437
Ccr2	0.965786	0.0342137	3.34032	0.00109554	0.000764144	2.63478	2.91676	3.94794	-9.92222	13.0327	3.06367	1.76225	0.598545	0.312558	4.33088	3.04265	3.75033
Rps16	0.906162	0.0938375	2.26765	0.00873724	0.00391803	1.63908	1.56293	1.44932	-3.57718	8.98206	29.0958	12.9521	0.997372	0.864689	45.8037	20.6146	3.64186
Mbp	0.953581	0.0464186	3.02253	0.000300354	0.000184082	2.58744	2.89585	2.79498	-3.66003	9.74149	0.440873	0.231655	0.285426	0.140543	0.606778	0.432151	3.63299
Fau	0.873149	0.126851	1.9291	0.0114177	0.00543065	1.66642	1.56918	1.58916	-2.73494	9.6956	37.9563	17.4041	0.997979	0.832645	61.6038	28.8714	3.5557
Fxyd5	0.934774	0.0652261	2.66245	0.00180008	0.000862527	1.6656	1.92171	1.63274	-3.0997	6.4379	5.98727	2.32737	0.922579	0.593645	9.45283	4.51514	3.48707
Ms4a4c	0.971188	0.0288115	3.51774	0.000835037	0.000466765	2.32469	2.72267	2.38577	-6.57325	9.85733	2.18355	1.02125	0.674146	0.284058	3.32928	2.22817	3.4735
Ccrl2	0.939376	0.0606242	2.74052	0.000235185	0.000118293	1.59855	1.64701	2.03369	-6.14983	8.53259	0.891854	0.395769	0.315343	0.145957	1.11154	0.522503	3.40065
Anxa2	0.955382	0.0446178	3.06398	0.00102672	0.000557253	1.80316	2.06965	2.0279	-3.57621	7.25836	3.15423	1.41311	0.789367	0.40732	5.14673	2.91374	3.18505
Spn	0.969988	0.030012	3.47569	9.96827e-05	8.22806e-05	2.84064	3.14547	2.98829	-6.87267	11.5224	0.353952	0.170537	0.235294	0.0916549	0.534915	0.478726	3.17405
Grk3	0.955782	0.0442177	3.07341	0.000901908	0.000402879	1.50404	1.63349	1.20562	-2.57824	7.46977	1.44653	0.524354	0.633313	0.304958	2.21045	1.08333	3.06888
Socs3	0.951381	0.0486194	2.97389	0.000141057	8.48077e-05	1.56057	1.67057	2.4416	-6.94105	9.35321	0.578532	0.215188	0.210228	0.105438	0.73682	0.378304	3.03951
St8sia4	0.930772	0.0692277	2.59861	0.00050533	0.000268634	1.7277	1.94045	1.74275	-3.31957	6.17273	0.77643	0.381156	0.391753	0.201224	1.09312	0.626436	3.01481
Wdfy4	0.971589	0.0284114	3.53214	0.00127995	0.000663533	1.48229	1.66233	1.32926	-4.49826	5.20579	1.3299	0.782881	0.52072	0.277784	1.8466	0.995003	2.75094
Sorl1	0.966387	0.0336134	3.35864	0.000240878	0.000152123	1.81494	2.1638	2.12035	-3.94874	6.58414	0.408935	0.208704	0.272488	0.134104	0.588381	0.407795	2.61865
Klf4	0.943377	0.0566226	2.81306	0.000515564	0.000302428	1.44238	1.52437	1.81508	-6.12915	7.71383	1.69739	0.72876	0.530422	0.278403	2.43765	1.35548	2.59393
Ccl9	0.960984	0.0390156	3.204	0.000430145	0.000310805	1.68412	1.96009	2.81129	-7.4446	10.5378	1.70083	0.937977	0.489792	0.250143	2.84351	1.89829	2.52271
H2-Q6	0.937375	0.0626251	2.70592	0.000117901	6.41019e-05	1.32863	1.50013	1.68915	-6.18724	6.61878	0.335557	0.16452	0.226602	0.112917	0.480505	0.27064	2.3589
Cxcr4	0.956983	0.0430172	3.10218	0.000171504	0.000131474	1.64805	1.81574	2.39066	-4.96131	8.4015	0.605215	0.275206	0.220133	0.135054	0.742775	0.52422	2.33514
Ptafr	0.938575	0.0614246	2.72655	0.000141278	0.000100917	1.33154	1.5065	1.90911	-5.49977	7.33035	0.39054	0.220632	0.235092	0.12278	0.601242	0.39933	2.00481
Arl5c	0.968587	0.0314126	3.42863	0.000178471	0.000142645	1.55315	1.94011	2.29811	-6.67815	8.58545	0.498888	0.289637	0.275116	0.153814	0.716876	0.562223	1.98039
Myo1g	0.945378	0.0546218	2.85115	0.000390639	0.000262109	1.32394	1.66555	1.62604	-3.89877	6.0073	0.860522	0.445894	0.457853	0.25147	1.23379	0.850618	1.92033
Ifitm6	0.961985	0.0380152	3.23101	0.000540268	0.000424362	1.39952	1.64342	2.13793	-5.50612	8.3523	1.736	1.05498	0.627451	0.359939	2.96106	2.53146	1.63702
Cx3cr1	0.97619	0.0238095	3.71357	0.000229772	0.000305358	1.72861	2.14566	3.5579	-7.99046	11.4411	0.563372	0.566577	0.280776	0.198224	0.947415	1.26091	1.29883

## Sheet: Mouse cDC2 DEPs
	proba_de	proba_not_de	bayes_factor	scale1	scale2	lfc_mean	lfc_median	lfc_std	lfc_min	lfc_max	raw_mean1	raw_mean2	non_zeros_proportion1	non_zeros_proportion2	raw_normalized_mean1	raw_normalized_mean2	score
adt-CD11c	0.297519	0.702481	-0.85914	7.33863	1.92148	1.26148	5.59092e-05	2.42415	-7.74943	7.30271	12.6746	3.65381	0.667273	0.540459			4.37589
adt-CD301a	0.111645	0.888355	-2.07405	3.03094	1.04206	0.405126	0	1.46581	-6.42574	9.69373	22.0489	2.27505	0.637356	0.549024			3.92632
adt-IA-IE	0.343938	0.656062	-0.645796	60.7367	32.2335	0.707297	2.00868e-05	2.57759	-10.3073	12.2375	90.155	44.9153	0.68587	0.6663			1.4197
adt-CD11b-mh	0.30052	0.69948	-0.844822	13.2254	9.05797	0.582935	2.92063e-06	2.2014	-10.372	8.32172	25.0934	17.6197	0.685062	0.667566			0.830196

## Sheet: Mouse Mig. cDC DEGs
	proba_de	proba_not_de	bayes_factor	scale1	scale2	lfc_mean	lfc_median	lfc_std	lfc_min	lfc_max	raw_mean1	raw_mean2	non_zeros_proportion1	non_zeros_proportion2	raw_normalized_mean1	raw_normalized_mean2	score
Slco5a1	0.9998	0.00020008	8.51654	0.000285532	9.41017e-07	9.50877	9.58153	2.60587	-1.89764	17.7899	0.831502	0.000681412	0.374847	0.000610431	1.16107	0.00158531	6964.18
Cacnb3	1	0	18.4207	0.000775577	2.12579e-06	8.99994	9.07849	2.46183	-1.9198	17.6518	3.13797	0.00308055	0.772894	0.00249851	4.45611	0.00790242	5074.99
Ccr7	0.9996	0.00040016	7.82322	0.00266067	8.21896e-06	8.97542	9.10587	2.41613	-1.45415	17.6534	11.5458	0.0206411	0.929182	0.0100934	16.4565	0.0358489	4120.19
Fscn1	0.9998	0.00020008	8.51654	0.00286248	1.00098e-05	8.59144	8.74084	2.41291	-2.58979	15.9743	11.7485	0.0239204	0.864469	0.0143948	18.2819	0.0437959	3586.37
Gm13546	0.998399	0.00160064	6.43574	0.000122381	5.5449e-07	7.6184	7.78615	2.88194	-2.794	16.754	0.573871	0.00105051	0.249084	0.00100792	0.795115	0.00192437	3147.78
Nudt17	0.996999	0.0030012	5.80573	0.000398657	2.05164e-06	8.04038	8.22981	2.98456	-4.48921	17.7588	1.7265	0.00559325	0.611722	0.00423043	2.56868	0.00948453	2177.56
Lad1	0.9992	0.00080032	7.12969	0.000183104	1.28567e-06	8.22553	8.20503	2.54395	-3.24875	16.8869	0.771673	0.00248431	0.339438	0.00185969	0.977745	0.00468022	1718.4
Tnfrsf4	0.998199	0.00180072	6.31776	0.000316764	3.08599e-06	6.41259	6.57563	2.08986	-1.7644	12.7144	1.44689	0.00472729	0.388278	0.00444337	1.87665	0.0116556	1032.49
Adcy6	0.999	0.0010004	6.90634	0.000410114	8.69982e-06	6.921	6.87243	2.26272	-2.24526	15.5094	0.96337	0.0043298	0.455433	0.00415945	1.30144	0.00966731	931.728
Mreg	0.9998	0.00020008	8.51654	0.000519732	9.41614e-06	7.46187	7.38181	2.48847	-2.36534	17.5434	0.893773	0.005068	0.477411	0.00387553	1.27479	0.0122402	777.137
Apol7c	0.9988	0.00120048	6.72382	0.00173579	2.37622e-05	8.10505	8.24546	2.79999	-5.89838	17.7659	9.08669	0.147483	0.620269	0.0189234	11.2831	0.141025	648.467
Il12b	0.994198	0.00580232	5.14368	0.00033258	2.98396e-06	7.62369	7.66503	3.74527	-5.12934	20.5073	2.3431	0.0319838	0.222222	0.0054371	2.03545	0.0242643	639.527
Ankrd33b	0.997199	0.00280112	5.87493	0.000431966	1.49741e-05	6.72125	6.61314	2.43728	-3.57405	16.3547	0.765568	0.00942619	0.399267	0.00671474	1.16041	0.0127821	610.181
Aldh1a2	0.9988	0.00120048	6.72382	0.000248295	5.91546e-06	7.62022	7.80752	2.80776	-2.30363	15.4374	0.555556	0.00562165	0.252747	0.00465631	0.706048	0.00895102	601.076
Ccl22	0.998199	0.00180072	6.31776	0.00115706	1.49391e-05	7.95844	8.24372	2.99223	-5.68522	16.996	6.94139	0.0937367	0.539683	0.0152608	8.52382	0.118452	572.691
H2-M2	0.998399	0.00160064	6.43574	0.000597279	9.59306e-06	8.80442	8.86162	3.50329	-4.24076	20.8239	2.25031	0.048366	0.387057	0.00856023	3.59501	0.0595465	531.551
Strip2	0.996399	0.00360144	5.62281	0.000266455	6.72164e-06	7.20678	7.60077	2.68417	-4.5929	15.2856	0.870574	0.0153744	0.43956	0.0133727	1.18659	0.0173631	492.508
Socs2	0.9992	0.00080032	7.12969	0.00120149	2.5842e-05	5.99428	5.86237	2.11846	-2.36483	13.265	3.28083	0.0316289	0.753358	0.0266602	4.7456	0.0638221	445.715
Cd200	0.997999	0.0020008	6.2122	0.000245114	8.83935e-06	6.21839	6.491	2.2712	-4.2532	12.541	0.807082	0.0134721	0.391941	0.0117118	1.29641	0.0201276	400.525
H2-Eb2	0.995798	0.00420168	5.46806	0.000193898	4.71491e-06	7.46518	7.70275	2.92486	-4.81344	15.5206	0.821734	0.0135998	0.362637	0.00993725	1.04167	0.0207714	374.372
Ccl5	0.997199	0.00280112	5.87493	0.00619962	0.000181819	5.71978	5.95561	2.0037	-2.78707	11.9148	46.022	0.627978	0.884005	0.140626	78.3662	1.23105	364.109
Bcl2l14	0.995198	0.00480192	5.33392	0.000353959	8.84515e-06	6.77815	7.01008	2.78832	-5.41777	17.4692	1.55433	0.0304364	0.404151	0.0183129	1.91968	0.0359276	362.17
Tubb2b	0.997399	0.00260104	5.94924	0.000184239	3.65483e-06	6.57157	6.9256	2.45386	-4.00468	14.8292	0.916972	0.0184265	0.327228	0.0139973	1.09352	0.0201133	357.284
Nr4a3	0.996198	0.00380152	5.56854	0.000447847	1.08566e-05	6.9442	7.18011	2.71254	-5.73288	15.079	1.59951	0.0479543	0.465201	0.0197751	2.12756	0.04927	299.863
Serpinb6b	0.996399	0.00360144	5.62281	0.00103494	2.39081e-05	6.13319	6.27106	2.5771	-6.29229	14.4124	5.03541	0.122995	0.643468	0.0482667	5.8325	0.119915	298.309
Zmynd15	0.992197	0.00780312	4.8454	0.000958655	2.60641e-05	5.39772	5.41908	2.46326	-4.2467	12.961	3.55433	0.0571818	0.615385	0.0464638	5.09688	0.101799	270.253
Il4i1	0.996399	0.00360144	5.62281	0.00169495	4.64557e-05	5.98549	6.07591	2.04674	-4.6707	13.1006	4.97924	0.0995571	0.849817	0.0499134	6.97743	0.159691	261.525
Cd63	0.995998	0.0040016	5.51705	0.00142955	4.2482e-05	5.82572	6.05034	2.32903	-5.46463	12.1188	6.06593	0.172752	0.79243	0.0489339	8.43876	0.226118	217.417
2200002D01Rik	0.996599	0.00340136	5.68017	0.000188611	6.30467e-06	5.06044	5.06184	1.86299	-1.93911	10.7792	0.59707	0.0110445	0.296703	0.0100508	0.850474	0.022654	189.978
Il7r	0.996999	0.0030012	5.80573	0.000160077	4.97303e-06	5.37621	5.43861	1.90606	-3.2651	11.3744	0.653236	0.017234	0.334554	0.0120099	0.90502	0.0274764	177.082
Serpinb1a	0.991997	0.0080032	4.81988	0.000403946	1.90503e-05	5.70668	5.99094	2.96417	-5.73898	14.872	1.59219	0.0515885	0.249084	0.0261208	2.19403	0.0716552	174.734
Traf1	0.994198	0.00580232	5.14368	0.00210858	0.000105265	6.46476	6.70104	3.08458	-6.06306	15.0608	6.74359	0.234831	0.91453	0.110346	9.20276	0.354627	167.764
Stap2	0.998199	0.00180072	6.31776	0.000121586	6.99326e-06	4.58086	4.36286	1.95276	-1.34954	11.9401	0.306471	0.00635984	0.23199	0.00623208	0.463394	0.0138216	153.582
Spint2	0.995598	0.00440176	5.42134	0.000666916	2.95336e-05	5.44529	5.60464	2.11659	-3.06225	11.2881	2.43956	0.0970728	0.697192	0.0633997	3.43545	0.127234	147.029
Net1	0.990596	0.00940376	4.6572	0.000596969	2.74735e-05	4.95329	5.19167	2.23631	-3.32485	12.2336	2.07448	0.0754663	0.564103	0.0532495	2.68911	0.091543	145.505
Ccl17	0.993397	0.00660264	5.01366	0.000556779	2.75462e-05	6.69649	6.99462	2.93584	-7.46739	17.434	5.67033	0.215709	0.295482	0.0164391	6.97958	0.322556	144.901
Tbc1d4	0.995998	0.0040016	5.51705	0.00240207	0.000130908	5.1048	5.24696	1.8253	-4.13822	10.4308	4.43223	0.171261	0.783883	0.093907	6.44176	0.234678	140.124
Ly75	0.990996	0.0090036	4.70109	0.000237619	1.58695e-05	5.31687	5.55625	2.51001	-5.32346	13.8123	0.810745	0.0308339	0.304029	0.0226711	0.847339	0.0335029	134.472
Relb	0.998199	0.00180072	6.31776	0.0020406	8.98063e-05	4.83304	4.97933	1.4519	-3.08645	9.7986	5.05006	0.162857	0.91453	0.119503	7.79238	0.28409	132.567
Vsig10	0.997599	0.00240096	6.02948	0.000130569	5.64821e-06	4.44969	4.55809	1.359	-1.492	9.82154	0.479853	0.0117685	0.310134	0.0114278	0.678402	0.0229103	131.761
Fabp5	0.993197	0.00680272	4.98361	0.00331233	0.000139232	4.60578	4.75488	2.07889	-4.43259	9.86175	10.5409	0.421183	0.744811	0.12599	14.7872	0.554886	122.74
Tspan3	0.997799	0.00220088	6.11669	0.00147277	6.73351e-05	4.12657	4.26609	1.41253	-1.50891	8.26328	5.05739	0.158755	0.821734	0.127183	7.87383	0.27169	119.592
Adam8	0.990596	0.00940376	4.6572	0.000584052	3.45651e-05	5.56417	5.80371	2.5715	-5.02184	12.55	2.22589	0.140073	0.688645	0.0695892	3.23211	0.156924	114.603
Tm4sf5	0.988996	0.0110044	4.49839	0.000217023	1.15827e-05	4.4553	4.09596	2.60465	-4.4503	13.4446	0.788767	0.0245876	0.286935	0.0226711	1.06286	0.043406	109.095
Slc7a11	0.989996	0.010004	4.59471	0.000324064	3.00855e-05	5.6837	5.73648	3.06809	-3.56013	17.4128	0.599512	0.031998	0.261294	0.0153602	0.936749	0.0488134	109.072
Sox4	0.992597	0.00740296	4.89844	0.000171872	9.21919e-06	4.35415	4.41705	1.78956	-3.66113	10.5693	0.520147	0.0185543	0.205128	0.0123648	0.749988	0.0314199	103.933
Dusp5	0.990396	0.00960384	4.63594	0.000651172	4.66369e-05	5.21087	5.42903	2.39516	-4.54393	11.8313	1.99267	0.0835723	0.622711	0.0524687	2.86958	0.147789	101.178
Slc4a8	0.995798	0.00420168	5.46806	0.000217808	1.1292e-05	4.55556	4.40843	1.90385	-2.89465	11.5394	0.650794	0.0236081	0.300366	0.0209818	0.860609	0.0415103	94.4478
Zc3h12c	0.994598	0.00540216	5.21554	0.000381725	2.20593e-05	4.84737	4.90542	2.10232	-2.50334	11.4664	0.470085	0.0229267	0.229548	0.0168507	0.557013	0.0305168	88.4775
Gnb4	0.994398	0.00560224	5.17897	0.000372415	2.4402e-05	4.16139	4.2994	1.67651	-3.43902	8.91486	1.19414	0.049374	0.401709	0.0380029	1.39648	0.0669129	86.8486
Mical3	0.996198	0.00380152	5.56854	0.000248695	2.04083e-05	4.03029	4.08308	1.46837	-2.75183	9.05317	0.460317	0.0166378	0.29304	0.0156867	0.663532	0.0314213	85.1085
Serpinb9	0.991997	0.0080032	4.81988	0.000946134	5.66021e-05	4.16719	4.0749	1.87762	-4.29986	10.1878	3.27717	0.1245	0.620269	0.0858437	3.84593	0.192767	83.1401
Fxyd2	0.980592	0.0194078	3.92248	0.000502802	3.42666e-05	3.94689	3.6796	2.93883	-4.72362	13.2605	1.79976	0.0943187	0.398046	0.0590131	3.03003	0.152575	78.3824
Tmem123	0.996799	0.00320128	5.74099	0.00391693	0.0002506	3.81372	3.9531	1.23204	-1.08687	7.29435	12.5751	0.513146	0.946276	0.329974	18.1239	0.954522	72.4125
Plxnc1	0.994398	0.00560224	5.17897	0.000934906	8.11507e-05	4.18273	4.26869	1.54781	-2.73512	8.98428	1.99389	0.0927146	0.680098	0.0710088	2.7576	0.163611	70.4984
Foxp4	0.995998	0.0040016	5.51705	0.000264923	2.06083e-05	4.47731	4.59078	1.60587	-2.70448	9.50573	0.589744	0.0321257	0.382173	0.0272849	0.776043	0.0515913	67.3483
Adam23	0.995398	0.00460184	5.37668	0.00062705	4.77229e-05	4.87548	4.88192	1.98021	-3.81901	11.9232	0.925519	0.0486358	0.374847	0.0339854	1.29052	0.0954951	65.8874
Prnp	0.992997	0.0070028	4.95442	0.000116354	8.0478e-06	3.69026	3.67224	1.61819	-2.15723	9.38797	0.332112	0.0144374	0.212454	0.0135431	0.506048	0.0287819	64.8826
Gadd45b	0.991997	0.0080032	4.81988	0.00160061	0.000111065	4.35415	4.51276	1.89008	-3.83996	10.2717	5.43712	0.319426	0.805861	0.131683	6.46951	0.434421	64.8431
Snn	0.993597	0.00640256	5.04463	0.000179258	1.46925e-05	3.87858	3.57073	1.87417	-0.939116	10.6366	0.732601	0.0321825	0.363858	0.0293575	0.942077	0.0589532	61.98
Etv3	0.995198	0.00480192	5.33392	0.00148763	0.000111064	3.85111	4.02874	1.21763	-2.49101	7.05754	4.66911	0.263848	0.848596	0.168451	6.43089	0.401604	61.668
Trim7	0.986194	0.0138055	4.26878	0.000202988	2.13117e-05	4.79143	5.05598	2.24593	-4.96813	10.3162	0.443223	0.0405582	0.28083	0.0309333	0.630964	0.0504422	59.9343
Tuba1a	0.990996	0.0090036	4.70109	0.000784641	6.52707e-05	4.28874	4.40171	2.21648	-3.69344	10.7911	3.35165	0.198646	0.716728	0.127296	4.73522	0.339538	59.811
Glipr2	0.982793	0.0172069	4.04509	0.000569502	5.11914e-05	4.48896	4.83647	2.54942	-5.13109	12.8765	2.49451	0.118225	0.556777	0.0811306	2.98583	0.230822	58.0676
Mxd1	0.990796	0.00920368	4.6789	0.000622312	5.01615e-05	3.57458	3.72112	1.39103	-2.47231	7.32726	2.05983	0.0991454	0.567766	0.0747281	2.46724	0.158594	55.6095
Arhgap22	0.980792	0.0192077	3.93305	0.00044196	6.94357e-05	4.3755	4.66664	2.46204	-4.82367	11.5168	0.885226	0.063641	0.394383	0.0492036	1.11935	0.0939678	52.1214
Clu	0.992597	0.00740296	4.89844	0.000875621	6.55939e-05	4.34412	4.10602	2.37949	-3.52334	14.1411	1.43468	0.079498	0.241758	0.0563726	2.34518	0.196169	51.9333
Il21r	0.992797	0.00720288	4.92604	0.000349815	3.24909e-05	4.15323	4.2834	1.7793	-3.26692	10.6432	1.01954	0.0686522	0.518926	0.0521422	1.45536	0.117968	51.2379
AA467197	0.990996	0.0090036	4.70109	0.000242782	2.47036e-05	6.31174	6.65794	3.04606	-8.47182	16.354	0.898657	0.103816	0.340659	0.0237926	1.43983	0.185929	48.8782
Grasp	0.984394	0.0156062	4.14435	0.000175268	1.83557e-05	4.33334	4.5647	2.4214	-6.22937	11.3642	0.492063	0.0547259	0.250305	0.0316998	0.672566	0.0669048	43.5613
Bcl2a1d	0.985794	0.0142057	4.2398	0.00122149	0.000143574	5.03478	5.44284	2.7398	-5.50093	13.6018	4.25031	0.441966	0.843712	0.172071	6.14753	0.737726	41.9552
Rogdi	0.994598	0.00540216	5.21554	0.000923307	0.000103488	3.21581	3.34348	1.13616	-1.51962	7.53823	3.1917	0.2262	0.832723	0.1697	4.96287	0.402431	39.6582
H2-Q6	0.994398	0.00560224	5.17897	0.000566729	6.23544e-05	3.66966	3.80497	1.53626	-2.53598	9.12432	1.75336	0.158059	0.689866	0.114193	2.73322	0.256747	39.0657
Avpi1	0.990196	0.00980392	4.61512	0.000566977	6.3572e-05	3.89939	4.10366	1.80001	-4.11931	8.92876	1.61172	0.167968	0.644689	0.106087	2.59697	0.266112	38.054
Pfkfb3	0.994398	0.00560224	5.17897	0.00099444	0.000148773	3.03907	3.16911	1.1127	-1.47979	6.23285	1.60684	0.10278	0.58486	0.0884416	2.20866	0.181118	37.0601
Eno3	0.990596	0.00940376	4.6572	0.000671131	8.94908e-05	4.4095	4.75948	2.07943	-5.02386	11.2297	2.35409	0.136779	0.628816	0.0754238	3.55833	0.43007	36.4834
Rabgap1l	0.987195	0.0128051	4.34502	0.000960622	0.00013468	3.52045	3.5628	1.69742	-2.73454	8.29506	0.84127	0.0630732	0.411477	0.0526532	1.14064	0.115114	34.8835
Nostrin	0.988595	0.0114046	4.46227	0.000297847	3.73515e-05	3.29751	3.27977	1.53375	-2.20597	7.90849	0.628816	0.0536044	0.323565	0.0478976	0.939869	0.0937073	33.0735
Tes	0.978992	0.0210084	3.8416	0.000275108	4.57004e-05	4.16462	4.0782	2.65365	-3.68343	10.8177	0.941392	0.115925	0.462759	0.0808041	1.26816	0.169881	31.089
Il15ra	0.989396	0.0106042	4.53584	0.000443325	6.65551e-05	2.87102	2.95484	1.26981	-2.07188	7.2353	0.660562	0.0454132	0.343101	0.0419778	1.02568	0.0971549	30.3099
Bcl2a1b	0.988996	0.0110044	4.49839	0.00226095	0.00030241	3.97324	4.12969	2.06896	-4.55386	11.2907	8.0928	0.873357	0.892552	0.260484	10.8923	1.44365	29.978
Cblb	0.992197	0.00780312	4.8454	0.00128594	0.000188642	3.09515	3.22746	1.22394	-2.04498	6.71986	1.30403	0.0914511	0.559219	0.0800091	1.82285	0.188218	29.9759
Pcgf5	0.993397	0.00660264	5.01366	0.00116768	0.00015121	2.9351	3.02168	1.08759	-1.43988	6.03925	2.38828	0.17102	0.704518	0.143153	3.29238	0.332504	29.0627
Cd83	0.988796	0.0112045	4.48017	0.00162898	0.000218005	3.51681	3.59836	1.73307	-4.78936	10.6988	4.38095	0.553945	0.815629	0.209066	6.2304	0.799094	27.4199
Arl5c	0.979592	0.0204082	3.8712	0.000813904	0.000138115	3.8186	4.2438	2.21326	-4.6822	9.88694	2.86325	0.27441	0.714286	0.155816	3.65822	0.537088	26.0093
Idi1	0.987595	0.012405	4.37718	0.000757729	0.000104045	3.20223	3.28468	1.5193	-3.72578	7.52147	1.8083	0.189461	0.509158	0.11902	2.52027	0.310538	25.9887
Map4k4	0.990396	0.00960384	4.63594	0.00178166	0.000263411	2.94465	3.02667	1.28999	-2.44346	6.45798	3.68376	0.315636	0.704518	0.216973	4.89664	0.568408	25.3671
Samsn1	0.985794	0.0142057	4.2398	0.00198544	0.000287978	3.19261	3.38939	1.59388	-2.74493	7.26267	4.86569	0.4254	0.884005	0.260583	7.34204	0.979631	23.9276
Bcl2a1a	0.985594	0.0144058	4.22562	0.000788518	0.000118688	3.89731	3.99042	2.07015	-4.27006	11.2505	2.36996	0.314046	0.642247	0.140612	3.22296	0.532044	23.6087
Clic4	0.991797	0.00820328	4.79498	0.00162166	0.000231218	3.1336	3.28865	1.14207	-2.6153	6.6692	4.23077	0.4797	0.805861	0.250901	5.36077	0.71535	23.4829
Papss2	0.989796	0.0102041	4.57471	0.000364382	6.0634e-05	3.10082	3.04653	1.52893	-1.18211	9.41863	0.505495	0.0416229	0.301587	0.0384856	0.705368	0.0932749	23.4492
Gpr132	0.978191	0.0218087	3.80339	0.000589701	0.000113929	3.86658	3.94569	2.57767	-3.77605	10.6807	1.51526	0.211394	0.648352	0.137574	2.1562	0.359866	23.1672
Nectin1	0.972389	0.027611	3.56154	0.000247894	5.19912e-05	3.55555	3.57049	2.37556	-4.43757	9.80782	0.619048	0.0903438	0.3663	0.0682831	0.856397	0.136758	22.2653
4930523C07Rik	0.972589	0.027411	3.56902	0.0005094	9.63017e-05	3.9669	4.20498	2.63354	-3.63471	11.8802	1.37118	0.199441	0.601954	0.127722	2.06681	0.372892	21.9872
Flt3	0.97519	0.0248099	3.67139	0.000413564	0.000120282	4.21264	4.6314	2.84966	-6.14206	11.6622	1.06593	0.256111	0.493284	0.107592	1.44222	0.298122	20.3794
Map3k14	0.985394	0.0146058	4.21162	0.00105863	0.000220457	2.68551	2.76175	1.19377	-2.19652	7.40319	1.44811	0.147682	0.593407	0.122895	2.20959	0.29518	20.1025
Tmem39a	0.985594	0.0144058	4.22562	0.000392471	7.00343e-05	2.49921	2.59836	1.03578	-1.65258	5.91292	0.783883	0.078263	0.424908	0.0716334	1.23491	0.154556	19.9687
Rasa2	0.991597	0.00840336	4.77068	0.000402833	6.08546e-05	2.6257	2.67479	1.01313	-1.12733	5.9056	0.769231	0.0747707	0.371184	0.0661821	1.01208	0.134536	19.7525
H2-Q7	0.990996	0.0090036	4.70109	0.0014552	0.000232672	2.84405	2.94632	1.11084	-2.17145	6.68887	4.5348	0.561256	0.860806	0.29525	6.32693	0.912277	19.7244
Cbfa2t3	0.958984	0.0410164	3.1519	0.00097136	0.000228812	3.91072	4.35523	2.8567	-4.54978	11.1668	2.94628	0.592828	0.769231	0.218279	4.3314	0.889447	19.0443
Bhlhe40	0.982593	0.017407	4.03332	0.000800686	0.000132405	2.96134	3.00534	1.62561	-2.96337	9.19022	2.07448	0.26514	0.641026	0.147966	2.99203	0.470849	18.8179
Myo1g	0.97619	0.0238095	3.71357	0.00128705	0.000263252	3.02164	3.29071	1.68146	-3.41072	7.76577	3.81929	0.435791	0.824176	0.259306	5.09597	0.828168	18.5931
Birc2	0.992597	0.00740296	4.89844	0.00094351	0.000141835	2.69672	2.77752	1.01429	-1.50668	5.69629	2.26496	0.231169	0.667888	0.180432	3.13489	0.464412	18.2035
Col27a1	0.982993	0.0170068	4.05699	0.000268436	5.11188e-05	2.9883	2.85884	1.78604	-3.07482	9.03473	0.455433	0.0528094	0.251526	0.0434258	0.636986	0.106735	17.8339
Arhgap31	0.976391	0.0236094	3.72222	0.00120428	0.000213367	2.40962	2.48844	1.24379	-1.93937	7.86532	1.78877	0.192556	0.549451	0.156015	2.60526	0.361304	17.375
Ass1	0.97579	0.0242097	3.69649	0.000752372	0.000170128	3.17955	3.36734	1.8298	-2.79543	9.76667	1.62759	0.25137	0.544567	0.130391	2.30314	0.428323	17.0968
Cdc42ep3	0.959984	0.040016	3.17764	0.000267482	6.48917e-05	3.5006	3.80445	2.59223	-4.18159	10.387	0.958486	0.147455	0.450549	0.110403	1.54815	0.325565	16.6463
Tnip3	0.981593	0.0184074	3.97643	0.000339241	7.83814e-05	4.61042	4.7745	3.04842	-5.83275	14.1387	0.870574	0.2082	0.313797	0.0689219	1.06258	0.305168	16.0533
Tbc1d8	0.987595	0.012405	4.37718	0.0011071	0.000231068	2.57597	2.6951	1.11142	-2.59058	6.63556	1.4591	0.204807	0.577534	0.147668	1.94257	0.318268	15.7226
Swap70	0.992997	0.0070028	4.95442	0.00100978	0.00018083	2.48327	2.54778	0.890382	-1.40494	4.89986	2.53114	0.274311	0.653236	0.207717	3.1127	0.493776	15.6542
Phlpp1	0.988195	0.0118047	4.42738	0.000769769	0.000145223	2.58739	2.62473	1.05454	-2.16156	6.46613	0.492063	0.060958	0.301587	0.0542574	0.744254	0.123306	15.6171
Cpne2	0.973189	0.0268107	3.59178	0.000435573	8.20826e-05	2.49674	2.51882	1.42865	-2.96912	7.70433	1.06716	0.128489	0.449328	0.108983	1.35753	0.218971	15.4787
Cdkn1a	0.97579	0.0242097	3.69649	0.000671654	0.000147859	3.09161	3.25014	2.11284	-4.54202	11.1493	2.18193	0.386488	0.610501	0.132563	3.14754	0.637021	15.2757
Dpp4	0.967987	0.0320128	3.40908	0.000429443	0.000119473	2.9889	3.13392	1.85111	-3.90437	7.81134	0.897436	0.181667	0.454212	0.109154	1.27332	0.250262	15.2074
Gpr183	0.963185	0.0368147	3.26435	0.000230514	6.33539e-05	3.40426	3.42811	3.0819	-6.89228	12.5812	0.794872	0.164263	0.315018	0.0938077	1.15189	0.264346	14.8341
Basp1	0.977991	0.0220088	3.79406	0.00212972	0.000354747	3.11407	2.58209	2.20491	-4.83365	10.631	5.73382	0.807799	0.770452	0.347634	6.4301	1.35756	14.7498
Ccser2	0.986995	0.0130052	4.32931	0.00036746	8.27644e-05	2.31626	2.34962	0.949435	-0.90889	5.58118	0.648352	0.0769427	0.383394	0.0692343	0.916337	0.145503	14.5872
Zbtb46	0.973389	0.0266106	3.59947	0.000241717	6.65511e-05	3.48707	3.78088	2.17539	-4.64374	10.4494	0.347985	0.0863263	0.25641	0.0604469	0.442408	0.117243	13.1582
Ccnd2	0.97479	0.0252101	3.65498	0.000496187	0.000126868	2.574	2.69867	1.8525	-4.897	9.17645	1.69353	0.269541	0.346764	0.1199	2.19891	0.43973	12.8715
Sqle	0.969988	0.030012	3.47569	0.00017942	4.23633e-05	3.00241	3.02434	1.96652	-3.93878	8.35777	0.405372	0.0887823	0.247863	0.0620085	0.579966	0.139327	12.4979
Apobec3	0.989396	0.0106042	4.53584	0.00119648	0.000254476	2.38281	2.46675	0.91639	-1.29525	5.44757	3.38828	0.570256	0.85348	0.324281	4.95062	0.944463	12.4901
Lsp1	0.951581	0.0484194	2.97822	0.00364053	0.00107063	3.28585	3.90201	2.63749	-4.37464	9.29579	14.1917	3.05018	0.970696	0.463459	20.124	5.42747	12.1833
Marcksl1	0.980792	0.0192077	3.93305	0.00255763	0.000541758	2.83635	2.74211	1.6304	-3.82198	8.35115	7.8315	1.53268	0.903541	0.446878	11.5439	2.70548	12.1023
Bmp2k	0.986194	0.0138055	4.26878	0.00122689	0.000263925	2.24092	2.30378	0.912139	-1.06077	5.54809	2.337	0.342083	0.704518	0.246586	3.33592	0.629135	11.8822
Strbp	0.970788	0.0292117	3.50354	0.000320199	8.53387e-05	2.75695	2.89522	1.60481	-3.20352	6.9344	0.307692	0.0745862	0.222222	0.0559183	0.45086	0.106492	11.6722
Slamf7	0.962985	0.0370148	3.25872	0.000389116	0.000132575	3.64056	3.97291	3.01003	-5.1454	11.6185	1.19658	0.359984	0.484737	0.157676	1.44247	0.451545	11.6299
Anxa3	0.959784	0.0402161	3.17244	0.00178365	0.000381358	2.39136	2.10818	2.11179	-3.95055	10.816	4.77411	0.731921	0.810745	0.365478	6.59387	1.36253	11.5728
Cxcl16	0.971989	0.0280112	3.54674	0.00203452	0.000480712	2.43862	2.11953	1.96502	-4.37478	9.65171	6.10379	1.15336	0.899878	0.453096	9.16229	2.00407	11.149
Rftn1	0.981993	0.0180072	3.99881	0.000890234	0.00022384	2.10311	2.1791	0.988687	-1.93816	6.00257	1.20147	0.155703	0.545788	0.132137	1.57181	0.305303	10.8276
Slc38a2	0.981393	0.0186074	3.96541	0.000867147	0.000201609	2.23651	2.24992	1.0727	-1.57302	6.54653	2.0989	0.393416	0.702076	0.25746	3.33333	0.69975	10.6538
Laptm4b	0.943377	0.0566226	2.81306	0.000208244	4.15794e-05	1.67273	1.59998	2.35415	-5.12038	9.06225	0.880342	0.0689645	0.255189	0.0630448	0.931394	0.148227	10.5107
Tmem176a	0.964386	0.0356142	3.29875	0.00219886	0.000463535	2.34441	2.26358	1.91444	-4.21076	10.2512	6.13187	1.21917	0.854701	0.41745	9.0155	2.01477	10.4906
Zeb1	0.972589	0.027411	3.56902	0.000516571	0.000131246	2.47191	2.63944	1.1638	-2.59164	6.31222	0.367521	0.0707816	0.246642	0.0585872	0.483652	0.114434	10.4474
B4galnt1	0.947979	0.0520208	2.90269	0.000366867	0.000121764	2.80424	2.95253	2.29153	-3.61283	8.90207	1.21978	0.25499	0.570208	0.170921	1.92197	0.526162	10.2434
S100a11	0.943177	0.0568227	2.80932	0.00180913	0.000564938	3.33231	3.91502	2.83963	-4.53911	10.5692	6.86081	1.89428	0.899878	0.38345	9.93509	3.23871	10.2222
Rel	0.982793	0.0172069	4.04509	0.00132247	0.000321857	2.23247	2.32834	1.00161	-2.34268	5.17396	2.45543	0.443116	0.737485	0.268292	3.54717	0.776317	10.2007
Ptger4	0.97419	0.0258103	3.63083	0.000286222	6.89287e-05	2.42051	2.3861	1.46895	-2.77775	7.59701	0.791209	0.143721	0.373626	0.0996423	1.02472	0.244356	10.1505
Stat5a	0.97599	0.0240096	3.705	0.000241706	6.22833e-05	2.25581	2.34896	1.1608	-2.18106	6.40222	0.576313	0.0930837	0.313797	0.0794554	0.743462	0.165273	10.1475
Chka	0.991997	0.0080032	4.81988	0.000591739	0.000116132	2.322	2.36032	0.85863	-0.919123	5.3872	0.820513	0.137319	0.372405	0.106059	1.08442	0.248972	10.1137
Fnbp1l	0.976991	0.0230092	3.74858	0.000416999	8.86194e-05	2.54417	2.36852	1.66485	-3.54141	9.35899	0.717949	0.111794	0.357753	0.089776	0.86664	0.218638	10.0846
Nedd4	0.97459	0.0254102	3.64687	0.00034513	8.56442e-05	2.58176	2.60478	1.53207	-2.74612	8.32708	0.444444	0.0970302	0.23199	0.0704125	0.596122	0.153928	9.99848
Specc1	0.969988	0.030012	3.47569	0.000510343	0.000148248	2.00677	2.06624	1.1151	-3.24627	6.30895	0.708181	0.122129	0.345543	0.0993583	1.05945	0.214002	9.93475
Nav1	0.953181	0.0468187	3.01352	0.000559242	0.000166722	2.42336	2.55945	1.64898	-3.12399	7.32496	0.932845	0.245592	0.462759	0.153758	1.46015	0.356334	9.9302
Hmgcs1	0.979392	0.0206082	3.86124	0.000722621	0.000174828	2.26341	2.32881	1.24087	-3.26113	5.90002	1.56777	0.29454	0.504274	0.178147	2.31818	0.531477	9.87246
Tmem131l	0.989996	0.010004	4.59471	0.000834285	0.000200883	2.19018	2.23483	0.850251	-2.31451	5.11607	1.10379	0.169629	0.479853	0.137006	1.33506	0.297178	9.83931
Rgs3	0.970788	0.0292117	3.50354	0.000293205	8.63858e-05	2.15676	2.25808	1.27308	-2.92675	5.97362	0.777778	0.131967	0.422466	0.105832	1.11619	0.248118	9.70246
Wdr91	0.972189	0.0278111	3.55411	0.000206563	5.06011e-05	2.07684	2.14103	0.967568	-1.8848	6.32833	0.501832	0.0865393	0.282051	0.0758638	0.658845	0.142616	9.59439
Aebp2	0.989996	0.010004	4.59471	0.000976355	0.000225639	2.15313	2.15658	0.851693	-1.91499	5.17768	2.19536	0.371753	0.727717	0.264757	3.13101	0.703216	9.5866
S100a4	0.963185	0.0368147	3.26435	0.00195495	0.000725037	4.01333	4.53752	4.24644	-10.0875	15.707	7.09402	2.20309	0.739927	0.313307	10.5079	4.44913	9.47866
Gpr157	0.946579	0.0534214	2.87464	8.46365e-05	2.41869e-05	2.08233	1.86339	1.79312	-4.66144	8.33127	0.282051	0.0479685	0.200244	0.0434258	0.400333	0.0901507	9.24704
Zfp36l1	0.988996	0.0110044	4.49839	0.00254034	0.000562136	2.31707	2.22999	1.08484	-1.88524	7.17976	6.39316	1.3254	0.898657	0.462125	8.92672	2.25004	9.19269
Dennd4a	0.960784	0.0392157	3.19867	0.000766642	0.00021404	2.37515	2.53319	1.47552	-2.55552	6.93143	1.30037	0.282985	0.545788	0.164703	1.78191	0.462706	9.14684
Lrrk1	0.989196	0.0108043	4.51695	0.0012378	0.000322786	2.04478	2.08537	0.736596	-1.72034	5.03966	1.96215	0.350799	0.686203	0.254124	2.69626	0.605561	9.10439
Cytip	0.952581	0.047419	3.00015	0.00101313	0.000343002	2.75101	3.20313	2.17093	-3.94669	7.69289	3.27961	0.660884	0.725275	0.291289	4.37643	1.33845	8.99519
Klrd1	0.97619	0.0238095	3.71357	0.000191234	7.30768e-05	2.93335	3.26726	2.52677	-6.94083	9.82211	0.749695	0.248318	0.313797	0.0920758	1.28589	0.419384	8.99403
Fdft1	0.968187	0.0318127	3.41556	0.000176864	5.06284e-05	2.25798	2.26437	1.43942	-2.93024	6.55687	0.368742	0.0812016	0.26862	0.0659124	0.592993	0.151458	8.84051
Fas	0.968187	0.0318127	3.41556	0.000154532	4.26545e-05	2.57542	2.81946	1.66823	-4.76695	7.77299	0.382173	0.0759064	0.251526	0.0580194	0.548736	0.161366	8.75791
Epsti1	0.959584	0.0404162	3.16727	0.00397539	0.00101305	1.79541	1.83047	1.12753	-2.07371	5.54755	9.40659	1.1922	0.747253	0.553803	10.3362	2.1821	8.50448
Btg1	0.970588	0.0294118	3.49651	0.00376275	0.00101665	2.07608	2.13972	1.1535	-2.34445	5.88344	12.4396	2.48985	0.979243	0.691079	19.6421	4.89709	8.32712
Lima1	0.954382	0.0456182	3.04076	0.000828241	0.000183116	1.94471	1.95319	1.62784	-4.76411	9.22858	1.50305	0.247835	0.422466	0.176159	1.70678	0.410996	8.07594
Mllt6	0.983794	0.0162065	4.106	0.000296469	7.80967e-05	2.09769	2.10437	0.950293	-1.47847	5.58135	0.783883	0.161409	0.444444	0.127992	1.06329	0.283369	7.87117
Rgs1	0.97479	0.0252101	3.65498	0.00236509	0.00050211	2.59359	2.50378	1.82033	-4.21407	9.46842	5.86935	1.68178	0.761905	0.34823	7.32639	2.43363	7.80795
Rras2	0.965586	0.0344138	3.33428	0.000364107	9.81377e-05	2.13368	1.93356	1.40872	-1.82888	7.00642	0.440781	0.101559	0.300366	0.0887539	0.802269	0.220138	7.77596
Nlrc5	0.976791	0.0232093	3.73972	0.000528145	0.000146348	1.98602	2.04155	0.9969	-2.28918	5.46789	0.836386	0.158769	0.40293	0.127538	1.05804	0.276429	7.60159
H2-DMb2	0.970788	0.0292117	3.50354	0.000225431	7.73212e-05	2.39078	2.57747	2.3166	-6.44709	8.56542	0.912088	0.278357	0.322344	0.11858	1.32894	0.419251	7.57828
Pmaip1	0.962385	0.037615	3.24201	0.000649427	0.000178104	1.96901	1.96041	1.35342	-4.04424	7.07602	1.91331	0.464567	0.604396	0.246699	3.09887	0.80556	7.57449
Hmgcr	0.97559	0.0244098	3.68806	0.000438796	0.00011789	2.04166	2.09793	1.09671	-2.37929	4.99689	0.862027	0.197482	0.412698	0.138256	1.12679	0.311693	7.38076
Fchsd2	0.97519	0.0248099	3.67139	0.000677791	0.000189494	2.24467	2.43939	1.15517	-2.69156	5.7514	0.739927	0.177053	0.328449	0.114449	0.817477	0.25052	7.32465
Ptafr	0.959584	0.0404162	3.16727	0.000275716	9.99967e-05	2.30803	2.43956	1.85731	-4.62959	7.51441	0.741148	0.226513	0.382173	0.127651	1.26818	0.403408	7.25565
Grk3	0.958183	0.0418167	3.13174	0.00134458	0.000428675	2.02216	2.17397	1.33157	-2.78241	8.79504	2.53358	0.565756	0.787546	0.322407	4.04367	1.12807	7.24865
Ccdc88a	0.967787	0.0322129	3.40265	0.00144918	0.000481327	1.92791	2.02502	1.06987	-2.47177	5.5495	2.44811	0.535817	0.675214	0.300048	3.20344	0.86425	7.14601
Tmem19	0.978191	0.0218087	3.80339	0.000260108	7.8992e-05	1.76348	1.80012	0.768957	-0.672035	4.40343	0.62149	0.10992	0.382173	0.0997842	0.868487	0.216437	7.07624
Thap2	0.97379	0.0262105	3.61504	0.000154639	4.91308e-05	1.67082	1.74152	0.761544	-2.22553	4.99269	0.379731	0.0829193	0.258852	0.0736492	0.601738	0.143173	7.02223
Malt1	0.962785	0.0372149	3.25312	0.000674573	0.000221696	2.25917	2.44994	1.60832	-4.01235	7.40959	1.12821	0.270677	0.41514	0.149939	1.40265	0.451998	7.0107
Mbp	0.936375	0.0636255	2.689	0.00041302	0.000196839	2.94366	2.98766	2.82091	-4.88892	10.0636	0.81685	0.239545	0.416361	0.147511	1.03064	0.437457	6.93523
Mx1	0.958383	0.0416166	3.13675	0.000480161	0.000155881	1.82129	1.88118	1.276	-5.19691	6.44621	0.739927	0.167897	0.308913	0.113398	0.988986	0.262765	6.85492
Cd40	0.976391	0.0236094	3.72222	0.000445314	0.000130316	2.13001	2.19078	1.39875	-3.96936	8.06076	1.15263	0.258113	0.461538	0.148505	1.46304	0.46216	6.74289
Cd274	0.968788	0.0312125	3.43523	0.000422445	0.000109236	2.43056	2.15257	1.93093	-3.4612	10.2985	0.818071	0.196829	0.356532	0.126402	0.955388	0.344503	6.74052
Marveld1	0.961985	0.0380152	3.23101	0.000166478	4.70105e-05	1.99534	2.04355	1.33462	-2.98505	6.12406	0.382173	0.0982652	0.21978	0.0754947	0.502745	0.149936	6.69049
Trim35	0.970988	0.0290116	3.51062	0.000544956	0.000167315	1.9195	2.09654	1.18902	-3.40402	5.71194	1.59707	0.488359	0.593407	0.221175	2.31264	0.668924	6.63619
Gclc	0.938776	0.0612245	2.73003	0.000815944	0.000185791	1.69071	1.63668	1.56324	-3.36779	6.88792	2.1917	0.239601	0.310134	0.180446	1.9513	0.500674	6.58929
Crip1	0.953181	0.0468187	3.01352	0.00933231	0.00287099	1.83306	2.05805	1.63809	-6.11834	7.6848	40.9219	9.41983	0.96337	0.806465	71.1908	19.8924	6.56013
Fdps	0.954582	0.0454182	3.04536	0.000450417	0.00015869	2.14679	2.32298	1.61504	-3.79585	6.52894	1.16239	0.383408	0.505495	0.183286	1.8786	0.615843	6.54868
Dnase1l3	0.954382	0.0456182	3.04076	0.000624362	0.000175621	2.13649	1.97917	2.00294	-4.75474	9.77982	2.18559	0.44191	0.385836	0.192442	2.09139	0.689529	6.48011
Cyp51	0.962585	0.037415	3.24755	0.000254453	8.44745e-05	2.02659	2.07347	1.37299	-3.12228	5.99316	0.610501	0.173334	0.324786	0.11672	0.867648	0.288856	6.08736
Palld	0.957983	0.0420168	3.12676	0.00030717	9.64669e-05	2.08545	1.77192	1.67664	-3.95012	8.64514	0.384615	0.0925442	0.229548	0.0778655	0.507309	0.17452	6.06215
Tagln2	0.952981	0.0470188	3.00905	0.00168826	0.000584789	2.0151	2.2125	1.57265	-4.61615	6.05765	6.06349	1.69058	0.789988	0.462139	7.98751	2.72251	5.91207
Rnf19b	0.981393	0.0186074	3.96541	0.000950162	0.000272989	1.88026	1.92318	0.891675	-1.88706	5.22078	1.91575	0.473581	0.649573	0.293575	2.61645	0.845234	5.82039
St8sia4	0.92617	0.0738295	2.5293	0.00063283	0.000280221	2.07934	2.26921	1.77014	-3.13828	6.59096	1.31746	0.39803	0.510379	0.21101	1.80471	0.645511	5.8134
Malat1	0.943778	0.0562225	2.82057	0.0677576	0.0275941	1.571	1.5221	1.34705	-3.63551	10.0242	286.131	66.7394	0.995116	0.920346	482.674	130.742	5.79982
Ssh1	0.964986	0.035014	3.31637	0.000237359	7.26648e-05	1.67078	1.69082	0.890971	-1.88852	5.17553	0.612943	0.136353	0.363858	0.116734	0.808836	0.234172	5.77093
Cd9	0.956583	0.0434174	3.09251	0.000441797	0.000192341	2.69871	3.25255	2.31843	-4.23731	9.03946	1.33578	0.548224	0.528694	0.201002	1.91583	0.900026	5.7446
Nup85	0.97599	0.0240096	3.705	0.000115139	3.81671e-05	1.59583	1.62728	0.736361	-1.74432	4.1662	0.311355	0.0706113	0.2442	0.0652026	0.485445	0.135174	5.73104
Nfkbie	0.969788	0.0302121	3.46884	0.000222786	7.17323e-05	2.00665	2.05354	1.14294	-3.16428	6.66735	0.594628	0.178473	0.362637	0.132989	0.765735	0.281777	5.45311
Anxa2	0.956182	0.0438175	3.08291	0.00151688	0.000583379	2.10129	2.45739	1.996	-4.90619	8.24591	5.25275	1.49074	0.819292	0.42936	7.78083	3.01397	5.42465
Vim	0.94998	0.05002	2.94402	0.00261165	0.00107769	2.21901	2.61672	2.01434	-4.73457	7.59723	9.46154	3.18807	0.820513	0.501803	11.9527	5.08787	5.21303
Tank	0.981993	0.0180072	3.99881	0.000813513	0.000242119	1.76444	1.7915	0.779077	-1.65823	4.63223	1.01221	0.252875	0.534799	0.194642	1.40498	0.479435	5.17067
Ltb	0.965786	0.0342137	3.34032	0.000110901	4.85797e-05	2.28475	2.44765	2.32146	-5.52192	10.4678	0.454212	0.130022	0.212454	0.073195	0.68647	0.30403	5.15873
Pbxip1	0.928571	0.0714286	2.56495	0.000226646	0.00010909	2.12803	2.23153	2.11527	-3.76441	7.95796	0.747253	0.237543	0.418803	0.159067	1.10075	0.455904	5.13798
Sema4a	0.932973	0.0670268	2.63328	0.000286483	0.000135016	2.27477	2.49151	2.18839	-3.47881	8.02836	0.764347	0.264842	0.401709	0.165966	0.958208	0.429059	5.08019
Tnfaip3	0.964386	0.0356142	3.29875	0.000295242	0.00010043	2.26911	2.27987	1.67782	-3.95842	8.79448	0.735043	0.279152	0.361416	0.133571	0.915966	0.410236	5.06641
Gfpt1	0.971188	0.0288115	3.51774	0.000472197	0.000160511	1.66012	1.75405	0.819965	-1.88776	4.22279	1.3138	0.283084	0.540904	0.215653	1.79678	0.591887	5.03957
Mcemp1	0.963385	0.0366146	3.27	0.000207052	0.000119234	2.85829	3.36704	3.1558	-4.50664	10.6109	0.746032	0.3598	0.398046	0.173405	1.26815	0.734219	4.93689
Icam1	0.97399	0.0260104	3.6229	0.000805385	0.000253707	1.89878	1.97276	1.05361	-2.99266	5.19847	1.73626	0.589918	0.660562	0.286633	2.41298	0.944961	4.84859
Klf6	0.94938	0.0506202	2.93146	0.0018591	0.000600667	1.522	1.53042	0.993777	-2.7261	5.51011	6.1514	1.57603	0.830281	0.541169	8.49412	2.67578	4.83153
Birc3	0.977191	0.0228091	3.75752	0.00098778	0.000320443	1.68539	1.69575	0.826852	-1.68105	4.57084	1.52259	0.396965	0.611722	0.267539	2.1185	0.747825	4.77452
Rab21	0.982993	0.0170068	4.05699	0.000774986	0.000246848	1.60422	1.65972	0.632632	-0.861905	3.39706	1.71917	0.39272	0.534799	0.280373	2.07493	0.701806	4.74296
H2-Oa	0.982793	0.0172069	4.04509	0.000137534	8.48816e-05	2.87375	3.35482	3.05836	-7.32105	10.0854	0.54823	0.369978	0.257631	0.125124	0.781896	0.485721	4.62605
Zfp366	0.956983	0.0430172	3.10218	0.000339513	0.000139186	2.1198	1.65344	2.07654	-4.36213	9.53183	0.431013	0.164604	0.26862	0.111638	0.529667	0.245342	4.57641
Ldlr	0.943377	0.0566226	2.81306	0.000574931	0.000216919	1.80487	1.85085	1.47609	-3.7899	6.07437	1.07692	0.368133	0.490842	0.201627	1.64897	0.65465	4.54622
Nfat5	0.973189	0.0268107	3.59178	0.000781454	0.00026168	1.56989	1.61724	0.745509	-1.43794	4.95357	1.05128	0.266347	0.489621	0.201726	1.41895	0.494822	4.5018
Smurf1	0.973389	0.0266106	3.59947	0.000316219	0.000122228	1.48084	1.50256	0.700379	-1.47122	3.83983	0.295482	0.0801936	0.228327	0.0735073	0.399766	0.138685	4.26858
Stard7	0.966186	0.0338135	3.3525	0.00036332	0.000135273	1.48647	1.53428	0.803723	-1.4652	3.77478	0.699634	0.179438	0.421245	0.152878	1.08016	0.376959	4.2594
Csrnp1	0.953782	0.0462185	3.02705	0.000122029	5.06353e-05	1.77314	1.85657	1.45501	-4.44804	6.35648	0.347985	0.145609	0.257631	0.0893359	0.506148	0.217407	4.12808
Sbno2	0.960384	0.0396158	3.1881	0.000633694	0.000235086	1.54564	1.55983	0.890949	-1.6869	6.13125	1.19536	0.357003	0.539683	0.246671	1.64733	0.617449	4.12371
Mrpl38	0.957183	0.0428171	3.10706	0.000265826	9.90996e-05	1.46727	1.51774	0.833638	-2.07701	3.94648	0.531136	0.160174	0.299145	0.134125	0.780387	0.283155	4.04386
Lyst	0.920168	0.0798319	2.44463	0.000427398	0.000209866	1.65066	1.96176	1.48073	-3.12345	5.70302	0.588523	0.218861	0.336996	0.139874	0.796828	0.326718	4.02578
Msi2	0.961985	0.0380152	3.23101	0.000460295	0.000154976	1.52636	1.5683	0.845683	-1.44742	4.27493	0.413919	0.122441	0.251526	0.100906	0.579331	0.219894	4.02134
Hivep1	0.972989	0.0270108	3.58414	0.000472061	0.000145352	1.60298	1.64183	0.756432	-0.933227	4.62132	0.627595	0.177465	0.346764	0.144743	0.813781	0.324518	4.01974
Gbp2	0.957983	0.0420168	3.12676	0.000409317	0.000193039	1.84808	1.81749	1.9109	-7.10014	9.54127	1.65079	0.635019	0.489621	0.213012	2.28172	1.09266	3.85923
Cst3	0.947579	0.052421	2.8946	0.0176789	0.00749154	1.49254	1.5648	1.74903	-6.06731	8.31648	88.3199	31.9044	0.952381	0.864555	104.018	40.6653	3.81777
Ptms	0.95118	0.0488195	2.96957	0.00108423	0.000444029	1.55893	1.72457	0.964358	-2.03407	5.61955	3.12576	1.15065	0.789988	0.443329	4.16665	1.73915	3.73487
Dusp2	0.954982	0.045018	3.05463	0.000312339	0.000140621	2.03398	2.10218	1.86089	-4.48967	7.91635	0.896215	0.390066	0.355311	0.153303	1.10607	0.60986	3.68891
Pim1	0.938375	0.0616246	2.72309	0.000928826	0.000413101	1.76643	1.76857	1.68599	-4.51682	7.50519	2.81197	1.12128	0.709402	0.385963	4.03805	1.93808	3.68043
Cyfip2	0.957583	0.042417	3.11686	0.000127149	7.87602e-05	2.16844	2.41995	2.28395	-4.17162	8.59192	0.312576	0.150975	0.225885	0.0967463	0.415625	0.248792	3.62253
Ifrd1	0.95038	0.0496198	2.95247	0.000373131	0.000136925	1.55076	1.56416	0.99345	-2.67543	5.32024	0.527473	0.207064	0.321123	0.141549	0.7692	0.348537	3.42243
Pde4b	0.94938	0.0506202	2.93146	0.00049435	0.00017426	1.56555	1.58329	1.05768	-2.71356	5.40554	0.586081	0.213537	0.343101	0.148988	0.781971	0.361977	3.38202
Tspo	0.940976	0.0590236	2.76898	0.00132123	0.000593234	1.45941	1.66973	1.46862	-5.30475	6.07023	5.29548	1.69023	0.763126	0.539266	6.71072	3.08155	3.17817
Clec2i	0.935974	0.0640256	2.6823	0.000165607	7.75969e-05	1.40033	1.54831	1.38891	-3.50145	5.89507	0.590965	0.164376	0.330891	0.12149	0.826801	0.36759	3.14969
Itga4	0.914766	0.0852341	2.37327	0.00129098	0.000644194	1.40565	1.60029	1.19879	-2.27135	4.81529	2.65812	0.941399	0.703297	0.408861	3.37002	1.57667	3.00449
Cd24a	0.97559	0.0244098	3.68806	9.12835e-05	6.87364e-05	2.56927	2.82557	2.7003	-7.17121	11.5621	0.433455	0.412353	0.2442	0.101374	0.524017	0.457567	2.94239
H2-Eb1	0.951381	0.0486194	2.97389	0.00750393	0.00476648	1.63672	1.57522	3.02344	-7.45911	12.1183	34.0208	18.4312	0.862027	0.743534	42.5876	26.9875	2.58283
Serpina3g	0.948579	0.0514206	2.91493	0.000256814	0.000139974	2.27291	2.0834	2.75715	-7.71289	12.1518	0.484737	0.394268	0.224664	0.112433	0.68191	0.610376	2.53929
Sdc4	0.956983	0.0430172	3.10218	0.000290228	0.00012751	1.95422	1.93781	1.9376	-5.4922	9.35268	0.367521	0.265623	0.235653	0.115812	0.522543	0.454513	2.24672
Cxcr4	0.954582	0.0454182	3.04536	0.000184303	0.00013312	1.3959	1.52272	2.38738	-6.99776	10.0408	0.663004	0.293873	0.271062	0.139448	0.846624	0.53582	2.2056
Napsa	0.97479	0.0252101	3.65498	0.000401506	0.000466778	2.35442	2.94386	3.83398	-6.15805	12.8286	1.43956	1.25742	0.514042	0.348485	2.05647	2.36506	2.04721
Itgax	0.970188	0.0298119	3.48258	0.000151593	0.000117403	2.0046	2.3914	2.80841	-6.20312	9.186	0.385836	0.35459	0.23199	0.155759	0.488155	0.500026	1.95701
Lgals1	0.956583	0.0434174	3.09251	0.000412738	0.000322692	1.42379	1.75836	2.28899	-6.11524	7.91469	1.62393	1.04186	0.471306	0.316076	2.68167	2.05664	1.8565
S100a6	0.97539	0.0246098	3.67969	0.00119554	0.00124068	2.21472	2.62022	3.6713	-7.76231	12.7534	4.25763	3.82633	0.722833	0.403552	6.54977	8.08581	1.79399
Tmsb10	0.97439	0.0256102	3.63882	0.00355677	0.0033112	1.79393	2.61402	2.80169	-5.47366	9.15134	12.7863	11.2882	0.942613	0.572244	20.8978	22.8626	1.63976
Fmnl1	0.946379	0.0536214	2.87069	0.000259257	0.000212463	1.22465	1.60864	1.83912	-3.65977	5.65599	0.794872	0.461614	0.445665	0.26727	1.0605	0.889456	1.46015
Ahnak	0.955782	0.0442177	3.07341	0.000335626	0.000505727	1.32454	1.66577	2.92323	-6.81973	9.40675	1.0757	1.43167	0.357753	0.305017	1.44303	2.33237	0.819489

## Sheet: Mouse Mig. cDC DEPs
	proba_de	proba_not_de	bayes_factor	scale1	scale2	lfc_mean	lfc_median	lfc_std	lfc_min	lfc_max	raw_mean1	raw_mean2	non_zeros_proportion1	non_zeros_proportion2	raw_normalized_mean1	raw_normalized_mean2	score
adt-IA-IE	0.369948	0.630052	-0.53244	126.363	33.5169	1.27917	0.00018695	2.81447	-12.6602	11.7628	347.9	44.5698	0.747253	0.666733			9.9849
adt-CD11c	0.277311	0.722689	-0.95784	5.93552	2.30735	0.968702	1.97887e-05	2.30772	-7.66966	8.27985	8.13919	4.23517	0.726496	0.547202			1.86166
adt-CD24	0.166066	0.833934	-1.61377	5.48715	2.16774	0.529454	0	2.0411	-7.99634	9.52925	10.8791	4.02721	0.703297	0.571321			1.43027
adt-CD54	0.339336	0.660664	-0.666256	13.5982	7.85966	0.4874	8.13305e-05	1.45433	-7.8519	8.23407	24.6313	11.8965	0.744811	0.659394			1.00914

## Sheet: Mouse Monocyte DEGs
	proba_de	proba_not_de	bayes_factor	scale1	scale2	lfc_mean	lfc_median	lfc_std	lfc_min	lfc_max	raw_mean1	raw_mean2	non_zeros_proportion1	non_zeros_proportion2	raw_normalized_mean1	raw_normalized_mean2	score
Cd177	0.997399	0.00260104	5.94924	0.000238248	6.58867e-06	8.62707	8.85644	3.10091	-2.48732	18.8736	0.645124	0.0191896	0.372407	0.0135926	1.55372	0.0421698	317.858
Chil3	0.994198	0.00580232	5.14368	0.0018368	6.61741e-05	8.35044	8.72888	3.36381	-4.12015	19.0991	4.72281	0.176848	0.527444	0.0432565	9.68083	0.359726	224.724
F13a1	0.995598	0.00440176	5.42134	0.00141377	4.74868e-05	8.63124	8.73223	3.49457	-2.35124	21.4574	3.04297	0.174881	0.756159	0.0474622	6.35065	0.264783	207.015
Ly6c2	0.993798	0.00620248	5.07658	0.00268658	0.000146509	6.2011	6.33018	2.42752	-4.0404	14.5801	8.10955	0.458631	0.889882	0.119231	19.0421	0.972335	121.441
Gm9733	0.987795	0.0122049	4.39364	0.000442038	4.22941e-05	7.89252	8.57918	3.95162	-3.1397	19.3059	1.29644	0.0895353	0.589435	0.0520677	3.38462	0.244136	109.419
Stxbp6	0.994398	0.00560224	5.17897	0.000757212	5.91474e-05	5.44975	5.63368	2.34024	-2.18863	12.9146	0.537298	0.0327342	0.362553	0.0264656	1.29254	0.0757945	92.9358
Hp	0.992197	0.00780312	4.8454	0.00172754	0.000128576	5.21399	5.47758	2.14551	-3.80156	11.0252	2.90684	0.206576	0.776441	0.086337	7.11844	0.467416	79.4055
S100a4	0.979792	0.0202081	3.88126	0.00322397	0.000422203	6.48021	7.10026	3.6203	-3.20325	18.3864	9.25049	1.28364	0.954394	0.229427	20.3856	2.30444	57.3255
S100a6	0.983193	0.0168067	4.06903	0.00541006	0.00070176	5.71556	6.19449	3.18446	-2.82106	15.3784	15.5174	2.20042	0.992208	0.325583	36.6387	4.08096	51.314
Sell	0.989396	0.0106042	4.53584	0.000369425	3.41433e-05	4.34043	4.46482	2.00457	-4.28942	11.5016	0.969749	0.0979787	0.442535	0.0580324	2.10006	0.177829	51.2579
Emb	0.988195	0.0118047	4.42738	0.00105009	0.000114684	5.36842	5.74154	2.82188	-2.64935	13.4323	2.1414	0.274315	0.759826	0.144465	4.80709	0.511952	50.408
Mgst1	0.991997	0.0080032	4.81988	0.00153433	0.000179351	3.76379	3.67844	1.88437	-2.95795	11.0354	2.59001	0.252247	0.789275	0.151709	6.66996	0.599511	41.8746
Fn1	0.996399	0.00360144	5.62281	0.00290594	0.000330581	4.95364	4.97605	2.145	-5.94447	11.6833	5.06405	1.25122	0.786754	0.120095	10.2367	1.24448	40.7471
Pdlim1	0.990796	0.00920368	4.6789	0.000347717	4.20796e-05	3.94658	4.10671	1.72837	-3.16452	10.3886	0.696459	0.0935651	0.408846	0.0617104	1.57112	0.163565	37.9088
Tppp3	0.987195	0.0128051	4.34502	0.000439305	6.45408e-05	4.60831	4.89577	2.63791	-5.0042	14.2276	1.32016	0.166054	0.402429	0.0686826	3.32409	0.415759	36.8445
Ccl9	0.985594	0.0144058	4.22562	0.0013525	0.00018532	4.35698	4.59937	2.13267	-2.45105	12.3448	3.62553	0.623261	0.859631	0.184044	8.53341	1.04709	35.5079
Ahnak	0.981793	0.0182073	3.98756	0.0021697	0.00028477	4.73889	5.093	2.52738	-2.5963	12.2116	5.00642	0.928135	0.857683	0.22858	9.52941	1.31633	34.3067
Gpr141	0.965186	0.0348139	3.3223	0.000918105	0.00015765	5.86565	6.24224	3.84167	-4.08052	16.6804	1.20339	0.234209	0.57133	0.127755	2.59792	0.449855	33.8743
Sirpb1c	0.970988	0.0290116	3.51062	0.000571674	9.04592e-05	4.2112	4.32011	2.44035	-3.36702	13.9844	1.41904	0.195078	0.641801	0.122317	3.68371	0.479454	32.3552
Ms4a4c	0.986595	0.0134054	4.2986	0.00195148	0.000287537	3.9685	4.14521	2.06468	-3.49856	11.7128	4.32222	0.652525	0.858141	0.2348	10.0104	1.22922	32.3181
Ccr2	0.982193	0.0178071	4.01019	0.00324127	0.000452411	5.27683	5.68044	3.1744	-4.15652	15.1507	5.64799	1.32293	0.894122	0.254022	11.7488	1.92956	32.1301
Nhsl2	0.986395	0.0136054	4.28359	0.000202135	2.63925e-05	3.65843	3.8772	1.59226	-2.21159	8.1082	0.358772	0.0465827	0.258852	0.0384431	0.754502	0.0914755	30.1752
Anxa1	0.977591	0.022409	3.77563	0.000695334	0.000118906	4.58459	5.16526	2.7336	-3.24923	11.831	1.64054	0.410689	0.645812	0.165654	4.08482	0.625097	29.9589
Ldlrad3	0.989596	0.0104042	4.55509	0.000567955	8.73631e-05	4.47654	4.83064	2.12284	-3.45291	9.73743	0.537413	0.064413	0.364272	0.0490773	1.24928	0.192686	29.0236
Gda	0.978391	0.0216086	3.81282	0.000584084	8.53055e-05	5.0838	5.45199	2.72246	-3.92772	14.8309	0.986593	0.232002	0.4674	0.0841942	2.06055	0.373199	28.0693
Gm21188	0.971989	0.0280112	3.54674	0.000665032	0.000105446	4.80463	5.26191	2.5328	-2.17131	11.8081	1.04274	0.184843	0.582102	0.106518	2.54919	0.438631	27.923
Slfn1	0.986795	0.0132053	4.31384	0.000453362	6.03738e-05	3.32007	3.25616	1.73667	-3.11352	9.45086	0.886674	0.143346	0.452962	0.0979307	1.95932	0.242089	26.8706
Lyz2	0.985194	0.0148059	4.19781	0.0541164	0.00975734	3.39771	3.10502	2.0685	-1.51067	14.2383	168.868	35.0257	0.999771	0.803515	405.221	53.0454	25.9556
Ccdc88c	0.986995	0.0130052	4.32931	0.000338394	5.1625e-05	4.49144	4.73439	2.40125	-3.88902	11.352	0.564455	0.0784053	0.342844	0.0553139	1.1543	0.200885	25.8082
Glipr2	0.988195	0.0118047	4.42738	0.00021214	3.37718e-05	3.98453	4.16998	1.97488	-4.99056	9.43078	0.456171	0.102184	0.319354	0.0541146	1.00327	0.159105	25.1253
Plaur	0.97619	0.0238095	3.71357	0.000389372	6.72134e-05	3.65543	3.90574	1.8997	-2.41036	11.6701	0.762691	0.138101	0.447233	0.0876003	1.69209	0.25457	24.2972
Ifitm6	0.980792	0.0192077	3.93305	0.00167604	0.000281955	3.47163	3.53885	1.70082	-2.77801	10.1856	4.24121	0.664199	0.902487	0.305386	10.1743	1.49884	23.5657
S100a10	0.978191	0.0218087	3.80339	0.00161898	0.000293004	3.68248	4.04303	2.01859	-3.41147	8.88316	3.70345	0.902197	0.838432	0.258707	8.63583	1.38627	22.9402
Mcemp1	0.970588	0.0294118	3.49651	0.000385903	8.25599e-05	4.60037	5.17075	2.81108	-3.68532	12.4407	1.0008	0.275402	0.541538	0.124972	2.44625	0.502287	22.4048
Nfil3	0.981192	0.0188075	3.95451	0.000169442	2.96737e-05	3.72036	3.87067	2.01964	-2.8247	10.4302	0.311791	0.0605591	0.221382	0.0436243	0.645479	0.108449	22.1432
Plac8	0.982393	0.017607	4.02169	0.00935382	0.00173794	3.35965	3.51092	1.79995	-3.43383	10.055	25.3207	4.92495	0.994729	0.61074	61.4561	9.94324	20.765
Gm15987	0.959384	0.0406162	3.16212	0.000494883	0.000101029	5.04255	5.48059	3.38612	-2.48012	13.8458	0.260571	0.0709854	0.203506	0.0543704	0.55979	0.142251	19.8436
Tmsb10	0.952981	0.0470188	3.00905	0.00936306	0.00263772	3.9034	4.78805	2.59457	-2.47999	11.0703	27.8046	9.00288	0.999198	0.51751	76.8014	15.3094	19.5819
Arhgap26	0.979992	0.020008	3.89141	0.000727381	0.000148343	3.65165	3.99567	2.06358	-1.95747	9.02627	0.29254	0.0639332	0.227684	0.0530112	0.613526	0.11489	19.5003
Cdc42ep3	0.97459	0.0254102	3.64687	0.00021072	4.74736e-05	3.83002	4.25746	2.33688	-2.8886	10.1562	0.47989	0.111683	0.343417	0.0823392	1.10533	0.232756	18.1883
Cx3cr1	0.97459	0.0254102	3.64687	0.000915601	0.000205932	4.8461	5.20367	2.9823	-3.00884	13.3884	1.58153	0.424681	0.648791	0.141875	3.44363	0.931499	17.9154
Add3	0.981192	0.0188075	3.95451	0.000885924	0.0001596	3.16344	3.42347	1.48384	-2.58726	7.09014	1.07746	0.225605	0.503151	0.136758	2.12109	0.389893	17.2097
Capg	0.981993	0.0180072	3.99881	0.00115788	0.000230076	3.15736	2.95873	1.82235	-2.72278	9.79027	2.40678	0.699204	0.789848	0.2786	5.66302	1.05132	17.0074
Anxa2	0.97499	0.02501	3.66315	0.00194756	0.000418138	3.11698	3.42864	1.66714	-2.68694	8.13577	4.30812	1.14683	0.928269	0.364842	10.5991	2.01786	16.3723
Mbp	0.963385	0.0366146	3.27	0.000581922	0.000144949	3.86329	4.21473	2.65057	-1.92796	10.9087	0.688324	0.184476	0.378481	0.118799	1.33887	0.319428	16.1928
Napsa	0.937775	0.0622249	2.71275	0.0012044	0.000380681	4.84412	5.70406	3.62454	-2.78106	13.3616	2.60364	1.07193	0.830526	0.283382	5.95424	1.86013	15.5059
Arhgef10l	0.987995	0.0120048	4.41037	0.000386929	8.14515e-05	4.40476	4.79687	2.6275	-3.07259	11.8503	0.301478	0.0723926	0.22058	0.0513321	0.603072	0.176162	15.0792
Vim	0.977591	0.022409	3.77563	0.00372102	0.000750312	3.18999	3.52056	1.7127	-2.93868	8.44271	8.12284	2.58156	0.925289	0.446877	16.6348	3.56633	14.8794
Sorl1	0.964786	0.0352141	3.31046	0.000502402	0.000112347	3.25988	3.51978	1.87486	-2.06176	8.53754	0.681219	0.158602	0.386158	0.109876	1.33449	0.292756	14.8597
4930523C07Rik	0.965186	0.0348139	3.3223	0.000286584	7.63756e-05	3.57919	3.96755	2.44079	-3.03308	9.40302	0.529506	0.168724	0.333906	0.105159	1.16132	0.285047	14.5822
Cytip	0.966587	0.0334134	3.36481	0.00105298	0.000261274	3.23144	3.65163	1.9245	-2.14038	7.97307	2.00756	0.507244	0.709981	0.238542	4.32188	0.961882	14.5194
Plec	0.979792	0.0202081	3.88126	0.000284137	5.358e-05	3.0798	3.2932	1.5279	-3.12576	8.61797	0.509568	0.131656	0.282686	0.0824991	0.941076	0.207637	13.9586
Lgals1	0.97499	0.02501	3.66315	0.00093811	0.00026342	3.30295	3.68427	2.0864	-3.67564	9.36472	2.33769	0.868647	0.767732	0.255077	6.03561	1.50953	13.2063
Camkk2	0.978792	0.0212085	3.83192	0.000872182	0.000175115	2.61829	2.74157	1.13694	-1.25189	6.01835	1.25679	0.276761	0.584737	0.191592	2.6428	0.549995	12.5812
Ms4a6b	0.977791	0.0222089	3.7848	0.00126051	0.000280892	2.6358	2.61118	1.46901	-3.24337	9.60073	2.51988	0.656235	0.788931	0.327646	5.78102	1.21623	12.5286
Tmem38b	0.978391	0.0216086	3.81282	0.000264231	6.56078e-05	2.47253	2.67501	1.22239	-2.34915	6.5319	0.390856	0.0865929	0.300332	0.0758307	0.948251	0.204925	11.4412
Sema4d	0.944778	0.0552221	2.83959	0.000499581	0.000168404	3.70627	4.1185	2.93332	-2.51868	11.9859	0.780451	0.32061	0.454223	0.17923	1.62472	0.572879	10.5112
Nupr1	0.980992	0.0190076	3.94373	0.000377365	0.000115972	2.86555	2.8448	2.02096	-3.14177	12.083	0.836484	0.282198	0.501318	0.159785	2.17788	0.624483	9.99361
Adam15	0.982793	0.0172069	4.04509	0.000170186	4.25364e-05	2.61485	2.84647	1.29527	-3.06022	6.97785	0.352584	0.12566	0.269394	0.0844021	0.758961	0.199144	9.96549
S100a11	0.957983	0.0420168	3.12676	0.00123433	0.000517583	3.36701	4.14234	2.75164	-3.92993	10.1983	3.1155	1.7889	0.855735	0.324304	7.79623	2.69038	9.75697
F10	0.978391	0.0216086	3.81282	0.000362196	0.000107793	3.25496	3.32	2.10994	-4.3309	9.92896	0.381345	0.167141	0.25931	0.0745355	0.852871	0.284606	9.75405
Ifitm3	0.970988	0.0290116	3.51062	0.0128062	0.0036918	2.31052	2.13387	1.4527	-2.39749	9.95777	30.1388	10.5238	0.999312	0.805994	73.0602	17.5629	9.61156
Fxyd5	0.962385	0.037615	3.24201	0.00261102	0.000723137	2.47743	2.8405	1.37808	-1.38127	6.5766	5.73542	2.14128	0.965166	0.567819	13.8929	3.59703	9.56861
Arl5c	0.971989	0.0280112	3.54674	0.000364946	0.000110037	3.10973	3.45399	1.97729	-3.46608	8.14334	0.619342	0.260178	0.397044	0.129466	1.40338	0.457069	9.54809
Coro1a	0.948379	0.0516206	2.91083	0.00401097	0.00117301	2.74619	3.2596	1.68542	-1.94605	7.33627	8.81941	3.29677	0.978801	0.588512	19.9577	5.77918	9.48361
Slpi	0.985194	0.0148059	4.19781	0.000287002	9.14509e-05	4.23861	4.42563	2.36034	-9.61224	10.702	0.715022	0.870966	0.333677	0.0464707	1.83489	0.828661	9.38547
Crip1	0.968587	0.0314126	3.42863	0.00745235	0.00243375	2.26274	2.36572	1.36979	-3.15104	7.37985	22.3244	8.0315	0.996448	0.782007	61.1034	14.813	9.33374
Msrb1	0.973589	0.0264106	3.60723	0.00267914	0.000740535	2.27639	2.27371	1.20308	-2.17816	5.81825	5.64707	1.66508	0.960468	0.594013	14.1747	3.60472	8.95135
Lsp1	0.931172	0.0688275	2.60484	0.00249157	0.00095837	3.28246	3.97258	2.53139	-3.00037	9.12129	5.1972	2.89647	0.949926	0.402213	12.482	4.63544	8.83878
Cd244	0.965186	0.0348139	3.3223	0.000244789	0.000107828	3.3057	3.79049	2.81699	-3.7073	11.0406	0.370345	0.176992	0.254612	0.114386	0.828059	0.326316	8.38852
C3	0.982993	0.0170068	4.05699	0.000793825	0.00028132	2.9428	2.99045	2.02651	-5.0435	10.3299	1.22413	0.549285	0.477713	0.159017	2.30451	0.811564	8.35638
Cxcr4	0.969788	0.0302121	3.46884	0.00032296	0.000107287	2.90376	3.00735	2.25034	-3.46903	9.26351	0.668271	0.246458	0.316833	0.116417	1.241	0.441478	8.16251
Ms4a6c	0.978191	0.0218087	3.80339	0.00336577	0.000968553	2.14572	2.03517	1.22789	-2.13618	9.51366	6.91658	2.21847	0.96952	0.657882	16.2842	4.37275	7.99069
Lgals3	0.980192	0.0198079	3.90167	0.00503923	0.00146531	2.04654	2.09314	1.01624	-3.56667	5.92585	10.6443	4.24302	0.989687	0.748585	26.2546	6.92792	7.75574
Fmnl1	0.95038	0.0496198	2.95247	0.000525789	0.000174756	2.56458	3.03707	1.72525	-1.82066	6.62588	1.0149	0.388765	0.544288	0.230946	2.15984	0.714407	7.75337
Ighm	0.938375	0.0616246	2.72309	0.000480691	0.00016606	2.62139	2.79133	1.94122	-2.21597	7.98112	1.10393	0.502191	0.542913	0.231618	2.46443	0.851066	7.59073
Itgb7	0.954782	0.0452181	3.04999	0.000519261	0.000172991	2.68872	3.13618	1.81951	-2.74854	7.45385	0.941561	0.499312	0.506818	0.224646	2.12617	0.757559	7.54619
Sema4a	0.939376	0.0606242	2.74052	0.00033076	0.00010755	2.79392	3.17574	2.02917	-2.61748	8.32561	0.450441	0.245482	0.325083	0.146848	0.951451	0.363086	7.32134
C1galt1c1	0.966987	0.0330132	3.37728	0.000218613	6.2933e-05	1.75468	1.77787	0.94043	-2.05662	6.1076	0.4619	0.126187	0.320614	0.114082	1.10752	0.266446	7.29358
Cyp4f18	0.97499	0.02501	3.66315	0.000415089	0.000139361	2.76687	2.83131	1.97612	-3.92405	11.6836	0.795233	0.309704	0.448952	0.17317	1.79226	0.697948	7.10505
Tspo	0.964786	0.0352141	3.31046	0.00145986	0.000476274	2.07673	2.22011	1.24629	-1.93238	6.89671	3.44185	1.493	0.883007	0.494227	8.15658	2.42083	6.99717
Ahr	0.956983	0.0430172	3.10218	0.000260481	9.86639e-05	2.36873	2.68621	1.75756	-4.65155	8.12398	0.361293	0.199763	0.236851	0.103496	0.75512	0.256607	6.97048
Itgam	0.963185	0.0368147	3.26435	0.000400448	0.000135671	2.42349	2.3892	1.74149	-3.97163	10.4885	0.909935	0.409217	0.463848	0.197189	1.79561	0.63436	6.85991
Emilin2	0.97619	0.0238095	3.71357	0.00081423	0.000249378	2.36684	1.93104	1.95636	-3.08927	11.2559	1.37103	0.603448	0.596539	0.289299	2.84803	0.982807	6.85874
St8sia4	0.944178	0.0558223	2.82814	0.000664657	0.000232085	2.25717	2.50325	1.69881	-2.73281	6.64418	0.75043	0.360892	0.414575	0.186523	1.5407	0.535764	6.49098
Gstm1	0.969388	0.0306122	3.45526	0.000518298	0.000164091	1.96113	1.89576	1.23581	-2.12205	7.64455	0.678813	0.226885	0.440014	0.168772	1.69993	0.528703	6.30559
B4galnt1	0.953581	0.0464186	3.02253	0.000262751	0.000108247	2.68883	3.09533	2.197	-2.79587	8.2629	0.454795	0.239742	0.316604	0.155819	1.05392	0.470791	6.01924
Gsr	0.959984	0.040016	3.17764	0.00124719	0.000424315	1.98758	1.80515	1.53262	-2.90158	7.55271	1.94798	0.671139	0.682823	0.376819	4.57389	1.51485	6.00125
Mef2c	0.961184	0.0388155	3.20935	0.000471348	0.000199579	2.9446	3.45088	2.46234	-3.11607	9.59918	0.529162	0.2865	0.327146	0.154172	1.09188	0.536567	5.99207
Nxpe4	0.97479	0.0252101	3.65498	0.000345795	0.000128259	2.16867	1.77779	2.08856	-3.8084	13.3643	0.436576	0.15793	0.305832	0.123357	0.968006	0.351604	5.9706
Il17ra	0.979392	0.0206082	3.86124	0.000788272	0.000266024	1.92004	1.95256	1.11094	-3.04439	6.35946	1.50636	0.485416	0.631259	0.307513	3.17756	1.04121	5.85955
Socs3	0.963786	0.0362145	3.28141	0.000178596	7.24686e-05	2.4426	2.66849	2.10289	-6.22363	8.88216	0.387533	0.21988	0.212788	0.0987463	0.821337	0.344838	5.8178
Arhgap45	0.927971	0.0720288	2.55593	0.000782236	0.000276473	2.05125	2.35127	1.3594	-1.65751	5.33741	1.14598	0.500416	0.59081	0.28626	2.54235	0.903356	5.77291
Spn	0.973389	0.0266106	3.59947	0.000146164	8.31123e-05	3.62925	3.88603	2.8972	-5.91218	11.3211	0.340094	0.161384	0.224705	0.0844501	0.709831	0.450919	5.71313
Tuba1a	0.951981	0.0480192	2.98694	0.000148514	6.51933e-05	2.52098	2.93347	2.01478	-4.05349	8.02764	0.327604	0.221943	0.242466	0.118943	0.744846	0.340545	5.51394
Fcgr2b	0.951781	0.0482193	2.98258	0.000495999	0.000195001	2.31592	2.522	1.76769	-3.00763	7.73546	0.822849	0.426792	0.4564	0.205856	1.82971	0.774923	5.46826
Tagln2	0.963385	0.0366146	3.27	0.00136645	0.00049911	1.95012	2.11829	1.46074	-3.93258	7.46211	2.81815	1.59049	0.705397	0.432485	6.38439	2.28042	5.45965
Clec2i	0.958583	0.0414166	3.14178	0.000185296	6.34898e-05	1.89402	1.954	1.2015	-1.98357	5.83186	0.369314	0.141363	0.251518	0.106086	0.86662	0.303961	5.40001
Gpr132	0.946779	0.0532213	2.87861	0.000229754	0.000105349	2.75707	2.97945	2.57297	-4.07724	9.67045	0.322333	0.212988	0.241091	0.129817	0.666666	0.340577	5.39685
Atf3	0.965586	0.0344138	3.33428	0.000728155	0.000230552	2.16945	2.22288	1.75855	-4.85026	8.01652	1.07964	0.657418	0.396471	0.204241	2.11354	0.875163	5.23926
Krt80	0.968587	0.0314126	3.42863	0.000166619	7.05841e-05	2.43042	2.7563	1.72749	-3.22202	7.66233	0.349032	0.16487	0.249914	0.109045	0.727429	0.342714	5.15869
2310001H17Rik	0.953381	0.0466186	3.01801	0.000161153	6.20343e-05	1.59347	1.70615	0.858217	-1.42228	4.35019	0.320958	0.106726	0.248539	0.0923178	0.834348	0.260192	5.10971
Ifitm2	0.953181	0.0468187	3.01352	0.00329221	0.00131204	1.69685	1.58434	1.14084	-2.03816	5.99067	7.50476	3.81757	0.977426	0.734992	19.0677	6.76928	4.77967
Tgfbi	0.977591	0.022409	3.77563	0.00140833	0.000445015	1.90479	1.84737	1.02779	-1.33492	9.77675	2.68512	1.2454	0.79764	0.496802	5.79922	2.3584	4.68381
Nr4a1	0.959784	0.0402161	3.17244	0.00113496	0.000465233	2.08205	2.18028	1.9723	-4.52138	8.45248	1.96929	0.990725	0.633436	0.336521	4.26946	1.93687	4.58947
Rpl13	0.922569	0.077431	2.47778	0.0088097	0.00436182	2.02138	1.83673	2.07658	-3.12169	13.0951	20.602	15.9361	0.997479	0.758483	49.7538	22.016	4.56809
Rnase6	0.943577	0.0564226	2.81681	0.000487437	0.000241884	2.11366	2.65619	1.81535	-3.40222	6.45028	1.14724	0.825695	0.603758	0.288819	2.75304	1.27729	4.55575
Fos	0.94978	0.0502201	2.93981	0.00219811	0.000833775	1.8951	1.8863	1.79838	-5.29692	8.73509	4.75123	2.88617	0.756732	0.493827	10.0787	4.22038	4.5257
Hmgb2	0.956583	0.0434174	3.09251	0.00081959	0.000306569	1.62362	1.69207	0.964966	-2.51314	4.63472	1.84462	0.781847	0.716054	0.405843	4.26976	1.53361	4.52036
Dennd4a	0.951781	0.0482193	2.98258	0.000504301	0.000184799	1.88667	2.01308	1.40776	-2.81747	5.65137	0.50063	0.265935	0.301364	0.150622	0.977312	0.408167	4.51742
Klf4	0.962985	0.0370148	3.25872	0.000666098	0.000269008	2.05894	2.17306	1.63391	-3.77104	7.0458	1.28979	0.727092	0.510943	0.265887	2.69273	1.25447	4.41953
Samsn1	0.976991	0.0230092	3.74858	0.000599275	0.000263286	1.78228	1.91878	1.35366	-3.70077	5.92836	0.903747	0.416797	0.505214	0.234608	2.19094	0.893914	4.36828
Sept11	0.955982	0.0440176	3.07815	0.000242391	9.52612e-05	1.68506	1.83028	1.14537	-2.88705	5.42259	0.376189	0.18841	0.259998	0.133575	0.759401	0.308132	4.15287
Rplp0	0.910964	0.0890356	2.32547	0.00682398	0.00317232	1.78513	1.96655	1.56055	-2.55116	9.26379	15.0862	11.008	0.993469	0.794944	35.2659	15.6121	4.03241
Metrnl	0.954982	0.045018	3.05463	0.000785786	0.00031415	1.63127	1.60412	1.25256	-2.85516	6.96883	1.41458	0.696325	0.64352	0.368791	3.40234	1.3769	4.0309
Ldlr	0.941777	0.0582233	2.78348	0.000433574	0.000190899	1.60827	1.67038	1.37434	-3.13336	5.63676	0.714679	0.329053	0.352355	0.18438	1.39818	0.563909	3.98761
Ccnd3	0.955782	0.0442177	3.07341	0.00117129	0.000481419	1.67448	1.91277	1.03713	-2.12195	4.21873	0.880028	0.454569	0.50911	0.281895	2.00227	0.843335	3.97559
Pbxip1	0.929572	0.0704282	2.58013	0.000192656	9.85483e-05	2.23607	2.68777	2.04965	-3.32166	7.46995	0.356938	0.227556	0.257018	0.148799	0.745145	0.423984	3.92985
Prdx5	0.954782	0.0452181	3.04999	0.00302259	0.00132994	1.61449	1.53442	1.19975	-3.01055	6.69597	6.84519	3.87565	0.97777	0.746202	16.9068	7.01414	3.89154
Fau	0.877951	0.122049	1.97317	0.0108913	0.00540798	1.62839	1.52491	1.57692	-2.69014	10.1638	26.1775	17.8056	0.998625	0.822561	62.8337	26.7211	3.82909
Rpl18a	0.92597	0.0740296	2.52638	0.00728255	0.0039349	1.59581	1.5226	1.65693	-3.37711	9.42776	18.9312	14.3092	0.99874	0.802076	46.8949	20.7395	3.60834
Rps18	0.922169	0.0778311	2.47219	0.00514352	0.00281046	1.53254	1.54694	1.56759	-2.53223	8.80004	13.9106	9.95626	0.997708	0.785573	34.9633	15.267	3.50969
Trps1	0.937975	0.0620248	2.71619	0.00182558	0.000726407	1.59085	1.67785	1.04685	-1.42058	5.65302	0.886788	0.439857	0.47565	0.278457	1.87485	0.859808	3.46891
Cdkn1a	0.963185	0.0368147	3.26435	0.000255149	0.000126693	2.23511	2.41115	1.98621	-5.32295	9.83096	0.468202	0.398599	0.259539	0.121102	0.96791	0.623723	3.4685
Itga4	0.946779	0.0532213	2.87861	0.00134449	0.000554143	1.61468	1.81314	1.09132	-1.67434	4.60138	1.63114	0.867624	0.576831	0.389276	3.0005	1.40145	3.45701
Ptafr	0.959784	0.0402161	3.17244	0.000180509	8.84701e-05	2.01455	2.19352	1.75185	-3.97727	7.18785	0.302853	0.222599	0.217715	0.118416	0.650616	0.380234	3.44708
Lyst	0.935374	0.0646259	2.67233	0.000450975	0.000175605	1.77942	2.07777	1.42064	-2.64264	6.13123	0.324396	0.208974	0.203163	0.133623	0.572712	0.298545	3.41353
Myo1g	0.957183	0.0428171	3.10706	0.000528645	0.000241225	1.93426	2.29046	1.5304	-3.1164	6.2322	0.708491	0.442048	0.419961	0.244283	1.40936	0.802954	3.39505
Rpl18	0.895558	0.104442	2.14882	0.00503942	0.00244167	1.63635	1.76161	1.46277	-2.33107	9.25145	11.0037	8.30651	0.977885	0.791857	23.9532	11.6527	3.36366
Ccl3	0.955582	0.0444178	3.06868	0.000638322	0.000241218	1.99791	2.00149	1.94175	-5.7156	9.28687	1.27146	0.977084	0.254727	0.198916	2.29969	1.3967	3.28959
Cbfa2t3	0.971389	0.0286114	3.52492	0.000320574	0.000240333	2.60364	3.30961	2.88398	-3.90843	9.88019	0.563768	0.627707	0.311676	0.21246	1.0939	0.905993	3.14364
Rps7	0.918968	0.0810324	2.4284	0.00457166	0.00248302	1.54175	1.61675	1.5982	-2.97269	9.57412	10.671	8.75026	0.994729	0.776346	25.1663	12.4442	3.11793
Nav1	0.931172	0.0688275	2.60484	0.000287543	0.000157427	1.70731	2.08534	1.59444	-2.44865	6.41392	0.322448	0.243867	0.22333	0.148095	0.608126	0.335652	3.09327
Foxp1	0.947779	0.0522209	2.89864	0.00116151	0.000472237	1.47815	1.63232	0.960238	-2.33872	4.07641	0.656125	0.376659	0.39246	0.242028	1.39061	0.711936	2.88724
Ier2	0.932373	0.0676271	2.62372	0.000749076	0.000353992	1.50045	1.54977	1.30229	-3.10693	5.66949	1.37241	1.02475	0.633322	0.378274	3.15392	1.69846	2.78623
Pid1	0.921569	0.0784314	2.46385	0.00181532	0.000882921	1.42574	1.55672	1.10446	-1.97597	4.95971	1.12719	0.745115	0.582102	0.369767	2.56262	1.3462	2.71403
Gsn	0.954982	0.045018	3.05463	0.000298016	0.000180072	1.73206	2.18379	1.77198	-3.81272	8.34463	0.541652	0.534557	0.375616	0.238814	1.19787	0.770616	2.69238
Rps11	0.92517	0.0748299	2.51476	0.00691248	0.00411089	1.41169	1.50388	1.56603	-3.08786	9.63482	16.585	14.6078	0.99725	0.836057	39.5461	21.083	2.64796
Pim1	0.929972	0.070028	2.58626	0.00071605	0.000392804	1.52417	1.57558	1.7378	-6.08994	6.948	1.42168	1.1015	0.5381	0.368967	3.11462	1.80139	2.63532
Gm34084	0.95118	0.0488195	2.96957	0.000164943	0.000101716	1.42231	1.60811	1.70867	-4.21458	9.2523	0.37722	0.333499	0.252091	0.167461	0.945608	0.525115	2.56125
Malt1	0.952181	0.0478191	2.99133	0.000354986	0.000204037	1.47939	1.80568	1.48247	-4.63122	5.46305	0.290936	0.27908	0.212215	0.144721	0.572992	0.447563	1.89399
Naaa	0.966987	0.0330132	3.37728	0.000470533	0.000388581	1.28612	1.56342	1.49122	-3.59583	6.53777	1.05672	1.51003	0.551278	0.328669	2.28719	1.86566	1.57671

## Sheet: Mouse Monocyte DEPs
	proba_de	proba_not_de	bayes_factor	scale1	scale2	lfc_mean	lfc_median	lfc_std	lfc_min	lfc_max	raw_mean1	raw_mean2	non_zeros_proportion1	non_zeros_proportion2	raw_normalized_mean1	raw_normalized_mean2	score
adt-Ly6C	0.305522	0.694478	-0.821138	26.1928	2.738	1.75987	0.00015527	3.06569	-8.12534	9.30942	63.6325	6.85126	0.658646	0.638037			16.3452
adt-CD11b-mh	0.327331	0.672669	-0.720282	14.0436	8.75673	0.89936	9.47714e-06	2.11561	-8.0333	8.96229	27.2106	16.8725	0.659104	0.670131			1.45042

## Sheet: Mouse Pat. Monocyte DEGs
	proba_de	proba_not_de	bayes_factor	scale1	scale2	lfc_mean	lfc_median	lfc_std	lfc_min	lfc_max	raw_mean1	raw_mean2	non_zeros_proportion1	non_zeros_proportion2	raw_normalized_mean1	raw_normalized_mean2	score
S1pr5	0.995798	0.00420168	5.46806	0.000269026	6.75202e-06	7.5467	7.86884	2.88448	-3.9633	15.5875	0.450666	0.0164175	0.326155	0.0132592	1.85904	0.0395252	354.954
Pglyrp1	0.995598	0.00440176	5.42134	0.00191326	4.82021e-05	6.92076	7.19057	2.98663	-3.60041	14.7599	3.27095	0.169008	0.831245	0.0865123	16.3731	0.405081	279.732
Ace	0.995198	0.00480192	5.33392	0.00165713	6.34458e-05	7.96922	8.27308	3.08122	-3.52352	18.0016	2.29796	0.122462	0.765857	0.0582764	9.08478	0.304965	237.399
Eno3	0.997599	0.00240096	6.02948	0.00118651	4.03792e-05	5.52702	5.73235	1.67871	-2.87673	10.6518	1.58105	0.109523	0.664448	0.0601249	7.02267	0.222297	174.606
Spn	0.992397	0.00760304	4.87157	0.000944019	5.12726e-05	5.77783	6.01022	2.85488	-3.91385	14.1488	1.68912	0.127294	0.64722	0.0813454	6.39647	0.262795	140.633
Fabp4	0.997199	0.00280112	5.87493	0.00104138	5.70859e-05	5.17511	5.15648	1.94852	-3.73937	12.3383	1.19421	0.150072	0.547377	0.0528622	5.64721	0.222119	131.573
G0s2	0.996399	0.00360144	5.62281	0.000378975	2.67199e-05	4.48309	4.35761	1.69461	-1.53939	10.6785	0.370791	0.0278138	0.237275	0.0224868	1.58534	0.0651559	109.08
Trem3	0.991797	0.00820328	4.79498	0.00039349	2.24829e-05	5.39984	5.50908	2.36355	-2.59737	15.8473	0.586139	0.0596882	0.386453	0.0442895	2.53944	0.127706	107.376
L1cam	0.987795	0.0122049	4.39364	0.000241598	2.76846e-05	5.0367	5.36486	2.54747	-5.08675	11.8232	0.303054	0.0379001	0.234926	0.0282213	1.20807	0.0719741	84.5403
Ceacam1	0.993397	0.00660264	5.01366	0.000575694	4.94902e-05	4.54199	4.80832	1.82182	-2.58691	10.3399	0.704385	0.0832521	0.355912	0.0614057	2.25932	0.146891	69.8599
Gcnt2	0.993798	0.00620248	5.07658	0.000767569	0.000103358	4.34223	4.43331	1.99673	-3.23024	10.3883	0.445184	0.064433	0.315583	0.0457741	1.75995	0.117672	64.944
Bcl2	0.993397	0.00660264	5.01366	0.000516447	5.93871e-05	3.78549	3.94337	1.49915	-2.64969	7.85984	0.579875	0.0792496	0.360219	0.0616386	2.31349	0.146474	59.7902
Pparg	0.994398	0.00560224	5.17897	0.000577401	7.31812e-05	3.66313	3.56492	1.5082	-1.85445	10.2902	0.376273	0.0535171	0.287001	0.0469384	1.54187	0.105038	53.772
Stap1	0.993397	0.00660264	5.01366	0.00104129	0.000109367	4.34683	4.57749	2.02611	-2.17893	10.4396	1.23727	0.224737	0.547768	0.1361	4.43603	0.361972	53.2711
Cyfip2	0.989996	0.010004	4.59471	0.000496298	6.41686e-05	4.33881	4.50574	2.21791	-2.37043	10.5255	0.616288	0.135605	0.354738	0.0886955	2.15176	0.180042	51.8549
Dusp16	0.996799	0.00320128	5.74099	0.00106984	0.000117769	3.48984	3.49473	1.21206	-1.35748	7.90018	0.796006	0.116204	0.389977	0.0974282	2.87199	0.193843	51.7056
Arhgef10l	0.984794	0.0152061	4.17074	0.000604558	9.91737e-05	5.09735	5.52061	2.76623	-3.99413	13.3419	0.481206	0.086294	0.312843	0.0631086	1.72778	0.17271	50.9936
Ldlrad3	0.983593	0.0164066	4.09353	0.000838126	0.000122912	4.94516	5.48088	2.33319	-3.50166	10.6106	0.566954	0.105812	0.391543	0.0763823	2.39918	0.244871	48.4513
Ltb	0.989596	0.0104042	4.55509	0.000298235	3.39697e-05	4.00178	4.19932	1.93292	-3.29371	9.7887	0.558731	0.11795	0.362569	0.0640983	2.65474	0.221208	48.0259
Dgkh	0.993798	0.00620248	5.07658	0.000405504	5.21249e-05	3.66432	3.84268	1.45279	-2.3134	7.64979	0.270948	0.0458905	0.207518	0.0390499	1.06746	0.0917701	42.6228
Agpat4	0.988195	0.0118047	4.42738	0.000645353	9.08828e-05	4.01138	4.16553	2.10253	-2.46234	9.63808	0.684808	0.150916	0.440877	0.114166	2.89967	0.27848	41.7686
Ccdc88c	0.97619	0.0238095	3.71357	0.000400282	7.36556e-05	4.44374	4.81705	2.63159	-4.13165	11.426	0.586531	0.121254	0.370791	0.0801083	2.2232	0.246811	40.0279
Zfyve9	0.988395	0.0116046	4.44468	0.000738565	0.000101406	3.78038	3.92956	1.63297	-1.7371	9.76569	0.426782	0.0805304	0.27408	0.0659321	1.46674	0.156963	35.3257
Dusp5	0.985394	0.0146058	4.21162	0.000331886	3.81801e-05	4.29438	4.41768	2.208	-3.67136	11.5421	0.329679	0.0971808	0.223179	0.0529204	1.1496	0.142993	34.525
Cd300e	0.986395	0.0136054	4.28359	0.0007702	0.000111541	3.84512	2.93943	2.67463	-3.07891	12.3885	1.02193	0.288893	0.505873	0.176678	4.2966	0.488979	33.7866
Krt80	0.985594	0.0144058	4.22562	0.000469227	6.32278e-05	3.60966	3.92637	1.72089	-2.35021	9.02364	0.751762	0.166446	0.394283	0.116335	2.79219	0.300527	33.5372
Ear2	0.990996	0.0090036	4.70109	0.0026447	0.000310864	3.37087	3.02161	1.86411	-2.60956	12.8375	3.55717	0.759442	0.8426	0.355248	15.8155	1.61348	33.0416
Gm15987	0.958784	0.0412165	3.14683	0.000461733	0.000137188	4.94627	5.33725	3.54878	-5.09077	15.9931	0.290133	0.0869198	0.217698	0.0672421	1.0565	0.161301	32.3973
Spata13	0.993998	0.0060024	5.10957	0.00061688	9.69035e-05	3.1565	3.16975	1.26464	-1.45632	8.03999	0.501958	0.100092	0.333594	0.0839652	2.04289	0.202611	31.8264
Cd9	0.97539	0.0246098	3.67969	0.000936661	0.000156915	3.78289	4.25112	2.22489	-3.8235	9.43097	1.23845	0.531955	0.552467	0.191844	5.83614	0.728648	30.2992
Pbxip1	0.985194	0.0148059	4.19781	0.000532992	9.17035e-05	3.52063	3.68824	2.00239	-2.45716	9.8154	0.770164	0.22382	0.460063	0.150974	2.98453	0.369595	28.4296
B4galnt1	0.978992	0.0210084	3.8416	0.00057724	0.000105771	3.59366	3.78348	2.19396	-3.77842	10.4086	0.806186	0.246001	0.470634	0.164539	3.24606	0.441695	26.4102
Cdc42ep3	0.968988	0.0310124	3.44186	0.000294157	5.61123e-05	3.84927	4.14977	2.49162	-3.61449	10.3011	0.447925	0.145953	0.339859	0.105928	1.87922	0.282385	25.6162
Cyth3	0.995598	0.00440176	5.42134	0.000580948	8.94589e-05	2.92856	2.91377	0.950247	-1.06149	6.52261	0.46711	0.113875	0.311276	0.0980249	1.76468	0.202409	25.5323
Cd244	0.969788	0.0302121	3.46884	0.000494601	0.000103188	4.17207	4.60304	2.73736	-3.86146	11.6242	0.483555	0.190155	0.32224	0.124471	1.90649	0.331308	24.0079
Myo1g	0.984994	0.015006	4.18418	0.00126939	0.000229349	3.14469	3.44104	1.52309	-2.21541	6.92218	1.42013	0.439533	0.610023	0.253002	5.3815	0.709783	23.8427
Cx3cr1	0.969188	0.0308123	3.44854	0.00111319	0.000269279	4.52812	4.9651	3.20899	-4.93886	14.8635	1.49648	0.53178	0.606891	0.188976	5.62103	1.07626	23.6491
Mef2c	0.969188	0.0308123	3.44854	0.000866789	0.000206552	3.75766	4.09223	2.47096	-3.34057	10.3656	0.806186	0.298005	0.439702	0.165529	3.19707	0.508204	23.6392
Cyp4f18	0.979192	0.0208083	3.85137	0.000814354	0.000145733	3.33173	3.49599	2.03183	-2.21877	10.9802	1.18207	0.338947	0.574785	0.19327	4.8307	0.68332	23.5535
Gm21188	0.95078	0.0492197	2.96099	0.000597903	0.0001593	4.28896	4.86447	2.82923	-4.1676	13.3407	0.735709	0.273335	0.447533	0.154249	3.22699	0.603058	22.9505
Mbp	0.958784	0.0412165	3.14683	0.000701097	0.000179695	3.86673	4.06718	2.74227	-4.58004	11.8898	0.619812	0.232291	0.366092	0.142591	2.22989	0.377899	22.8166
Cxcr4	0.982393	0.017607	4.02169	0.000721593	0.000107925	3.67965	3.78969	2.21136	-4.70258	12.1745	0.87823	0.276551	0.371966	0.132374	2.81665	0.454741	22.7916
Skint3	0.978792	0.0212085	3.83192	0.000287529	5.90729e-05	3.12352	3.34954	1.7318	-4.21019	9.67932	0.395067	0.115549	0.277604	0.0816656	1.63721	0.23026	22.2091
Ly6i	0.985594	0.0144058	4.22562	0.000393882	0.000112186	4.76207	5.06935	3.20856	-9.24401	16.1856	0.781128	0.436491	0.395067	0.0906603	3.93838	0.883623	21.225
Nupr1	0.972389	0.027611	3.56154	0.000660286	0.000126656	3.2732	3.33999	2.05354	-3.5551	11.5864	0.879013	0.330418	0.508222	0.190214	4.37162	0.682502	20.9658
Rbpms	0.993197	0.00680272	4.98361	0.00094594	0.000181953	2.73143	2.76213	1.11064	-1.16223	7.21454	0.697729	0.207577	0.438919	0.157786	2.95119	0.385059	20.9344
Napsa	0.946379	0.0536214	2.87069	0.00159094	0.000418686	4.61356	5.37173	3.71635	-5.15949	14.5856	2.29444	1.22104	0.786609	0.334173	9.41273	2.09941	20.685
Slc16a3	0.978191	0.0218087	3.80339	0.000262666	4.54995e-05	3.144	3.42982	1.6254	-2.8716	7.77563	0.354738	0.103687	0.248238	0.079759	1.2849	0.199847	20.214
Rap1gap2	0.994198	0.00580232	5.14368	0.000881589	0.000172653	2.74851	2.7705	1.03142	-1.50489	6.87212	0.453798	0.116116	0.307753	0.0999753	1.70092	0.234222	19.9598
Sema4d	0.959584	0.0404162	3.16727	0.000730957	0.000181096	3.91867	4.18725	2.95916	-4.5243	13.2511	0.788958	0.361608	0.465936	0.203502	2.98625	0.616771	18.9732
Smc6	0.996198	0.00380152	5.56854	0.00116446	0.000203349	2.5214	2.61104	0.740427	-1.43812	4.37133	1.37197	0.418516	0.586531	0.282533	5.2696	0.700749	18.9608
Nr4a1	0.978992	0.0210084	3.8416	0.00258206	0.000457352	3.19755	3.25979	1.85924	-4.66642	10.4946	2.79757	1.04786	0.783085	0.357635	10.8739	1.90094	18.2909
Tppp3	0.978792	0.0212085	3.83192	0.000381401	0.000101433	3.87966	4.37975	2.87625	-10.6269	12.56	0.72083	0.292023	0.334769	0.101183	3.1863	0.682181	18.1209
Bcl2a1d	0.977791	0.0222089	3.7848	0.000476146	0.000135088	3.75643	4.18841	2.60433	-5.39348	11.1739	0.681676	0.478452	0.429131	0.170521	3.08519	0.714952	16.2099
Samsn1	0.983593	0.0164066	4.09353	0.00127447	0.000260209	2.78392	2.93193	1.31392	-2.39965	6.67312	1.24706	0.447786	0.615505	0.254821	5.18522	0.89914	16.0545
Gpr141	0.947579	0.052421	2.8946	0.000586977	0.000231002	4.70008	4.98536	4.05878	-6.286	18.1083	0.582616	0.344361	0.367267	0.175193	2.19982	0.657647	15.7217
Sirpb1c	0.95118	0.0488195	2.96957	0.000506528	0.000133774	3.7126	4.02867	2.60467	-3.79818	16.1987	0.740016	0.330287	0.468285	0.175441	3.29042	0.78196	15.6223
Grk3	0.984994	0.015006	4.18418	0.00157978	0.000380215	2.51688	2.62238	1.16181	-1.60587	9.38943	1.5	0.554485	0.629209	0.316547	6.01589	0.981128	15.4325
Slc12a2	0.983794	0.0162065	4.106	0.000651288	0.000116841	3.21371	2.63727	2.07955	-2.18674	10.3603	0.5787	0.199383	0.303054	0.14997	2.07227	0.440741	15.1102
Pcnx	0.985594	0.0144058	4.22562	0.000466785	0.000110824	2.51584	2.69737	0.995352	-1.5961	5.11434	0.288567	0.0938041	0.222005	0.0815637	1.0715	0.178555	15.0974
Fmnl1	0.958383	0.0416166	3.13675	0.000763932	0.000190209	2.86334	3.24869	1.77737	-2.40305	7.03648	1.03602	0.444234	0.54307	0.259144	3.99345	0.776112	14.7332
Cytip	0.957183	0.0428171	3.10706	0.00130883	0.000309592	3.29266	3.76894	2.01226	-2.89357	8.21476	1.42639	0.663644	0.610415	0.2846	5.41462	1.22314	14.576
Tmem38b	0.969388	0.0306122	3.45526	0.000350128	7.90608e-05	2.74052	3.03864	1.29796	-1.95187	6.44015	0.315192	0.116742	0.255677	0.0976611	1.34803	0.256849	14.3832
Bcl6	0.986595	0.0134054	4.2986	0.000634581	0.000145994	2.55157	2.63167	1.13329	-1.61845	5.87314	0.357087	0.144731	0.245889	0.107005	1.2501	0.225391	14.1519
Gm9733	0.981192	0.0188075	3.95451	0.000252814	8.41244e-05	5.90844	6.94787	4.4624	-8.06842	18.546	0.33007	0.233892	0.223571	0.113948	1.43342	0.598824	14.1432
Nxpe4	0.97539	0.0246098	3.67969	0.00059767	0.000135476	2.89609	2.52429	2.03462	-1.79407	15.0208	0.487079	0.181088	0.332028	0.138778	1.80952	0.375704	13.9486
Sorl1	0.942377	0.057623	2.79448	0.000476599	0.000142431	2.9746	3.26835	2.02177	-2.99762	8.9539	0.491778	0.212598	0.305403	0.137701	1.65184	0.374554	13.1185
Gda	0.971789	0.0282113	3.53942	0.000339891	0.000143187	3.83736	4.39579	3.02604	-6.51781	13.9959	0.480814	0.318599	0.290133	0.125213	1.70382	0.53806	12.1513
Klf4	0.97519	0.0248099	3.67139	0.00126871	0.000278889	2.64769	2.71284	1.67342	-3.85837	7.95991	1.57439	0.767069	0.574785	0.285531	5.71722	1.27126	11.9074
Fgr	0.981593	0.0184074	3.97643	0.00179057	0.000464214	2.40724	2.32333	1.41251	-1.3216	8.19663	1.39585	0.591963	0.625685	0.347141	5.607	1.16072	11.6284
Pag1	0.993998	0.0060024	5.10957	0.000680265	0.00017555	2.22023	2.20765	0.873378	-1.08392	7.67749	0.400157	0.164554	0.282302	0.135445	1.52349	0.291823	11.5909
Treml4	0.990796	0.00920368	4.6789	0.00121014	0.000265953	2.63139	2.13728	1.69041	-1.47438	12.738	1.14761	0.649119	0.56343	0.336138	4.40566	1.04549	11.0886
Il17ra	0.970788	0.0292117	3.50354	0.00115351	0.000294949	2.31706	2.40642	1.17515	-1.60684	7.46398	1.41386	0.580581	0.622944	0.336909	5.43115	1.14938	10.9488
Pou2f2	0.982993	0.0170068	4.05699	0.00321306	0.000808083	2.30446	2.12586	1.36214	-1.94199	8.14235	3.74941	1.66017	0.820673	0.520107	13.565	2.96086	10.5578
Ifitm6	0.956583	0.0434174	3.09251	0.0013161	0.000401878	2.71458	2.95416	1.94247	-4.25776	9.38783	1.99295	1.06915	0.74863	0.364752	9.02625	2.32096	10.557
Stk10	0.991196	0.00880352	4.72376	0.00195674	0.000483576	2.25511	2.19595	0.952519	-1.29532	6.88615	1.43774	0.595616	0.556382	0.350881	4.91614	1.05269	10.5315
Gngt2	0.988395	0.0116046	4.44468	0.00543974	0.0013377	2.41923	2.09939	1.4576	-1.50297	10.9072	6.35787	3.49373	0.965544	0.73339	29.2675	6.91795	10.2349
Itgax	0.959784	0.0402161	3.17244	0.0002743	0.00010779	3.2026	3.72555	2.56711	-5.1182	10.556	0.400548	0.353254	0.255286	0.152968	1.44966	0.464584	9.9932
Dusp2	0.970588	0.0294118	3.49651	0.000517997	0.000120736	2.62312	2.67539	1.75083	-4.07999	9.81881	0.549334	0.390179	0.303054	0.150145	2.06297	0.56176	9.63296
Cks2	0.980592	0.0194078	3.92248	0.000354949	8.891e-05	2.09625	2.23937	0.940512	-1.67596	4.7067	0.391934	0.196181	0.281911	0.145254	1.84295	0.402342	9.60197
Plaur	0.958784	0.0412165	3.14683	0.000305545	9.8771e-05	3.0021	3.42049	2.11159	-3.24609	9.30102	0.323023	0.210561	0.245497	0.127411	1.266	0.399564	9.51204
Cbfa2t3	0.95098	0.0490196	2.96527	0.000561409	0.000224253	3.2658	3.79796	2.7879	-3.97669	10.0066	0.713782	0.616386	0.384886	0.218653	2.51521	0.870042	9.44113
Bcl2a1a	0.978191	0.0218087	3.80339	0.000348927	0.000113285	2.70715	2.82888	1.98888	-4.45607	9.7594	0.407596	0.335075	0.267424	0.141878	1.78999	0.517359	9.36633
Coro1a	0.933974	0.0660264	2.64939	0.00431142	0.00136968	2.477	3.0215	1.78726	-2.54097	7.13283	6.06695	3.89527	0.95184	0.62458	24.9522	6.86739	9
Socs3	0.965586	0.0344138	3.33428	0.000252685	7.99537e-05	2.67927	2.85575	2.12651	-5.42692	9.20407	0.325764	0.237239	0.206735	0.109217	1.22597	0.372608	8.81544
Itgam	0.958984	0.0410164	3.1519	0.000497141	0.000150989	2.44099	2.48668	1.80663	-3.48032	9.93637	0.713391	0.46151	0.392326	0.223805	2.54998	0.710651	8.75882
Cd36	0.954982	0.045018	3.05463	0.000735848	0.000249241	2.0683	1.61105	1.81152	-2.77699	9.60703	0.967502	0.587815	0.502741	0.273087	4.15665	0.990594	8.67882
Clec2i	0.94898	0.0510204	2.92316	0.000227629	7.18267e-05	1.9759	2.07669	1.29899	-2.71693	6.64406	0.347298	0.162662	0.232185	0.119871	1.45182	0.33276	8.62074
Msrb1	0.957783	0.0422169	3.1218	0.00313607	0.000888176	2.25057	2.34604	1.28176	-2.00982	5.9039	3.75411	2.09321	0.89859	0.629237	17.0325	4.44815	8.61768
Lsp1	0.929772	0.0702281	2.58319	0.00244183	0.00104795	2.83318	3.53047	2.57057	-3.62546	8.8013	3.61746	3.1619	0.905638	0.453069	15.6195	5.22379	8.47142
Add3	0.963986	0.0360144	3.28716	0.000635982	0.000239375	2.45437	2.85975	1.70391	-2.83625	7.1135	0.529366	0.322514	0.331637	0.176052	1.90772	0.553364	8.46144
Tnfrsf1b	0.981993	0.0180072	3.99881	0.00151641	0.000392411	2.3458	2.08025	1.39563	-1.55213	9.69803	1.66288	0.867743	0.624119	0.425357	5.9254	1.67759	8.28561
Pot1b	0.986995	0.0130052	4.32931	0.000840476	0.000249527	2.04162	2.03364	0.855921	-1.05079	5.49365	0.427173	0.195846	0.302662	0.158077	1.59589	0.398538	8.17535
Gpcpd1	0.987395	0.012605	4.36097	0.000934482	0.000275171	1.93253	1.97859	0.767311	-0.726324	4.61816	0.556774	0.266625	0.367267	0.206747	2.2731	0.538085	8.16383
Itga4	0.965986	0.0340136	3.34639	0.00185217	0.00059503	2.07071	2.28195	1.12012	-1.55037	5.01391	1.66132	0.935101	0.584965	0.405825	5.51413	1.45168	7.86549
Bcl2a1b	0.973389	0.0266106	3.59947	0.000786034	0.000293409	2.56752	2.66977	1.9831	-4.61973	9.6074	0.977291	0.95555	0.508222	0.258809	4.38797	1.44683	7.78684
Sgms1	0.969588	0.0304122	3.46203	0.000665416	0.000224391	2.03905	2.12161	1.12444	-1.76384	4.94458	0.320282	0.180011	0.237666	0.13559	1.18429	0.312256	7.73351
Slc44a2	0.982193	0.0178071	4.01019	0.000751994	0.000231305	1.89641	1.86688	0.90243	-1.05737	5.96123	0.73101	0.369278	0.439311	0.265402	2.87173	0.716154	7.60451
Cebpb	0.964186	0.0358143	3.29294	0.00483483	0.00139766	2.41127	1.99356	1.9876	-2.54425	10.4256	5.14135	3.10417	0.79953	0.642758	17.9301	5.73225	7.54229
Lrrc8d	0.984194	0.0158063	4.13141	0.00084125	0.00025706	1.93824	1.99997	0.826917	-0.884317	5.8145	0.303054	0.147903	0.232576	0.125853	1.10623	0.284667	7.53204
Map3k14	0.977991	0.0220088	3.79406	0.000592539	0.000209896	1.9078	1.95902	0.959118	-1.88612	5.36972	0.29444	0.157728	0.223571	0.124762	1.12099	0.287303	7.44381
Nedd9	0.986395	0.0136054	4.28359	0.0015442	0.00050746	1.84452	1.93147	0.687036	-0.78265	4.32028	0.518011	0.266086	0.348081	0.20372	2.01419	0.504529	7.36373
Nfkbiz	0.970788	0.0292117	3.50354	0.000870884	0.000247028	2.30197	2.25115	1.54827	-3.87687	8.72754	0.867659	0.680498	0.42639	0.252667	3.13111	1.03483	6.96515
Gsr	0.961985	0.0380152	3.23101	0.00148118	0.00048793	2.11292	1.94061	1.46178	-2.00972	7.38465	1.37901	0.807007	0.621378	0.406596	5.74565	1.74613	6.95258
Arhgef1	0.976991	0.0230092	3.74858	0.000829877	0.000287913	1.58535	1.63167	0.673094	-0.947947	4.30689	0.968677	0.516279	0.549334	0.349077	4.25054	0.976136	6.90332
Metrnl	0.966186	0.0338135	3.3525	0.00104386	0.000343319	1.94228	1.9661	1.18356	-1.93992	6.40326	1.16132	0.770271	0.600626	0.395069	5.03963	1.49801	6.53426
B4galt5	0.971989	0.0280112	3.54674	0.000584748	0.000198831	1.77519	1.81943	0.847648	-1.31767	4.73303	0.415427	0.234226	0.283477	0.180244	1.52531	0.428464	6.31957
Ankrd44	0.966186	0.0338135	3.3525	0.00131419	0.000486326	1.76396	1.88724	0.914989	-1.23251	4.53874	0.777604	0.464189	0.452232	0.301876	2.93277	0.827739	6.24993
Rnase6	0.928371	0.0716287	2.56194	0.000593711	0.000256378	2.0363	2.54209	1.82949	-4.00931	5.884	0.925215	0.862838	0.547377	0.319211	4.16414	1.35742	6.24672
Adgre4	0.955382	0.0446178	3.06398	0.00223441	0.000764604	2.25764	1.51372	2.07725	-1.2025	13.0896	1.66053	1.13135	0.699687	0.484638	6.63188	2.58412	5.79399
Arl5c	0.953782	0.0462185	3.02705	0.00028853	0.000136662	2.3895	2.8947	2.17086	-5.42043	8.46434	0.334377	0.30304	0.246672	0.159096	1.30637	0.545696	5.72034
Hp	0.982393	0.017607	4.02169	0.000524391	0.000314837	3.1535	3.77473	2.57126	-4.81695	9.46833	0.521535	0.537849	0.290916	0.166388	2.20496	1.24762	5.57326
Ccnd3	0.940576	0.0594238	2.7618	0.00125185	0.000538837	1.74783	2.01794	1.10928	-2.46154	4.38146	0.684417	0.500065	0.442835	0.304772	2.8357	0.916479	5.408
Tmcc1	0.956182	0.0438175	3.08291	0.00196779	0.000754263	1.66471	1.61085	1.02852	-1.72293	5.56291	1.28152	0.832783	0.615114	0.43668	5.58836	1.73777	5.35341
Ighm	0.921769	0.0782313	2.46662	0.000400635	0.000197968	1.88349	2.03837	2.00688	-4.04747	7.38636	0.67502	0.572198	0.410728	0.2645	2.78061	0.984265	5.32097
Fyn	0.972989	0.0270108	3.58414	0.000550265	0.000187963	1.68742	1.69765	0.977892	-2.41313	5.38932	0.402114	0.242799	0.272122	0.182805	1.42216	0.455434	5.2692
Plek	0.973389	0.0266106	3.59947	0.00109519	0.000381337	1.68669	1.77497	0.853957	-2.69086	4.6316	1.1437	0.846973	0.521535	0.405461	4.18142	1.35592	5.20148
Hip1	0.984194	0.0158063	4.13141	0.00114151	0.000417582	1.71289	1.55257	0.957566	-1.17323	7.47326	0.745497	0.537791	0.40094	0.310623	2.54031	0.857631	5.0736
Gfpt1	0.977791	0.0222089	3.7848	0.000451774	0.000150222	1.69463	1.76203	0.703965	-1.54957	4.03112	0.471417	0.288369	0.307361	0.216121	1.68268	0.565703	5.04066
Oaz2	0.971389	0.0286114	3.52492	0.000209929	7.7481e-05	1.46446	1.54227	0.670994	-1.5942	3.27588	0.236492	0.154642	0.202428	0.136624	1.01251	0.301823	4.91276
Mcemp1	0.969188	0.0308123	3.44854	0.000187646	0.000114146	2.86904	3.50486	3.09355	-5.70751	10.9223	0.285043	0.367182	0.208301	0.174786	1.22604	0.722302	4.86991
Camkk2	0.957783	0.0422169	3.1218	0.000529246	0.000250727	1.76077	2.03061	1.33389	-2.94651	5.508	0.550509	0.391066	0.35278	0.235536	2.09452	0.758404	4.8628
Tet2	0.977191	0.0228091	3.75752	0.000550198	0.000208223	1.5438	1.56607	0.732931	-0.947499	4.97804	0.370008	0.253802	0.261159	0.196283	1.43207	0.45491	4.85994
Arhgap45	0.908363	0.0916367	2.29381	0.000639487	0.000321333	1.62	1.88525	1.44379	-2.40318	5.38122	0.714565	0.574454	0.455756	0.318643	3.01107	1.03319	4.72124
Tgfbr1	0.971188	0.0288115	3.51774	0.000857941	0.00035252	1.65908	1.65773	1.00163	-2.49511	5.16012	0.579092	0.429476	0.368442	0.27105	2.25572	0.79291	4.71987
Nabp1	0.967587	0.032413	3.39625	0.000620699	0.000238161	1.51964	1.52961	0.819936	-2.23007	4.35357	0.718872	0.451366	0.431088	0.28703	2.75723	0.903451	4.63778
Bhlhe40	0.959384	0.0406162	3.16212	0.000319216	0.000127415	1.79867	1.87594	1.45206	-4.70336	7.33687	0.310102	0.285036	0.218089	0.151236	1.1857	0.47433	4.4962
Foxp1	0.928772	0.0712285	2.56797	0.0010921	0.000540331	1.49024	1.69328	1.03099	-2.43687	4.6563	0.565388	0.405141	0.352388	0.257033	2.19316	0.743079	4.39835
Map4k4	0.946379	0.0536214	2.87069	0.000591869	0.000263648	1.54283	1.69295	1.00365	-2.63764	4.08661	0.431088	0.351493	0.294832	0.21989	1.53444	0.584092	4.0531
S100a4	0.983994	0.0160064	4.11863	0.000901694	0.000740313	3.61596	4.42949	4.01746	-8.08729	14.2452	1.3011	2.29492	0.533281	0.310216	4.94454	4.50293	3.97058
Dennd4a	0.932773	0.0672269	2.63009	0.000422269	0.000213737	1.67346	1.84069	1.41499	-2.71569	6.13543	0.307361	0.294206	0.208692	0.16761	1.07955	0.455502	3.96615
Kpna4	0.988796	0.0112045	4.48017	0.00095315	0.00036998	1.4529	1.51733	0.512506	-0.904659	2.89233	0.608066	0.490751	0.359045	0.314975	2.1235	0.791563	3.89764
Mgst1	0.978191	0.0218087	3.80339	0.000565766	0.00033453	2.00904	2.10444	2.00889	-4.12588	8.99605	0.497651	0.540061	0.315583	0.2266	2.41897	1.30293	3.72991
Srgn	0.944578	0.0554222	2.83576	0.0024442	0.00100619	1.41292	1.51567	0.94314	-2.81636	4.17854	2.84417	2.96853	0.820673	0.703058	11.3637	4.63619	3.46321
Emb	0.97419	0.0258103	3.63083	0.000238646	0.00022578	2.60423	3.16861	3.20248	-5.57733	12.1416	0.349256	0.508682	0.246672	0.218828	1.35827	1.02605	3.44743
Trps1	0.914366	0.0856343	2.36815	0.0017219	0.000821755	1.48763	1.58625	1.09125	-1.38703	5.89711	0.58379	0.491275	0.363352	0.300348	2.16883	0.940077	3.43207
Hmgb2	0.934574	0.0654262	2.65917	0.000783998	0.000353309	1.33858	1.50009	0.986634	-2.72224	4.03547	1.04973	0.90688	0.543853	0.440115	4.27499	1.77925	3.21619
Fxyd5	0.933573	0.0664266	2.64292	0.00164862	0.000914435	1.42504	1.84007	1.54498	-2.98269	4.95272	2.29444	2.59211	0.806578	0.609414	10.171	4.66042	3.11003
Anxa1	0.973389	0.0266106	3.59947	0.00019015	0.000189079	2.21788	2.9113	2.98011	-6.02783	9.77089	0.301488	0.570961	0.218872	0.224664	1.35937	1.03725	2.90665
St8sia4	0.929372	0.0706283	2.57708	0.000386887	0.000282925	1.45361	1.73839	1.75221	-3.67068	6.33296	0.324589	0.411719	0.228661	0.213923	1.22411	0.637821	2.78977
Lyz2	0.960584	0.0394158	3.19338	0.0236746	0.0146638	1.66653	1.59613	2.12644	-5.04726	11.303	33.3175	52.0896	0.971417	0.822202	146.911	94.2887	2.59662
S100a6	0.980192	0.0198079	3.90167	0.0012024	0.00126876	2.63419	3.26219	3.56505	-7.36429	12.3382	1.84691	3.90505	0.655051	0.398009	7.91224	8.07395	2.58143
Ahnak	0.970788	0.0292117	3.50354	0.000517554	0.000515628	2.02199	2.48357	2.91167	-6.05602	9.42163	0.831245	1.44975	0.375489	0.303026	2.86136	2.3021	2.5132
S100a11	0.970588	0.0294118	3.49651	0.000605537	0.00057299	2.02769	2.77215	2.79545	-4.42291	8.97113	0.861002	1.99189	0.488645	0.385696	4.03654	3.28888	2.48865
Tmsb10	0.976391	0.0236094	3.72222	0.00372178	0.00336935	2.00013	2.9727	2.77193	-4.16085	7.97709	5.53955	11.5198	0.908379	0.564164	26.5669	22.7015	2.34069
Anxa2	0.959384	0.0406162	3.16212	0.0008179	0.00059053	1.44904	1.96613	1.87797	-3.92953	6.06734	1.06226	1.55152	0.562255	0.429068	4.62432	3.01093	2.22549
Plac8	0.962785	0.0372149	3.25312	0.00374173	0.00261633	1.62771	1.95024	2.03299	-5.36409	9.17076	5.25137	7.50344	0.82498	0.651549	21.8694	16.043	2.21886
Itgb7	0.969788	0.0302121	3.46884	0.000215433	0.00021054	1.09356	1.67776	1.92484	-4.43831	5.67371	0.298747	0.562941	0.226703	0.26041	1.3529	0.909267	1.62711
Ccl9	0.972389	0.027611	3.56154	0.000268477	0.00032625	1.18853	1.6161	2.56253	-6.73346	8.89974	0.413078	1.01242	0.25646	0.267163	1.81745	1.96935	1.09686

## Sheet: Mouse Pat. Monocyte DEPs
	proba_de	proba_not_de	bayes_factor	scale1	scale2	lfc_mean	lfc_median	lfc_std	lfc_min	lfc_max	raw_mean1	raw_mean2	non_zeros_proportion1	non_zeros_proportion2	raw_normalized_mean1	raw_normalized_mean2	score
adt-CD43	0.322329	0.677671	-0.743089	8.81575	1.54071	1.24575	0.000301689	2.34338	-5.99378	9.85914	24.408	3.57825	0.796789	0.607595			8.49753
adt-CD11b-mh	0.319728	0.680272	-0.755023	18.3107	8.38627	0.934267	3.27528e-05	2.22597	-8.54579	8.61838	42.7541	17.2235	0.796398	0.664037			2.31914

[truncated: 32 more sheets: Mouse Peri Mac DEGs, Mouse Peri Mac DEPs, Mouse CV&CapMac DEGs, Mouse CV&CapMac DEPs, Mouse BD LAM DEGs, Mouse BD LAM DEPs, Mouse KC DEGs, Mouse KC DEPs, Mouse Trans. mono (cl.10) DEGs, Mouse Trans. Mono (cl.10) DEPs, Mouse Trans. Mono (cl.11) DEGs, Mouse Trans. Mono(cl.11) DEPs, Human cDC1 DEGs, Human cDC1 DEPs, Human cDC2 DEGs, Human cDC2 DEPs, Human Mig. cDC DEGs, Human Mig. cDC DEPs, Human Monocyte DEGs, Human Monocyte DEPs …]
