# Supplementary material for: Spatial proteogenomics reveals distinct and evolutionarily conserved hepatic macrophage niches
Source: Cell. 2022 Jan 20;185(2):379–396.e38. doi: 10.1016/j.cell.2021.12.018 (PMC8809252; doi:10.1016/j.cell.2021.12.018)
Supplement: Table S3. Differentially expressed genes (DEGs) and proteins (DEPs) per cell type in mouse and human CD45− cell atlases, related to Figures 3, 6, and S4 [file mmc3.xlsx]

## Sheet: Mouse Hepatocyte snRNA DEGs
	proba_de	proba_not_de	bayes_factor	scale1	scale2	lfc_mean	lfc_median	lfc_std	lfc_min	lfc_max	raw_mean1	raw_mean2	non_zeros_proportion1	non_zeros_proportion2	raw_normalized_mean1	raw_normalized_mean2	score
Egfr	0.96997	0.03003	3.47507	0.00739478	0.000850208	4.36336	3.93052	3.23195	-2.31029	13.1258	121.708	0.216622	0.989731	0.135411	109.646	0.518184	923.27
Dpyd	0.946346	0.0536537	2.87006	0.00569836	0.000731927	4.60275	4.8422	3.67486	-2.7869	14.0884	79.5729	0.220686	0.991026	0.1388	72.4758	0.415657	802.557
Ppara	0.945546	0.0544545	2.8544	0.0021917	0.000370925	3.69463	3.80197	2.67128	-2.56287	13.7363	29.7697	0.0818171	0.979647	0.0604813	26.5093	0.159586	613.727
Prr16	0.963964	0.036036	3.28653	0.00139044	0.000221207	3.41362	3.82875	2.64408	-3.44647	12.6321	21.877	0.0342006	0.959941	0.0251512	19.2602	0.11511	571.165
Immp2l	0.945546	0.0544545	2.8544	0.00432697	0.000729964	3.37808	3.52098	2.148	-1.38151	10.8659	57.5864	0.15464	0.991951	0.0870236	53.2752	0.338298	531.982
Slc25a21	0.977377	0.0226226	3.76592	0.000735499	0.000121618	3.78724	3.78875	2.48896	-3.05784	11.3153	11.0389	0.0227407	0.893237	0.0196554	10.1343	0.0836457	458.854
Abcc2	0.974174	0.0258258	3.63021	0.00179561	0.000237817	3.77755	3.75328	2.31685	-2.07621	12.6678	23.648	0.0759907	0.970488	0.0608256	20.8356	0.178918	439.908
Ttc39c	0.932733	0.0672673	2.62944	0.00304891	0.000484533	4.00069	4.30461	2.80209	-2.47806	11.705	44.5467	0.258757	0.964104	0.145893	39.0942	0.414418	377.406
Ghr	0.933734	0.0662663	2.64551	0.00975189	0.00160954	3.11665	2.87861	2.34232	-1.42563	10.0341	147.829	0.59776	0.994449	0.305781	138.261	1.15146	374.23
Cyp3a25	0.974575	0.0254254	3.64625	0.00227074	0.000294686	4.10266	4.16299	2.44331	-2.70429	12.4258	28.7129	0.180962	0.955315	0.111982	24.8633	0.312197	326.734
Cyp2c38	0.971772	0.0282282	3.5388	0.000487586	5.40321e-05	3.45612	3.73412	3.18621	-9.24017	12.554	5.41031	0.0201926	0.533352	0.0181953	5.3858	0.0663397	280.586
Slc7a2	0.958158	0.0418418	3.13112	0.00145212	0.000278587	2.83995	2.61545	2.42316	-4.56137	14.7715	15.3022	0.0642691	0.940975	0.0527816	16.7293	0.174308	272.565
Gm34667	0.964164	0.0358358	3.29231	0.000366258	8.35751e-05	3.24205	3.40787	2.64107	-4.02127	10.275	4.45823	0.0116941	0.840596	0.0107299	4.29225	0.0513667	270.908
Hnf4aos	0.954955	0.045045	3.054	0.00045756	0.000107672	3.4814	3.75929	2.69018	-4.15807	10.8515	5.84994	0.023333	0.871588	0.0208399	5.33032	0.0738956	251.124
Ptprd	0.971572	0.0284284	3.53152	0.00208492	0.00031485	3.01676	3.04116	2.01884	-3.32761	10.2165	31.225	0.125191	0.978814	0.0675611	28.5901	0.344318	250.494
A1cf	0.956356	0.0436436	3.08707	0.000793224	0.00017412	3.53543	3.79975	2.63916	-3.27369	12.5243	12.1963	0.0693379	0.92312	0.055316	10.2145	0.144302	250.258
Thrb	0.947347	0.0526527	2.88995	0.001497	0.000286748	3.08375	3.14867	2.43569	-2.78775	11.355	21.2391	0.073415	0.968915	0.0440077	18.549	0.23908	239.253
Gfra1	0.971371	0.0286286	3.5243	0.000622137	9.94281e-05	3.57341	3.5076	2.26291	-2.19682	9.7853	7.44232	0.0466522	0.919326	0.040633	7.11156	0.1105	229.977
Rapgef4	0.931131	0.0688689	2.6042	0.00113685	0.000230112	3.08236	3.20981	2.22073	-2.18142	11.59	17.1293	0.0955359	0.958183	0.0752607	14.7786	0.199514	228.319
9030622O22Rik	0.962763	0.0372372	3.2525	0.00134902	0.000240096	3.33551	3.74966	2.77447	-4.36812	13.2046	19.6095	0.0668448	0.958276	0.0256746	16.7453	0.249296	224.047
Mlxipl	0.947147	0.0528529	2.88594	0.00122691	0.000241236	2.71402	2.73124	2.04139	-2.62735	10.6133	15.0794	0.0646961	0.96984	0.055013	13.6281	0.173162	213.598
Cps1	0.975375	0.0246246	3.67908	0.00312846	0.000496673	4.72654	5.05159	3.63253	-7.78258	15.4922	37.4505	0.489966	0.876307	0.172863	34.5638	0.788009	207.316
Mup2	0.962362	0.0376376	3.24139	0.000167134	4.05679e-05	3.7248	4.13984	2.76615	-3.19242	11.2726	1.63447	0.0111569	0.568138	0.0103029	1.72678	0.0312742	205.662
Lin7a	0.954555	0.0454454	3.04473	0.000466154	0.000113694	3.70321	3.75636	2.82964	-3.90411	11.8722	7.09733	0.0534015	0.857711	0.0445035	6.61543	0.120986	202.49
Slc22a23	0.978779	0.0212212	3.8313	0.000535213	9.23233e-05	3.0923	3.10963	1.95437	-2.79525	8.96966	7.81941	0.0358535	0.907022	0.0297654	6.9072	0.107454	198.774
Glt1d1	0.94995	0.0500501	2.94339	0.000379568	8.64891e-05	3.03803	3.2085	2.28957	-3.16997	9.8508	4.91359	0.0164874	0.855676	0.0147794	4.63156	0.0717042	196.234
Cyp3a59	0.972172	0.0278278	3.5535	0.000156899	3.58101e-05	3.36047	3.31242	2.2808	-3.24321	10.3176	1.75835	0.00841586	0.495976	0.00761697	1.80127	0.0314216	192.642
Sntg2	0.949349	0.0506507	2.93082	0.000315239	8.00727e-05	3.18946	3.36128	2.55672	-3.57497	10.101	4.48839	0.0287462	0.843279	0.0249859	4.22398	0.0715055	188.408
Gm20319	0.957157	0.0428428	3.10643	0.000516353	0.000141665	3.3174	3.42695	2.69586	-3.50001	12.7741	7.70108	0.0555089	0.909242	0.0461426	6.91424	0.122373	187.437
Gm36041	0.966967	0.033033	3.37666	0.000217196	4.60909e-05	3.35125	3.55165	2.39401	-3.76096	9.79161	1.6217	0.0119833	0.26885	0.0107437	1.56288	0.0281799	185.863
Smoc1	0.96997	0.03003	3.47507	0.000458434	8.63021e-05	3.17119	3.05783	2.33224	-3.49055	13.9446	7.15432	0.0387598	0.864187	0.0305092	5.94572	0.104355	180.681
Cyp7b1	0.970971	0.029029	3.51	0.00159	0.000278441	2.96343	2.88038	1.93605	-3.06003	11.6404	24.5795	0.177725	0.814506	0.111596	20.2246	0.335191	178.806
Tbx3os1	0.963764	0.0362362	3.28079	8.46135e-05	1.52416e-05	2.54976	2.50785	3.19851	-9.24609	13.235	0.954297	0.00301649	0.276159	0.00274101	1.05014	0.0151215	177.072
Elovl6	0.963964	0.036036	3.28653	0.0014857	0.000290609	2.34913	2.31054	1.58787	-2.93628	9.38937	26.3268	0.121555	0.885743	0.0902467	20.1148	0.27718	170.474
Pid1	0.934134	0.0658659	2.652	0.00188252	0.000417201	3.06946	3.07538	2.35777	-2.35649	10.7154	21.8131	0.140948	0.96799	0.0935111	19.8508	0.364795	167.028
AC118710.3	0.942342	0.0576577	2.79385	0.000309847	8.98342e-05	3.51502	3.68934	2.72527	-3.3611	11.7514	3.136	0.0361014	0.80322	0.0306745	3.75229	0.081245	162.341
Lgr5	0.958959	0.041041	3.15128	0.000108779	1.23545e-05	1.95194	2.08939	3.03066	-8.21015	11.7845	1.28587	0.00331951	0.315755	0.00318177	1.3619	0.0169171	157.139
Caln1	0.95976	0.0402402	3.17182	0.000168713	4.57162e-05	3.42445	3.72955	2.70905	-3.68402	10.6085	2.65168	0.0156609	0.424554	0.0138015	2.30575	0.0522371	151.155
Gprin3	0.946146	0.0538539	2.86612	0.000350648	8.01343e-05	2.98907	3.12347	2.42866	-3.67918	9.95306	5.49866	0.0367488	0.859932	0.0302751	4.78091	0.0945738	151.104
Ctcflos	0.964765	0.0352352	3.30984	6.75979e-05	2.83087e-05	2.75483	3.05916	2.75848	-6.21276	10.2329	0.789897	0.00396689	0.334721	0.0038016	0.770187	0.0149438	141.98
Rnf43	0.966967	0.033033	3.37666	0.000324166	6.64107e-05	2.84217	2.94051	2.33888	-5.36016	10.8247	4.66546	0.0183882	0.803405	0.0139667	4.37578	0.0879947	141.335
Abcb4	0.973173	0.0268268	3.59116	0.000662397	0.000131112	3.27331	3.12609	2.0766	-1.93992	10.612	7.40263	0.0684839	0.849015	0.0585667	6.56068	0.152618	140.712
Pstpip2	0.961562	0.0384384	3.2195	5.51001e-05	1.44716e-05	2.85259	3.24491	2.50853	-4.22476	10.1803	0.668609	0.00392557	0.381349	0.00369141	0.653299	0.0135288	137.75
Slco1a4	0.971772	0.0282282	3.5388	0.000171285	3.71708e-05	3.29782	3.16465	2.07361	-3.00926	10.6349	2.16514	0.0135673	0.62522	0.012369	2.30093	0.0558525	135.859
Mug1	0.984585	0.0154154	4.15685	0.00253464	0.000337373	4.33666	4.53894	2.2782	-2.4586	13.3904	23.182	0.37994	0.939772	0.181058	20.6673	0.66998	133.776
0610031O16Rik	0.948749	0.0512513	2.9184	0.0003786	0.000113728	3.4596	3.6673	2.63178	-3.63673	10.0798	5.48922	0.0638008	0.870108	0.050564	4.98509	0.129229	133.456
Slc22a30	0.970771	0.0292292	3.50292	0.00106313	0.000179018	3.55668	3.39739	2.27377	-2.34646	11.5993	11.9941	0.131376	0.930521	0.101624	10.1944	0.274132	132.266
Slc16a10	0.971972	0.028028	3.54612	0.000529137	0.000105084	2.90991	2.84587	1.98223	-2.76255	9.24138	6.84929	0.0473823	0.823665	0.0381951	6.54483	0.146351	130.132
Pdilt	0.964164	0.0358358	3.29231	8.99429e-05	2.15403e-05	3.57366	3.69497	2.49386	-2.59218	10.0867	1.03756	0.00958664	0.460172	0.00913211	0.978101	0.0275034	127.089
Gm47465	0.955556	0.0444444	3.06805	5.78169e-05	1.78713e-05	3.29848	3.75687	2.62205	-3.94615	9.92602	0.95735	0.00787868	0.380146	0.00738282	0.769409	0.0200841	126.363
Acnat1	0.943744	0.0562563	2.81994	0.000306768	7.37341e-05	3.42869	3.69203	2.70984	-3.19913	12.3752	4.03719	0.0314321	0.772319	0.0244487	3.56862	0.0969366	126.223
Fam169b	0.942142	0.0578579	2.79017	0.000240548	6.13097e-05	2.59201	2.66946	1.94344	-3.22538	8.40184	2.72134	0.0150136	0.793505	0.0138841	2.77827	0.0590992	121.851
Wipf3	0.95996	0.04004	3.17701	8.78398e-05	1.99248e-05	2.93235	3.05021	2.37642	-7.49815	11.6339	1.39291	0.00787868	0.521972	0.00644619	1.21064	0.0295062	120.315
Gm36264	0.965365	0.0346346	3.32765	0.000342779	0.000103105	2.60819	2.86108	2.80627	-6.398	10.6692	4.27856	0.0256608	0.768804	0.0222036	4.18098	0.0916218	119.02
Prlr	0.972773	0.0272272	3.57593	0.000895757	0.000154004	3.48309	3.35016	2.08431	-3.24455	9.35212	10.5497	0.119392	0.923952	0.083098	9.66333	0.294295	114.369
Gm32063	0.956757	0.0432432	3.09671	5.34581e-05	1.39865e-05	2.97536	3.01797	2.41868	-3.21979	9.5626	0.637617	0.0051239	0.387917	0.00488974	0.615218	0.0165317	110.726
Adra1b	0.937738	0.0622623	2.71211	0.000443018	0.000106028	3.06544	2.88471	2.37233	-2.48409	9.91972	5.26598	0.058732	0.875289	0.0499718	4.87474	0.137186	108.926
Slc22a28	0.965766	0.0342342	3.33969	0.000128423	3.04582e-05	3.17908	2.9474	2.29383	-3.77868	10.5107	1.52364	0.010234	0.601351	0.00969684	1.47409	0.0440239	106.448
Ablim3	0.952352	0.0476476	2.9951	0.000207953	5.15514e-05	3.07342	3.10127	2.3174	-3.87617	10.2323	2.69775	0.0243385	0.720881	0.0204129	2.38945	0.0713459	102.932
Adk	0.953554	0.0464464	3.0219	0.00497887	0.00115375	3.79596	3.98255	3.04104	-4.36211	11.8809	64.5173	1.34232	0.990378	0.334858	56.6108	2.09082	102.779
Rbm47	0.936937	0.0630631	2.69848	0.00105469	0.000287885	2.81242	2.81132	2.29001	-3.51131	11.247	12.3738	0.130453	0.94264	0.0824093	11.3561	0.32424	98.5014
Hsd3b3	0.942743	0.0572573	2.80124	0.000819933	0.00019148	3.74135	3.67933	2.55418	-3.00829	11.1708	9.87214	0.193744	0.947359	0.12453	8.81186	0.335872	98.1571
Prox1os	0.954154	0.0458458	3.03554	0.000286581	7.781e-05	3.23475	3.42105	2.60242	-3.57276	10.0445	3.45481	0.0428782	0.769636	0.0361841	3.20749	0.109092	95.1074
Pcsk6	0.974374	0.0256256	3.6382	0.000229127	4.51354e-05	3.4743	3.21758	2.34072	-4.68691	11.4444	2.71524	0.0368452	0.748265	0.0277958	2.56739	0.0945635	94.3269
Slco1b2	0.980781	0.0192192	3.93244	0.00225408	0.000322037	3.67608	3.66543	2.22714	-3.12716	10.6977	20.704	0.320602	0.884171	0.184309	18.918	0.738887	94.1201
Nlrp6	0.942543	0.0574575	2.79754	0.000419253	0.000150486	2.64077	2.69796	2.2065	-3.14184	8.61777	3.97428	0.0447928	0.89407	0.0392832	4.54903	0.130259	92.2235
Erc2	0.955556	0.0444444	3.06805	0.000359494	8.28591e-05	2.99525	3.1768	2.42358	-3.39968	9.39783	4.45684	0.0318866	0.820242	0.0224377	4.21848	0.138567	91.1861
Plcxd2	0.948949	0.0510511	2.92253	0.000375508	8.9587e-05	2.56794	2.6527	1.8379	-2.41518	8.40147	5.40966	0.0574648	0.854011	0.0495999	4.85434	0.138803	89.8084
Gabbr2	0.956356	0.0436436	3.08707	9.51409e-05	2.28089e-05	2.98465	3.07809	2.1148	-3.7267	9.06838	1.03553	0.0118593	0.412527	0.0110191	0.949811	0.0320939	88.33
Fads6	0.963964	0.036036	3.28653	0.000228133	5.27396e-05	3.17669	2.99246	2.1629	-2.44195	9.9401	2.54482	0.0391179	0.780276	0.0332778	2.43885	0.0891541	86.8999
Tbx3	0.968969	0.031031	3.44124	0.00012668	2.37295e-05	3.01297	3.16644	2.974	-8.28636	12.0122	1.10972	0.0154268	0.43214	0.0138703	1.1608	0.0403025	86.78
Dhtkd1	0.936336	0.0636637	2.68836	0.000256858	7.21768e-05	2.27347	2.20338	1.82775	-3.31576	8.13741	3.18568	0.0193248	0.836063	0.017851	3.15459	0.0833207	86.0756
Abtb2	0.93994	0.0600601	2.75047	0.00026025	6.06571e-05	2.55343	2.57301	1.96853	-3.56582	8.5645	2.45823	0.019559	0.640762	0.0160466	2.45746	0.0743917	84.3501
0610040J01Rik	0.925726	0.0742743	2.52281	0.000313755	9.98067e-05	2.91425	3.1976	2.40716	-3.77621	9.49018	4.37783	0.0476164	0.854196	0.0369967	4.00298	0.139028	83.909
Aqp9	0.977377	0.0226226	3.76592	0.000476854	0.000101831	3.31218	3.05738	2.11899	-2.29057	9.24689	4.85484	0.0703434	0.851328	0.0596824	4.72788	0.188785	82.9493
Ncam2	0.955355	0.0446446	3.06335	5.37484e-05	1.80835e-05	1.94196	2.09001	2.62216	-8.70611	9.91613	0.682394	0.00381537	0.248127	0.00303026	0.751534	0.01781	81.9456
Cyp7a1	0.971572	0.0284284	3.53152	0.000421684	7.58872e-05	3.1158	3.29284	2.39589	-5.85146	11.2726	5.56462	0.0786353	0.632713	0.0615419	4.44063	0.171254	80.7931
Hsd3b2	0.94034	0.0596597	2.75759	0.000190282	5.94378e-05	3.03223	3.14299	2.29309	-2.45907	9.20919	2.17023	0.0318866	0.722916	0.0288977	2.07514	0.0782436	80.4193
Chn2	0.913313	0.0866867	2.35478	0.000446974	0.000145399	2.65352	2.84791	2.18457	-4.17823	10.2367	6.41974	0.0684426	0.891664	0.043195	5.69813	0.188881	80.0509
Enpp2	0.960561	0.0394394	3.19275	0.000220153	4.87719e-05	2.99	2.86427	2.13718	-4.51893	9.45094	2.53733	0.0384292	0.720048	0.0296001	2.49607	0.0940017	79.3948
Kynu	0.954955	0.045045	3.054	0.000888487	0.000227549	3.21597	3.32123	2.63382	-3.75768	14.2893	8.76621	0.169102	0.835507	0.117051	8.0415	0.328417	78.745
Slc1a2	0.954154	0.0458458	3.03554	0.000434707	6.36866e-05	1.88968	1.55703	3.39999	-9.10746	12.5726	3.78971	0.0309224	0.252567	0.0231402	4.50033	0.108619	78.294
Cmah	0.932533	0.0674675	2.62626	0.00109846	0.000328328	2.33343	2.50575	1.81365	-3.82951	8.9089	14.362	0.171568	0.960773	0.114737	12.9635	0.386567	78.2515
Fyb2	0.962763	0.0372372	3.2525	6.24896e-05	1.7362e-05	2.45401	2.66405	2.704	-6.32635	9.55316	0.6539	0.00780981	0.340642	0.00732772	0.674314	0.0211853	78.1094
Lipc	0.968769	0.0312312	3.43461	0.000558325	0.000109234	3.68914	3.43199	2.45246	-2.68644	10.5685	3.86659	0.0907701	0.677491	0.0720651	3.83567	0.183266	77.2118
Nox4	0.945946	0.0540541	2.8622	9.72656e-05	2.72717e-05	2.96419	2.7337	2.29575	-4.04795	10.6833	1.21501	0.01511	0.494218	0.0134984	1.23782	0.0486716	75.3853
Abcg5	0.97017	0.0298298	3.48196	9.63764e-05	2.26728e-05	3.35845	3.16358	2.17622	-2.23109	10.1681	1.00093	0.0195865	0.509483	0.0176031	0.998747	0.0448098	74.8552
Slc47a1	0.968969	0.031031	3.44124	0.000219733	4.97816e-05	2.91092	2.84789	1.68931	-2.13845	8.10002	2.38773	0.0347929	0.738459	0.0317764	2.2541	0.088056	74.5149
Acsl1	0.967568	0.0324324	3.39563	0.00203493	0.000422285	3.20318	3.29952	2.03963	-1.86073	10.9305	19.6792	0.391496	0.943843	0.228826	17.0491	0.734058	74.3963
Them7	0.95035	0.0496496	2.95184	0.000139877	4.28713e-05	3.40156	3.47985	2.69778	-3.83158	10.9467	1.65455	0.0386496	0.619761	0.0337323	1.59819	0.0730879	74.3806
Nrg4	0.954555	0.0454454	3.04473	0.000160564	5.44549e-05	2.12046	2.32996	2.56828	-6.64375	9.48694	2.73504	0.016997	0.590619	0.0150273	2.47172	0.0715192	73.2839
Exph5	0.946146	0.0538539	2.86612	0.000102391	2.72396e-05	2.39317	2.51673	2.12255	-4.19732	9.02699	1.33999	0.0133745	0.551485	0.0118593	1.21951	0.0406038	71.8777
Abcb11	0.965766	0.0342342	3.33969	0.00105226	0.000203784	2.9591	2.80474	2.00314	-2.62906	9.127	7.93237	0.135329	0.881765	0.107657	7.89332	0.327497	71.32
Rdh16	0.974374	0.0256256	3.6382	0.000166933	3.39902e-05	3.33554	3.08621	2.26963	-2.51085	9.70845	1.52863	0.027782	0.561292	0.02522	1.46882	0.0698785	70.1116
Slc25a13	0.93994	0.0600601	2.75047	0.00085882	0.000261341	2.96884	3.08048	2.30086	-2.83348	11.6662	10.2633	0.213441	0.938107	0.136761	9.15025	0.392606	69.193
Slc16a7	0.977578	0.0224224	3.77502	0.000146179	2.89318e-05	3.23591	3.02738	1.96804	-2.02591	8.93387	1.66916	0.0291732	0.576001	0.0254955	1.598	0.0755012	68.4887
Mug2	0.964565	0.0354354	3.30396	0.00109664	0.000191557	3.11866	3.04827	2.28622	-4.44064	8.9664	7.7985	0.158042	0.846332	0.118111	8.23711	0.375745	68.3675
Tox	0.956957	0.043043	3.10156	0.000489721	0.000107595	2.23236	2.37233	2.46023	-7.77952	10.6342	8.51772	0.0593105	0.79073	0.0269831	7.94558	0.262605	67.5439
Pard3	0.933534	0.0664665	2.64228	0.00120213	0.000315705	2.74409	2.74066	2.55088	-3.10747	10.4375	14.7668	0.167367	0.962439	0.0870925	13.4743	0.550421	67.1755
Nr1i3	0.95956	0.0404404	3.16664	0.00044171	0.000133766	3.03179	3.06286	2.3067	-3.45805	9.77868	5.66047	0.111968	0.807198	0.0814865	4.86439	0.219741	67.1145
Cdh2	0.973373	0.0266266	3.59886	0.000954957	0.000212936	2.98057	2.89337	2.29277	-5.02796	11.9644	13.1253	0.178896	0.934221	0.0784287	11.4412	0.514764	66.2462
Acsm5	0.936537	0.0634635	2.69172	0.000262826	8.97126e-05	3.03337	2.9106	2.33402	-2.8421	9.33765	3.02137	0.0566934	0.792303	0.0479608	2.99433	0.139637	65.0467
Pzp	0.978979	0.021021	3.84099	0.00166755	0.000297627	4.01135	3.92593	2.31474	-2.36674	13.7087	12.1713	0.409471	0.938015	0.182422	11.1292	0.687973	64.8909
Acot12	0.936336	0.0636637	2.68836	0.000268311	8.36911e-05	3.01256	2.97726	2.35457	-3.13665	9.18401	3.27274	0.0629192	0.817282	0.0526715	3.00239	0.141116	64.0952
Slc2a2	0.973574	0.0264264	3.60661	0.000520149	0.000131479	3.25661	2.98743	2.22797	-4.0964	11.5032	6.40568	0.144943	0.872606	0.0939519	5.68092	0.290375	63.7127
Ngef	0.926126	0.0738739	2.52865	0.000186041	6.01504e-05	2.74701	3.0218	2.46164	-4.46475	9.70343	2.70238	0.0325478	0.763438	0.0239115	2.48542	0.107597	63.4543
Nr1i2	0.934535	0.0654655	2.65853	0.000228908	8.30549e-05	2.88985	3.03123	2.3756	-3.0646	9.21577	2.78481	0.048677	0.789435	0.0418314	2.61748	0.121678	62.165
Gm15318	0.94995	0.0500501	2.94339	3.26258e-05	1.06918e-05	3.08024	3.42025	2.65586	-3.54161	10.312	0.408733	0.00796132	0.28282	0.00763075	0.38766	0.0192333	62.0845
Zfand4	0.932132	0.0678679	2.61991	0.000209677	6.92883e-05	2.54209	2.7	1.92725	-2.18853	7.67785	2.25627	0.0343659	0.709131	0.0311153	2.16924	0.0898938	61.3435
Enpp3	0.957357	0.0426426	3.11132	0.000138072	3.17163e-05	3.14736	2.87477	2.27946	-2.34946	9.971	1.16912	0.0283329	0.505412	0.0260052	1.20466	0.0632838	59.9125
Fhit	0.94975	0.0502503	2.93918	0.000529088	0.000194561	2.64853	2.92884	2.46692	-3.52437	10.4047	7.618	0.085109	0.878342	0.0389389	7.27172	0.326798	58.9336
Colec12	0.937538	0.0624625	2.70869	0.000469668	0.000122423	1.79421	1.76385	1.62073	-4.47497	10.4212	6.08993	0.0688007	0.859654	0.0546824	5.59012	0.170375	58.8692
Slc17a3	0.951952	0.048048	2.98631	0.000238633	7.00345e-05	3.11477	3.00339	2.22585	-2.31313	9.21008	2.40161	0.0507293	0.729392	0.0446826	2.22865	0.11945	58.1141
Gpam	0.955355	0.0446446	3.06335	0.000154735	4.49064e-05	1.989	2.07947	1.34418	-3.25964	6.08401	1.69498	0.0168042	0.649366	0.0155645	1.60946	0.0551503	58.0453
Cyp4f15	0.975776	0.0242242	3.69588	0.000201427	4.73317e-05	3.36805	2.84479	2.2621	-2.53083	10.4869	1.75678	0.0451784	0.689888	0.0393521	1.77121	0.102847	58.0037
Prox1	0.942943	0.0570571	2.80495	0.000621269	0.000178533	2.35332	2.42227	1.93112	-4.13503	11.9892	8.01934	0.140825	0.914608	0.0865553	7.2413	0.29622	57.5285
Abca8a	0.960761	0.0392392	3.19805	0.000319773	8.34713e-05	2.71592	2.45464	2.17779	-4.38138	10.1386	3.46017	0.0521205	0.839856	0.0408397	3.54963	0.167773	57.4617
5830473C10Rik	0.931932	0.0680681	2.61675	0.000155403	5.97548e-05	2.81038	2.70936	2.43451	-3.53522	9.27478	1.65177	0.0300409	0.654455	0.026625	1.62407	0.0799351	57.0995
Baiap2l1	0.931932	0.0680681	2.61675	0.000345533	0.000123977	2.81633	3.06206	2.42553	-3.84177	11.4662	4.68748	0.0692139	0.856416	0.0425201	4.24491	0.209851	56.9693
Fam20c	0.959359	0.0406406	3.1615	0.000137298	3.50973e-05	3.19346	3.05761	2.28179	-3.5377	10.0026	1.36433	0.0402198	0.584975	0.0328095	1.28873	0.0722701	56.9463
Il1rap	0.975175	0.0248248	3.67077	0.000618494	0.000162323	2.25975	2.26093	1.28034	-2.30005	8.04302	7.56064	0.125866	0.899991	0.100949	6.95087	0.277393	56.6245
Il6ra	0.936537	0.0634635	2.69172	0.000286733	7.71241e-05	1.69776	1.70154	1.5192	-5.88588	6.42502	4.05153	0.0359361	0.826441	0.0291318	3.68165	0.11143	56.0942
Slc17a1	0.951552	0.0484484	2.97759	3.40558e-05	8.81582e-06	3.30224	3.26579	2.44653	-2.69611	10.2779	0.317328	0.00753433	0.219909	0.00727263	0.310103	0.0183217	55.8919
Sugct	0.938338	0.0616617	2.72245	0.000630515	0.0002488	1.97276	2.13449	1.66974	-3.50717	7.91821	9.00759	0.10172	0.918401	0.0704811	8.38037	0.298207	55.4395
Igsf5	0.907908	0.0920921	2.28835	0.000198547	6.49202e-05	3.33885	3.46824	2.58058	-2.67539	9.62147	2.34416	0.048374	0.736701	0.0392694	2.16266	0.130632	55.2757
Gpld1	0.969169	0.0308308	3.44792	0.000317387	7.14019e-05	2.87807	2.80134	1.61977	-1.80711	6.98217	3.23665	0.0667071	0.820057	0.0578504	3.10314	0.16299	54.7951
Tec	0.932933	0.0670671	2.63264	0.000190712	6.52483e-05	2.66727	2.95804	2.11971	-2.24684	8.5016	1.99352	0.0331538	0.708114	0.0280575	1.97238	0.0963996	54.5735
Bckdhb	0.928128	0.0718719	2.55828	0.000793829	0.000283191	2.01213	2.09945	1.58763	-1.49628	9.42606	9.79822	0.14986	0.8801	0.115164	8.42803	0.311363	54.4649
Errfi1	0.947948	0.0520521	2.90206	0.00202041	0.000587656	2.63449	2.53838	2.54078	-2.55668	14.2529	28.4859	0.577582	0.912665	0.283467	22.591	1.09719	54.2438
Ido2	0.91972	0.0802803	2.43854	0.000216849	6.43619e-05	3.13779	3.13618	2.33292	-2.89092	9.20504	2.34009	0.0616796	0.718013	0.0531673	2.13171	0.124278	53.8215
Sec16b	0.92953	0.0704705	2.57948	0.000170695	5.2431e-05	2.43062	2.37303	1.87283	-2.16376	7.85392	1.90101	0.0284569	0.722824	0.0264184	1.88212	0.0863692	52.967
Gcnt2	0.957958	0.042042	3.12613	0.000502391	0.000138948	1.98613	2.18118	2.3247	-7.96888	9.97884	7.13461	0.0782496	0.902026	0.0380711	6.46305	0.248791	51.5955
Cyp2c29	0.972372	0.0276276	3.56092	0.00150067	0.000212216	3.67056	3.81434	2.84909	-6.00636	10.9057	10.2428	0.342626	0.634286	0.152395	8.90852	0.635017	51.4935
C6	0.971171	0.0288288	3.51713	0.00048545	0.000104288	2.61828	2.60936	1.69242	-3.049	8.8935	4.91035	0.111032	0.74475	0.0847509	4.45823	0.230176	50.7128
Clmn	0.922122	0.0778779	2.47154	0.000398946	0.000139905	2.54001	2.65607	2.28464	-5.33553	8.48891	4.66935	0.102175	0.903784	0.0561563	4.59459	0.235915	49.4682
Pfkfb1	0.958959	0.041041	3.15128	0.000151112	4.86729e-05	2.2201	2.34988	1.50665	-2.80983	6.44989	1.93246	0.0300134	0.654177	0.0277958	1.90953	0.0857016	49.4663
Prodh2	0.946146	0.0538539	2.86612	0.000466373	0.000134482	3.19331	3.00323	2.21945	-2.24705	9.1136	3.91609	0.130838	0.856508	0.0975469	3.76214	0.246602	48.7167
Mme	0.971171	0.0288288	3.51713	9.79598e-05	2.2155e-05	3.04358	3.00581	2.0997	-3.83337	9.70322	1.08234	0.0297103	0.424369	0.0242145	1.03961	0.065314	48.445
Mfsd2a	0.962963	0.037037	3.2581	5.74997e-05	1.60946e-05	2.49412	2.54729	2.41962	-6.40941	9.96054	0.594505	0.012672	0.293829	0.0112533	0.584017	0.030121	48.3587
Sall1	0.952753	0.0472472	3.00396	4.72155e-05	1.31735e-05	2.79777	2.88709	2.12389	-3.90234	9.1624	0.522157	0.0115425	0.338514	0.0108676	0.51468	0.0298529	48.2351
Nr1h4	0.934535	0.0654655	2.65853	0.00136782	0.000412875	2.69842	2.99349	2.30628	-3.53192	11.0824	19.9903	0.338976	0.956888	0.145948	16.2116	0.913161	47.9056
Fads2	0.956557	0.0434434	3.09188	0.000286406	8.12711e-05	2.50193	2.54935	1.46555	-1.65848	6.59783	3.16644	0.0735803	0.775927	0.0623545	3.14173	0.165321	47.5461
Xylb	0.92953	0.0704705	2.57948	0.000183473	6.00946e-05	2.61477	2.66103	1.78771	-1.75671	7.46874	1.8418	0.0400821	0.700897	0.0367626	1.82664	0.100516	47.5171
Mob3b	0.929329	0.0706707	2.57643	0.000606381	0.000183572	1.75018	1.64204	1.80567	-3.65858	12.1424	7.38921	0.0825608	0.92719	0.0566521	6.95024	0.256037	47.5094
Gcgr	0.948549	0.0514515	2.91429	0.000334368	0.000102973	2.78039	2.53592	1.97582	-2.34654	9.31533	2.95087	0.0865553	0.811453	0.0694068	2.89625	0.169652	47.4662
Homer2	0.951952	0.048048	2.98631	0.000206848	7.83214e-05	2.87966	3.02892	2.34733	-3.09999	8.95455	2.72532	0.0694205	0.705986	0.0570653	2.34842	0.142766	47.3688
Irs1	0.952953	0.047047	3.00842	0.00014714	4.08709e-05	2.58183	2.47491	2.07078	-3.24459	9.20998	1.64752	0.0233192	0.598575	0.0202614	1.60645	0.0877928	47.2429
Foxp2	0.943343	0.0566567	2.81242	0.000208564	5.41021e-05	1.77113	1.91456	1.88625	-6.02352	7.70605	3.28254	0.0227958	0.758072	0.0148483	2.99865	0.113078	46.9678
Ces3a	0.978779	0.0212212	3.8313	0.00127697	0.00028003	3.49829	3.17384	2.13861	-2.30816	8.87411	9.5278	0.367157	0.942085	0.183179	8.93554	0.667155	46.8543
F5	0.974775	0.0252252	3.65436	0.00040382	9.13405e-05	3.06991	2.86643	1.87928	-2.07061	8.13785	4.05551	0.100412	0.866038	0.0820925	3.93177	0.258115	46.7628
Slc38a3	0.974575	0.0254254	3.64625	0.000535301	0.000142025	2.98124	2.63588	1.98213	-2.52577	10.1411	4.759	0.155507	0.897678	0.11172	4.96109	0.31869	46.4094
Dsc2	0.963964	0.036036	3.28653	7.66364e-05	2.24931e-05	2.96043	2.75258	2.17832	-4.10019	10.5891	0.777223	0.0208675	0.448423	0.0181265	0.767238	0.0491362	46.2257
Wnt5b	0.916316	0.0836837	2.39332	6.26607e-05	2.16758e-05	2.63131	2.7261	1.97997	-2.39283	8.45936	0.785549	0.0144213	0.396244	0.0133056	0.678384	0.0386553	46.1783
Dclk3	0.963764	0.0362362	3.28079	4.78094e-05	1.85172e-05	2.67235	2.91755	2.58077	-5.86245	10.1309	0.576187	0.0143111	0.334351	0.0133331	0.523794	0.0304273	46.0033
Ces3b	0.968368	0.0316316	3.42145	0.000613292	0.00018325	3.03422	2.59172	2.23986	-3.28854	9.57205	6.04172	0.190493	0.892867	0.132064	5.64187	0.373694	45.8093
Hnf1aos1	0.952152	0.0478478	2.9907	0.000407703	0.000146465	3.2199	3.58084	2.73562	-4.52913	9.88437	4.61847	0.0843239	0.823943	0.037286	4.42335	0.314292	45.3169
Agxt2	0.941141	0.0588589	2.77195	0.000311874	0.000103585	3.06039	3.01961	2.36681	-3.29386	9.30535	2.66398	0.0878914	0.792118	0.070426	2.71247	0.184918	44.8915
Gys2	0.928929	0.0710711	2.57035	0.000225248	7.74071e-05	2.98545	2.8417	2.31841	-3.28658	9.0398	2.68498	0.0819823	0.738644	0.0638145	2.56078	0.170713	44.7833
Acss3	0.945946	0.0540541	2.8622	0.000149232	3.91262e-05	2.69196	2.45652	2.18654	-3.07449	9.47629	1.55926	0.0271897	0.542603	0.0237187	1.52453	0.0918909	44.6614
Fggy	0.907708	0.0922923	2.28596	0.000900969	0.000335273	1.83613	1.95135	1.44977	-1.74032	8.72455	11.8858	0.204694	0.960311	0.148937	10.9346	0.450942	44.5232
Isoc2a	0.927928	0.0720721	2.55529	0.000392619	0.000136578	2.03224	2.32055	1.47525	-1.62957	6.30269	4.2349	0.0938004	0.861597	0.0788143	4.35153	0.199771	44.2674
Slc25a42	0.94955	0.0504505	2.935	0.000201766	5.74322e-05	1.9293	1.94357	1.40519	-2.46163	5.96134	1.94412	0.0348893	0.710797	0.0331125	1.97122	0.0860541	44.1938
F11	0.959359	0.0406406	3.1615	0.000130707	3.23633e-05	3.42949	3.04273	2.46104	-2.8026	10.6797	1.05495	0.0395174	0.509483	0.0349169	1.04758	0.0819735	43.8272
Sema4g	0.93954	0.0604605	2.7434	0.000393991	0.000158446	2.35235	2.17359	1.87523	-2.38392	7.2627	3.69377	0.0827675	0.899806	0.0703572	4.04223	0.217074	43.8042
Ces1b	0.972372	0.0276276	3.56092	0.000170799	4.18916e-05	3.30426	3.09363	2.02918	-2.33522	9.45441	1.62217	0.0442694	0.603109	0.0383879	1.5192	0.115137	43.5989
Sgms2	0.942943	0.0570571	2.80495	0.000184854	5.59566e-05	2.71372	2.64764	2.1448	-3.2815	9.40512	1.86049	0.0453988	0.668795	0.036308	1.905	0.120315	42.9675
Slc27a2	0.968969	0.031031	3.44124	0.000878105	0.000195652	3.46404	3.19787	2.20521	-2.5251	10.0159	7.37793	0.314045	0.941253	0.180369	7.20056	0.582009	42.8568
Sfxn5	0.915916	0.0840841	2.38811	0.000184476	6.98677e-05	1.92557	2.10596	1.44333	-1.83877	5.41436	2.32168	0.034972	0.698029	0.0319417	2.03008	0.0917024	42.6278
Rcan2	0.971972	0.028028	3.54612	0.000108009	1.96321e-05	2.71434	2.75198	3.5651	-9.55154	14.0684	1.0976	0.0194901	0.234527	0.0124103	1.15879	0.0739929	42.5089
Mreg	0.951351	0.0486486	2.97326	0.000120401	4.08386e-05	3.04755	3.08105	2.60667	-3.44068	9.4628	1.06088	0.0350133	0.49172	0.0319968	1.03448	0.0743131	42.4237
Wwc1	0.926126	0.0738739	2.52865	0.00046594	0.000178628	2.7332	2.9584	2.43052	-4.5398	8.74407	5.85854	0.136486	0.874919	0.0700128	5.07135	0.326843	42.4088
Cobll1	0.942342	0.0576577	2.79385	0.000445175	0.00013811	1.92009	2.06481	1.85985	-5.73498	7.40409	5.89971	0.0789796	0.91211	0.0461977	5.83841	0.264766	42.3403
Smad9	0.936136	0.0638639	2.68501	5.5888e-05	1.82161e-05	1.68524	1.8549	1.60331	-4.41536	5.93435	0.785087	0.00907701	0.402812	0.00859492	0.674173	0.0269693	42.1273
Abcd2	0.956757	0.0432432	3.09671	4.3204e-05	1.25612e-05	2.53297	2.4093	1.98607	-3.60216	9.81326	0.456842	0.00895304	0.270793	0.00853983	0.4172	0.0251853	41.9592
Inca1	0.937938	0.0620621	2.71555	0.000111582	4.23914e-05	2.52438	2.74071	1.98157	-2.32136	7.30307	1.01712	0.0280988	0.509668	0.0258123	1.00307	0.0614166	41.2286
Slco1a1	0.975576	0.0244244	3.68744	0.000607064	0.000130626	3.41657	3.09505	2.1933	-2.75456	10.863	5.46831	0.209818	0.800537	0.139034	4.72223	0.392243	41.1323
Ces1d	0.981181	0.0188188	3.9539	0.00131381	0.000300414	3.58222	3.26692	2.36456	-4.43584	11.5108	12.5789	0.641782	0.867333	0.214363	10.311	0.903707	40.872
Apob	0.982583	0.0174174	4.03271	0.00147408	0.000281072	3.95002	3.81629	2.20207	-2.78773	14.5409	8.68443	0.437859	0.949487	0.172367	8.22496	0.798315	40.6967
Sgk2	0.946547	0.0534535	2.87401	0.000102495	3.02148e-05	3.11882	3.20456	2.30798	-2.47666	9.04351	0.722639	0.0298894	0.397077	0.0276718	0.781721	0.0606004	40.2315
C8a	0.957357	0.0426426	3.11132	0.000624489	0.000178928	3.06517	2.86591	2.23325	-2.79379	9.68871	5.7688	0.224102	0.900453	0.146582	5.53321	0.421762	40.2127
Mgam	0.930531	0.0694695	2.59487	0.000145176	4.64923e-05	2.76125	2.85678	2.07349	-3.07116	8.43318	1.38866	0.0373824	0.621149	0.0319417	1.36726	0.0941922	40.0811
Faah	0.965566	0.0344344	3.33366	0.000198802	4.71368e-05	3.21285	3.01963	2.04933	-2.17952	9.64548	1.53983	0.0556879	0.631788	0.0475338	1.46426	0.117704	39.9684
Meiob	0.944344	0.0556557	2.83131	3.95068e-05	1.27346e-05	2.64951	2.84317	2.10881	-2.39611	7.59697	0.42002	0.0127133	0.280229	0.0119144	0.422143	0.027995	39.9526
9030616G12Rik	0.965766	0.0342342	3.33969	7.43207e-05	2.61541e-05	3.32922	3.60028	2.71214	-3.64988	9.85092	0.858266	0.0332089	0.439726	0.0293384	0.810996	0.0677673	39.8419
Gckr	0.933133	0.0668669	2.63584	0.000312531	0.000115986	2.7849	2.56973	2.26142	-3.20756	9.02578	2.63697	0.0890484	0.77528	0.0702883	2.65412	0.185566	39.8318
Inhbe	0.973974	0.026026	3.62229	5.04464e-05	1.08197e-05	3.4285	3.14105	2.13765	-2.39501	9.22741	0.397262	0.0167491	0.279859	0.0154406	0.375443	0.0324044	39.7231
AL589670.1	0.955155	0.0448448	3.05866	6.56791e-05	2.04651e-05	3.08685	3.35093	2.43666	-3.31345	9.04433	0.59876	0.0246829	0.342862	0.0226443	0.564565	0.0442202	39.4101
Tfr2	0.97017	0.0298298	3.48196	0.000308234	6.79493e-05	3.24579	3.04459	1.97098	-2.43156	9.09276	2.29096	0.0886076	0.772227	0.0710596	2.30871	0.190167	39.4052
Gm10658	0.941742	0.0582583	2.78285	7.5762e-05	2.75117e-05	2.37705	2.68853	1.95058	-3.14508	7.27713	0.998705	0.0226719	0.479785	0.0209914	0.876535	0.052938	39.3587
Bmp1	0.953153	0.0468468	3.01289	0.000213786	6.3202e-05	2.53656	2.42006	2.04342	-3.58334	8.57582	2.19252	0.0550543	0.71496	0.0467762	2.02874	0.131531	39.1239
Slc17a2	0.938338	0.0616617	2.72245	0.000294676	0.000101974	2.93384	2.63448	2.39934	-2.97241	10.3129	2.87936	0.100963	0.784531	0.0819272	2.74006	0.209505	38.3708
Reps2	0.930731	0.0692693	2.59797	0.00012213	4.80256e-05	2.23411	2.27509	2.01835	-2.76467	8.24645	1.42206	0.0277544	0.599315	0.0238013	1.41164	0.0828095	38.0846
Pcx	0.913914	0.0860861	2.36239	0.000522879	0.000168509	2.62791	2.71161	1.89665	-1.89314	9.29699	5.2992	0.17019	0.883708	0.126293	4.87076	0.342388	37.3843
Gm48633	0.967367	0.0326326	3.38927	0.000217658	8.8024e-05	3.05489	3.17726	2.52834	-3.38916	9.08577	2.01082	0.0769962	0.708946	0.0629468	2.00996	0.164296	37.3727
Gm15638	0.963764	0.0362362	3.28079	6.61266e-05	2.06997e-05	3.23284	3.29805	2.49089	-3.51983	10.4246	0.591359	0.024614	0.338607	0.0218317	0.553622	0.048032	37.2621
Chdh	0.922723	0.0772773	2.47993	0.000206932	7.28978e-05	2.83445	2.71356	2.34962	-2.78291	8.77469	2.01601	0.0694619	0.706541	0.0570791	1.89806	0.144786	37.1579
Eva1a	0.923924	0.0760761	2.4969	0.000338466	0.000103455	2.35912	2.52102	1.60996	-1.21329	6.57976	3.29096	0.104379	0.826626	0.0847096	3.22005	0.205831	36.9064
Gm33543	0.966567	0.0334334	3.36419	5.14064e-05	1.79476e-05	2.42489	2.72567	2.95661	-8.54847	9.92471	0.571468	0.0187188	0.319271	0.0166389	0.608814	0.0400284	36.8816
Palmd	0.941742	0.0582583	2.78285	0.000234727	7.98617e-05	3.11656	3.29356	2.60014	-4.50829	10.569	2.87399	0.116624	0.752891	0.0681947	2.63478	0.223463	36.7463
Cobl	0.944144	0.0558559	2.8275	0.000247211	0.000103826	2.54119	2.67671	2.58031	-6.60205	9.91526	3.59053	0.0692415	0.788972	0.0383328	3.37844	0.234009	36.6877
Pde9a	0.941341	0.0586587	2.77557	5.79845e-05	1.86213e-05	2.75907	2.76995	2.19947	-2.93319	9.17998	0.423351	0.0157574	0.274771	0.0150962	0.432528	0.0326245	36.5791
Zbtb16	0.945746	0.0542543	2.85829	0.000386606	0.000105165	2.13459	2.21992	2.28166	-5.16608	9.42679	4.93737	0.0529469	0.868443	0.03241	4.6871	0.274336	36.47
Dnase2b	0.963363	0.0366366	3.26938	6.38422e-05	1.54144e-05	3.47009	3.34166	2.29593	-2.66973	10.1871	0.515681	0.0243936	0.337959	0.0226443	0.520577	0.0498935	36.2061
Deptor	0.916316	0.0836837	2.39332	0.000805988	0.000311418	1.82269	1.93178	1.64862	-2.31803	8.8162	9.80516	0.202532	0.951244	0.143979	9.11029	0.460116	36.0892
Cyp3a13	0.968769	0.0312312	3.43461	0.00032294	8.9009e-05	3.16898	2.80476	2.18863	-2.51898	9.97864	2.80674	0.0983044	0.751781	0.0761835	2.73815	0.240611	36.063
Timd2	0.954755	0.0452452	3.04936	0.000197613	4.70323e-05	3.47357	3.30752	2.30285	-2.71807	9.9386	1.72588	0.0759356	0.635304	0.0614592	1.5659	0.151393	35.928
Adtrp	0.97037	0.0296296	3.4889	0.000334168	7.09106e-05	3.80476	3.48875	2.44192	-3.03206	11.1714	2.28745	0.120618	0.720511	0.0886902	2.15342	0.229221	35.7439
G6pc	0.961562	0.0384384	3.2195	0.00058919	0.000167546	2.84813	2.564	2.10338	-2.86923	8.71615	4.96808	0.168235	0.735591	0.123731	4.59612	0.367764	35.5944
Gm3839	0.959359	0.0406406	3.1615	6.29323e-05	2.5999e-05	1.89855	2.2027	2.69547	-8.26055	9.61425	0.752244	0.0221485	0.334906	0.0199722	0.765854	0.0409523	35.505
Necab1	0.964164	0.0358358	3.29231	0.000155354	6.58541e-05	2.65258	2.67364	2.4459	-4.37615	9.01366	1.44176	0.0496274	0.552873	0.0429195	1.4508	0.108672	35.4128
Plg	0.974975	0.025025	3.66254	0.00114564	0.000233259	3.86846	3.55445	2.41739	-3.05056	14.3938	6.7034	0.421537	0.917291	0.186058	6.21818	0.679327	35.4097
Pm20d1	0.966567	0.0334334	3.36419	8.99268e-05	2.06032e-05	3.36559	3.03399	2.19869	-2.46452	9.99774	0.647608	0.027782	0.407808	0.025895	0.639757	0.0608601	35.3788
Map3k5	0.938739	0.0612613	2.72939	0.000301634	9.90055e-05	1.80309	1.92663	1.67331	-4.72469	6.8652	4.07993	0.0474511	0.857434	0.033388	3.86416	0.197884	35.2098
Gm30262	0.967167	0.0328328	3.38294	9.30586e-05	3.92804e-05	2.88977	3.31753	2.41696	-3.68867	8.25585	0.868073	0.0375339	0.472107	0.0325615	0.865211	0.0716226	34.9088
Pbld1	0.965766	0.0342342	3.33969	0.000450333	0.000197171	2.71183	2.83647	2.29932	-3.50518	7.8893	4.95383	0.185245	0.899898	0.121073	4.53561	0.353463	34.7979
Cyp2e1	0.97978	0.0202202	3.88064	0.00326622	0.000332416	4.38161	4.45055	3.4577	-7.26083	14.1418	9.98224	0.72364	0.707003	0.170039	8.63941	1.09584	34.5439
Adgrv1	0.937337	0.0626627	2.70528	4.77891e-05	2.25194e-05	1.61298	1.58842	1.64959	-4.63324	7.64194	0.696919	0.00841586	0.300398	0.00738282	0.611771	0.0286145	34.4851
Camk1d	0.917718	0.0822823	2.41173	0.00115628	0.000495186	1.66071	1.57778	1.53439	-2.37907	7.33807	8.3115	0.141734	0.794616	0.0865966	8.12799	0.392402	34.399
Cyp2c54	0.969369	0.0306306	3.45464	0.000484996	9.733e-05	3.30051	3.21277	2.40714	-3.92632	10.4881	3.32602	0.143538	0.691923	0.103869	3.41716	0.329264	34.2534
Slc38a4	0.968569	0.0314314	3.42801	0.000866542	0.000218569	3.21707	2.84185	2.32952	-2.77788	12.8566	7.39846	0.343797	0.876122	0.202904	6.77022	0.640589	34.0004
Myo5b	0.932332	0.0676677	2.62308	0.000181767	7.09378e-05	2.74517	2.97615	2.39608	-6.78854	9.77494	2.10834	0.0550543	0.70099	0.0292007	1.9907	0.163438	33.4365
Aspg	0.951752	0.0482482	2.98194	0.000384684	0.000175117	1.57857	1.99312	2.90133	-9.89226	8.37478	3.22222	0.082919	0.741604	0.0635666	3.69984	0.174748	33.422
Gpt2	0.922923	0.0770771	2.48274	0.000512011	0.000186621	2.63111	2.58304	2.18545	-2.24557	12.1801	5.48099	0.200617	0.855398	0.13986	4.81296	0.38684	32.7356
Dgat2	0.952953	0.047047	3.00842	0.000472088	0.000119843	3.26277	2.98877	2.21351	-2.48131	9.94973	4.10158	0.193675	0.821353	0.129902	3.64701	0.366962	32.4268
Fam13a	0.928328	0.0716717	2.56129	0.000160185	6.07035e-05	1.60016	1.72089	1.69598	-3.9147	6.21466	2.12258	0.0314045	0.648349	0.0261567	2.23028	0.110717	32.2334
Aox3	0.968969	0.031031	3.44124	0.00116904	0.000411717	3.21362	3.31293	2.7485	-4.20451	11.4992	9.28051	0.573312	0.757332	0.192931	8.90022	0.890507	32.1187
Lgr4	0.948348	0.0516517	2.9102	0.000273763	9.10818e-05	1.65064	1.69354	1.22668	-3.24496	4.94483	3.24424	0.0499029	0.825053	0.0441592	3.23018	0.166009	32.1181
Gc	0.976176	0.0238238	3.71296	0.00349039	0.000592556	4.68743	4.91493	2.68733	-2.54434	12.0976	12.4476	1.48698	0.944398	0.205273	11.1679	1.63262	32.0643
Ddo	0.931331	0.0686687	2.60732	9.90457e-05	4.72476e-05	2.73028	2.7179	2.51351	-4.26486	10.04	1.27514	0.0365284	0.534462	0.0293522	1.12065	0.0955689	32.0157
Gm4788	0.963964	0.036036	3.28653	0.000416015	0.000115463	2.94946	2.61978	2.09474	-2.94256	10.1778	3.60468	0.143937	0.845777	0.109461	3.49098	0.322668	31.9106
Rmdn2	0.952953	0.047047	3.00842	0.000301961	6.98805e-05	2.04991	2.11799	1.53282	-4.02896	6.5037	2.69155	0.0668173	0.689611	0.0590212	2.57543	0.165631	31.8745
Prkaa2	0.908909	0.0910911	2.30038	0.000206148	8.12297e-05	2.30718	2.20589	1.9645	-2.23098	7.77106	2.34925	0.0594482	0.747063	0.0513492	2.23787	0.162235	31.8253
Ugt2b35	0.964765	0.0352352	3.30984	0.000179457	5.17024e-05	2.82419	2.51566	1.9165	-2.20342	8.60387	1.67805	0.057878	0.605236	0.049655	1.53741	0.136806	31.738
Ugt3a2	0.975776	0.0242242	3.69588	0.000224421	5.54948e-05	3.17625	2.79547	2.04655	-2.39188	9.16053	1.59682	0.0709494	0.635581	0.0595171	1.536	0.153764	31.7286
Hoga1	0.963564	0.0364364	3.27507	0.000488508	0.000203966	2.64663	2.88542	2.1024	-3.07735	7.20248	4.60487	0.217463	0.911648	0.127422	4.64203	0.390339	31.4746
Inhbc	0.971371	0.0286286	3.5243	9.71542e-05	2.17153e-05	3.49709	3.15607	2.19172	-2.76576	10.1401	0.730132	0.0366662	0.399297	0.0322034	0.650888	0.0730971	31.1395
Cyp2c70	0.972573	0.0274274	3.5684	0.00100964	0.000235626	3.61041	3.22905	2.43528	-3.0574	10.6617	7.04145	0.382984	0.841706	0.191113	6.04457	0.711729	30.6624
Ppfibp2	0.925726	0.0742743	2.52281	0.000287099	0.000115046	2.24653	2.40489	2.09402	-5.72421	8.70212	3.30576	0.0743516	0.811916	0.0441592	3.16916	0.232326	30.6449
Gm16573	0.963163	0.0368368	3.26372	6.06745e-05	2.90424e-05	2.29777	2.64787	3.04792	-9.53393	10.3886	0.817189	0.0250548	0.390878	0.0222311	0.706501	0.05322	30.5031
Epb41l5	0.924124	0.0758759	2.49975	0.000207203	9.0253e-05	2.29256	2.3981	2.0476	-3.28859	7.85737	2.44463	0.0695996	0.761125	0.0551783	2.33763	0.175836	30.4782
Slc30a10	0.954755	0.0452452	3.04936	9.7187e-05	2.92394e-05	2.96812	2.78798	2.43136	-3.63272	10.1997	0.637524	0.0323274	0.355167	0.0292007	0.66363	0.0646961	30.446
Stra6l	0.963363	0.0366366	3.26938	0.000153136	4.03044e-05	2.95806	2.67083	2.19587	-2.64369	9.42643	1.01314	0.0492831	0.490795	0.0427267	1.0552	0.102751	30.3776
Ptpn3	0.934935	0.0650651	2.66509	0.000164227	7.30276e-05	1.74828	1.86602	1.60913	-3.35875	7.00068	1.93487	0.0345037	0.692849	0.0293798	1.84413	0.106408	30.2991
Lhpp	0.962563	0.0374374	3.24693	0.000180859	2.73005e-05	1.57418	1.66449	3.14358	-11.1644	12.3725	1.00805	0.0242834	0.295402	0.0217215	1.04364	0.0542624	30.2764
Grb14	0.924925	0.0750751	2.51122	0.000290775	0.000107014	2.43746	2.6354	1.97142	-2.42377	7.23455	2.79073	0.102285	0.775187	0.0782083	2.76195	0.222455	30.2629
Sdc2	0.956356	0.0436436	3.08707	0.000584581	0.000183019	2.85391	2.64276	2.32982	-2.94198	9.78238	5.46471	0.238867	0.862707	0.150728	5.14801	0.487426	30.1419
Ugt2b5	0.977778	0.0222222	3.78419	0.00114366	0.000233065	4.12451	3.61499	2.67018	-3.18045	14.0328	5.88306	0.510434	0.812749	0.177449	5.18801	0.716931	29.8467
Hsd17b2	0.924925	0.0750751	2.51122	0.000679234	0.000215172	3.3605	3.23373	2.43561	-2.47228	9.23497	5.09104	0.278095	0.855768	0.165976	4.83719	0.544753	29.8399
Col18a1	0.961161	0.0388388	3.20872	0.000518076	0.000127754	2.99972	2.70422	2.02473	-2.05223	9.06316	3.65251	0.171044	0.84994	0.121541	3.63344	0.365355	29.8321
Slc17a8	0.958759	0.0412412	3.1462	6.85648e-05	1.79485e-05	2.67232	2.59026	1.92309	-3.03178	8.40771	0.615413	0.0214735	0.288741	0.0190218	0.553312	0.0499891	29.579
Kng2	0.972372	0.0276276	3.56092	0.000475	0.000110862	3.33646	3.0391	2.1408	-2.58695	9.67687	3.25303	0.185631	0.838005	0.121431	3.25268	0.367892	29.499
Sdr42e1	0.954755	0.0452452	3.04936	0.000131412	3.46583e-05	2.47073	2.58559	1.48617	-1.45178	6.37575	1.0779	0.0420104	0.518919	0.038567	1.02696	0.0867822	29.238
Gm5524	0.93954	0.0604605	2.7434	3.05227e-05	1.11092e-05	2.66499	2.68176	2.17173	-2.72259	8.16146	0.323434	0.0120935	0.227958	0.0115976	0.310389	0.0282968	29.2324
Shtn1	0.946547	0.0534535	2.87401	0.000188097	8.3309e-05	2.42533	2.66774	2.16278	-3.10946	8.48487	1.99436	0.0736629	0.704506	0.0579331	1.88952	0.159367	28.7558
Crp	0.976176	0.0238238	3.71296	0.000625396	0.00015062	3.40808	3.11985	2.22524	-2.82768	10.2356	4.62291	0.271925	0.847627	0.158676	4.24447	0.512417	28.23
Slc23a1	0.957958	0.042042	3.12613	8.0067e-05	2.03941e-05	2.66538	2.79128	1.75489	-3.44493	7.79632	0.580905	0.0267627	0.362846	0.0245589	0.569766	0.0539077	28.1712
Pkp2	0.924124	0.0758759	2.49975	0.000111495	3.94777e-05	2.52783	2.38862	2.16281	-2.55795	8.90246	1.00176	0.035399	0.508373	0.0308673	0.971776	0.0873287	28.1292
Kyat1	0.933734	0.0662663	2.64551	0.000485607	0.000178798	1.71711	1.75924	1.3597	-2.53	6.25556	4.131	0.116596	0.851698	0.0997782	4.19734	0.257562	27.9828
Pklr	0.947147	0.0528529	2.88594	0.000241875	9.02718e-05	2.79378	2.83835	2.30873	-3.80813	8.6833	2.8603	0.122064	0.582848	0.0844754	2.17634	0.218345	27.8469
Epb41l4b	0.955155	0.0448448	3.05866	0.000175401	7.71872e-05	2.58014	2.67169	2.27205	-2.99713	8.16867	1.74604	0.0715693	0.670275	0.0612113	1.64292	0.152455	27.8047
Hnf1a	0.931131	0.0688689	2.6042	3.46246e-05	1.23491e-05	2.85522	2.89418	2.24485	-2.22048	8.87077	0.316681	0.0138428	0.23758	0.0132367	0.294784	0.0304276	27.6615
Habp2	0.972372	0.0276276	3.56092	0.000169272	4.97043e-05	3.1152	2.75838	2.16884	-3.79682	9.39716	1.38616	0.0759631	0.6094	0.0559083	1.31659	0.148382	27.6411
Eps8l2	0.945946	0.0540541	2.8622	0.000207055	7.6961e-05	2.67378	2.84069	2.33034	-4.5457	8.75119	1.44583	0.0722166	0.531594	0.0552609	1.51515	0.146619	27.6308
Ptk2b	0.944545	0.0554555	2.83512	0.0001445	5.81523e-05	1.95833	2.10079	1.64933	-4.57501	7.01088	1.55065	0.0391317	0.608752	0.0313494	1.4443	0.103518	27.3228
Cyp27a1	0.971371	0.0286286	3.5243	0.000779802	0.000177012	2.89741	2.85712	1.63855	-1.80985	8.24599	5.27496	0.268702	0.852808	0.169171	4.72736	0.503903	27.182
Elovl2	0.973974	0.026026	3.62229	0.000456748	0.000127385	2.90893	2.65143	2.0046	-3.12002	8.48141	3.31687	0.165755	0.814506	0.119282	3.35786	0.361258	27.0383
Hao1	0.967968	0.032032	3.40846	0.000811376	0.000326258	3.04743	3.22892	2.46113	-4.26424	9.17412	9.80303	0.567967	0.904061	0.216374	8.27218	0.941526	26.7745
Ugt2b36	0.940941	0.0590591	2.76834	0.000972116	0.000258433	3.63396	3.24068	2.51795	-2.5496	11.0307	5.65445	0.436578	0.855028	0.209997	5.23267	0.715184	26.588
Onecut2	0.940541	0.0594595	2.76116	0.00050219	0.000210777	2.77517	2.90195	2.40809	-5.15127	11.1749	5.71959	0.247641	0.897308	0.101142	5.35786	0.564208	26.3538
Ddc	0.944745	0.0552553	2.83895	0.000447133	0.000178605	2.78466	2.96382	2.17721	-2.93504	7.88893	3.14923	0.179763	0.723471	0.119626	3.2734	0.346449	26.3106
Dixdc1	0.932533	0.0674675	2.62626	5.99195e-05	2.41775e-05	2.61258	2.66458	2.42484	-5.15504	9.7495	0.651032	0.024917	0.384494	0.0200961	0.593859	0.0589755	26.3076
Clybl	0.95015	0.0498498	2.9476	0.000389434	0.000184265	1.76529	2.08372	1.63627	-2.74852	7.51382	4.65307	0.130026	0.849385	0.0971887	4.22631	0.284475	26.2261
Kif21a	0.958959	0.041041	3.15128	0.000221168	0.000103123	2.36448	2.53004	2.25683	-3.29991	8.5635	2.2522	0.0925745	0.751041	0.0723268	2.21388	0.200063	26.1651
Echdc2	0.965165	0.0348348	3.32168	0.000407229	0.000217078	2.60216	2.72586	2.41752	-3.82808	9.00733	3.51846	0.213	0.840041	0.12975	3.54549	0.353409	26.1055
Cldn14	0.953954	0.046046	3.03097	4.17148e-05	1.00613e-05	3.50756	3.60725	2.38164	-3.01405	10.3407	0.325932	0.0214184	0.229808	0.0196278	0.294799	0.0396378	26.0868
Ces1f	0.96036	0.0396396	3.18748	0.000540733	0.00015131	3.14026	2.75332	2.25085	-2.73035	9.50593	3.92904	0.230231	0.846887	0.144654	3.71724	0.449167	25.9884
Mst1	0.967768	0.0322322	3.40202	0.000152921	4.65635e-05	2.91168	2.53714	2.05263	-2.41261	8.93531	0.895272	0.0553023	0.506707	0.0472859	0.971723	0.109303	25.8854
Insc	0.943343	0.0566567	2.81242	7.75188e-05	2.2768e-05	3.07257	3.18521	2.4733	-3.6795	9.61266	0.581737	0.0365973	0.318623	0.0319142	0.532274	0.0632973	25.8376
Maob	0.942743	0.0572573	2.80124	0.00029793	0.000122118	2.66235	2.55662	2.27519	-3.71099	8.42407	2.98353	0.137422	0.770099	0.102368	2.87763	0.296586	25.8315
Gda	0.946146	0.0538539	2.86612	9.46495e-05	3.17089e-05	2.25225	2.27829	1.81275	-4.14753	8.02011	0.995189	0.0350822	0.463595	0.0297517	0.915224	0.0803179	25.6645
Akr1d1	0.95035	0.0496496	2.95184	0.000478954	0.000182026	2.76153	2.69808	2.28917	-3.16718	10.8642	4.58905	0.248908	0.844296	0.150494	4.23438	0.456153	25.6347
4732465J04Rik	0.964565	0.0354354	3.30396	0.000191911	7.29515e-05	2.96101	3.09087	2.44309	-3.46297	8.52256	1.83736	0.0972438	0.655842	0.0744067	1.69541	0.19609	25.6011
Gk	0.921321	0.0786787	2.46044	0.000315885	0.000115864	2.10191	2.18949	1.503	-1.57568	5.60769	3.01943	0.111582	0.786567	0.0915552	3.06746	0.252856	25.4988
Arhgap42	0.92012	0.0798799	2.44398	0.000619282	0.00023505	2.45527	2.61237	2.33469	-4.79666	10.0119	8.42372	0.231292	0.918031	0.0904808	7.50377	0.727003	25.3421
Dpys	0.955756	0.0442442	3.07278	0.000731134	0.00027613	3.22607	3.20734	2.59441	-4.3104	9.81312	6.74993	0.47166	0.898881	0.202105	6.22685	0.80314	25.0121
Me1	0.951552	0.0484484	2.97759	0.000802764	0.000288031	2.62238	2.71905	2.14667	-3.39226	8.52339	9.33925	0.458368	0.858359	0.197422	7.32878	0.770182	24.9536
Tmem82	0.961762	0.0382382	3.22493	4.2159e-05	1.21911e-05	3.16723	2.90102	2.27137	-2.37673	10.1855	0.2806	0.0196967	0.220927	0.018457	0.287101	0.0367852	24.7196
Alas1	0.948749	0.0512513	2.9184	0.00105192	0.000291486	2.16242	2.27025	1.42064	-2.25659	8.85887	11.3466	0.468616	0.853733	0.258853	9.35181	0.82117	24.6265
Olfml1	0.948949	0.0510511	2.92253	7.53374e-05	3.13735e-05	2.62486	2.58335	2.49258	-5.29221	10.7001	0.930151	0.0307985	0.443704	0.0245864	0.882998	0.0950887	24.3746
Hc	0.966567	0.0334334	3.36419	0.000634782	0.000181204	2.21185	2.19814	1.40508	-3.15323	7.7322	5.15792	0.218082	0.896013	0.156706	5.12426	0.466445	24.2989
1810034E14Rik	0.922122	0.0778779	2.47154	5.2436e-05	2.01181e-05	1.56986	1.85361	1.52041	-2.93532	5.42791	0.592932	0.0160053	0.346378	0.0150136	0.549473	0.0357713	24.1142
Hnf4a	0.946346	0.0536537	2.87006	0.000440189	0.000179272	2.58076	2.55418	2.17213	-2.75644	9.64306	4.13618	0.200025	0.830327	0.139433	3.66504	0.392599	24.0922
Ppargc1a	0.947548	0.0524525	2.89397	5.80293e-05	2.32566e-05	1.92655	1.99858	1.9923	-5.7978	7.7112	0.612638	0.0185535	0.351651	0.0147932	0.660283	0.0536788	23.6977
Slc35g1	0.938338	0.0616617	2.72245	4.72091e-05	1.94761e-05	2.35126	2.21275	1.97422	-4.00674	8.19209	0.508465	0.0190218	0.323527	0.0168593	0.450101	0.0450583	23.4875
Ildr2	0.956557	0.0434434	3.09188	6.57679e-05	2.45529e-05	2.75272	2.72778	2.09376	-6.07005	9.33733	0.769914	0.0369967	0.412434	0.0209088	0.741251	0.087523	23.3133
Gramd3	0.898298	0.101702	2.17846	0.000305845	0.000124882	1.44039	1.54237	1.02202	-1.28569	4.17541	3.37126	0.0822854	0.830697	0.0728916	3.25006	0.201297	23.256
Sult2a8	0.968168	0.0318318	3.41494	0.00157281	0.000534225	3.51522	3.57685	2.84705	-3.96724	13.541	11.6403	1.01737	0.867055	0.247173	10.2812	1.56145	23.1456
Pla1a	0.962362	0.0376376	3.24139	7.5888e-05	1.98718e-05	2.99987	2.72552	2.09725	-2.76316	9.95895	0.505875	0.0324238	0.329725	0.0277544	0.485031	0.0631144	23.0539
Foxa3	0.931532	0.0684685	2.61046	0.000198786	8.02981e-05	3.03617	2.94625	2.51543	-3.45987	10.1898	1.65492	0.105536	0.572486	0.0797923	1.47752	0.194679	23.0431
Slc6a13	0.949149	0.0508509	2.92667	0.000300992	9.46898e-05	3.21598	2.92497	2.42673	-2.65037	9.93231	2.2102	0.143318	0.699232	0.103373	1.99211	0.279973	22.8829
Gck	0.937538	0.0624625	2.70869	0.000210399	7.88901e-05	2.95011	2.95992	2.29568	-3.28274	8.80339	1.89018	0.107257	0.566935	0.0807151	1.60245	0.207139	22.8224
Acox1	0.953153	0.0468468	3.01289	0.00216949	0.000629355	2.56178	2.55843	1.88059	-2.49404	11.0626	14.9512	0.894602	0.925247	0.389375	13.5327	1.5296	22.6646
Bdh1	0.956356	0.0436436	3.08707	0.000269973	0.000101674	2.9662	3.07716	2.34142	-3.22627	8.66221	2.18438	0.151596	0.693311	0.105095	2.08006	0.272348	22.6544
Bche	0.964364	0.0356356	3.29812	0.00015292	5.53049e-05	2.54553	2.37214	1.92769	-4.90854	8.17354	1.50467	0.0768998	0.586363	0.0515007	1.42827	0.160984	22.5843
Mpzl2	0.926927	0.0730731	2.54041	5.95853e-05	2.19243e-05	2.60907	2.54311	2.0914	-3.29419	8.86918	0.521695	0.0296966	0.349153	0.0261153	0.515155	0.0595161	22.5834
Shroom3	0.954555	0.0454454	3.04473	0.000416761	0.000158018	2.11558	2.34553	2.5023	-7.7121	10.2421	5.40864	0.128345	0.839486	0.039297	5.18228	0.485673	22.5739
Pik3ap1	0.951351	0.0486486	2.97326	0.000124804	5.12399e-05	2.34374	2.78149	2.52519	-6.96258	9.15202	1.58164	0.0388838	0.606439	0.0172449	1.52079	0.159143	22.3971
Cped1	0.941542	0.0584585	2.7792	0.000760111	0.000270269	2.05791	2.23457	2.26717	-6.59462	10.6266	11.1048	0.249955	0.953095	0.0718034	10.1944	0.938433	22.3556
Ces1e	0.964364	0.0356356	3.29812	0.000179305	5.33618e-05	2.84426	2.4656	2.11954	-3.8213	9.02454	1.1051	0.0710321	0.530761	0.0581121	1.12811	0.143645	22.3374
2810459M11Rik	0.965566	0.0344344	3.33366	0.000118352	6.29331e-05	2.48087	2.57088	2.34101	-3.38268	8.91393	1.02683	0.0594344	0.542141	0.0503299	1.05877	0.118318	22.2002
Cyp2d9	0.978979	0.021021	3.84099	0.000846803	0.000157518	3.91979	3.31864	2.75084	-3.24778	14.5439	3.54325	0.395559	0.756129	0.146031	3.09188	0.548269	22.1051
Kng1	0.97998	0.02002	3.8908	0.00161991	0.000268628	5.01495	4.5576	3.3289	-5.66123	18.6022	4.36322	0.738461	0.871588	0.166017	4.28675	0.987327	21.7738
Cxadr	0.967768	0.0322322	3.40202	0.000250736	9.3407e-05	2.60116	2.49674	2.11957	-5.19947	9.23074	2.09723	0.131279	0.700435	0.0712525	2.169	0.260887	21.6259
Slc22a1	0.976577	0.0234234	3.73032	0.000509485	8.51012e-05	3.69441	3.47397	2.39167	-2.63152	10.3376	2.25044	0.191375	0.631326	0.119902	2.0346	0.348678	21.5575
Hlf	0.898298	0.101702	2.17846	0.000218505	9.56629e-05	1.54443	1.62197	1.32473	-2.71499	5.6516	2.48746	0.0636768	0.721898	0.0546824	2.21176	0.159295	21.4439
Bbox1	0.952152	0.0478478	2.9907	0.000297376	0.000115501	3.01133	3.0227	2.41035	-3.73574	9.27623	2.86308	0.212903	0.769174	0.128676	2.64466	0.373274	21.3354
Serpinc1	0.972973	0.027027	3.58352	0.0017289	0.00034724	4.13552	3.76631	2.77406	-3.81739	17.6067	6.79082	0.861228	0.90952	0.227146	6.04673	1.17373	21.3051
Stxbp6	0.95035	0.0496496	2.95184	0.000184258	0.000100737	2.57777	2.89025	2.50371	-5.0347	10.0626	2.35646	0.0856738	0.697197	0.0488148	2.22164	0.268943	21.294
Hmgcs2	0.958158	0.0418418	3.13112	0.00196376	0.000707402	3.62314	3.83913	2.83121	-3.42041	14.0915	14.2856	1.31703	0.935054	0.28826	11.6838	1.99299	21.2405
Irs2	0.938338	0.0616617	2.72245	7.42655e-05	2.82981e-05	2.14898	2.19944	1.94653	-2.92544	8.61456	0.575909	0.025468	0.321769	0.0226719	0.57654	0.0584998	21.1791
Ppp1r3b	0.927928	0.0720721	2.55529	0.000451257	0.000164326	2.26694	2.24905	1.91485	-2.50726	11.4422	4.07725	0.183469	0.738459	0.137574	3.52415	0.37749	21.1636
Etnk2	0.953353	0.0466466	3.01738	0.000247026	0.000101194	2.93062	2.89856	2.39812	-3.4249	9.50556	1.82098	0.144723	0.682579	0.101417	1.85197	0.25687	21.129
Cyp2j5	0.966767	0.0332332	3.37041	0.000658527	0.000174714	3.15765	2.79569	2.24155	-2.73662	9.88036	4.07882	0.312516	0.85068	0.185659	3.91992	0.589663	20.9912
Pon1	0.983183	0.0168168	4.06842	0.00107859	0.00017294	4.4592	3.99974	3.03111	-4.93691	15.6368	3.23971	0.413093	0.74438	0.154943	3.01313	0.640504	20.9775
Anks4b	0.958759	0.0412412	3.1462	0.000127501	5.10756e-05	2.77356	2.85345	2.38444	-3.49809	8.54734	1.26219	0.0887867	0.56897	0.0693654	1.15718	0.153635	20.8905
Cyp3a11	0.974174	0.0258258	3.63021	0.00154301	0.000243689	3.55551	3.39778	2.32101	-3.02263	10.266	5.68572	0.759025	0.714035	0.161251	5.50982	0.940017	20.8403
Gldc	0.950551	0.0494494	2.95609	0.000265112	0.000112516	1.91178	1.86415	2.92467	-7.49848	9.64528	1.96401	0.0918031	0.473587	0.0745582	2.14784	0.197611	20.7792
AC161607.1	0.942743	0.0572573	2.80124	3.43593e-05	1.50946e-05	1.91988	2.11569	1.79903	-2.68095	6.5048	0.531316	0.0149034	0.268665	0.0140081	0.441238	0.0409168	20.7036
Cadm1	0.964565	0.0354354	3.30396	0.000237225	0.000101242	2.22073	2.32188	1.87556	-6.33642	9.11899	2.5352	0.11088	0.735036	0.0460324	2.57136	0.275907	20.6964
Pah	0.947948	0.0520521	2.90206	0.00125756	0.000435198	3.15114	3.13499	2.58128	-3.47227	13.8363	10.0227	0.732166	0.906282	0.297103	8.74635	1.33346	20.6688
Gm20649	0.966967	0.033033	3.37666	3.81307e-05	2.34807e-05	2.31141	2.3851	2.7454	-6.52598	11.4261	0.491442	0.0145866	0.314645	0.0115288	0.456426	0.0511529	20.6242
Creb3l3	0.951752	0.0482482	2.98194	0.00039984	0.000120003	3.12922	2.85214	2.26399	-2.82469	9.73369	2.53409	0.212215	0.786289	0.136265	2.49767	0.383389	20.386
Rorc	0.945145	0.0548549	2.84665	0.000161265	7.19991e-05	2.80777	2.93072	2.38676	-3.10224	8.88844	1.35026	0.088525	0.567398	0.0703709	1.22213	0.16854	20.3599
Ces1c	0.980981	0.019019	3.94311	0.00169879	0.000291967	4.46602	4.10118	2.58591	-2.44779	13.2266	5.47831	0.739453	0.854566	0.190039	4.92524	1.08104	20.3473
Cfhr2	0.965966	0.034034	3.34577	0.000708586	0.000177438	3.38698	3.10756	2.19871	-2.63578	9.15283	3.68915	0.344858	0.8492	0.164846	3.44054	0.574706	20.2765
Rnf152	0.935536	0.0644645	2.675	0.000143294	5.70796e-05	1.73259	1.76817	2.019	-5.42273	7.66599	1.71089	0.0447514	0.643168	0.0350271	1.70419	0.145752	20.2582
Plbd1	0.964965	0.035035	3.31574	9.73253e-05	1.99767e-05	2.38981	2.59147	1.94973	-5.40245	7.47937	0.452771	0.0236223	0.274771	0.0219832	0.414165	0.0493326	20.0634
Esrp2	0.931331	0.0686687	2.60732	6.37791e-05	2.5262e-05	2.56045	2.51503	2.13226	-2.58909	8.31905	0.421686	0.0286911	0.304931	0.0263357	0.445035	0.0568916	20.0291
Fpgs	0.924124	0.0758759	2.49975	0.000404892	0.000141771	1.89719	2.01641	1.36996	-1.67271	5.44695	3.08965	0.147918	0.785457	0.1211	2.96813	0.282132	19.9592
Inhba	0.956356	0.0436436	3.08707	9.33918e-05	3.50722e-05	2.19742	2.34321	2.33756	-5.54809	9.00767	0.906282	0.04898	0.403183	0.0352888	0.855816	0.0943106	19.9403
Acsm1	0.937137	0.0628629	2.70187	0.000557782	0.000156425	3.25213	3.021	2.2793	-2.7774	9.55616	3.56916	0.316869	0.821353	0.175232	3.24288	0.531627	19.8377
Hpn	0.944545	0.0554555	2.83512	0.000460926	0.00014148	2.95562	2.94801	2.01955	-2.12557	8.14956	3.03423	0.256994	0.828569	0.148951	2.92137	0.43614	19.7975
Zfhx4	0.948949	0.0510511	2.92253	0.000248239	9.58685e-05	1.94053	1.97956	2.33496	-5.96929	9.34905	3.14312	0.0828363	0.8047	0.0470792	3.0371	0.299546	19.6751
4732419C18Rik	0.959159	0.0408408	3.15637	5.99072e-05	2.11204e-05	2.95473	2.95181	2.47134	-3.01359	9.24474	0.411046	0.0323687	0.259136	0.0284707	0.408178	0.0613648	19.6538
Angptl4	0.933734	0.0662663	2.64551	5.61808e-05	2.15885e-05	2.56635	2.44796	2.0117	-2.32617	8.85135	0.409196	0.0252338	0.28171	0.0225341	0.399216	0.0522163	19.6209
Mttp	0.971972	0.028028	3.54612	0.000270326	8.1844e-05	2.22018	2.29029	1.20295	-2.45552	5.62151	2.29725	0.101569	0.731428	0.0847922	2.12028	0.240071	19.6083
Prodh	0.965566	0.0344344	3.33366	0.000275261	7.15141e-05	2.97551	2.87272	1.95107	-2.03868	8.55818	1.44269	0.111252	0.592099	0.0845581	1.44238	0.219705	19.5344
Gm16157	0.962563	0.0374374	3.24693	0.000117994	5.49316e-05	2.86098	3.01189	2.4143	-3.29024	8.59969	1.10029	0.0769686	0.513831	0.0612526	1.00838	0.148003	19.4926
Sec14l4	0.943343	0.0566567	2.81242	0.000206502	7.92056e-05	2.78513	2.85977	2.22633	-2.90116	8.94868	1.48053	0.108621	0.608567	0.0841999	1.36269	0.195013	19.4616
Sorbs2	0.945345	0.0546547	2.85052	0.000619648	0.000265442	2.56221	2.76842	2.48248	-7.08922	9.64074	7.09215	0.336249	0.901471	0.0707153	6.80884	0.900136	19.3812
Arhgef19	0.93974	0.0602603	2.74693	8.60761e-05	3.38556e-05	2.61436	2.62108	2.32304	-3.09367	8.83617	0.544361	0.0386772	0.356185	0.0347791	0.569764	0.0774315	19.2372
Proser2	0.952152	0.0478478	2.9907	8.93632e-05	3.96953e-05	2.50991	2.78578	2.59005	-7.49706	8.77281	0.767046	0.0522582	0.401055	0.0407846	0.726327	0.0955451	19.0802
Marc1	0.946547	0.0534535	2.87401	0.000701482	0.0002014	3.3147	3.06906	2.39863	-2.94947	9.65696	4.3387	0.426427	0.865945	0.20205	3.98079	0.695704	18.9666
Shank2	0.948148	0.0518519	2.90612	0.000199208	7.77418e-05	2.63682	2.61835	2.47926	-6.88734	10.3469	1.66778	0.0643517	0.562217	0.0239253	1.73468	0.241983	18.9023
Hgd	0.959159	0.0408408	3.15637	0.000966885	0.000403262	3.09818	3.13311	2.53013	-3.60046	11.6083	7.74059	0.679261	0.928763	0.257586	7.05633	1.15871	18.8673
Dmgdh	0.928529	0.0714715	2.5643	0.00040893	0.000145676	2.90217	2.71582	2.27847	-2.69954	8.87647	2.99454	0.214997	0.770932	0.148014	2.72841	0.420526	18.8295
Anpep	0.974174	0.0258258	3.63021	6.84794e-05	2.11324e-05	2.88305	2.61777	2.14421	-3.27528	9.82979	0.41706	0.0344348	0.28356	0.0278095	0.415053	0.0638494	18.7412
Xrcc5	0.927528	0.0724725	2.54932	8.62812e-05	4.12625e-05	2.21587	2.22095	2.04002	-2.21345	7.68506	0.748728	0.0399444	0.422518	0.0350546	0.719063	0.085133	18.716
C1s1	0.968969	0.031031	3.44124	0.000362816	0.000137489	2.4089	2.28342	1.99735	-4.47478	8.85347	2.46979	0.178772	0.796373	0.110784	2.71581	0.349741	18.7056
Tom1l1	0.939139	0.0608609	2.73637	5.72936e-05	2.90386e-05	2.11122	2.24252	2.0769	-3.9407	7.8565	0.608197	0.0301924	0.387455	0.0262393	0.607231	0.069969	18.3224
Hsd3b5	0.955956	0.044044	3.07752	0.000231441	6.97939e-05	3.3288	3.25212	2.45825	-4.22659	10.2364	1.58201	0.159984	0.582755	0.0981805	1.45832	0.265281	18.2993
Depdc7	0.936737	0.0632633	2.6951	0.000110785	4.29446e-05	2.79673	2.91214	2.13966	-2.74369	7.93541	0.831992	0.0718723	0.463965	0.0580708	0.83056	0.127432	18.2281
Galm	0.931532	0.0684685	2.61046	0.000360084	0.000149875	1.98458	2.27707	1.50925	-1.84743	5.94543	3.48635	0.18424	0.796743	0.132615	3.16893	0.346075	18.1724
L2hgdh	0.909109	0.0908909	2.30281	0.00016074	6.74077e-05	1.69692	1.8756	1.34477	-1.70716	5.1119	1.63401	0.0625611	0.634841	0.0562664	1.50546	0.140615	18.1676
Slc17a4	0.948549	0.0514515	2.91429	5.98453e-05	1.79104e-05	2.72784	2.51587	2.03318	-2.57847	8.64429	0.37108	0.0237462	0.243408	0.021446	0.389674	0.0587157	18.1037
Aldh1a1	0.959159	0.0408408	3.15637	0.00148939	0.000423403	3.29494	2.97069	2.84183	-3.94069	12.6975	9.36451	0.857123	0.799611	0.259831	7.75872	1.4245	17.9463
Gm40770	0.964565	0.0354354	3.30396	3.58277e-05	1.26744e-05	3.48027	3.81945	2.59905	-3.79143	9.7199	0.28541	0.0262393	0.211583	0.0230989	0.240415	0.0469491	17.8216
Scnn1a	0.921922	0.0780781	2.46875	6.02128e-05	2.38054e-05	1.54087	1.55337	1.28259	-2.9846	5.3693	0.572763	0.0221209	0.363863	0.0212118	0.546228	0.0472787	17.8022
Pdgfc	0.96957	0.0304304	3.46141	0.000101381	3.56397e-05	2.25968	2.45252	2.21105	-8.46872	8.97101	1.16172	0.0461702	0.430382	0.0226856	1.15807	0.147478	17.744
1700001C19Rik	0.927928	0.0720721	2.55529	6.26793e-05	2.54245e-05	1.81899	1.89393	1.52213	-1.81233	6.71613	0.528449	0.0254266	0.323804	0.0241181	0.481996	0.0495304	17.7012
Acsm3	0.938939	0.0610611	2.73288	0.000102772	4.24263e-05	2.67112	2.61568	2.37761	-3.03477	9.20823	0.861319	0.0657842	0.449718	0.0539249	0.797714	0.121712	17.5069
Gulo	0.968769	0.0312312	3.43461	0.000479344	8.15311e-05	3.3767	3.24466	2.78959	-5.23964	11.2832	1.83828	0.182091	0.558794	0.108635	1.75977	0.339873	17.4836
Lonp2	0.926126	0.0738739	2.52865	0.00103546	0.000425588	1.49357	1.5414	1.1864	-1.72521	7.67378	10.7455	0.416082	0.952355	0.28085	9.77565	0.836013	17.4645
Rnf125	0.924525	0.0754755	2.50547	0.000453707	0.000172813	1.91658	2.0394	1.47474	-2.27421	6.26078	2.83134	0.156003	0.670922	0.123456	2.97104	0.326776	17.4255
Azgp1	0.954555	0.0454454	3.04473	0.00129579	0.000312237	4.28339	3.70346	3.26781	-4.68807	19.182	4.99537	0.853928	0.885096	0.218675	4.53371	1.11603	17.4007
Fn1	0.968969	0.031031	3.44124	0.000831106	0.000273887	2.59772	2.46751	2.08115	-3.0973	13.579	6.31187	0.396606	0.807568	0.20687	5.35301	0.80522	17.2693
C4bp	0.968969	0.031031	3.44124	0.000754868	0.000177951	3.50343	3.13709	2.31085	-2.40118	9.72899	3.53317	0.347309	0.815894	0.178386	3.25308	0.661517	17.2285
Cfhr1	0.965165	0.0348348	3.32168	0.000222664	6.59735e-05	3.01858	2.50225	2.16919	-2.51846	9.37387	1.39578	0.110122	0.611805	0.0868445	1.36479	0.239548	17.1979
Shmt1	0.945546	0.0544545	2.8544	0.000337399	0.000135016	2.74284	2.74964	2.18038	-3.12811	8.56903	2.64382	0.203303	0.756129	0.134089	2.37974	0.380026	17.1757
Ston2	0.91952	0.0804805	2.43584	7.34389e-05	3.24695e-05	1.65713	1.84608	1.67467	-4.60816	7.00319	0.77787	0.0243661	0.405773	0.0195727	0.761121	0.0735145	17.1568
Cyp4a14	0.963764	0.0362362	3.28079	0.000232511	5.45417e-05	2.8736	2.53574	2.16484	-2.25942	9.34386	0.891942	0.0817206	0.303913	0.0566108	1.00092	0.168358	17.0841
Pbld2	0.970571	0.0294294	3.49589	0.000284935	0.000144164	2.56299	2.68904	2.24747	-3.56737	7.86222	2.29078	0.187614	0.740402	0.120563	2.23181	0.335307	17.0593
Proz	0.965365	0.0346346	3.32765	0.000259461	7.04684e-05	3.03348	2.74194	1.98701	-2.29071	8.65609	1.4982	0.129654	0.635859	0.096748	1.42952	0.254362	17.0482
Mcm10	0.951351	0.0486486	2.97326	0.000104837	5.01688e-05	2.18504	2.42503	1.74607	-2.72977	6.45758	0.794246	0.057575	0.457859	0.048071	0.833554	0.107089	17.0078
Pex11a	0.948949	0.0510511	2.92253	0.000152673	5.53809e-05	2.58608	2.4912	2.21789	-2.45737	8.92796	1.10186	0.0888831	0.501156	0.0688971	1.00368	0.152922	16.9734
Cutal	0.924124	0.0758759	2.49975	7.09481e-05	2.30512e-05	2.91358	2.67311	2.19141	-2.08665	8.84534	0.427422	0.0372584	0.302248	0.0335946	0.427086	0.073584	16.9106
Uck2	0.940541	0.0594595	2.76116	2.99938e-05	1.61059e-05	2.16835	2.48995	2.09053	-3.56991	8.93846	0.279212	0.0136499	0.202609	0.0129337	0.256519	0.0329156	16.8984
Gsta3	0.971772	0.0282282	3.5388	0.00426547	0.00142694	5.647	5.62713	4.72025	-4.81715	24.0807	19.7248	4.44636	0.929133	0.23519	16.0239	5.41998	16.6951
Kmo	0.951151	0.0488488	2.96894	0.000244175	0.000102565	2.59859	2.66409	2.11487	-2.68392	7.45592	1.86854	0.142753	0.698492	0.106555	1.81299	0.282535	16.6749
Hook1	0.936737	0.0632633	2.6951	0.000106924	4.77675e-05	2.05252	2.22647	1.79823	-2.18852	6.10452	1.01332	0.0573408	0.52521	0.0484429	1.01877	0.125818	16.6197
Ugt3a1	0.970971	0.029029	3.51	9.39708e-05	2.08464e-05	3.48144	3.04396	2.34755	-2.71478	10.4234	0.391248	0.0421482	0.25266	0.0370381	0.386191	0.0810778	16.5828
Pcyt2	0.945546	0.0544545	2.8544	0.000931713	0.000424963	2.02034	2.27364	1.60126	-1.79796	7.74195	6.78573	0.483065	0.95735	0.254377	7.05953	0.862176	16.5426
F9	0.942342	0.0576577	2.79385	0.000145285	4.41579e-05	3.06029	2.88846	2.20333	-2.35443	8.59849	0.98344	0.0799025	0.49283	0.0677539	0.907227	0.168223	16.5042
Abhd3	0.964765	0.0352352	3.30984	9.03531e-05	2.33034e-05	2.74157	2.74106	1.50455	-1.47058	6.83823	0.597835	0.0436633	0.351466	0.0390077	0.540697	0.0902762	16.4202
Pck1	0.95976	0.0402402	3.17182	0.000828187	0.000479486	1.99255	2.13779	2.5592	-6.56761	9.16202	7.4364	0.490889	0.807105	0.205493	7.46997	0.912119	16.3184
Msra	0.957357	0.0426426	3.11132	0.000763938	0.000404293	1.88269	2.15024	1.62717	-2.00988	9.53068	6.90332	0.412088	0.928578	0.224983	6.42598	0.744115	16.2584
Prkcz	0.94975	0.0502503	2.93918	8.4074e-05	4.28722e-05	2.15648	2.53028	1.94363	-3.15159	7.27585	0.720233	0.0440628	0.407346	0.0382915	0.675966	0.0899101	16.2129
Afm	0.973373	0.0266266	3.59886	0.00029113	7.74723e-05	3.18447	2.86191	2.26469	-3.20597	9.92788	1.52882	0.151747	0.616523	0.106417	1.54035	0.307363	15.9589
Cyp4a12b	0.958759	0.0412412	3.1462	9.52173e-05	2.01051e-05	3.19117	2.88923	2.63242	-3.76566	11.1494	0.465075	0.0517899	0.26996	0.0425201	0.457566	0.092041	15.8644
Ugt2b1	0.973373	0.0266266	3.59886	0.000410208	0.00010138	3.23114	2.80671	2.17114	-2.76814	9.61151	2.43297	0.218358	0.65575	0.145921	2.07719	0.424299	15.8184
Masp2	0.928929	0.0710711	2.57035	0.000457374	0.000145814	3.15352	2.93539	2.30946	-2.43699	9.43092	2.60551	0.275451	0.771394	0.161871	2.4497	0.491761	15.7092
Igf1	0.947748	0.0522523	2.89801	0.00142296	0.000466548	3.43459	3.28247	2.68507	-2.77087	12.6345	7.20326	0.965276	0.870108	0.261567	6.70293	1.47449	15.6134
H2-Q10	0.96997	0.03003	3.47507	0.00210131	0.000388568	4.69205	4.34061	3.60583	-3.34918	21.7373	4.50116	1.31008	0.881118	0.210576	4.64958	1.3994	15.5895
Pdzk1	0.942342	0.0576577	2.79385	8.37955e-05	2.56575e-05	3.14886	3.22138	2.22038	-2.42993	8.70155	0.493848	0.048071	0.315663	0.0413631	0.423242	0.086305	15.4421
Mat1a	0.958358	0.0416416	3.13612	0.00150334	0.000638949	3.24848	3.25461	2.66787	-3.30687	14	9.00065	1.02563	0.872421	0.27355	7.86395	1.65953	15.3934
Macrod1	0.914715	0.0852853	2.37261	0.000208006	0.000104006	1.73742	1.97634	1.41957	-1.46	5.63568	1.88251	0.101321	0.653529	0.0830154	1.70495	0.194084	15.2625
Dsg2	0.971572	0.0284284	3.53152	0.00019042	9.2503e-05	2.7191	2.60854	2.13031	-6.20592	9.16501	1.81164	0.171623	0.675271	0.0602609	1.71973	0.306507	15.2561
Mal2	0.938539	0.0614615	2.72591	0.000101199	4.30771e-05	2.61423	2.73831	2.29985	-4.07425	8.49507	0.879822	0.0701643	0.437506	0.0575199	0.765402	0.131566	15.2086
Dnajc22	0.914715	0.0852853	2.37261	9.55552e-05	2.84733e-05	2.97573	3.09442	2.04326	-1.79441	8.0822	0.545286	0.0595446	0.363031	0.0506329	0.50979	0.100058	15.1612
C9	0.956957	0.043043	3.10156	0.000563551	0.000186579	2.71863	2.60459	2.66227	-6.38037	10.9428	3.59034	0.356056	0.727819	0.196347	3.52835	0.633947	15.131
Gjb1	0.957958	0.042042	3.12613	0.000523561	0.000135088	3.22121	2.90568	2.13345	-2.56792	9.42416	2.56083	0.289032	0.788972	0.171182	2.44981	0.522875	15.0922
F7	0.971572	0.0284284	3.53152	0.00015537	4.45313e-05	3.04018	2.67749	2.11831	-2.68353	9.46327	0.809418	0.0830567	0.458322	0.0665556	0.825106	0.166211	15.0921
Tmprss6	0.954755	0.0452452	3.04936	0.000264026	7.5441e-05	2.99941	2.77525	2.0325	-2.12663	8.62744	1.42363	0.14205	0.603849	0.106486	1.35756	0.271853	14.9783
Lurap1l	0.925325	0.0746747	2.517	0.00023642	0.000126182	2.31578	2.69828	2.13024	-5.1199	7.39042	2.79573	0.213344	0.755204	0.0888968	2.59388	0.402362	14.929
Rnf128	0.964164	0.0358358	3.29231	0.000112085	3.82713e-05	2.69938	2.60023	1.87877	-4.7666	8.36648	0.79332	0.0688283	0.43362	0.0526439	0.776219	0.141288	14.8301
Sema4a	0.936737	0.0632633	2.6951	9.1414e-05	3.25272e-05	1.93082	1.97287	1.32852	-2.05669	5.67902	0.565825	0.0376441	0.376631	0.0352612	0.589135	0.0768865	14.7948
B630019A10Rik	0.955355	0.0446446	3.06335	0.000336286	0.000178058	1.98331	2.11938	1.78004	-2.26472	6.94574	2.69544	0.170425	0.780646	0.119199	2.5793	0.346241	14.7746
Plekha7	0.940741	0.0592593	2.76475	0.000121088	4.84382e-05	1.52567	1.70182	2.26761	-6.84002	8.92953	1.58784	0.0391868	0.561199	0.0254542	1.44209	0.150236	14.6447
Apol7a	0.921922	0.0780781	2.46875	0.00019218	6.53868e-05	2.86597	2.77625	2.19802	-3.04663	9.44045	1.1013	0.123993	0.55315	0.0905773	1.14208	0.22357	14.6404
0610005C13Rik	0.973574	0.0264264	3.60661	0.000514405	0.00025798	2.84033	2.90656	2.45666	-3.49333	8.70415	4.08669	0.398645	0.855121	0.188579	3.69868	0.72197	14.5511
Gm4952	0.955756	0.0442442	3.07278	0.000174318	7.70872e-05	2.85596	2.75095	2.45106	-3.82045	9.32148	1.16496	0.126679	0.477658	0.0879189	1.05924	0.209066	14.4698
Ak4	0.947347	0.0526527	2.88995	7.69907e-05	4.07809e-05	1.56885	1.70359	2.27442	-6.65476	8.21211	0.847164	0.0413631	0.430197	0.0363494	0.811909	0.0881351	14.4524
Ahsg	0.976176	0.0238238	3.71296	0.00531903	0.000707999	5.49384	5.05904	3.69207	-4.22414	16.7077	8.71505	2.79188	0.878712	0.208303	7.54326	2.8698	14.4405
Atp13a3	0.945345	0.0546547	2.85052	0.000331112	0.000166387	1.82408	1.90239	2.03448	-7.49553	10.9588	3.72347	0.19103	0.847905	0.0917205	3.59124	0.457922	14.3053
Sox5	0.955355	0.0446446	3.06335	0.00114004	0.000406509	2.30473	2.4958	2.36188	-5.35706	8.48754	14.5506	0.541563	0.957628	0.083222	13.4965	2.18348	14.2459
Adhfe1	0.95996	0.04004	3.17701	0.0001796	7.49884e-05	2.59979	2.60386	2.16465	-2.85349	8.67817	1.23989	0.125081	0.575631	0.090109	1.19721	0.218983	14.2134
Akr1c20	0.958959	0.041041	3.15128	0.00043489	0.000157135	3.0976	2.98071	2.56435	-3.88519	10.2734	2.53909	0.307186	0.724396	0.162863	2.56216	0.560195	14.1675
Acss2	0.935536	0.0644645	2.675	0.000536764	0.000182177	1.99794	2.06434	1.31282	-2.74473	5.28905	3.41419	0.233082	0.789157	0.16391	3.36767	0.475665	14.1452
Pemt	0.94955	0.0504505	2.935	0.000768465	0.000200603	3.34606	3.31276	2.13194	-2.37023	9.30454	4.0334	0.481068	0.841151	0.213895	3.58415	0.859342	13.9557
Hfe2	0.925325	0.0746747	2.517	8.02805e-05	2.57516e-05	3.07288	3.01279	2.30643	-2.35579	9.50338	0.376538	0.0435669	0.275419	0.039476	0.391962	0.0864749	13.9283
Cd1d1	0.967568	0.0324324	3.39563	0.000351157	9.54044e-05	2.44629	2.47245	1.37324	-1.63311	6.34742	1.73874	0.172546	0.676011	0.126748	1.81801	0.319832	13.9054
Nr0b2	0.944144	0.0558559	2.8275	0.000127675	5.02693e-05	3.01327	2.97962	2.44929	-3.20995	9.1902	0.68517	0.0861421	0.354982	0.065495	0.763995	0.165671	13.8957
Gpc4	0.955355	0.0446446	3.06335	0.000305548	0.000144238	1.6063	1.76415	1.6361	-5.91264	7.63239	3.88297	0.138593	0.786752	0.0718585	3.52184	0.407948	13.8673
Akr1c14	0.951552	0.0484484	2.97759	0.000343352	0.000159209	2.52713	2.4433	2.21285	-2.97365	8.35629	2.53067	0.222022	0.746508	0.144199	2.40341	0.44175	13.7492
Abcd3	0.937337	0.0626627	2.70528	0.00114605	0.000396908	2.04321	1.94219	1.53024	-1.97211	10.7858	7.96734	0.57137	0.890092	0.336731	6.99384	1.03995	13.741
Mthfd1	0.916517	0.0834835	2.39593	0.0003573	0.000142708	1.87727	1.98602	1.36761	-1.59465	5.05456	2.7664	0.18581	0.798964	0.141238	2.66435	0.365049	13.7015
Gas2	0.948749	0.0512513	2.9184	0.000150658	7.54538e-05	1.51779	1.76965	1.95525	-5.0028	6.47858	1.47433	0.0812248	0.595707	0.0649027	1.51455	0.169633	13.5514
Tdo2	0.961962	0.038038	3.23039	0.00171709	0.000646956	4.11128	3.97055	3.33782	-3.69324	14.8401	7.11638	1.51844	0.822185	0.229515	6.20432	1.89481	13.4619
C1rl	0.957758	0.0422422	3.12117	0.000130768	3.4526e-05	2.85267	2.64967	1.79918	-2.46179	8.07322	0.720233	0.0789934	0.409104	0.063663	0.645779	0.138766	13.2755
F12	0.963964	0.036036	3.28653	0.000392351	0.000108916	3.10257	2.75246	2.09856	-2.22953	9.09234	1.87159	0.225699	0.715607	0.142422	1.83761	0.429653	13.2696
Slc4a4	0.966166	0.0338338	3.35187	0.00048046	0.000179232	2.73122	2.59344	2.17283	-5.04192	9.21133	4.4747	0.254638	0.836525	0.0630708	4.581	0.947924	13.1991
Cyp4a12a	0.956557	0.0434434	3.09188	0.000189127	5.09669e-05	2.77631	2.39912	2.41919	-3.43911	9.784	0.979739	0.112175	0.455916	0.0805636	0.972706	0.204897	13.18
Cyp2c67	0.973173	0.0268268	3.59116	0.000371961	7.63703e-05	3.45783	3.13345	2.5334	-3.29334	11.2672	1.52697	0.197422	0.531594	0.122794	1.40729	0.372609	13.0598
Keg1	0.973774	0.0262262	3.61442	0.000408704	0.000209748	2.89593	3.01824	2.58409	-4.57586	9.25681	3.21954	0.424719	0.747525	0.16767	2.95023	0.66088	12.9277
Ftcd	0.955155	0.0448448	3.05866	0.000421458	0.000245607	2.22998	2.267	2.6109	-6.2046	9.20325	2.78425	0.305836	0.751688	0.158469	2.93719	0.509132	12.8648
F13b	0.954154	0.0458458	3.03554	0.000177769	5.65373e-05	2.8296	2.43654	2.05445	-2.31486	8.71372	0.847812	0.0906599	0.487927	0.0747786	0.883381	0.196054	12.7496
Slc26a1	0.975375	0.0246246	3.67908	9.38635e-05	2.45416e-05	3.08226	2.74352	2.00248	-2.26743	9.07032	0.480248	0.0543656	0.317606	0.0470655	0.43727	0.107386	12.5509
Lrp1	0.961962	0.038038	3.23039	0.000399741	0.000182232	1.91554	2.06989	1.69883	-4.74144	7.06698	2.99029	0.211981	0.811083	0.114048	2.98116	0.455118	12.5473
Myo1b	0.932132	0.0678679	2.61991	0.000452196	0.000226988	1.96204	2.08319	1.9338	-2.85077	11.0358	3.85336	0.259225	0.843094	0.163097	3.70524	0.586164	12.4024
Grb7	0.943744	0.0562563	2.81994	0.000102044	4.65906e-05	2.6093	2.65699	2.25965	-2.92723	8.69179	0.620409	0.0757014	0.409936	0.06117	0.659458	0.139947	12.2956
Cenpv	0.936737	0.0632633	2.6951	0.000115486	4.79493e-05	2.21251	2.5912	1.77148	-2.51208	6.28952	0.802942	0.0741588	0.442409	0.0617071	0.747038	0.135436	12.2037
Dhcr24	0.967968	0.032032	3.40846	0.000389557	0.000105311	2.53512	2.4512	1.4239	-1.85737	6.80781	1.84078	0.184873	0.691368	0.135811	1.79582	0.373914	12.1756
Bmpr1a	0.946947	0.0530531	2.88195	0.000170903	8.00226e-05	1.76536	1.95025	1.94784	-5.78229	7.24834	2.11851	0.0965414	0.737626	0.0607843	2.02802	0.295308	12.1235
Cat	0.946346	0.0536537	2.87006	0.0022821	0.000818873	2.96704	3.03983	2.28535	-2.09964	12.8482	10.5158	1.59304	0.910538	0.389678	9.3554	2.29161	12.1128
Foxp4	0.938739	0.0612613	2.72939	5.55478e-05	3.14701e-05	1.60219	1.86078	2.0977	-5.36292	8.10838	0.620316	0.030399	0.373948	0.025647	0.584009	0.0774223	12.0856
Acad11	0.918318	0.0816817	2.41971	0.000389313	0.000162825	1.59738	1.70303	1.25198	-1.59069	5.39444	3.44074	0.222518	0.841058	0.167711	3.28187	0.436178	12.019
Tedc2	0.944745	0.0552553	2.83895	0.000104231	4.97662e-05	1.72687	1.90225	1.47508	-2.24646	5.26907	0.950319	0.0647236	0.465168	0.0562389	0.860216	0.12394	11.9855
AI182371	0.947748	0.0522523	2.89801	0.000616128	0.00020998	2.92847	2.795	2.25413	-2.7563	9.04322	2.97946	0.412749	0.810066	0.216113	3.03122	0.741505	11.9714
Lmo7	0.941341	0.0586587	2.77557	0.000109738	6.59477e-05	1.82991	1.81151	2.53176	-8.80694	10.2533	1.45009	0.0731119	0.597373	0.0451647	1.37483	0.210637	11.9438
Fmo5	0.951952	0.048048	2.98631	0.0012371	0.000487307	2.3687	2.59375	1.93804	-2.40877	10.3776	10.1892	0.993058	0.859099	0.340877	7.89821	1.57156	11.9044
Tpd52l1	0.956957	0.043043	3.10156	3.93677e-05	2.2022e-05	2.4925	2.35541	2.47493	-3.24727	9.77422	0.325655	0.032231	0.213988	0.0284018	0.299791	0.0634593	11.7749
Pir	0.928729	0.0712713	2.56732	9.56639e-05	4.53427e-05	1.93833	2.06338	1.85903	-2.958	7.18621	0.772134	0.0636217	0.391803	0.0528367	0.741696	0.122203	11.7644
Car5a	0.962162	0.0378378	3.23587	0.000238401	9.11946e-05	3.30318	3.43826	2.59986	-3.95689	9.5656	1.48598	0.21968	0.602646	0.130714	1.32855	0.374346	11.7229
Apoa5	0.971772	0.0282282	3.5388	0.00093449	0.000235001	3.5506	2.9824	2.65805	-4.24418	14.5754	2.90684	0.607416	0.756592	0.209529	2.94827	0.894506	11.7027
Akr1c6	0.975776	0.0242242	3.69588	0.00280239	0.000825476	4.46567	4.18219	3.7685	-4.39272	22.0644	9.69997	2.49202	0.855121	0.250203	8.60316	3.30692	11.6177
Cyp2a5	0.964565	0.0354354	3.30396	0.000445326	6.55274e-05	2.60002	2.42595	3.04506	-8.36153	11.7763	1.021	0.147009	0.359145	0.0667208	1.18097	0.264443	11.6113
Rcl1	0.930531	0.0694695	2.59487	0.000343608	0.000158393	1.65701	1.90714	1.28211	-1.90896	4.28167	2.80738	0.1957	0.78999	0.147188	2.66523	0.383479	11.5164
Retreg1	0.926927	0.0730731	2.54041	0.000114666	5.46344e-05	2.4715	2.56552	2.14869	-3.74399	8.83749	0.742067	0.0790898	0.429642	0.0558945	0.761543	0.164188	11.4634
Acox2	0.940541	0.0594595	2.76116	0.000207257	8.15503e-05	2.78405	2.46569	2.32162	-3.24732	9.25016	1.14904	0.141582	0.496438	0.102037	1.03569	0.252102	11.4375
Fam47e	0.972372	0.0276276	3.56092	6.70928e-05	3.43639e-05	2.61707	2.65719	2.52678	-4.27325	9.57343	0.544269	0.0644344	0.299288	0.0518037	0.478141	0.110266	11.3483
Pygl	0.948348	0.0516517	2.9102	0.000604615	0.000238851	2.66762	2.63313	2.17836	-3.50193	9.77169	4.36026	0.492046	0.756407	0.224735	3.47656	0.821085	11.295
Uox	0.979379	0.0206206	3.86063	0.00167445	0.00087658	3.65629	3.63506	3.49855	-5.08486	19.2254	9.82302	2.15861	0.868628	0.267792	8.52683	2.7911	11.17
Slc22a18	0.953754	0.0462462	3.02643	0.000126935	3.38761e-05	2.99058	2.72034	1.99949	-2.11665	8.28188	0.46045	0.0697924	0.299473	0.0571893	0.468165	0.126448	11.0724
Vnn3	0.950551	0.0494494	2.95609	6.37403e-05	1.90792e-05	3.06396	2.79384	2.29035	-2.67191	9.38138	0.310575	0.0455228	0.230641	0.0393934	0.289459	0.0805154	11.0152
Tat	0.96977	0.0302302	3.46822	0.000888941	0.000438705	2.43294	2.40677	2.2731	-4.12217	7.93845	5.29901	0.683668	0.836155	0.270533	5.37549	1.19035	10.9869
Cyp2c23	0.964765	0.0352352	3.30984	0.000315162	7.948e-05	3.23897	2.84294	2.19575	-2.67129	9.88868	1.15792	0.191678	0.544916	0.127009	1.17106	0.346167	10.9573
Tmem53	0.921121	0.0788789	2.45768	6.65188e-05	2.25519e-05	2.82176	2.77659	2.16381	-2.25065	9.37353	0.35748	0.0464181	0.250902	0.0407295	0.32603	0.0845485	10.8811
AI463229	0.965966	0.034034	3.34577	5.46451e-05	2.6846e-05	1.88254	2.24947	1.82297	-4.36263	7.33093	0.446295	0.0420104	0.288463	0.0352337	0.420998	0.0728425	10.8802
Aqp11	0.948949	0.0510511	2.92253	6.86681e-05	2.10824e-05	2.16854	2.29344	1.23091	-2.04809	5.31347	0.399667	0.0413493	0.269868	0.0371069	0.38126	0.0762557	10.8422
Nudt7	0.974174	0.0258258	3.63021	0.00134103	0.000722626	2.97265	3.19327	2.66059	-3.81229	13.6564	8.35128	1.43234	0.918401	0.290643	8.10474	2.2228	10.8388
Itih3	0.958559	0.0414414	3.14115	0.000605217	0.000193743	2.56906	2.2979	1.95747	-2.50578	8.10052	2.35202	0.311924	0.658063	0.19267	2.51239	0.60238	10.715
Tlcd1	0.914314	0.0856857	2.36749	7.03666e-05	2.50244e-05	2.32453	2.54829	1.60153	-1.46029	6.39382	0.362846	0.0456054	0.276159	0.0405366	0.38161	0.0834214	10.6335
Pdzrn3	0.948949	0.0510511	2.92253	0.000187533	6.13016e-05	1.38415	1.61409	2.65899	-9.7791	8.93279	2.65094	0.066955	0.597002	0.0316387	2.5254	0.328761	10.6325
Tuft1	0.939339	0.0606607	2.73988	3.15017e-05	1.8334e-05	1.95495	2.12479	2.12508	-6.57344	8.45301	0.374225	0.0245864	0.252937	0.0172036	0.355584	0.0655164	10.6103
Lss	0.936937	0.0630631	2.69848	5.6733e-05	2.01536e-05	2.53056	2.40283	1.97072	-2.18246	8.4486	0.267647	0.0344348	0.20927	0.0308949	0.271401	0.0653889	10.5033
Osbpl1a	0.90991	0.0900901	2.31254	0.000336171	0.00017609	1.43462	1.52815	1.15218	-1.57472	4.21643	2.77408	0.182601	0.805717	0.14037	2.74844	0.375413	10.503
Lactb2	0.944144	0.0558559	2.8275	0.000655775	0.000307371	1.64206	1.82663	1.41768	-1.88091	9.60037	5.40966	0.423341	0.890647	0.258991	4.92956	0.771257	10.4954
Foxa2	0.925325	0.0746747	2.517	8.92987e-05	3.88942e-05	2.44629	2.38078	2.0831	-3.83532	7.75705	0.511611	0.0642415	0.335831	0.052272	0.534891	0.124818	10.4833
Proc	0.950951	0.049049	2.96464	0.000659201	0.000198259	3.13506	2.7839	2.34037	-2.71798	10.1259	2.84152	0.496701	0.81978	0.226484	2.81566	0.842864	10.4729
Dsp	0.942142	0.0578579	2.79017	5.84537e-05	3.39966e-05	2.34057	2.26508	2.09485	-5.50939	8.22214	0.454621	0.0610322	0.306319	0.0346965	0.470185	0.105123	10.4687
Ptprf	0.962362	0.0376376	3.24139	0.00013038	6.271e-05	2.4568	2.42196	2.01948	-5.1546	8.57248	0.889999	0.114351	0.47553	0.0619413	0.840236	0.197744	10.4392
Baat	0.959359	0.0406406	3.1615	0.000357378	0.000153165	2.89602	2.87934	2.38568	-3.83053	9.10902	2.16227	0.347681	0.725507	0.173248	2.08223	0.580261	10.3922
Sirt3	0.922723	0.0772773	2.47993	0.000305742	0.000137359	1.57229	1.77451	1.24705	-1.58597	4.84169	2.4475	0.195328	0.77528	0.146527	2.32996	0.35329	10.3693
Grtp1	0.914715	0.0852853	2.37261	5.95317e-05	2.26634e-05	2.47911	2.80636	1.88074	-1.92559	6.73598	0.318253	0.0418589	0.241928	0.0378783	0.308061	0.0739434	10.3284
Klkb1	0.962963	0.037037	3.2581	0.0001879	6.06147e-05	2.59826	2.22268	1.83658	-2.56555	7.95477	0.845869	0.106059	0.481636	0.0845994	0.890253	0.224086	10.3224
Onecut1	0.951351	0.0486486	2.97326	4.49388e-05	2.3867e-05	2.40648	2.46978	2.34854	-6.01097	8.40121	0.406421	0.0448754	0.274771	0.0362392	0.364914	0.0851774	10.3098
Sardh	0.933934	0.0660661	2.64875	0.000521497	0.0001679	2.39107	2.48175	1.48178	-1.80028	6.36102	2.63715	0.3041	0.780461	0.197876	2.54628	0.593022	10.2666
Cyp2c68	0.975175	0.0248248	3.67077	0.00058414	0.000137582	3.41565	3.07374	2.35071	-2.88053	10.3336	1.87177	0.289748	0.640947	0.168551	1.85206	0.617395	10.2463
Adh4	0.972773	0.0272272	3.57593	0.000170291	7.96599e-05	3.00796	3.01266	2.55886	-3.66259	9.56626	0.961143	0.169901	0.471551	0.102382	0.953068	0.281527	10.183
Pter	0.947748	0.0522523	2.89801	0.000365685	0.000186346	1.57921	1.77178	1.40752	-2.0468	5.05984	2.8863	0.217628	0.782311	0.156637	2.81098	0.436744	10.1641
AC135964.2	0.961361	0.0386386	3.2141	4.78471e-05	2.34078e-05	1.78392	2.16483	2.82394	-8.70516	8.84781	0.381626	0.0383466	0.23943	0.0324789	0.378745	0.0667481	10.1224
Ces2a	0.967568	0.0324324	3.39563	0.000170545	4.68609e-05	2.99514	2.52952	2.10258	-2.70021	8.97269	0.726432	0.125246	0.424831	0.0863624	0.727314	0.21691	10.0429
Pgm2	0.921522	0.0784785	2.4632	0.000300083	0.000133833	1.7297	1.84317	1.25611	-1.68048	4.51968	1.9988	0.18621	0.726987	0.135769	1.93728	0.338137	9.90993
Cyp2c37	0.965966	0.034034	3.34577	0.000465254	7.05269e-05	3.00495	2.97073	2.78359	-6.21243	12.2935	0.888981	0.139282	0.322787	0.0878087	1.00013	0.306127	9.81734
Itgb5	0.966166	0.0338338	3.35187	0.000117996	5.38808e-05	1.90659	2.12245	1.70531	-4.99685	7.05302	0.957628	0.0752744	0.494033	0.0551645	0.879444	0.172255	9.73405
BC025446	0.92973	0.0702703	2.58254	0.00018849	6.28423e-05	3.07357	2.85085	2.36945	-2.39941	9.3938	0.782496	0.121513	0.443612	0.0920924	0.721792	0.228299	9.71742
Ugt2a3	0.943343	0.0566567	2.81242	0.000254639	9.09547e-05	2.76411	2.39113	2.21725	-2.44844	8.82323	1.23369	0.17351	0.544361	0.123001	1.18069	0.336131	9.70916
Slc25a20	0.944344	0.0556557	2.83131	0.000198	7.71874e-05	1.57938	1.61877	0.944167	-1.59669	4.61975	1.26506	0.101707	0.580905	0.0911144	1.23791	0.202509	9.65463
Glyctk	0.944745	0.0552553	2.83895	0.000135155	6.20368e-05	2.34701	2.25763	2.0063	-2.71016	7.4634	0.686095	0.0945166	0.426496	0.0760871	0.712913	0.175221	9.54916
Cyp4v3	0.971171	0.0288288	3.51713	0.000280699	8.51457e-05	2.26951	2.28348	1.23282	-1.68893	5.28028	1.48617	0.181334	0.602368	0.133579	1.46214	0.351876	9.43043
Cdo1	0.968368	0.0316316	3.42145	0.00166942	0.000656442	3.73803	3.56741	3.19184	-3.57888	16.5704	5.69923	1.46721	0.818207	0.261305	5.34238	2.12265	9.40804
Slc10a1	0.964765	0.0352352	3.30984	0.000504635	0.000133139	3.22496	2.85236	2.22976	-2.74381	9.58703	2.33777	0.358824	0.633639	0.193358	1.88985	0.647915	9.40659
1300017J02Rik	0.968569	0.0314314	3.42801	0.000384741	0.000100415	3.08284	2.81357	1.95099	-2.15463	8.77441	1.56786	0.253054	0.642243	0.1538	1.44619	0.474031	9.40523
Slc25a47	0.951151	0.0488488	2.96894	0.000476221	0.000254549	2.22353	2.21772	2.13157	-3.48639	7.72147	3.18485	0.412102	0.761403	0.188827	2.99335	0.710249	9.37108
Ces1g	0.965566	0.0344344	3.33366	0.000199351	5.56599e-05	3.07835	2.50404	2.27577	-2.87882	10.2219	0.726987	0.133579	0.414099	0.0947783	0.74606	0.245711	9.34691
Sord	0.953353	0.0466466	3.01738	0.00167845	0.0006862	2.41264	2.50923	2.12062	-3.74213	11.8711	11.3143	1.51988	0.905634	0.432253	9.05174	2.33729	9.34354
Hrg	0.941542	0.0584585	2.7792	0.000583513	0.000175261	2.99	2.56419	2.21705	-2.68631	9.24085	2.30484	0.383865	0.729207	0.215755	2.25705	0.729132	9.25564
Cp	0.974174	0.0258258	3.63021	0.000816879	0.000370572	2.79936	2.55187	2.20632	-5.66856	8.74821	4.1928	0.710321	0.775095	0.186072	4.16624	1.26479	9.22116
Dlg3	0.931131	0.0688689	2.6042	3.81609e-05	1.98293e-05	1.64139	1.76925	1.81277	-4.57945	6.93527	0.302526	0.0237462	0.228513	0.0219694	0.304526	0.0545332	9.16591
Ggnbp1	0.947147	0.0528529	2.88594	8.23189e-05	5.52111e-05	1.32413	1.51423	1.43758	-2.84176	4.53894	0.656212	0.0460737	0.408363	0.0407157	0.658831	0.0958276	9.10362
Cgn	0.940741	0.0592593	2.76475	5.11144e-05	3.15862e-05	2.11669	2.06769	2.27366	-5.75214	8.85128	0.339254	0.0443245	0.248959	0.0300409	0.36232	0.0846429	9.06066
Cyp2f2	0.953554	0.0464464	3.0219	0.000587262	0.00021355	1.98826	1.88387	3.2455	-7.6713	14.8875	2.93681	0.401758	0.532519	0.169805	3.0013	0.660943	9.02854
Rbpms2	0.966366	0.0336336	3.35802	0.000101874	5.20673e-05	2.34266	2.41315	2.13864	-3.14314	7.7819	0.591359	0.0798336	0.373948	0.065371	0.590567	0.153284	9.02572
Itih2	0.945946	0.0540541	2.8622	0.000535272	0.000177849	2.75985	2.43555	2.13589	-2.36762	8.63423	2.31964	0.369706	0.728004	0.211251	2.26059	0.691968	9.01615
Klf15	0.924925	0.0750751	2.51122	0.000132781	6.15213e-05	1.82929	1.94576	1.50655	-1.8021	5.1704	0.924137	0.0955221	0.489685	0.0774783	0.848674	0.17266	8.99151
Cyp4f14	0.958158	0.0418418	3.13112	0.000289709	8.08506e-05	3.16024	2.65025	2.27535	-2.68842	9.91779	0.988436	0.188868	0.511241	0.1261	0.973399	0.342352	8.98539
Fgb	0.974575	0.0254254	3.64625	0.00316236	0.00036991	5.15271	5.0239	3.65441	-5.45267	16.8292	2.85318	1.59859	0.76353	0.157656	2.83017	1.62518	8.97318
Mettl7b	0.965766	0.0342342	3.33969	0.000731894	0.000148783	4.02374	3.34301	2.84242	-3.73817	15.2486	1.35868	0.430297	0.619021	0.163345	1.36248	0.614084	8.92755
Pank1	0.941341	0.0586587	2.77557	0.000560728	0.000270239	1.75881	1.96189	1.43239	-2.43558	6.01387	3.77954	0.393507	0.840133	0.236663	3.72681	0.74002	8.85753
Lsr	0.965566	0.0344344	3.33366	0.000187147	6.51622e-05	2.62633	2.41516	1.94455	-2.87299	8.52824	0.946526	0.142464	0.466926	0.101941	0.859533	0.255201	8.84565
Glyat	0.965966	0.034034	3.34577	0.000538145	0.00024035	3.16301	3.12291	2.64426	-4.20932	9.69445	2.87029	0.594248	0.761958	0.213041	2.64543	0.948412	8.82267
Ablim1	0.938739	0.0612613	2.72939	0.000164071	0.000101622	1.46382	1.58048	2.05368	-5.22761	7.94875	1.61606	0.0900401	0.582015	0.0584014	1.53417	0.255553	8.78782
Tmem150a	0.923724	0.0762763	2.49405	0.000338882	0.000128163	1.76222	1.81983	1.15643	-1.70826	5.38551	1.91387	0.224804	0.723009	0.171375	2.06408	0.416347	8.73639
Uroc1	0.957758	0.0422422	3.12117	0.000274944	0.000165521	1.74829	1.92846	2.57503	-7.27469	8.34562	1.88232	0.219887	0.62744	0.130866	1.98675	0.401527	8.65049
Gm27216	0.972172	0.0278278	3.5535	6.59416e-05	2.95345e-05	3.32242	3.69197	2.64365	-3.95556	9.33171	0.321769	0.0633187	0.229994	0.050564	0.306354	0.117678	8.64932
Rdh16f2	0.954955	0.045045	3.054	0.000280671	9.02069e-05	2.92616	2.82234	2.3962	-4.13139	9.62883	1.07799	0.190645	0.47664	0.123717	1.07796	0.36491	8.64404
Hgfac	0.952152	0.0478478	2.9907	0.000143326	5.64387e-05	2.43922	2.14009	2.19429	-3.69529	8.96585	0.65723	0.106293	0.405495	0.0801917	0.673933	0.190458	8.63115
Pacsin3	0.937938	0.0620621	2.71555	8.17028e-05	3.72564e-05	2.46178	2.53117	2.2015	-2.91051	8.84595	0.34277	0.0697236	0.267832	0.0578642	0.393809	0.116217	8.34187
Cpn1	0.906707	0.0932933	2.27407	0.000311863	9.97839e-05	3.22231	3.07389	2.42966	-2.5166	10.0094	1.2237	0.256388	0.560274	0.156485	1.12209	0.436786	8.27802
Adh1	0.964765	0.0352352	3.30984	0.00144279	0.000610543	3.10148	3.18293	2.48061	-3.22555	9.26786	6.66324	1.45899	0.86354	0.310313	5.89096	2.21176	8.26069
Cyp2u1	0.946547	0.0534535	2.87401	8.03186e-05	3.01877e-05	1.87535	1.96937	1.48961	-3.66025	5.6113	0.481728	0.0562251	0.302341	0.048677	0.45798	0.104265	8.23739
Ugt2b34	0.95996	0.04004	3.17701	0.000328073	9.60027e-05	2.7986	2.38981	2.00502	-2.05074	8.41939	1.2003	0.189405	0.5204	0.133745	1.15385	0.392494	8.22732
Angptl8	0.937137	0.0628629	2.70187	0.000291705	0.00010963	2.76277	2.50673	2.25638	-3.3207	8.92976	1.45749	0.268578	0.515866	0.134489	1.33775	0.451232	8.19066
Rtp3	0.949349	0.0506507	2.93082	9.23214e-05	3.90784e-05	2.39704	2.69104	1.86923	-2.61217	6.74161	0.567675	0.0818308	0.358498	0.0662525	0.514021	0.150484	8.18776
Sh2d4a	0.950551	0.0494494	2.95609	3.56374e-05	2.40846e-05	2.12385	2.35728	2.68606	-9.66233	9.82748	0.347951	0.0397791	0.232862	0.0252751	0.357997	0.0934829	8.13337
Pipox	0.956156	0.0438438	3.08229	0.000352798	0.000163563	2.82851	2.62901	2.55135	-3.73944	9.68464	1.86446	0.364182	0.698307	0.183923	1.75457	0.612223	8.10622
Fga	0.981982	0.018018	3.9982	0.00111715	0.000218327	3.99384	3.39679	2.767	-3.94773	14.2353	1.91803	0.651575	0.653252	0.183	1.92056	0.955253	8.02972
Cyp2d26	0.962162	0.0378378	3.23587	0.000664198	0.000172947	3.26088	2.79536	2.31441	-2.60375	10.2235	1.87353	0.45958	0.676473	0.202545	1.83762	0.749897	7.99079
Papss2	0.92993	0.0700701	2.58561	0.000296756	0.000160405	1.67976	1.72364	1.64958	-2.69663	6.07891	2.42483	0.185218	0.733185	0.126403	2.34789	0.49599	7.95157
Rdh7	0.959359	0.0406406	3.1615	0.000848374	0.000210217	3.74563	2.97706	3.04518	-2.87411	17.9431	1.94098	0.56462	0.715422	0.216099	1.9246	0.912536	7.89979
Plce1	0.943744	0.0562563	2.81994	0.000149502	8.31102e-05	1.82446	2.13159	2.48644	-9.13548	10.3974	1.95966	0.112368	0.667499	0.0429608	1.93076	0.446492	7.8895
1600014C10Rik	0.925726	0.0742743	2.52281	0.000172936	6.96285e-05	1.5758	1.61388	1.11611	-2.1073	5.05761	1.05838	0.103814	0.534092	0.0927535	1.00629	0.201048	7.88719
Serpina6	0.98038	0.0196196	3.91141	0.00018364	3.75216e-05	3.43084	2.91577	2.32956	-2.83014	10.1697	0.453696	0.0959078	0.289481	0.0677814	0.429519	0.188561	7.81504
Ggact	0.962563	0.0374374	3.24693	0.000168269	9.14484e-05	2.00667	2.32362	1.81248	-2.52699	6.11832	1.16422	0.146665	0.546674	0.10723	1.07048	0.275212	7.80524
Hnf1b	0.955155	0.0448448	3.05866	5.57636e-05	4.32438e-05	2.39281	2.51095	2.58713	-7.4026	9.44365	0.537793	0.057148	0.335461	0.0269418	0.525789	0.161891	7.77138
Ephx2	0.958759	0.0412412	3.1462	0.000841404	0.000359752	2.93242	2.86595	2.41591	-3.63589	9.63448	4.30826	0.967535	0.846609	0.277145	3.90074	1.47387	7.76092
Fasn	0.927127	0.0728729	2.54337	0.000351439	0.000152401	2.04885	1.99842	1.68505	-2.83652	6.76886	2.18836	0.259638	0.596447	0.157808	1.91985	0.508164	7.74059
Cyp2d10	0.976577	0.0234234	3.73032	0.000714122	0.000154525	3.78992	3.02545	2.65766	-3.04306	14.6866	1.26644	0.370821	0.566195	0.158097	1.19525	0.587161	7.71488
Cyp2c50	0.970771	0.0292292	3.50292	0.000741942	0.000137564	3.38251	3.25885	2.65432	-4.45864	10.5863	1.29485	0.312833	0.511703	0.154103	1.32018	0.583069	7.65863
Alcam	0.956757	0.0432432	3.09671	0.000537713	0.000301465	1.69706	1.97313	2.26288	-7.92563	8.30639	6.78832	0.474814	0.874549	0.0892963	6.67428	1.50548	7.52364
Sec14l2	0.962362	0.0376376	3.24139	0.000449776	0.000205117	2.77219	2.77919	2.36134	-3.37306	8.9678	2.18466	0.419953	0.718753	0.204047	1.98036	0.73861	7.43276
Fbp1	0.97978	0.0202202	3.88064	0.00159093	0.000851814	3.54597	3.60716	3.48964	-5.67445	20.0983	7.47831	2.39044	0.884726	0.276938	6.59066	3.17126	7.36941
Bhmt2	0.969369	0.0306306	3.45464	0.000372063	0.000189795	2.6646	2.62191	2.38444	-3.75373	8.56921	1.91165	0.397639	0.70284	0.191251	1.85732	0.675987	7.32119
Mpp6	0.965966	0.034034	3.34577	0.000342981	0.000221399	1.90966	2.29086	1.99246	-3.30694	6.73378	2.83421	0.34932	0.755759	0.182353	2.56893	0.679354	7.22124
Tmem38b	0.902503	0.0974975	2.22534	0.000130357	5.19099e-05	2.0143	2.18671	1.47396	-1.41424	5.62351	0.663614	0.0967618	0.405588	0.0806463	0.635297	0.177298	7.21767
Pafah2	0.922923	0.0770771	2.48274	0.000145064	7.14042e-05	1.53823	1.67103	1.2692	-2.17545	4.54188	0.889629	0.0907839	0.480803	0.0769824	0.841634	0.179861	7.19792
Serpinf2	0.967968	0.032032	3.40846	0.000378373	0.000104449	2.91333	2.60052	2.01269	-2.29899	8.50294	1.00601	0.250065	0.521047	0.152036	1.07281	0.443811	7.04234
Cyp4a10	0.970771	0.0292292	3.50292	0.000345535	6.40709e-05	3.29749	2.94108	2.33274	-2.78616	10.7224	0.664909	0.193234	0.308724	0.111279	0.696296	0.327482	7.01116
Ahcy	0.922723	0.0772773	2.47993	0.000348155	0.000127772	2.67148	2.62203	2.14188	-2.37092	8.24376	1.25035	0.268853	0.562032	0.154998	1.17434	0.45172	6.94508
Nipsnap1	0.962162	0.0378378	3.23587	0.000396899	0.000216737	2.64488	2.69065	2.44676	-3.70376	9.24554	1.95272	0.42757	0.710797	0.19946	1.89533	0.722248	6.94072
Nadk2	0.942943	0.0570571	2.80495	0.000334539	0.000174322	1.38696	1.56251	1.19612	-2.06499	4.05026	2.37922	0.23322	0.766491	0.176003	2.33183	0.468833	6.89828
C3	0.981782	0.0182182	3.98695	0.00146786	0.000386979	3.82663	3.53447	2.52312	-5.59079	13.1937	2.61828	1.34497	0.750208	0.20176	2.62865	1.4785	6.80342
Gpr39	0.95015	0.0498498	2.9476	8.17001e-05	4.10118e-05	1.70126	1.92432	1.81343	-6.94603	7.56011	0.849477	0.0503988	0.38579	0.0239391	0.829857	0.209072	6.7527
Itih4	0.973173	0.0268268	3.59116	0.00052112	0.000153441	3.18412	2.80555	2.18969	-3.24508	13.5202	1.19687	0.306415	0.553335	0.158317	1.16806	0.55206	6.73701
Upb1	0.966567	0.0334334	3.36419	0.000568101	0.000251078	2.85512	2.83321	2.41164	-3.37752	9.01359	2.29679	0.625446	0.761865	0.230796	2.37713	1.00841	6.73042
Dio1	0.937137	0.0628629	2.70187	0.000129294	3.74912e-05	3.07926	2.65328	2.36924	-2.90193	10.3183	0.421501	0.0994477	0.28134	0.0777675	0.387597	0.177443	6.72617
Nlrp12	0.967167	0.0328328	3.38294	9.89116e-05	4.31164e-05	2.96684	3.07537	2.4674	-3.30382	8.83527	0.458322	0.111514	0.296697	0.0766243	0.433435	0.192257	6.68863
Car3	0.967568	0.0324324	3.39563	0.00296921	0.00107408	4.50201	4.87509	3.63383	-3.83674	18.7248	8.05875	3.97124	0.774632	0.224694	7.12678	4.82	6.65661
Serpina10	0.956557	0.0434434	3.09188	0.000216738	5.88891e-05	3.10114	2.68571	2.21507	-2.65851	9.63956	0.633361	0.151265	0.391618	0.108621	0.588142	0.274674	6.64026
Kyat3	0.951151	0.0488488	2.96894	0.00051119	0.000263506	1.52231	1.60049	1.54807	-2.70912	9.03084	4.0704	0.504773	0.721528	0.2699	3.64358	0.838928	6.61161
F2	0.973774	0.0262262	3.61442	0.00089919	0.000196374	3.48136	2.95227	2.35504	-2.6266	13.367	1.63392	0.577967	0.651587	0.196444	1.53754	0.815383	6.5647
Amy1	0.923323	0.0766767	2.48838	0.000240294	9.37337e-05	2.42906	1.78259	2.26855	-2.4842	9.13955	0.998057	0.161885	0.49468	0.112919	0.907116	0.33584	6.56096
Rnf149	0.923323	0.0766767	2.48838	0.00016833	6.07859e-05	2.0235	2.05018	1.33699	-1.51645	5.69316	0.724674	0.11015	0.433898	0.0901365	0.693091	0.215231	6.51611
F10	0.964565	0.0354354	3.30396	0.000549868	0.000152553	3.0654	2.76339	2.15633	-2.76382	8.86944	1.65186	0.423465	0.646313	0.209584	1.53185	0.722988	6.49489
Pctp	0.950951	0.049049	2.96464	9.7993e-05	4.09819e-05	2.0542	2.21617	1.64912	-2.65213	5.8985	0.401147	0.0653435	0.275974	0.0560874	0.396219	0.126271	6.44576
Cpb2	0.941942	0.0580581	2.7865	0.000573103	0.000173529	3.13722	2.89075	2.37265	-2.99955	9.74098	1.96364	0.478341	0.667962	0.226209	1.76618	0.862966	6.42078
Nek6	0.936537	0.0634635	2.69172	9.79312e-05	5.51156e-05	1.30872	1.54752	1.28278	-1.98339	4.7512	0.779258	0.0730568	0.422981	0.0645859	0.694031	0.141757	6.40739
Agmat	0.964965	0.035035	3.31574	0.000279382	0.000128771	2.90061	3.00656	2.43613	-3.83196	9.06803	1.34878	0.32085	0.563974	0.165452	1.19807	0.542776	6.40254
Pecr	0.973574	0.0264264	3.60661	0.000519154	0.000290406	2.69849	2.75344	2.48289	-4.31906	9.10727	2.55648	0.644688	0.780646	0.230038	2.51822	1.07176	6.34041
B4galnt1	0.931932	0.0680681	2.61675	7.33483e-05	3.36085e-05	1.93733	1.92543	1.74681	-2.8654	6.8358	0.274401	0.0524373	0.218152	0.0448616	0.286732	0.0879762	6.31414
Comt	0.93994	0.0600601	2.75047	0.00174242	0.000567203	2.82408	2.46089	2.71169	-2.11227	16.2139	4.74031	1.34577	0.868721	0.357006	4.29487	1.92362	6.30532
Gpt	0.933534	0.0664665	2.64228	0.00019173	7.98657e-05	2.03156	1.95545	1.57928	-2.30254	5.85817	0.753539	0.140838	0.437321	0.105026	0.780068	0.252549	6.27503
Serping1	0.966967	0.033033	3.37666	0.00074416	0.000337485	2.79495	2.58471	2.16763	-5.11683	9.1791	2.48247	0.71437	0.806643	0.251622	2.65998	1.18651	6.26587
Aldh8a1	0.944745	0.0552553	2.83895	0.000365661	0.000153195	2.52347	2.53147	2.04701	-2.86373	7.4501	1.56222	0.3514	0.647423	0.186595	1.46418	0.590413	6.25804
Ttpa	0.961762	0.0382382	3.22493	0.0004402	0.000218537	2.0366	2.12283	1.7824	-2.57748	6.14202	2.45083	0.414719	0.745675	0.220879	2.2957	0.747527	6.25454
Acaa1b	0.962563	0.0374374	3.24693	0.00144268	0.00059043	3.09327	3.06841	2.63191	-4.15398	9.8138	5.063	1.7492	0.857526	0.295051	4.98856	2.50166	6.16829
Mocos	0.92012	0.0798799	2.44398	8.46134e-05	3.70386e-05	1.53947	1.63949	1.10868	-1.60305	4.08348	0.485151	0.0618449	0.322602	0.0558257	0.458171	0.115749	6.09368
Srd5a1	0.939139	0.0608609	2.73637	0.000132916	4.78306e-05	2.27986	2.50193	1.67372	-2.22279	6.20474	0.573781	0.119709	0.327597	0.0893238	0.526049	0.196853	6.09246
Nat8f2	0.94955	0.0504505	2.935	0.000442989	0.000139016	2.83117	2.68246	2.12446	-2.6011	9.09033	1.47803	0.358549	0.598853	0.199529	1.39538	0.651281	6.06584
C4b	0.948749	0.0512513	2.9184	0.000469351	0.000214806	2.08153	1.94011	1.71487	-5.33183	7.36455	1.8987	0.361069	0.696457	0.195893	2.02328	0.697502	6.038
Oplah	0.934735	0.0652653	2.6618	8.56866e-05	4.16278e-05	1.52163	1.64604	1.29941	-3.10203	4.97778	0.416135	0.0595722	0.300583	0.0530296	0.442081	0.111833	6.01507
Arg1	0.971171	0.0288288	3.51713	0.00121667	0.000727888	2.71698	3.04882	3.39825	-9.14809	14.9747	6.82274	1.93149	0.809973	0.278798	6.07447	2.78167	5.9332
Paox	0.932132	0.0678679	2.61991	0.000154603	6.87447e-05	1.70785	1.91225	1.32728	-2.12493	4.83743	0.826718	0.122423	0.45055	0.10088	0.77301	0.223601	5.9042
Itih1	0.965966	0.034034	3.34577	0.000292823	9.55505e-05	2.62479	2.26734	1.85149	-2.32874	8.10906	0.860857	0.190479	0.469424	0.13391	0.886404	0.396033	5.87481
Serpind1	0.976977	0.023023	3.74797	0.000270579	7.42311e-05	3.10295	2.67392	2.16381	-2.74717	9.46799	0.754279	0.208165	0.420853	0.130949	0.696289	0.368004	5.871
Haao	0.970571	0.0294294	3.49589	0.000497193	0.000239073	3.01597	3.08197	2.53319	-4.0253	9.42062	2.0779	0.558656	0.725044	0.215204	1.9272	0.990667	5.86714
Serpina3m	0.955756	0.0442442	3.07278	0.000266773	7.4738e-05	3.04465	2.69023	2.18661	-2.69291	9.31995	0.739014	0.183234	0.398279	0.118235	0.674179	0.350161	5.862
Hsd17b13	0.951552	0.0484484	2.97759	0.00030465	0.00010329	1.87446	1.89198	3.02767	-8.20984	10.2711	1.29004	0.287778	0.473032	0.134654	1.39716	0.44889	5.83423
Sc5d	0.966166	0.0338338	3.35187	0.000736801	0.000242878	1.9578	2.00086	1.02828	-1.88042	4.88775	2.69757	0.487955	0.786474	0.28731	2.76796	0.930478	5.824
Sdc4	0.95015	0.0498498	2.9476	0.000624619	0.000238251	1.83681	1.90651	1.14445	-2.66268	4.78424	2.7058	0.482776	0.771487	0.279514	2.6131	0.841064	5.70679
Serpina11	0.933934	0.0660661	2.64875	0.000119411	4.02019e-05	2.91303	2.80072	2.2309	-2.71082	8.91278	0.347303	0.100632	0.256731	0.0775471	0.349625	0.1808	5.63312
Gch1	0.943343	0.0566567	2.81242	0.000440068	0.000242597	1.41398	1.52366	1.33801	-2.31131	5.89213	2.94061	0.40757	0.784069	0.25271	2.83623	0.727929	5.50927
Smlr1	0.969369	0.0306306	3.45464	0.000133204	6.16728e-05	3.00964	3.15671	2.5149	-3.91818	9.3182	0.570636	0.157243	0.358868	0.105963	0.505524	0.276758	5.49737
Echdc3	0.964965	0.035035	3.31574	0.000148402	7.85814e-05	2.48793	2.62644	2.30555	-3.9654	8.51486	0.684245	0.171871	0.394764	0.114489	0.645008	0.2934	5.46945
Hsd17b6	0.950951	0.049049	2.96464	0.000118386	5.42636e-05	1.58767	1.53269	3.21441	-8.77756	10.7853	0.561199	0.124103	0.211768	0.0704123	0.737454	0.214101	5.46861
Fgg	0.96977	0.0302302	3.46822	0.00244649	0.000318939	4.68703	4.29843	3.38214	-4.65536	15.7711	1.61726	1.38655	0.616431	0.17632	1.67383	1.44613	5.42503
Tkfc	0.955756	0.0442442	3.07278	0.000421589	0.000213494	2.05994	2.1846	1.82337	-2.69435	6.07411	2.3918	0.479511	0.58331	0.201994	2.03248	0.772705	5.41834
Selenbp2	0.977377	0.0226226	3.76592	0.00100287	0.000507793	3.22393	3.30424	2.89038	-4.274	11.7772	3.83245	1.72323	0.730687	0.206333	3.69096	2.21128	5.38122
AC169509.3	0.969169	0.0308308	3.44792	5.1856e-05	3.57352e-05	2.21737	2.43469	2.74183	-7.11169	9.30011	0.365066	0.0864726	0.231751	0.0602884	0.362218	0.150172	5.34834
Acat3	0.973574	0.0264264	3.60661	0.000293976	0.000139373	2.92767	3.04784	2.48651	-4.36118	8.88928	1.05958	0.36943	0.505042	0.175177	1.09736	0.602573	5.33165
Paqr9	0.952352	0.0476476	2.9951	0.000498903	0.000159544	2.63215	2.46232	1.92884	-2.20346	8.25306	1.51207	0.36556	0.606069	0.211691	1.4105	0.697185	5.3252
Hamp	0.962763	0.0372372	3.2525	0.00313844	0.000805917	5.17353	4.80423	4.65313	-5.74846	21.6168	5.58729	3.83839	0.692756	0.188083	4.65886	4.54124	5.30753
Otc	0.977778	0.0222222	3.78419	0.000766136	0.000472604	3.05812	3.16651	3.06079	-5.30655	14.9301	3.22685	1.26626	0.78814	0.24855	3.2591	1.90562	5.23018
Aldh1l1	0.961361	0.0386386	3.2141	0.000758562	0.000374239	2.50757	2.55404	2.20463	-3.82323	7.93561	3.08844	0.893252	0.800259	0.285795	3.03396	1.46145	5.20571
Coq8a	0.928128	0.0718719	2.55828	0.000439116	0.000143144	2.63223	2.58707	1.86842	-1.97639	7.68813	1.01998	0.314706	0.458692	0.186168	1.07775	0.555464	5.10724
Ehhadh	0.939339	0.0606607	2.73988	0.000231659	0.000103638	1.89475	1.91203	1.56754	-2.38792	5.74091	1.08437	0.193055	0.436766	0.129213	0.96764	0.361137	5.07684
Mgst1	0.974374	0.0256256	3.6382	0.00607322	0.000911881	5.77449	5.36325	4.46946	-3.97385	21.7837	5.38921	4.60918	0.735498	0.242724	4.21696	4.80384	5.06902
Aadac	0.955355	0.0446446	3.06335	0.000545727	0.000159618	3.00649	2.50863	2.249	-2.77468	9.32516	1.30632	0.473644	0.601813	0.214611	1.30007	0.786159	4.97184
Amdhd1	0.960761	0.0392392	3.19805	0.000250243	0.000146429	1.84814	2.17162	2.84901	-8.67218	8.7349	1.19983	0.293811	0.474419	0.150053	1.31927	0.491115	4.96459
Ndrg2	0.95976	0.0402402	3.17182	0.000986299	0.000512197	2.75803	2.58174	2.75503	-3.94483	14.8342	3.11481	1.1441	0.830234	0.296842	3.22337	1.79518	4.95222
Fdft1	0.943744	0.0562563	2.81994	0.000248404	9.6893e-05	1.73183	1.69486	1.22745	-2.5202	5.16669	0.869923	0.168841	0.460265	0.128276	0.880885	0.308072	4.9519
Dera	0.912913	0.0870871	2.34973	0.00017808	8.42034e-05	1.52004	1.69088	1.1686	-2.40862	4.22713	0.846424	0.140384	0.453418	0.113056	0.795499	0.24551	4.92523
Aldh1a7	0.965966	0.034034	3.34577	0.000152062	7.59874e-05	2.53596	2.39258	2.35515	-3.98371	8.32221	0.614951	0.182477	0.315848	0.118772	0.58917	0.308146	4.8487
Fah	0.946346	0.0536537	2.87006	0.000647312	0.000291048	2.52595	2.37298	2.23608	-3.10243	8.60565	2.03728	0.632374	0.748358	0.261429	2.05904	1.09486	4.75042
Cfi	0.969369	0.0306306	3.45464	0.00045248	0.000126702	2.85876	2.60024	1.98236	-2.86206	9.39287	1.07327	0.381221	0.546211	0.195645	1.0584	0.64104	4.72001
Nrn1	0.951752	0.0482482	2.98194	0.000451371	0.000152415	3.01638	2.78742	2.54273	-2.94196	10.3545	1.07522	0.37337	0.491997	0.188661	1.0358	0.665546	4.69443
Slc27a5	0.964965	0.035035	3.31574	0.000378825	0.000113771	2.80157	2.34234	2.01774	-2.37219	8.56281	0.926173	0.284362	0.512073	0.169736	0.929157	0.559183	4.65518
Igfbp2	0.963964	0.036036	3.28653	0.000406011	0.00011844	2.78201	2.55596	2.54448	-6.47176	10.0142	0.957905	0.365326	0.383384	0.181471	0.998132	0.602519	4.60868
Rbp4	0.945946	0.0540541	2.8622	0.00758071	0.00126895	5.60024	5.39077	4.34733	-3.62306	20.6723	6.4264	6.07207	0.885558	0.238482	5.71435	6.94586	4.6073
Akr1c19	0.970571	0.0294294	3.49589	0.00024203	0.000160712	1.81145	2.09669	1.89242	-3.21303	5.87704	1.3882	0.334995	0.589324	0.170686	1.40748	0.559503	4.55685
Agtr1a	0.944344	0.0556557	2.83131	0.000149539	0.000113329	2.19667	2.09423	2.42228	-5.59671	9.59784	1.26552	0.184075	0.530114	0.0790898	1.23589	0.604444	4.49145
Atp1b1	0.968969	0.031031	3.44124	9.85054e-05	7.99731e-05	2.22918	2.26861	1.99775	-7.2225	8.10468	0.606532	0.209818	0.362476	0.0596135	0.582188	0.290218	4.47181
Ambp	0.969369	0.0306306	3.45464	0.00105386	0.000317362	3.74443	2.9761	3.23436	-5.71919	16.692	1.60154	0.990386	0.639837	0.206402	1.55058	1.30805	4.43871
Hp	0.962362	0.0376376	3.24139	0.00221838	0.000313089	5.07262	4.5616	4.40927	-5.58304	22.3096	1.2756	1.69649	0.551762	0.151981	1.34225	1.54028	4.42046
Hspb8	0.946947	0.0530531	2.88195	0.000118651	5.35967e-05	2.39113	2.37435	2.13819	-3.34106	8.92802	0.473864	0.138648	0.306041	0.0989105	0.424942	0.232995	4.361
Hopx	0.973373	0.0266266	3.59886	8.8303e-05	4.78643e-05	2.64381	2.74667	2.3841	-3.70233	8.26674	0.37256	0.113056	0.243963	0.0814038	0.318335	0.193833	4.34197
Cyp1a2	0.968368	0.0316316	3.42145	0.000670856	8.91705e-05	3.20885	3.07136	2.60791	-4.40373	10.6033	0.71385	0.286332	0.332871	0.137367	0.671765	0.498314	4.32578
Gls2	0.957157	0.0428428	3.10643	0.000276597	0.000169637	1.34721	1.65302	3.26512	-10.6685	9.06854	1.61292	0.303054	0.532427	0.153469	1.72801	0.539478	4.31526
Scd1	0.950951	0.049049	2.96464	0.00210206	0.000524816	3.32549	3.19	2.90743	-6.49416	12.4998	2.66417	1.42588	0.614303	0.213138	2.40439	1.85514	4.31006
Alb	0.978178	0.0218218	3.80278	0.019997	0.00400198	5.78691	5.92271	3.99179	-5.54572	17.6667	21.1474	21.514	0.919234	0.256291	19.2747	26.0428	4.28298
Ldhd	0.946747	0.0532533	2.87797	9.94685e-05	4.56338e-05	2.04057	1.98501	1.85614	-2.78286	6.50626	0.331483	0.0938279	0.248867	0.0748475	0.349146	0.166739	4.27287
Nr1h3	0.958559	0.0414414	3.14115	0.000187069	9.90447e-05	1.82325	2.04062	1.65746	-2.3035	6.06817	0.699787	0.16391	0.425479	0.121059	0.682652	0.30168	4.12572
Aadat	0.958959	0.041041	3.15128	0.000164466	7.30415e-05	2.84967	2.74699	2.46172	-3.76703	8.96941	0.512813	0.206815	0.323989	0.124902	0.499039	0.345131	4.12047
Saa4	0.93974	0.0602603	2.74693	0.000182604	6.18474e-05	2.77896	2.49642	2.27522	-2.72129	8.4898	0.487927	0.175053	0.306596	0.117932	0.450202	0.306788	4.07804
Cpn2	0.967768	0.0322322	3.40202	0.000115046	3.79527e-05	2.60237	2.22486	1.8417	-2.33163	8.05504	0.287908	0.0836628	0.220279	0.0695858	0.27171	0.173919	4.06562
L3hypdh	0.935736	0.0642643	2.67833	7.69826e-05	4.2319e-05	1.56944	1.84726	1.49812	-2.07095	5.09848	0.413544	0.0796821	0.281802	0.0683324	0.36692	0.142171	4.05047
Echdc1	0.943544	0.0564565	2.81617	0.000186337	0.000106397	1.30656	1.56078	1.17221	-2.24264	3.67031	1.05135	0.184653	0.528356	0.139791	1.05053	0.339362	4.04458
Asgr1	0.952553	0.0474474	2.99952	0.000754773	0.000214503	3.60753	2.99701	3.21523	-2.91827	17.2533	0.975668	0.606948	0.527246	0.203758	1.00738	0.901659	4.03052
Tmem56	0.937538	0.0624625	2.70869	0.000528967	0.000421945	1.81411	1.87648	1.98591	-5.98587	6.95907	4.15173	0.643297	0.867055	0.144626	4.26721	1.95849	3.95265
Gjb2	0.957157	0.0428428	3.10643	0.000165401	5.0085e-05	2.85096	2.4131	2.10797	-2.52983	8.78272	0.348968	0.138731	0.251735	0.103373	0.351607	0.255396	3.92496
Phyh	0.96957	0.0304304	3.46141	0.00227016	0.000995111	3.4044	3.14081	3.33323	-3.68316	16.9634	4.6032	2.84179	0.859191	0.318852	4.35954	3.84081	3.8642
Ctsh	0.938539	0.0614615	2.72591	0.000388251	0.000122469	2.54655	2.68621	1.62979	-3.67097	7.42844	0.930336	0.33034	0.499399	0.18132	0.868228	0.579275	3.81681
Ephx1	0.961361	0.0386386	3.2141	0.000234547	0.000110787	1.6756	1.81954	1.28972	-2.76589	5.19912	0.933111	0.20614	0.447775	0.136734	0.855284	0.37672	3.80418
Inmt	0.966166	0.0338338	3.35187	0.000814589	0.000409335	2.75705	2.71776	2.56707	-3.66514	10.0179	2.33944	1.11055	0.703858	0.252917	2.26872	1.66461	3.75762
Pkhd1	0.955355	0.0446446	3.06335	0.000144175	0.000165395	1.87314	2.14845	2.56835	-10.5394	8.75757	1.58683	0.204033	0.621612	0.029366	1.68815	0.84742	3.7315
Gstz1	0.963163	0.0368368	3.26372	0.000681934	0.000354364	2.09392	2.19306	1.90708	-2.67262	6.41192	2.35258	0.793433	0.778055	0.28461	2.31051	1.30075	3.7194
Gpd1	0.948549	0.0514515	2.91429	0.000185558	6.68982e-05	2.74613	2.68645	2.20305	-2.58891	8.6423	0.411601	0.180053	0.266722	0.119199	0.39237	0.293208	3.67487
Tcea3	0.971371	0.0286286	3.5243	0.000231538	0.000132695	2.66925	2.85414	2.48461	-3.98528	9.05411	0.744935	0.31439	0.414562	0.158386	0.712298	0.523903	3.62911
Apol9b	0.972573	0.0274274	3.5684	0.0001643	8.10435e-05	2.67004	2.80372	2.38698	-4.13005	8.72519	0.530299	0.216264	0.325099	0.126582	0.482881	0.358295	3.59846
Hsd17b4	0.93994	0.0600601	2.75047	0.000630616	0.000308033	1.4118	1.56465	1.16106	-2.42629	5.07752	2.83292	0.656231	0.80359	0.343948	2.78846	1.10941	3.5485
Shmt2	0.933734	0.0662663	2.64551	0.00016394	7.05497e-05	1.69521	1.85193	1.20455	-1.898	5.25501	0.556666	0.162794	0.373763	0.126431	0.578887	0.276563	3.54833
Pex11g	0.921321	0.0786787	2.46044	0.000113403	4.17222e-05	1.91868	2.03927	1.27937	-1.93694	5.29478	0.31261	0.0941585	0.239985	0.0800127	0.300928	0.162899	3.54443
Reep6	0.933734	0.0662663	2.64551	0.000376814	0.000141427	2.49372	2.35978	2.07102	-2.52003	7.86858	0.93931	0.366331	0.50643	0.199529	0.918553	0.649212	3.5283
Aldob	0.983984	0.016016	4.11802	0.00294056	0.00174144	4.23939	4.24934	4.10193	-5.21619	16.7097	7.29392	5.78302	0.852253	0.248729	6.16855	7.4229	3.52301
Fetub	0.940941	0.0590591	2.76834	0.000410411	0.000133826	2.66459	2.23072	2.16939	-2.48458	8.87615	0.848737	0.329169	0.468498	0.19362	0.837462	0.634594	3.51641
Bhmt	0.973574	0.0264264	3.60661	0.00345938	0.00140549	4.6279	4.91786	3.9238	-4.23243	18.8871	5.29883	5.19879	0.698214	0.233179	4.96971	6.58133	3.49463
C8b	0.960761	0.0392392	3.19805	0.000317133	8.72672e-05	3.07436	2.69715	2.31487	-2.94822	9.59353	0.595522	0.284376	0.353039	0.164461	0.548234	0.489465	3.44349
Fgl1	0.954755	0.0452452	3.04936	0.000374523	0.000106271	3.02294	2.69514	2.11724	-2.45295	9.12256	0.708946	0.301483	0.370617	0.181334	0.651792	0.584443	3.3713
Tpmt	0.955756	0.0442442	3.07278	0.000114808	5.93146e-05	1.9303	2.26616	1.68783	-2.52673	5.51045	0.438801	0.148896	0.298825	0.104668	0.433372	0.248167	3.37086
Msmo1	0.969169	0.0308308	3.44792	0.000404161	0.000148788	1.65142	1.71917	0.967794	-2.35626	4.98585	1.16625	0.328852	0.530299	0.227283	1.22385	0.599843	3.36935
Crot	0.930531	0.0694695	2.59487	0.000802633	0.000385068	1.46753	1.59268	1.29559	-2.43057	6.04133	2.70626	0.724811	0.73189	0.366786	2.87479	1.26115	3.34525
Asgr2	0.946346	0.0536537	2.87006	0.000216595	6.98241e-05	2.90064	2.41113	2.46196	-2.99092	9.49386	0.348321	0.198592	0.265057	0.124544	0.370722	0.32196	3.33996
Mbl1	0.938138	0.0618619	2.71899	0.000395465	0.000104853	3.2394	2.87714	2.41397	-2.78477	10.4747	0.615043	0.322682	0.374318	0.182367	0.582715	0.568328	3.3214
Slc25a15	0.947548	0.0524525	2.89397	0.000267456	0.000126785	1.74724	1.89481	1.45828	-2.07681	5.28059	0.86354	0.24866	0.476085	0.174254	0.864912	0.459296	3.29027
Sdc1	0.953353	0.0466466	3.01738	0.00014763	6.67016e-05	2.35012	2.19525	2.02918	-6.57832	8.37921	0.410121	0.161609	0.283375	0.101156	0.417098	0.300862	3.25808
Nat8f1	0.944945	0.0550551	2.84279	0.000536825	0.000175273	2.56222	2.26381	1.98936	-1.92174	8.91148	1.1001	0.512789	0.53733	0.233385	1.094	0.87155	3.21618
Ccs	0.934735	0.0652653	2.6618	0.00070424	0.000361509	1.46914	1.70819	1.20881	-2.33395	4.15942	2.98538	0.738172	0.796096	0.364664	2.75424	1.27302	3.17856
Csad	0.937538	0.0624625	2.70869	0.000601106	0.00022712	1.46899	1.62676	1.54131	-4.35689	7.31099	1.8962	0.472073	0.574244	0.259886	1.72533	0.812811	3.11818
Apoh	0.965766	0.0342342	3.33969	0.00192667	0.000299433	4.68336	3.8517	3.51195	-3.88253	17.7195	0.937182	1.11503	0.503469	0.194185	0.897782	1.37277	3.06288
Hpx	0.967768	0.0322322	3.40202	0.00190143	0.000291811	4.65221	4.04041	4.02756	-6.28203	19.9116	0.942363	1.64232	0.468128	0.149089	1.01345	1.56117	3.02002
Hsd17b7	0.948949	0.0510511	2.92253	9.73751e-05	3.60052e-05	1.64916	1.72176	0.997825	-2.25479	4.32974	0.277084	0.0809631	0.21001	0.0696685	0.271593	0.148497	3.01622
G0s2	0.923123	0.0768769	2.48556	0.000338125	0.000184303	2.84366	2.9787	2.4752	-4.18232	9.74496	0.76316	0.503988	0.403553	0.172821	0.783875	0.747526	2.98193
Pxmp2	0.945345	0.0546547	2.85052	0.000445491	0.000188047	2.36906	2.46492	1.9268	-2.35546	7.29417	1.06837	0.511233	0.542141	0.233	1.05153	0.855267	2.91268
Qprt	0.975375	0.0246246	3.67908	0.000166849	8.94591e-05	2.62154	2.62911	2.44059	-4.56887	8.46973	0.496716	0.26855	0.325377	0.144199	0.469108	0.424143	2.89946
Cth	0.975375	0.0246246	3.67908	0.000585623	0.00032872	2.47947	2.49211	2.41233	-4.46684	8.33201	1.56388	0.890318	0.561939	0.266677	1.6801	1.4394	2.8941
Vtn	0.971572	0.0284284	3.53152	0.00137443	0.000252659	4.30973	3.37225	3.42372	-4.85518	16.9072	0.767601	1.02157	0.454436	0.178179	0.795007	1.19076	2.87737
Lcat	0.951952	0.048048	2.98631	0.000343304	9.79157e-05	2.63544	2.31794	2.01732	-2.15012	8.05601	0.520585	0.272324	0.349616	0.161637	0.51862	0.480478	2.84466
Cyp8b1	0.966767	0.0332332	3.37041	0.000291259	7.19186e-05	3.09511	2.56345	2.31546	-3.19939	10.1757	0.338329	0.224928	0.25118	0.135384	0.356693	0.390405	2.82784
Cideb	0.93974	0.0602603	2.74693	0.000214087	5.75351e-05	3.07133	2.83962	2.2946	-2.51143	9.55292	0.274679	0.175301	0.214543	0.115563	0.271571	0.295577	2.82188
Hebp1	0.963363	0.0366366	3.26938	0.000664218	0.000326152	2.14162	2.42991	1.8037	-2.64288	6.45878	1.76538	0.780802	0.688963	0.282214	1.71864	1.30525	2.8199
Angptl3	0.946146	0.0538539	2.86612	0.000816102	0.000260891	3.62821	3.37812	2.9521	-3.02593	14.1597	1.021	0.767937	0.475715	0.214873	0.913006	1.18277	2.80069
Cyp2a12	0.957758	0.0422422	3.12117	0.000401694	0.000123801	2.83108	2.43241	2.25219	-2.94691	9.34235	0.687205	0.406014	0.389675	0.203372	0.66502	0.681914	2.76095
Cyb5a	0.96957	0.0304304	3.46141	0.00498923	0.0016711	2.39411	2.35039	2.03418	-3.33058	10.7214	8.48006	4.75675	0.892034	0.566521	7.61547	6.62785	2.75086
Cbs	0.965566	0.0344344	3.33366	0.000318646	0.000167402	2.62757	2.50178	2.56763	-4.54543	9.23232	0.709501	0.45666	0.365714	0.198028	0.774486	0.743818	2.7359
Mrap	0.954354	0.0456456	3.04013	0.000169455	6.83824e-05	3.01165	3.14304	2.37234	-3.20724	9.56647	0.36118	0.206691	0.253585	0.129337	0.31894	0.359549	2.6715
Ak2	0.957357	0.0426426	3.11132	0.000540404	0.000324378	1.31127	1.54952	1.30964	-2.62677	6.47869	2.55185	0.714288	0.761125	0.34775	2.37329	1.169	2.66213
Stard10	0.976777	0.0232232	3.7391	0.00132993	0.000799288	2.80391	2.68074	2.88804	-3.87262	13.7878	2.87621	1.96865	0.813304	0.304321	2.75679	2.92351	2.64402
Ttr	0.955956	0.044044	3.07752	0.0156656	0.002648	7.34915	7.75669	5.28845	-3.9574	23.0421	7.22916	13.4993	0.766676	0.218055	6.08146	16.9636	2.63468
Nsdhl	0.914915	0.0850851	2.37518	0.000137751	5.79901e-05	1.54816	1.67028	1.10221	-1.41619	4.07103	0.391248	0.132946	0.265427	0.106734	0.388012	0.229065	2.62242
Amacr	0.93994	0.0600601	2.75047	0.000283004	0.000121741	1.7758	2.05517	1.344	-2.32105	4.8047	0.7639	0.299624	0.443612	0.191705	0.748686	0.511369	2.59991
Asl	0.963363	0.0366366	3.26938	0.000678172	0.000406947	1.95479	2.27744	2.2409	-5.52374	10.4378	2.5513	1.10114	0.665834	0.30669	2.29318	1.74043	2.57562
C130074G19Rik	0.937337	0.0626627	2.70528	0.000126083	6.73031e-05	1.58899	1.75635	1.47965	-2.31077	5.49596	0.413729	0.128883	0.294292	0.106541	0.401126	0.248035	2.56974
Bnip3	0.957758	0.0422422	3.12117	0.000302952	0.000181624	1.39025	1.63125	1.39735	-2.78975	4.20493	1.13942	0.376221	0.55167	0.213689	1.13096	0.644111	2.44107
Cxcl12	0.933333	0.0666667	2.63906	0.000299396	0.0003981	1.72215	1.93686	2.04434	-6.67041	6.86054	2.09372	0.773419	0.697289	0.145935	1.92799	1.3884	2.39144
Mbl2	0.952553	0.0474474	2.99952	0.000721803	0.000192796	3.26599	2.70798	2.71895	-3.97718	11.245	0.660376	0.616025	0.403645	0.221113	0.670473	0.934521	2.34318
Aldh7a1	0.953554	0.0464464	3.0219	0.000515034	0.000288992	1.54296	1.80247	1.45251	-2.40324	5.61751	1.84189	0.740017	0.687575	0.310313	1.78834	1.17987	2.33869
Sult1d1	0.967768	0.0322322	3.40202	0.000181084	8.97348e-05	2.65803	2.59496	2.44781	-3.97243	8.67568	0.417522	0.24906	0.27033	0.143593	0.388994	0.447067	2.31276
Hsd11b1	0.949349	0.0506507	2.93082	0.000494906	0.000240061	2.43612	2.32677	2.44797	-4.66072	9.32444	1.01018	0.587086	0.471274	0.225424	0.919869	0.981514	2.28312
Gnmt	0.985586	0.0144144	4.22501	0.00168542	0.00129251	3.37307	3.24181	3.63015	-4.73039	20.6176	3.64058	3.59444	0.78962	0.301318	3.46821	5.15433	2.26965
Decr1	0.945546	0.0544545	2.8544	0.000335932	0.000188771	1.27639	1.51287	1.15075	-2.4967	3.90666	1.41095	0.443493	0.597835	0.271511	1.3081	0.773784	2.15777
Acat2	0.941742	0.0582583	2.78285	0.00011842	5.79033e-05	1.74188	2.00596	1.474	-2.01645	5.19896	0.312055	0.148111	0.236562	0.108786	0.305992	0.251438	2.11981
Selenbp1	0.945145	0.0548549	2.84665	0.000389993	0.000212527	2.29488	2.38832	2.24827	-3.85264	8.75624	0.895365	0.66444	0.481173	0.233055	0.903669	0.99356	2.08725
Thrsp	0.976977	0.023023	3.74797	0.0011048	0.000695496	2.15064	2.53488	2.10874	-3.74344	8.75453	3.52466	2.09813	0.645758	0.351249	2.94805	3.0411	2.08484
Apoa1	0.965766	0.0342342	3.33969	0.0108795	0.00148362	5.37178	5.39616	4.10282	-3.75496	16.7238	3.07651	8.00486	0.785642	0.227752	3.29172	8.65911	2.04205
Dap	0.955956	0.044044	3.07752	0.000557139	0.000315036	1.40844	1.67411	1.28735	-1.93756	4.22917	1.95439	0.708461	0.679896	0.362282	1.75065	1.25168	1.96989
Bphl	0.956757	0.0432432	3.09671	0.000384965	0.000189123	1.99432	2.24213	1.75441	-2.88428	6.16809	0.929041	0.531728	0.487094	0.24063	0.852741	0.879834	1.93291
Gstt1	0.942543	0.0574575	2.79754	0.00044939	0.000197335	2.57747	2.39915	2.50459	-2.91949	9.94833	0.729485	0.519318	0.392821	0.230424	0.655471	0.888128	1.90227
Scp2	0.975976	0.024024	3.70438	0.00405875	0.00197662	3.30684	3.43556	2.81189	-3.51306	12.226	5.05745	6.19989	0.84883	0.471495	4.64881	8.36442	1.83789
Serpinf1	0.966767	0.0332332	3.37041	0.000441665	0.000126712	2.95257	2.48701	2.21143	-2.69083	9.67055	0.44574	0.41246	0.308262	0.200769	0.441353	0.709158	1.83757
Acaa2	0.956757	0.0432432	3.09671	0.00145524	0.000779563	2.177	2.15312	2.44753	-3.74376	13.1071	2.84679	2.28571	0.792858	0.43863	2.6571	3.2173	1.79794
Pnpla7	0.948148	0.0518519	2.90612	0.000450434	0.000332875	1.5179	1.83683	1.82912	-3.85551	5.46195	1.36507	0.679054	0.618836	0.264308	1.42051	1.23713	1.74291
Aspdh	0.975776	0.0242242	3.69588	0.000162855	8.75332e-05	2.66711	2.68041	2.45578	-4.14329	8.46708	0.308909	0.262159	0.233972	0.147946	0.294216	0.450936	1.74017
Mup3	0.969369	0.0306306	3.45464	0.0108104	0.00217219	5.60115	5.86377	4.39597	-5.08367	18.5573	5.22102	13.2833	0.687298	0.237572	4.44361	14.4845	1.71834
Gcdh	0.963764	0.0362362	3.28079	0.000505439	0.00026273	1.97984	2.18987	1.85303	-2.96802	7.37068	1.04783	0.762689	0.545101	0.275933	1.0479	1.22686	1.69104
Khk	0.940541	0.0594595	2.76116	0.000738526	0.000328748	1.71472	1.79422	1.61869	-3.43782	9.54031	1.55454	0.852261	0.534925	0.385174	1.35675	1.37853	1.68763
Rgn	0.970771	0.0292292	3.50292	0.00179321	0.000487579	3.60523	3.30511	3.56031	-6.89407	18.1931	1.14062	1.69828	0.485244	0.22322	1.17062	2.51349	1.67909
Cyp51	0.954154	0.0458458	3.03554	0.000201236	6.58948e-05	1.90917	1.92122	1.1567	-1.31759	5.26907	0.265057	0.17486	0.202516	0.127849	0.271121	0.311103	1.66381
Fmo2	0.964765	0.0352352	3.30984	5.538e-05	0.000104774	1.84506	2.13775	2.71565	-9.71896	9.95745	0.629105	0.351455	0.281617	0.0481123	0.539885	0.599141	1.66258
Serpina1c	0.954755	0.0452452	3.04936	0.00883045	0.00190355	4.75932	4.30428	4.37833	-3.44774	18.3088	3.15376	7.77448	0.770284	0.281649	3.10087	8.9388	1.65101
Mpc2	0.933734	0.0662663	2.64551	0.00122317	0.000603405	1.7436	1.86767	1.64186	-2.99309	9.68721	2.44065	1.58065	0.731983	0.516839	2.25821	2.44398	1.61107
Efna5	0.932733	0.0672673	2.62944	0.000120642	0.000133001	1.39559	1.67762	2.49083	-9.10362	8.55199	1.36544	0.24574	0.526598	0.0583601	1.31371	1.14332	1.60358
Arhgap24	0.94975	0.0502503	2.93918	0.000215078	0.000177214	1.29017	1.593	2.79027	-10.1815	9.18451	1.79147	0.34359	0.441761	0.0715142	1.88238	1.52601	1.59146
Serpina1a	0.953353	0.0466466	3.01738	0.00460479	0.000921243	5.17552	4.70792	4.86029	-4.59569	21.9357	1.3301	3.99664	0.5995	0.22625	1.32025	4.40499	1.55119
Cmbl	0.962162	0.0378378	3.23587	0.000426923	0.000204301	1.95403	2.22529	1.70427	-2.88449	5.59864	0.82052	0.585612	0.443612	0.256994	0.764214	0.964372	1.54847
Apof	0.951151	0.0488488	2.96894	0.000631977	0.00014723	3.45572	2.59367	3.13193	-3.38039	15.8933	0.275696	0.46385	0.214728	0.17205	0.283984	0.647054	1.51667
Gnpnat1	0.94995	0.0500501	2.94339	0.000173377	0.000107359	1.21833	1.53867	1.20589	-2.28732	3.53239	0.562864	0.258151	0.376168	0.177752	0.568731	0.458992	1.50962
Serpina1b	0.951151	0.0488488	2.96894	0.0050982	0.00119047	4.47257	4.30632	4.11911	-3.89264	17.9598	1.77287	4.55401	0.671107	0.255961	1.78331	5.31611	1.50034
Pnpo	0.958158	0.0418418	3.13112	0.000164023	8.41897e-05	1.6483	1.91873	1.49584	-2.60886	4.70882	0.316496	0.219363	0.244703	0.147381	0.33006	0.36819	1.4776
Ass1	0.977978	0.022022	3.79344	0.00216088	0.00145909	3.46427	3.42085	4.26869	-9.49058	20.8701	2.84078	5.27348	0.709039	0.281911	2.90895	6.83773	1.47379
Hagh	0.964364	0.0356356	3.29812	0.000656077	0.000363349	1.89895	2.16519	1.86751	-3.93659	9.36267	1.36886	1.03472	0.607642	0.359444	1.28758	1.67054	1.46363
Serpina1e	0.951351	0.0486486	2.97326	0.00793903	0.00212291	5.16809	5.23387	4.93113	-5.15813	19.0607	3.37228	9.71916	0.685725	0.20019	3.14487	11.1463	1.45815
Agt	0.966767	0.0332332	3.37041	0.00037228	0.000108482	2.87227	2.27264	2.1945	-2.51338	9.49774	0.300028	0.335533	0.22287	0.183042	0.308559	0.617189	1.43597
1810008I18Rik	0.973574	0.0264264	3.60661	0.000248691	0.000144774	2.69888	2.95643	2.55006	-4.7024	9.18693	0.421223	0.428796	0.276066	0.184433	0.405687	0.7648	1.43162
Rnase4	0.942543	0.0574575	2.79754	0.000839856	0.000304745	1.61114	1.67582	1.57058	-5.18347	6.40735	1.21177	0.794686	0.518179	0.398507	1.19832	1.38503	1.39395
Creg1	0.949149	0.0508509	2.92667	0.0006722	0.00022058	2.02701	2.01313	1.27275	-1.5865	7.63903	0.697752	0.602636	0.402998	0.297847	0.648148	0.948688	1.38486
Ebpl	0.91972	0.0802803	2.43854	0.000362658	0.000164283	1.83921	2.03629	1.44421	-1.8937	5.16571	0.548247	0.422446	0.335091	0.234735	0.525447	0.765544	1.26238
Agpat2	0.918719	0.0812813	2.42506	0.000401693	0.000143352	2.22218	1.9915	1.86383	-1.79114	7.12181	0.44648	0.444939	0.301601	0.217463	0.408178	0.728548	1.24501
Mup11	0.970571	0.0294294	3.49589	0.0015193	0.000146093	3.87507	3.48006	3.21493	-4.67484	14.9926	0.440744	1.20825	0.223795	0.129557	0.397311	1.26224	1.21974
Atf5	0.962763	0.0372372	3.2525	0.000380565	0.000201755	1.67571	1.90227	1.63626	-3.33088	5.33703	0.590619	0.491577	0.294477	0.253344	0.60425	0.863407	1.17274
C8g	0.953754	0.0462462	3.02643	0.000734774	0.000204603	3.6015	2.99405	3.05855	-3.76591	16.5352	0.281155	0.681809	0.219354	0.201457	0.2829	0.9299	1.09567
Rida	0.973774	0.0262262	3.61442	0.00122755	0.00105339	2.27118	2.41936	2.97758	-5.3505	17.1818	2.00879	2.99714	0.715422	0.342681	2.16506	4.55825	1.07876
Mup20	0.964164	0.0358358	3.29231	0.00599169	0.00148532	4.95435	4.03454	4.8316	-6.01894	22.2335	2.44972	12.088	0.558424	0.176072	2.51304	11.7485	1.05975
Akr1c13	0.957558	0.0424424	3.11624	0.000158237	8.37995e-05	1.58419	1.82604	1.44133	-2.36009	4.77881	0.260616	0.235947	0.20668	0.151582	0.262054	0.393238	1.0557
Apoc1	0.959359	0.0406406	3.1615	0.0105592	0.00315095	5.40101	5.54796	4.81089	-3.5674	23.729	3.43001	12.5462	0.788972	0.259652	3.25672	16.6918	1.05378
Prdx6	0.964965	0.035035	3.31574	0.00108045	0.000571486	1.79352	2.03864	1.73496	-3.36723	8.05065	1.64909	1.78779	0.65871	0.456619	1.59403	2.80558	1.01901
Krt18	0.936136	0.0638639	2.68501	0.000311829	0.000195871	2.77627	2.84499	2.50884	-4.6971	9.17162	0.332223	0.721367	0.232214	0.196526	0.361843	0.986852	1.01796
Sephs2	0.956957	0.043043	3.10156	0.000801721	0.000430271	1.95657	1.9988	2.152	-4.50354	8.60786	0.891572	1.23782	0.516884	0.328591	0.968903	1.95686	0.96876
Phlda1	0.934134	0.0658659	2.652	0.000364022	0.000203819	1.55004	1.76228	1.503	-3.23529	6.02969	0.555185	0.554166	0.348876	0.248165	0.588746	0.949473	0.961146
Fxyd1	0.924925	0.0750751	2.51122	0.000555685	0.000247606	3.00625	2.91305	2.602	-3.50572	10.1486	0.37219	0.748722	0.279304	0.254156	0.379656	1.21698	0.937849
Tuba4a	0.953954	0.046046	3.03097	0.000251444	0.00012235	2.15087	2.22482	1.99566	-2.95103	6.5869	0.253677	0.395945	0.207975	0.196802	0.284675	0.653533	0.936904
Mdh1	0.940941	0.0590591	2.76834	0.000991576	0.000494357	1.95248	1.84955	2.37541	-4.69825	13.0878	0.906097	1.3884	0.491442	0.394857	0.890517	1.89587	0.917108
Ppa1	0.973574	0.0264264	3.60661	0.000414426	0.000239863	1.89705	2.15419	1.84058	-3.24761	8.59582	0.636507	0.768777	0.366824	0.2745	0.600006	1.24115	0.917089
Grhpr	0.958959	0.041041	3.15128	0.000409338	0.000205829	1.97778	2.09096	1.92107	-2.70997	8.07366	0.470811	0.671327	0.327412	0.250851	0.464619	1.02365	0.897683
Wfdc21	0.968569	0.0314314	3.42801	0.000806858	0.000423496	3.07944	2.49799	3.78159	-7.45608	17.2879	0.561662	1.5095	0.335924	0.217848	0.530913	1.95426	0.836589
Apoa2	0.950751	0.0492492	2.96036	0.0183268	0.0035283	6.50668	7.12003	5.12152	-4.26459	21.2877	3.3214	18.094	0.601998	0.221526	2.97769	23.81	0.813727
Apoc3	0.940941	0.0590591	2.76834	0.00596322	0.00171566	4.62682	4.48908	4.77672	-4.25541	17.9284	1.5587	7.17763	0.622259	0.260671	1.65107	9.48741	0.805195
Dhrs4	0.953954	0.046046	3.03097	0.000300797	0.000183543	1.29556	1.55135	1.41161	-2.75358	6.64309	0.58368	0.545778	0.365066	0.266511	0.539676	0.869081	0.804507
Lap3	0.963363	0.0366366	3.26938	0.000449867	0.000230031	1.7016	1.92291	1.61252	-2.5894	7.42223	0.534647	0.781697	0.354242	0.29585	0.518327	1.218	0.724125
Nit2	0.948549	0.0514515	2.91429	0.000359256	0.000197406	1.40114	1.65798	1.38907	-2.67895	4.56049	0.460357	0.562113	0.326672	0.279803	0.456356	0.95249	0.671313
Hes6	0.961762	0.0382382	3.22493	0.000180319	0.000113861	1.18617	1.54049	1.27002	-3.30437	4.15324	0.343695	0.346194	0.240633	0.207325	0.328312	0.58315	0.667814
Tst	0.954755	0.0452452	3.04936	0.000631789	0.000286986	2.20117	2.1657	2.26555	-4.16237	12.0137	0.440651	0.902921	0.308447	0.290106	0.436613	1.47926	0.64969
Cisd1	0.924725	0.0752753	2.50834	0.000568883	0.000294195	1.52907	1.64679	1.55086	-3.58086	9.27917	0.570728	0.867688	0.382459	0.389485	0.585023	1.42735	0.626717
Msrb1	0.961161	0.0388388	3.20872	0.000938057	0.000499024	1.79227	1.99258	1.9023	-3.90472	9.29567	0.818762	1.4395	0.456379	0.397901	0.790958	2.34515	0.604485
Eci1	0.945946	0.0540541	2.8622	0.000375165	0.000189609	1.43269	1.68774	1.30634	-2.66833	4.75646	0.436026	0.606121	0.296697	0.296428	0.390063	0.978826	0.57093
Fdx1	0.950951	0.049049	2.96464	0.000570715	0.000318785	1.3228	1.5601	1.2903	-2.74038	4.53532	0.67416	0.92131	0.40346	0.387997	0.665128	1.56437	0.562422
Akr7a5	0.944545	0.0554555	2.83512	0.000359441	0.000198709	1.30037	1.5556	1.33152	-2.98493	4.25154	0.405125	0.57783	0.29827	0.287214	0.410463	0.956225	0.558187
Acadvl	0.923724	0.0762763	2.49405	0.000311623	0.000154629	1.35989	1.5736	1.15693	-2.30503	4.42243	0.278287	0.445228	0.218429	0.261277	0.285519	0.75359	0.515234
Fabp1	0.96957	0.0304304	3.46141	0.0152089	0.00863685	5.6138	6.38637	5.49404	-5.32293	24.4665	3.41669	27.727	0.816264	0.248688	3.44613	39.2101	0.493391
Pcbd1	0.962763	0.0372372	3.2525	0.000557277	0.000317051	2.63407	2.42816	2.80599	-3.94081	10.0105	0.337497	1.07607	0.25118	0.260658	0.31159	1.748	0.469536
Gstm1	0.932533	0.0674675	2.62626	0.0025234	0.000936593	2.02515	1.66403	2.44484	-3.8166	13.4945	0.799149	2.7308	0.437876	0.453644	0.854363	3.74616	0.461863
Gpx1	0.936737	0.0632633	2.6951	0.00292169	0.0016886	2.38839	2.19921	3.23699	-6.11118	12.4572	1.19956	5.0569	0.580812	0.465104	1.36119	7.18012	0.452785
Adh5	0.958759	0.0412412	3.1462	0.000675248	0.000389286	1.47956	1.67624	1.59546	-3.70463	8.30184	0.615506	1.3338	0.399482	0.436977	0.612759	2.00711	0.4517
Qdpr	0.963163	0.0368368	3.26372	0.000543081	0.000354253	1.36608	1.58363	1.68049	-3.85812	8.68559	0.540661	1.06694	0.364419	0.400642	0.553001	1.73349	0.435794
Pmvk	0.955155	0.0448448	3.05866	0.000297053	0.000186487	1.39464	1.70925	1.53014	-3.60674	6.93542	0.264964	0.513381	0.202794	0.253151	0.267402	0.905546	0.411829
Ttc36	0.953754	0.0462462	3.02643	0.00137341	0.000798701	3.10632	2.57735	3.95347	-4.70769	19.5817	0.423906	2.69817	0.298733	0.274046	0.437925	3.88543	0.350112
Dbi	0.959159	0.0408408	3.15637	0.00411457	0.00201818	2.86308	2.59253	3.41788	-4.55505	14.4581	0.95624	6.48324	0.50569	0.457625	1.00672	8.82759	0.326514
Clu	0.961562	0.0384384	3.2195	0.00100166	0.00104059	2.25287	2.24844	1.99866	-9.24302	9.92329	0.575816	3.43694	0.370617	0.275217	0.569057	4.03238	0.31793
Hist1h2bc	0.962563	0.0374374	3.24693	0.000684908	0.000410833	1.56998	1.76759	1.8036	-3.86352	9.75187	0.288648	1.244	0.206402	0.387942	0.261171	2.11511	0.193859
Apoe	0.970971	0.029029	3.51	0.0283195	0.00813242	2.54105	2.26648	1.81808	-2.28984	16.3538	2.72708	28.0438	0.532519	0.793956	2.34779	40.0006	0.149144

## Sheet: Mouse Hepatocyte scRNA DEGs
	proba_de	proba_not_de	bayes_factor	scale1	scale2	lfc_mean	lfc_median	lfc_std	lfc_min	lfc_max	raw_mean1	raw_mean2	non_zeros_proportion1	non_zeros_proportion2	raw_normalized_mean1	raw_normalized_mean2	score
Fabp1	0.980981	0.019019	3.94311	0.0391022	0.0024855	7.94185	8.70404	4.97646	-4.99435	22.4051	132.965	0.657886	0.990384	0.174796	187.468	0.835722	1781.51
Apoa2	0.967968	0.032032	3.40846	0.0153724	0.0030266	7.01649	7.59185	4.84125	-5.62156	20.8928	86.6201	0.63507	0.960409	0.118658	113.882	0.637996	1252.43
Chchd10	0.973574	0.0264264	3.60661	0.0035126	0.000359064	6.02792	5.61724	4.64489	-9.08893	24.1424	15.3614	0.12277	0.83739	0.0717537	19.2471	0.153655	755.068
Mup20	0.977377	0.0226226	3.76592	0.0064358	0.000956785	5.94694	5.30337	4.47086	-5.13619	22.6207	57.8519	0.464387	0.722992	0.115862	55.8923	0.546112	608.645
Apoc1	0.976777	0.0232232	3.7391	0.0135951	0.0017559	6.62576	6.78956	4.33537	-6.74532	21.8687	59.1093	0.828848	0.959745	0.188889	78.5381	0.91863	566.468
Serpina3k	0.978579	0.0214214	3.82171	0.00346661	0.00103367	4.09527	5.07289	4.7734	-17.705	21.4219	23.0633	0.104126	0.731216	0.0579678	23.0693	0.170195	555.098
Serpina1e	0.974575	0.0254254	3.64625	0.00936909	0.00129476	6.17295	6.50437	4.46512	-3.82187	20.8932	46.4404	0.611684	0.779561	0.149142	52.8783	0.671324	486.225
Apoc3	0.976577	0.0234234	3.73032	0.00728144	0.00101964	5.87896	5.92864	4.16565	-3.62978	19.2475	34.0211	0.365091	0.922939	0.171723	44.3486	0.5548	469.941
Mup3	0.978178	0.0218218	3.80278	0.00964979	0.00173694	6.06319	6.24379	4.07028	-9.50985	18.9337	63.3652	0.956111	0.878175	0.167347	68.6869	0.935044	445.393
Ttr	0.966366	0.0336336	3.35802	0.0112102	0.00261171	7.2048	7.68995	5.1986	-12.1889	23.2994	63.1379	1.55347	0.911798	0.151747	79.8262	1.36993	419.824
Trf	0.975375	0.0246246	3.67908	0.00329319	0.000778275	4.51014	5.27633	4.34299	-12.2059	19.8755	19.0813	0.231798	0.739969	0.0737001	19.3083	0.265754	327.683
Serpina1a	0.977978	0.022022	3.79344	0.00387609	0.000755073	5.60227	5.18817	4.47485	-6.7598	23.1656	18.8549	0.295971	0.800915	0.158479	20.3798	0.391768	291.431
Apoc4	0.965966	0.034034	3.34577	0.00184146	0.000354146	4.74372	4.97896	3.79042	-8.95467	16.0978	10.0699	0.108091	0.755687	0.0728366	10.6875	0.207409	244.438
Apoa1	0.969369	0.0306306	3.45464	0.00640153	0.00178656	4.72793	4.78185	3.99698	-7.07641	17.4073	37.9843	0.609518	0.802838	0.189094	40.4929	0.785106	243.85
Serpina1c	0.976777	0.0232232	3.7391	0.00793611	0.00148158	5.35045	5.1979	3.91597	-4.32142	18.9815	36.3524	0.737089	0.883082	0.226222	41.1239	0.912853	241.037
Ttc36	0.981381	0.0186186	3.9648	0.00304047	0.000333339	4.99869	4.41409	3.55631	-8.78657	20.5193	12.3616	0.205924	0.888653	0.142322	17.3844	0.361188	240.593
Ass1	0.98959	0.0104104	4.55448	0.00626798	0.000409388	6.07728	5.93281	3.44739	-4.87697	22.0299	24.6243	0.618402	0.85576	0.222842	31.3343	0.810441	234.968
Serpina1b	0.978979	0.021021	3.84099	0.00491187	0.000850027	5.14111	5.067	3.66708	-5.20458	19.2146	21.403	0.395911	0.856025	0.189211	24.3705	0.552421	226.805
Hpd	0.971772	0.0282282	3.5388	0.00200078	0.000349603	4.00521	4.29959	3.81373	-9.1124	14.5599	9.19517	0.11478	0.839114	0.0844565	12.1465	0.233514	208.336
Bhmt	0.980981	0.019019	3.94311	0.00604133	0.000601928	6.04232	6.14013	3.54103	-5.76044	19.5387	24.6898	0.913407	0.861861	0.168006	30.9615	0.946288	197.698
Aldob	0.989389	0.0106106	4.53523	0.00732804	0.000554804	6.31989	6.30575	3.57056	-3.25001	18.4119	27.3068	1.27225	0.898932	0.200714	34.7231	1.19999	182.874
Urah	0.984785	0.0152152	4.17013	0.00148893	0.000168146	4.34536	4.09977	2.62429	-4.25437	11.4605	6.18085	0.135824	0.90384	0.108516	9.92157	0.256244	168.249
Serpina1d	0.977578	0.0224224	3.77502	0.00182438	0.000379918	4.16268	4.93992	4.035	-10.5106	16.5163	9.32535	0.126604	0.721467	0.0839151	9.67961	0.24329	165.617
A2ml1	0.978178	0.0218218	3.80278	0.000144714	1.79795e-05	3.87341	3.51358	2.60385	-2.01416	11.1525	0.663572	0.0133468	0.330725	0.0124394	1.01837	0.0264361	149.212
Rbp4	0.961762	0.0382382	3.22493	0.00528156	0.00128385	5.34749	5.33669	4.22497	-8.68969	18.6126	28.6352	1.14898	0.84747	0.206451	32.2643	1.16388	148.24
Hamp	0.975776	0.0242242	3.69588	0.00342255	0.000548836	6.11617	5.73232	4.23565	-4.81298	22.038	18.1952	0.946832	0.70701	0.1534	21.2166	0.879989	147.461
Gnmt	0.991992	0.00800801	4.81927	0.00531743	0.000386379	5.4403	5.19854	3.1921	-9.34107	22.2825	16.6065	0.730298	0.909875	0.244267	23.1799	0.909795	138.609
Orm1	0.979379	0.0206206	3.86063	0.001094	0.000226837	4.85658	4.38272	3.8498	-5.91496	18.262	6.31494	0.128185	0.663307	0.0895201	6.44806	0.226495	138.261
Serpina12	0.983383	0.0166166	4.0806	0.000751812	6.35243e-05	3.99214	3.6768	2.49159	-3.11566	11.0029	3.25506	0.0737293	0.656012	0.0649193	5.14412	0.155446	132.111
Ddt	0.976376	0.0236236	3.7216	0.00241358	0.000342078	4.1074	3.8479	3.00291	-10.9963	19.9338	9.37449	0.236437	0.827707	0.172074	13.0721	0.409823	131.013
Alb	0.976777	0.0232232	3.7391	0.0150359	0.00386815	5.31376	5.23295	4.32829	-9.06047	17.7393	97.1523	4.76451	0.86259	0.227364	117.074	4.88393	127.377
Wfdc21	0.984585	0.0154154	4.15685	0.00151234	0.000212733	4.84308	4.38422	3.26006	-6.347	17.0966	6.79143	0.193968	0.717621	0.126238	8.33371	0.321319	125.61
Hamp2	0.965766	0.0342342	3.33969	0.000495165	6.85319e-05	3.54311	3.31279	2.55169	-2.74537	10.4704	1.73592	0.0430844	0.2406	0.031362	2.63453	0.077266	120.809
Rida	0.988188	0.0118118	4.42677	0.00408757	0.00034756	4.52102	4.35619	2.56146	-6.23229	18.5173	13.3286	0.560887	0.907686	0.276961	19.8096	0.814081	110.013
Pcbd1	0.97958	0.0204204	3.87059	0.00110715	0.000160518	4.20372	3.89328	2.50285	-4.2768	11.4082	4.60853	0.179713	0.88169	0.122111	7.35417	0.283633	108.996
Fabp2	0.981181	0.0188188	3.9539	0.000451437	6.59648e-05	3.81763	3.46267	2.45612	-2.94886	10.3441	2.09437	0.0607631	0.694078	0.0550263	3.20967	0.118618	103.301
Mgst1	0.971572	0.0284284	3.53152	0.00350525	0.00110696	4.91365	4.53873	4.53808	-12.8317	21.4095	20.7772	1.16467	0.759069	0.206729	21.3106	1.06837	98.0114
Dbi	0.98038	0.0196196	3.91141	0.00737567	0.00101305	4.40866	3.97304	3.1079	-5.43451	15.6579	26.287	1.23873	0.923072	0.362515	35.8612	1.62478	97.3052
Scp2	0.98018	0.0198198	3.90105	0.00780171	0.000882617	4.67835	4.50557	2.46354	-3.59211	14.2351	27.0887	1.40951	0.923868	0.431356	35.7982	1.7227	97.2173
Gpx1	0.977177	0.0228228	3.75691	0.00641854	0.000742731	4.21257	3.88657	2.79548	-5.14665	14.5636	21.4218	0.83539	0.892035	0.389194	29.4697	1.34089	92.5828
Car3	0.978779	0.0212212	3.8313	0.00435765	0.000577516	5.40689	5.54537	3.32655	-7.0572	18.4586	18.7375	1.35927	0.807348	0.183109	22.3789	1.31007	92.3613
Gm5096	0.974975	0.025025	3.66254	7.89952e-05	9.21794e-06	4.07877	3.81545	2.56124	-2.71352	12.3737	0.336892	0.0139175	0.207507	0.0131565	0.475621	0.0215539	90.0045
Rgn	0.968168	0.0318318	3.41494	0.00176423	0.000378628	3.61501	3.47983	3.5873	-10.783	18.0174	7.62796	0.301532	0.645467	0.171489	10.8452	0.462465	84.7751
Hp	0.967968	0.032032	3.40846	0.00125156	0.000383132	4.30504	3.79617	4.21675	-8.94537	20.5829	7.90676	0.259458	0.550899	0.12719	6.79216	0.349987	83.5474
Hpx	0.961562	0.0384384	3.2195	0.00111143	0.000340361	3.67259	3.10938	3.95258	-10.4884	19.8307	7.63121	0.209993	0.5127	0.119316	6.86669	0.303734	83.0284
Csrp3	0.973974	0.026026	3.62229	0.00010912	2.03173e-05	3.63254	3.51681	2.43209	-2.8126	10.3346	0.469925	0.0183226	0.309437	0.0174006	0.775808	0.0355935	79.1762
Gstm6	0.979379	0.0206206	3.86063	0.000143641	3.4206e-05	3.78033	3.67529	2.48596	-4.23227	10.9013	0.627959	0.0260936	0.381988	0.0241325	0.979078	0.0472216	78.3802
Cib3	0.971572	0.0284284	3.53152	0.000109738	1.02547e-05	3.76845	3.84285	2.92432	-6.38583	11.3937	0.565157	0.021191	0.204589	0.0163615	0.686328	0.0331819	77.9459
1810008I18Rik	0.984184	0.0158158	4.1308	0.000526326	6.69115e-05	4.21646	4.0283	2.2029	-1.86111	10.3016	1.85636	0.11257	0.700842	0.0849688	3.15287	0.181003	73.4462
Fth1	0.965165	0.0348348	3.32168	0.0106152	0.00163507	3.1978	3.01029	2.55184	-7.56671	14.7794	42.914	2.37573	0.914915	0.30582	65.8801	2.90652	72.4823
Ccl9	0.981982	0.018018	3.9982	0.000149829	2.08325e-05	3.34428	3.16571	1.95906	-3.35638	8.22615	0.621792	0.0232545	0.383978	0.0219373	0.946287	0.0465848	67.9331
Phyh	0.979379	0.0206206	3.86063	0.00383675	0.000517844	4.62096	4.45403	2.96886	-7.3124	16.8144	12.7112	0.942486	0.872405	0.282171	16.4674	1.13647	66.9578
Gm35986	0.984384	0.0156156	4.14374	7.51762e-05	9.87499e-06	4.13051	3.68259	2.46964	-2.09746	11.1883	0.281451	0.0266058	0.208237	0.0211617	0.50329	0.0312973	66.4225
Agxt	0.987187	0.0128128	4.34441	0.00054795	7.29233e-05	3.88164	3.53745	2.18743	-1.59974	9.92861	2.04059	0.102882	0.716294	0.0838126	3.27118	0.196208	64.7148
Sds	0.981782	0.0182182	3.98695	0.000744323	6.50387e-05	4.15546	4.30475	2.79876	-7.26118	11.3944	2.25181	0.158244	0.563963	0.0800808	3.74733	0.240905	64.6392
Angptl3	0.962963	0.037037	3.2581	0.000956396	0.000177114	4.27409	3.8843	2.7467	-4.84741	14.7935	3.3538	0.23733	0.753034	0.137375	4.8726	0.325843	63.914
Aldh1b1	0.961161	0.0388388	3.20872	9.57054e-05	1.27282e-05	3.0624	3.09072	2.67894	-6.20032	10.9763	0.438026	0.018586	0.228463	0.0172542	0.702756	0.033685	63.8897
Gstp1	0.983584	0.0164164	4.09292	0.00245993	0.000328314	3.40484	3.2883	2.23171	-4.5529	15.7259	10.9922	0.449284	0.837191	0.256677	14.8477	0.794977	63.592
Stard10	0.982783	0.0172172	4.04448	0.00301548	0.000356059	4.3956	4.20558	2.53075	-5.48286	14.8466	8.60475	0.647788	0.876716	0.258521	12.204	0.849151	63.1737
Gsta4	0.976176	0.0238238	3.71296	0.000261947	4.84777e-05	3.69498	3.57115	2.35172	-3.03616	10.9468	1.2219	0.0660315	0.523576	0.0471675	1.76942	0.104756	62.4116
Fam25c	0.977778	0.0222222	3.78419	0.000246714	5.17483e-05	3.31652	2.94153	2.2775	-3.03018	9.5169	0.926321	0.0440064	0.476093	0.0405819	1.64638	0.0907328	60.1793
Aspdh	0.986386	0.0136136	4.28298	0.000311784	4.50482e-05	4.07195	3.85926	2.14819	-1.48898	9.57405	1.12176	0.0798613	0.579813	0.066251	1.81371	0.125415	58.8873
Gsta3	0.979379	0.0206206	3.86063	0.00597331	0.000769264	6.50416	6.22622	4.52743	-9.45758	23.8091	20.6885	3.27894	0.818091	0.216329	25.0393	2.76786	58.8395
Gm11789	0.985586	0.0144144	4.22501	0.00013405	1.88567e-05	4.119	3.79808	2.3774	-2.26318	10.5033	0.474368	0.0390599	0.335765	0.0340109	0.789131	0.0565563	57.4725
Mup21	0.971772	0.0282282	3.5388	0.000431694	0.000105375	3.74148	3.17939	2.86755	-5.89617	14.7717	2.20187	0.101755	0.410969	0.0730708	2.71918	0.180042	56.5078
Mkrn2os	0.980981	0.019019	3.94311	8.42909e-05	1.21893e-05	3.90332	3.72185	2.23921	-1.74089	10.3255	0.307315	0.0243228	0.238411	0.0217324	0.500054	0.0351845	55.4753
Selenbp2	0.985385	0.0146146	4.21101	0.00206495	0.000216839	4.6929	4.66096	2.49032	-2.76851	13.1593	7.8362	0.707892	0.671464	0.186636	9.59131	0.816748	55.1101
Gm8883	0.983584	0.0164164	4.09292	8.73513e-05	1.20083e-05	4.08025	3.82464	2.25146	-1.42712	10.6014	0.267657	0.0252155	0.214139	0.0230349	0.481837	0.0358561	54.8306
Fbp1	0.987588	0.0124124	4.37657	0.00337208	0.000368678	5.18682	4.99165	3.05588	-7.89866	20.844	10.8648	1.32517	0.853173	0.245921	13.8603	1.35334	53.1211
Gsta2	0.982182	0.0178178	4.00958	0.000137333	1.75481e-05	4.31255	3.99185	2.4395	-1.89777	11.4851	0.545991	0.0464943	0.302142	0.0340695	0.764195	0.0625742	52.6675
C8g	0.96957	0.0304304	3.46141	0.000615351	0.00018958	3.70113	3.22216	2.84661	-8.67549	14.7288	2.83991	0.14219	0.621261	0.111648	3.54858	0.249675	52.6034
Leap2	0.962162	0.0378378	3.23587	0.00030575	6.71142e-05	3.56678	3.03591	2.34611	-2.20618	9.50331	1.40692	0.0748562	0.618012	0.0651681	2.11985	0.145765	51.8713
Akr1c12	0.978178	0.0218218	3.80278	0.000199464	3.23393e-05	3.68645	3.39625	2.15595	-1.90734	9.43953	0.84422	0.0514993	0.472578	0.0463918	1.22905	0.0878731	51.561
Hacl1	0.962362	0.0376376	3.24139	0.000429319	9.1441e-05	2.9688	2.98699	1.86752	-2.55889	8.61955	2.16559	0.0825248	0.701505	0.0744611	3.12917	0.180589	51.4422
Mup11	0.953153	0.0468468	3.01289	0.000522863	0.000285607	2.17113	1.92759	3.26331	-7.89241	14.2666	5.46548	0.147371	0.380529	0.0890811	5.33417	0.226844	51.0535
Zap70	0.975976	0.024024	3.70438	9.10338e-05	1.28066e-05	2.76978	2.73489	1.6665	-1.67224	9.38401	0.304728	0.0139615	0.217853	0.0133468	0.543739	0.02953	51.0002
Otc	0.987387	0.0126126	4.36036	0.00185395	0.000195092	4.80241	4.62026	2.66719	-4.70242	16.5284	5.64819	0.609416	0.832814	0.204973	8.03463	0.767192	50.2946
Tst	0.971171	0.0288288	3.51713	0.000894499	0.000197377	3.22084	3.18258	1.9885	-5.13836	12.1235	3.62425	0.229266	0.824458	0.175089	5.69964	0.382989	47.9325
Thrsp	0.986587	0.0134134	4.298	0.00251241	0.000321545	3.67342	3.77967	1.72576	-2.99529	10.5436	8.97473	0.806281	0.855295	0.286605	12.3971	0.961743	47.3511
Gcat	0.968168	0.0318318	3.41494	0.0002572	4.82841e-05	2.59589	2.93325	2.09963	-6.16281	9.69706	1.13661	0.0468162	0.582399	0.0433917	1.81898	0.100831	46.8295
Fgg	0.966967	0.033033	3.37666	0.00119377	0.000437312	3.44319	3.20866	3.43211	-9.30754	15.4914	6.3168	0.33506	0.583991	0.155976	6.09553	0.45614	46.0123
Inmt	0.977978	0.022022	3.79344	0.0014722	0.000221188	3.99497	3.86762	2.24395	-3.14054	10.5756	4.89568	0.469655	0.842032	0.194246	6.88407	0.608367	45.2058
Apoh	0.954354	0.0456456	3.04013	0.000913107	0.000399531	3.1953	2.82777	3.54817	-9.83905	16.3907	4.85072	0.262516	0.584588	0.156957	5.48954	0.389164	45.0728
Arg1	0.99019	0.00980981	4.61451	0.00288482	0.000294156	4.89217	4.76403	2.69309	-3.51497	16.4902	8.69613	1.21242	0.87466	0.23133	11.8816	1.29442	44.9054
Qprt	0.987187	0.0128128	4.34441	0.000322179	4.5806e-05	3.98338	3.76687	2.12431	-1.78237	9.5683	1.15498	0.109028	0.563499	0.0803296	1.69507	0.150793	44.7774
Mrap	0.971572	0.0284284	3.53152	0.000233974	4.41566e-05	3.8258	3.65706	2.19657	-2.0967	9.66544	0.863254	0.086242	0.498442	0.0675389	1.41054	0.121198	44.5258
Sephs2	0.978579	0.0214214	3.82171	0.00146727	0.00024147	3.30813	3.291	1.81107	-3.39114	10.1194	5.09417	0.332045	0.878374	0.237052	7.56228	0.563596	44.3882
Sult1d1	0.98018	0.0198198	3.90105	0.000311587	5.05478e-05	3.76608	3.41703	2.28962	-2.1108	9.98948	1.04523	0.100013	0.548379	0.0743147	1.73909	0.152763	42.8738
Apom	0.957758	0.0422422	3.12117	0.000395407	0.000134438	3.03936	2.43672	2.65213	-5.45951	10.7038	2.23403	0.104389	0.57842	0.0879396	2.79098	0.200012	42.4114
Fxyd1	0.948148	0.0518519	2.90612	0.000682312	0.000187042	3.63472	3.4556	2.43514	-2.54386	9.80823	2.77525	0.241955	0.793156	0.13919	4.40732	0.380496	42.1014
Ppa1	0.981982	0.018018	3.9982	0.000792091	0.000135159	3.16783	3.2733	1.53269	-2.76865	9.83632	3.09735	0.233993	0.808674	0.171225	4.76068	0.36305	41.5398
Cbs	0.981782	0.0182182	3.98695	0.000590461	9.04375e-05	3.9736	3.72049	2.26598	-1.66427	10.1231	1.84528	0.190221	0.685523	0.116975	2.87978	0.277315	41.2639
Tcea3	0.982382	0.0176176	4.02108	0.000496811	6.24993e-05	4.10848	4.08815	2.15189	-1.43184	10.1782	1.32078	0.16041	0.600968	0.101242	2.08713	0.208737	41.0802
Apol9a	0.978979	0.021021	3.84099	0.000172495	2.77197e-05	3.79771	3.80102	2.02338	-1.52863	9.46981	0.538033	0.0576751	0.341866	0.0458943	0.835323	0.0773599	41.0072
Cth	0.985586	0.0144144	4.22501	0.00122103	0.000160276	3.93785	3.73815	2.07635	-1.62244	9.81291	3.77505	0.360276	0.845746	0.185597	5.65717	0.546716	40.747
Elovl3	0.971171	0.0288288	3.51713	0.00040992	0.000111821	3.23046	3.02402	2.84373	-8.38126	13.8495	1.59029	0.104462	0.407653	0.0713585	2.15572	0.171758	40.5453
Akr1c6	0.97958	0.0204204	3.87059	0.00304617	0.000597357	4.70607	4.44705	3.67799	-10.7568	20.6356	11.3527	1.67688	0.75688	0.234081	14.4227	1.69172	40.1216
Nnmt	0.973574	0.0264264	3.60661	0.000347194	6.74115e-05	3.60094	3.18803	2.38273	-2.02316	11.1672	1.22031	0.108282	0.538696	0.0788661	2.02986	0.182572	40.0357
Tuba4a	0.973774	0.0262262	3.61442	0.000389773	7.90407e-05	3.18938	3.15973	1.73129	-1.82984	8.02106	1.55017	0.118731	0.659261	0.0965155	2.45282	0.198125	39.485
Fgb	0.96016	0.0398398	3.18223	0.00141133	0.000547754	3.47764	3.12243	3.7978	-10.8132	16.5083	7.38371	0.520408	0.527091	0.171972	7.0413	0.620582	39.4583
Nags	0.974575	0.0254254	3.64625	9.63027e-05	1.82039e-05	3.77689	3.44994	2.26701	-2.07857	10.4288	0.363618	0.0312011	0.271039	0.0289327	0.541002	0.0520109	39.2861
Alas2	0.976977	0.023023	3.74797	0.000136076	1.86762e-05	3.67905	3.57973	2.08915	-1.76211	9.45399	0.457922	0.0422795	0.289807	0.0356939	0.663649	0.0622832	39.2015
Grhpr	0.974174	0.0258258	3.63021	0.000661319	0.000128896	3.05485	3.10341	1.63771	-2.61193	9.02521	2.69043	0.194041	0.754626	0.151791	3.88242	0.304356	38.9683
Apol9b	0.981982	0.018018	3.9982	0.000288276	4.42301e-05	3.87118	3.78014	2.05898	-1.6414	9.52295	0.913854	0.111999	0.49486	0.0767148	1.42765	0.142023	38.914
Uox	0.985385	0.0146146	4.21101	0.00347136	0.000386349	5.15831	5.00275	3.06167	-8.03199	20.1775	9.80503	1.68363	0.832482	0.238223	12.1523	1.63262	38.3955
Msrb1	0.979179	0.0208208	3.85076	0.00160381	0.000301417	3.02912	3.09571	1.61734	-4.06812	10.8166	5.60322	0.422473	0.902381	0.295825	8.70576	0.69567	37.9071
Gstm7	0.958158	0.0418418	3.13112	0.000106406	2.32222e-05	3.10054	3.02326	1.90637	-1.47698	8.08829	0.395451	0.0279229	0.294184	0.0246594	0.615753	0.0505425	37.7735
Gamt	0.97958	0.0204204	3.87059	0.000835205	0.000179869	2.75602	2.84142	1.42473	-2.76988	8.90483	3.74441	0.228037	0.826713	0.18564	5.50058	0.404895	37.4411
Asgr1	0.967167	0.0328328	3.38294	0.00068102	0.000185937	3.90785	3.418	2.9567	-8.64718	15.8047	2.5576	0.234813	0.671265	0.151761	3.42144	0.362328	36.9016
Plin5	0.972372	0.0276276	3.56092	0.000100878	1.74875e-05	3.89068	3.80721	2.18207	-1.82277	9.83987	0.358976	0.0399965	0.265667	0.0349183	0.514445	0.0556142	35.9898
Vtn	0.954154	0.0458458	3.03554	0.000699091	0.000320796	2.72736	2.26105	3.5145	-10.5427	15.6812	4.36461	0.243667	0.535513	0.143024	4.69061	0.355827	35.9529
Acaa1b	0.97958	0.0204204	3.87059	0.0021491	0.000373209	3.90202	3.88217	2.37619	-4.39457	10.4026	7.72492	0.954706	0.868891	0.257394	10.4657	1.13758	35.8986
Mup17	0.94975	0.0502503	2.93918	0.000279336	0.000297033	1.95358	1.89565	3.29922	-10.0519	14.9499	2.76709	0.085759	0.292327	0.0563873	3.01753	0.165427	35.635
Cdo1	0.976777	0.0232232	3.7391	0.00250593	0.000374411	4.64417	4.40481	2.93507	-9.14848	16.7726	6.48485	1.02939	0.794947	0.231637	8.79765	1.15896	35.254
Gm27216	0.97978	0.0202202	3.88064	0.000114022	1.48413e-05	4.57232	4.55316	2.35199	-1.83492	10.79	0.279196	0.0565629	0.218449	0.041899	0.49498	0.0642627	35.2181
Gstt3	0.954955	0.045045	3.054	7.724e-05	1.99525e-05	2.3891	2.4147	2.04197	-4.25361	8.35263	0.274753	0.019669	0.203793	0.0180299	0.527227	0.0362103	34.7856
Haao	0.97978	0.0202202	3.88064	0.000870945	0.000131715	4.18879	4.01037	2.26014	-1.91379	10.1143	2.41117	0.390174	0.786856	0.169703	3.9758	0.480068	34.6905
Gstp3	0.970971	0.029029	3.51	0.000116321	2.52205e-05	2.48043	2.61625	1.37699	-1.0946	6.36411	0.455136	0.0275863	0.30254	0.0261521	0.759309	0.0543948	34.6248
Hopx	0.984184	0.0158158	4.1308	0.000175956	2.40653e-05	3.94786	3.78414	2.12083	-1.38224	9.39315	0.482326	0.0726171	0.33172	0.0518798	0.756889	0.0892751	33.4706
Acat3	0.981982	0.018018	3.9982	0.000517634	7.38435e-05	4.12831	4.02847	2.18924	-1.60372	10.4825	1.5641	0.214968	0.645069	0.123663	2.36328	0.292296	33.3784
Smlr1	0.979379	0.0206206	3.86063	0.00022405	3.44624e-05	4.10938	3.87839	2.30989	-1.80031	10.0914	0.666158	0.110331	0.423105	0.0759831	1.08715	0.134112	33.3119
Mettl26	0.956356	0.0436436	3.08707	0.000469947	0.000115846	2.33799	2.67298	2.32743	-6.75503	11.3392	1.99032	0.131595	0.742025	0.0973936	3.28812	0.23145	33.2148
Aadat	0.974174	0.0258258	3.63021	0.000258734	4.41547e-05	3.86264	3.56423	2.24612	-1.96876	10.0223	0.853306	0.112555	0.46714	0.0808711	1.31389	0.155695	32.5964
Gcdh	0.979179	0.0208208	3.85076	0.000876815	0.000157109	3.13138	3.27631	1.54426	-2.7773	8.5538	3.06274	0.30023	0.801976	0.202426	4.62554	0.448547	32.2917
Gstm1	0.964765	0.0352352	3.30984	0.00273014	0.000718761	2.76118	2.63713	2.14685	-7.07789	13.7825	10.3528	0.74325	0.809205	0.372686	13.3665	1.16574	31.6601
Mup16	0.967568	0.0324324	3.39563	6.15471e-05	1.89078e-05	3.23055	2.87619	2.23345	-2.49701	9.6386	0.367332	0.0266204	0.233172	0.0252594	0.504321	0.0519756	31.3461
Asl	0.983984	0.016016	4.11802	0.00138503	0.000213747	3.51586	3.59342	1.76857	-2.49848	11.2159	4.5131	0.5776	0.83414	0.247106	6.63134	0.748559	31.1463
Tdo2	0.973974	0.026026	3.62229	0.00244923	0.000390168	4.83509	4.78921	3.0172	-4.87786	15.158	6.81988	1.23405	0.741893	0.210197	7.95496	1.23918	31.039
Hist1h2bc	0.974775	0.0252252	3.65436	0.00118488	0.000268322	2.76717	2.76719	1.5877	-4.14978	11.0412	4.40745	0.394784	0.870615	0.252711	7.34909	0.66683	30.4967
Ahsg	0.966967	0.033033	3.37666	0.00267901	0.000939681	4.02471	3.84595	3.97445	-9.80135	16.0826	12.4299	1.60195	0.630479	0.221188	11.9404	1.60741	29.8969
Aqp8	0.96977	0.0302302	3.46822	0.000189529	6.50387e-05	2.91607	2.48123	2.38283	-3.33825	9.75293	0.89555	0.0658559	0.434445	0.0573971	1.52109	0.148584	29.8526
Nlrp12	0.976176	0.0238238	3.71296	0.000159301	2.46487e-05	4.00108	3.85611	2.24852	-1.61353	10.0142	0.474766	0.0862127	0.308906	0.0601777	0.768156	0.103321	29.7467
Lap3	0.976577	0.0234234	3.73032	0.000718	0.000148354	2.73504	2.85446	1.34683	-2.45843	8.41684	3.00199	0.252653	0.789774	0.19609	4.39164	0.406975	29.5137
Selenbp1	0.964765	0.0352352	3.30984	0.000610306	0.000142426	3.24478	3.19164	2.03332	-1.74034	9.15426	2.56993	0.280473	0.744147	0.159518	3.62172	0.399369	29.4256
Acaa2	0.971972	0.028028	3.54612	0.00245554	0.000480601	3.29575	3.17024	2.24782	-6.62739	14.4194	8.887	0.917724	0.827442	0.408863	11.4371	1.31477	28.6695
Agmat	0.976977	0.023023	3.74797	0.000456919	7.48387e-05	3.97146	3.83498	2.19072	-1.82697	9.3373	1.36269	0.253545	0.626898	0.126663	2.13238	0.295648	28.6443
AC169509.3	0.984184	0.0158158	4.1308	0.0001362	1.49314e-05	4.25297	4.011	2.33154	-1.96913	12.0959	0.364746	0.0691341	0.241196	0.0474894	0.587324	0.087246	28.6302
Mbl2	0.967968	0.032032	3.40846	0.000558315	0.000190366	3.27005	2.89744	2.5322	-5.08206	10.6287	2.42761	0.223266	0.628424	0.160103	3.27962	0.375247	28.5799
Ropn1l	0.96997	0.03003	3.47507	7.79909e-05	1.73096e-05	2.50887	2.6036	1.33098	-1.18644	5.4768	0.29372	0.0232691	0.230917	0.0220398	0.476657	0.0422595	28.2982
Mif	0.971572	0.0284284	3.53152	0.00110624	0.0002628	2.57988	2.47182	1.82491	-5.33563	12.9122	4.34943	0.361286	0.843027	0.248306	6.75133	0.620636	28.0641
Fdps	0.945946	0.0540541	2.8622	0.000715341	0.000205388	2.27384	2.56168	1.86286	-5.14859	9.58993	3.49798	0.221305	0.805358	0.161274	5.08917	0.414802	27.8976
Glyat	0.975175	0.0248248	3.67077	0.000878535	0.000139409	4.21665	3.99723	2.4041	-3.37412	10.2417	2.57006	0.518271	0.769149	0.177152	3.83359	0.580166	27.8626
Prdx6	0.975375	0.0246246	3.67908	0.00176113	0.000364865	2.84697	2.97006	1.50629	-3.6584	9.44318	6.76616	0.667237	0.916108	0.387189	10.0063	1.02491	27.7952
Cmbl	0.97958	0.0204204	3.87059	0.000648494	0.000134979	2.88054	3.08375	1.45245	-1.38921	6.14633	2.26209	0.252814	0.765502	0.174299	3.52613	0.367392	27.6466
Mup14	0.968168	0.0318318	3.41494	9.04496e-05	2.75591e-05	3.17437	2.92536	2.4517	-3.09034	9.99646	0.508721	0.0441381	0.200942	0.0373769	0.670146	0.0779786	27.2804
Cideb	0.958158	0.0418418	3.13112	0.000180443	5.26171e-05	3.19997	2.85869	2.24311	-2.5561	9.43653	0.683467	0.0788807	0.407786	0.066734	1.05499	0.124195	27.1825
Pecr	0.982783	0.0172172	4.04448	0.00106458	0.000148672	4.02745	3.87815	2.17475	-1.68362	10.0696	2.75907	0.480514	0.80191	0.190938	4.15808	0.619491	27.0326
Saa1	0.948949	0.0510511	2.92253	0.000200001	6.20379e-05	2.21863	1.99468	2.72091	-4.56902	11.1134	1.09324	0.0684609	0.313283	0.0537677	1.60962	0.132448	26.9626
Pnpla7	0.978779	0.0212212	3.8313	0.00113298	0.000169398	3.07153	3.2254	1.5093	-0.74735	6.65425	2.7344	0.334007	0.80191	0.201753	4.59384	0.52539	26.8565
Ndrg2	0.976777	0.0232232	3.7391	0.00173111	0.000300495	3.85953	3.72099	2.46806	-5.40601	15.4919	4.57537	0.698643	0.823994	0.264887	6.62855	0.954495	26.8027
Hebp1	0.973974	0.026026	3.62229	0.00108306	0.00019906	3.14074	3.28956	1.51488	-1.17746	6.82337	3.164	0.410634	0.852974	0.220603	4.90669	0.575889	26.7597
Hagh	0.976777	0.0232232	3.7391	0.00113466	0.000225325	3.01947	3.08104	1.63999	-4.03852	10.716	3.87977	0.459747	0.839512	0.292766	5.91093	0.674204	26.4726
Apof	0.953353	0.0466466	3.01738	0.000389612	0.000166702	2.88352	2.24908	2.94133	-7.74243	13.5639	1.81789	0.135283	0.493733	0.107813	2.22132	0.242218	26.444
Scd1	0.955155	0.0448448	3.05866	0.00172649	0.000473302	2.92823	2.73616	2.84607	-7.95939	11.7788	6.08913	0.592689	0.532263	0.206173	7.08806	0.787245	26.3647
Nrn1	0.970771	0.0292292	3.50292	0.000502988	0.000114452	3.51531	3.15318	2.41973	-2.61133	9.86372	1.4812	0.23992	0.65064	0.134697	2.44891	0.330569	26.042
Adh1	0.974775	0.0252252	3.65436	0.00220774	0.000361385	3.98988	4.0484	2.19374	-3.96577	9.88221	6.2032	1.2353	0.865376	0.275336	8.70452	1.36096	25.5187
Ociad2	0.950751	0.0492492	2.96036	8.04268e-05	1.86524e-05	3.32474	2.91761	2.22057	-1.84627	8.87096	0.306453	0.03505	0.22853	0.0312889	0.43383	0.0565865	25.4897
Atp5g1	0.981381	0.0186186	3.9648	0.00192924	0.00042047	2.84416	2.58703	2.15208	-8.04892	15.0447	7.6206	0.70239	0.825585	0.384247	10.4377	1.16829	25.4102
Pmvk	0.976577	0.0234234	3.73032	0.000530635	0.000118863	2.58553	2.69356	1.27624	-0.953921	8.14755	1.85052	0.179011	0.690828	0.1486	3.11415	0.317216	25.3825
Gltpd2	0.960761	0.0392392	3.19805	7.66108e-05	2.34937e-05	2.92826	2.36914	2.23165	-2.18992	9.51074	0.30831	0.0275131	0.237947	0.0261228	0.498107	0.0575437	25.3475
Spp2	0.964364	0.0356356	3.29812	0.000174721	7.47174e-05	2.88203	2.60582	2.43942	-3.33904	9.89963	0.886531	0.0841638	0.463028	0.0735684	1.43662	0.163881	25.2646
Upb1	0.973774	0.0262262	3.61442	0.000897764	0.000150572	3.84622	3.64731	2.18353	-1.68917	9.26655	2.63651	0.446035	0.783341	0.19287	3.87325	0.592717	25.134
Pxmp2	0.964364	0.0356356	3.29812	0.000610306	0.000128022	3.17093	3.14662	1.71308	-1.35782	7.43484	2.012	0.26818	0.738245	0.170406	3.09487	0.392087	25.0291
Tubb2a	0.951952	0.048048	2.98631	0.00037206	0.000109053	2.52156	2.66266	1.51324	-2.64939	8.77809	1.63108	0.158449	0.646794	0.108238	2.46862	0.250184	24.8807
Amdhd1	0.983183	0.0168168	4.06842	0.000543279	6.86098e-05	3.99189	3.8911	2.11065	-3.42253	11.1153	1.2473	0.22672	0.564825	0.109833	1.9073	0.309598	24.5924
Echdc3	0.980981	0.019019	3.94311	0.000274525	4.30612e-05	3.71491	3.6951	2.01158	-1.40282	9.35457	0.695404	0.13739	0.43418	0.0882762	1.10359	0.170229	24.0837
Ephx2	0.974975	0.025025	3.66254	0.00129276	0.000219505	3.8421	3.70504	2.18014	-2.11408	9.77998	4.03793	0.818428	0.834671	0.244194	5.73206	0.918085	23.9881
Bphl	0.971972	0.028028	3.54612	0.000587579	0.00012443	2.88311	3.05671	1.51073	-1.32971	6.69554	2.02732	0.264536	0.734598	0.170611	3.13248	0.378444	23.8643
Nudt7	0.981181	0.0188188	3.9539	0.00284428	0.00034436	4.33259	4.39961	2.33005	-4.98845	14.6106	6.18357	1.47833	0.855229	0.265355	9.05795	1.64488	23.8585
Atf5	0.979379	0.0206206	3.86063	0.000636356	0.000128463	2.80109	2.91449	1.30856	-0.944335	6.07653	1.78878	0.220983	0.722196	0.156386	2.97283	0.356912	23.3311
Perp	0.927327	0.0726727	2.54634	8.42282e-05	2.67427e-05	3.07068	2.67537	2.31058	-3.02519	9.68946	0.355461	0.0447967	0.264209	0.0385038	0.540926	0.0714238	23.2557
Aldh1l1	0.978378	0.0216216	3.8122	0.00127669	0.000221138	3.58044	3.46488	1.96016	-1.48571	8.79121	3.63724	0.634968	0.843557	0.244091	5.41172	0.838465	23.1093
Asgr2	0.95996	0.04004	3.17701	0.000203501	6.10435e-05	3.15071	2.62758	2.40847	-2.79864	9.83058	0.787254	0.0923739	0.442138	0.0766855	1.12009	0.153545	22.984
Gpd1	0.966366	0.0336336	3.35802	0.000221495	4.89499e-05	3.38084	3.21341	2.05838	-2.09742	8.90887	0.695272	0.102984	0.414086	0.0774612	1.01154	0.150376	22.7421
Gstt1	0.951151	0.0488488	2.96894	0.000489676	0.000165265	3.10584	2.93275	2.35207	-2.56386	10.1073	1.72823	0.285785	0.701306	0.1522	2.91222	0.404656	22.3521
Cyp2d40	0.967367	0.0326326	3.38927	0.000133426	4.57451e-05	3.02567	2.60071	2.40396	-3.08173	10.276	0.547251	0.0692365	0.332913	0.0561824	0.82501	0.112648	22.1594
Gstz1	0.977578	0.0224224	3.77502	0.00117272	0.000216264	3.1469	3.20629	1.59908	-2.23043	7.5089	3.16792	0.516076	0.826646	0.243052	4.8053	0.687113	22.0077
Qdpr	0.976376	0.0236236	3.7216	0.00100717	0.000226469	2.62936	2.60666	1.50146	-3.77339	10.2923	3.69839	0.402994	0.833013	0.299498	5.66795	0.67851	21.9645
Mbl1	0.955355	0.0446446	3.06335	0.00030123	0.000104327	3.16263	2.73733	2.41925	-2.59298	10.4726	1.21215	0.172645	0.5759	0.125887	1.90304	0.276065	21.8014
Etfb	0.961962	0.038038	3.23039	0.00138241	0.00035895	2.21211	2.314	2.21108	-5.38154	11.8404	5.92168	0.515462	0.885735	0.333582	9.05732	0.920149	21.7745
Car5a	0.972172	0.0278278	3.5535	0.00033809	5.66888e-05	4.18356	4.02479	2.40283	-1.93074	10.3957	0.926719	0.263965	0.505935	0.122565	1.45502	0.286808	21.2238
Dcxr	0.961562	0.0384384	3.2195	0.000267814	7.32376e-05	2.12251	2.29715	1.16702	-1.51019	4.93596	1.13615	0.0953886	0.581272	0.0859493	1.84207	0.184578	21.1825
Mup1	0.942342	0.0576577	2.79385	0.00013952	4.59556e-05	2.39956	2.06052	2.38139	-3.49773	8.58983	0.938126	0.0668803	0.37529	0.0573239	1.24204	0.140994	21.1381
Bhmt2	0.979179	0.0208208	3.85076	0.000678001	0.000107049	3.83294	3.5998	2.13222	-1.66852	9.78946	1.64175	0.362588	0.672591	0.165957	2.51498	0.457036	21.0919
Aldh1a7	0.975375	0.0246246	3.67908	0.000256059	4.56788e-05	3.63378	3.28325	2.18387	-1.74453	9.97602	0.722661	0.131683	0.425824	0.0821882	1.06962	0.184562	21.0593
Pla2g12b	0.938539	0.0614615	2.72591	7.28224e-05	2.35583e-05	2.98625	2.55435	2.35991	-2.30481	9.52115	0.293388	0.0455723	0.225214	0.0385184	0.447687	0.0638889	20.9255
Fah	0.966166	0.0338338	3.35187	0.000949755	0.000195606	3.34803	3.12408	2.00863	-1.674	8.98435	2.49566	0.44343	0.797135	0.220237	3.89034	0.630479	20.6589
Pglyrp2	0.930731	0.0692693	2.59797	5.28599e-05	2.0837e-05	2.32462	1.72633	2.60835	-3.57505	10.1535	0.295311	0.0219373	0.203661	0.0210593	0.401516	0.0451864	20.656
Nipsnap1	0.97998	0.02002	3.8908	0.000773131	0.00011438	3.89742	3.80122	2.15245	-1.55603	10.0253	1.71928	0.383779	0.68864	0.172396	2.60451	0.492442	20.6134
Adh4	0.981181	0.0188188	3.9539	0.000299659	4.25595e-05	4.12087	3.95551	2.37097	-2.20592	10.6663	0.726043	0.172338	0.404006	0.0942179	1.06938	0.213895	20.6026
Mup7	0.947347	0.0526527	2.88995	0.000365882	0.000136134	2.40998	2.13546	2.2478	-7.91364	11.1969	2.46051	0.179699	0.416075	0.121321	2.78807	0.326432	20.5838
Agpat2	0.940741	0.0592593	2.76475	0.000372331	0.000129144	2.41385	2.26155	1.71471	-1.62776	7.059	1.65979	0.177094	0.660787	0.132941	2.48129	0.291082	20.5766
Sec14l2	0.977377	0.0226226	3.76592	0.000729063	0.000122599	3.78433	3.56369	2.15079	-2.08616	9.61837	1.70111	0.416385	0.691359	0.177928	2.70895	0.50023	20.4937
Ftl1	0.967167	0.0328328	3.38294	0.0206132	0.00396314	2.46114	2.46733	1.57213	-4.8464	8.2205	70.2228	7.72859	0.956628	0.684404	107.227	13.0217	20.2661
Hspb8	0.967568	0.0324324	3.39563	0.000165405	3.68871e-05	3.13508	2.99026	1.93992	-1.59012	9.01611	0.533921	0.104447	0.361297	0.0737733	0.83685	0.130102	20.1656
Mdh1	0.963363	0.0366366	3.26938	0.00135189	0.000360984	2.86423	2.63757	2.18511	-6.97106	14.556	4.86823	0.544189	0.732608	0.335602	5.9397	0.844463	20.1462
Apcs	0.944144	0.0558559	2.8275	0.000106938	4.73493e-05	2.33086	1.85093	2.44617	-3.10792	9.87434	0.528085	0.0541043	0.321308	0.0442844	0.880718	0.102514	20.0248
Adh5	0.974174	0.0258258	3.63021	0.00105837	0.000272021	2.46245	2.48804	1.42143	-3.39209	9.89486	4.63665	0.491314	0.834671	0.343285	6.48615	0.798131	20.0115
H2-Q10	0.976577	0.0234234	3.73032	0.00136326	0.000410982	3.94687	3.71111	3.46877	-7.46887	18.9459	5.68287	0.849892	0.591617	0.232559	5.31652	1.04912	20.0011
Uqcrq	0.963363	0.0366366	3.26938	0.00255663	0.000660211	2.65481	2.38095	2.17365	-6.66924	12.3602	9.38172	0.94553	0.82983	0.439288	12.3613	1.65034	19.8849
Reep6	0.957357	0.0426426	3.11132	0.000427091	0.000112182	3.03601	2.67972	1.95888	-1.98007	8.09633	1.39857	0.229179	0.639034	0.151088	2.2307	0.342821	19.755
Gls2	0.977778	0.0222222	3.78419	0.00061041	8.2873e-05	3.86987	3.85472	2.33198	-5.09157	9.84915	1.25784	0.299557	0.555541	0.124687	2.02301	0.400107	19.5668
Pipox	0.972172	0.0278278	3.5535	0.000559599	0.000100956	3.82261	3.44812	2.35395	-1.9779	9.89062	1.46502	0.358578	0.645799	0.163367	2.23025	0.435868	19.5595
Akr1c13	0.971572	0.0284284	3.53152	0.000243831	5.76415e-05	2.46952	2.57334	1.22679	-0.877219	5.446	0.881491	0.0973936	0.493799	0.0847785	1.32123	0.167701	19.4561
1110008P14Rik	0.961161	0.0388388	3.20872	0.000161763	4.59464e-05	2.24735	2.41293	1.23563	-1.6973	5.46107	0.57915	0.0682414	0.380131	0.0594313	1.01845	0.12016	19.048
Nit2	0.964765	0.0352352	3.30984	0.000553541	0.00013631	2.35208	2.52378	1.16356	-1.02774	5.23969	1.98262	0.232545	0.743683	0.18485	3.14607	0.389939	18.9768
Pnpo	0.975175	0.0248248	3.67077	0.000256852	5.58203e-05	2.61825	2.79521	1.23482	-1.04061	5.40716	0.799125	0.106789	0.470058	0.091569	1.23132	0.171686	18.778
Acot1	0.963363	0.0366366	3.26938	9.46204e-05	3.28151e-05	2.43093	2.36529	2.4136	-5.14162	9.53551	0.379733	0.0479138	0.231381	0.038855	0.572576	0.0741973	18.7593
Acads	0.973173	0.0268268	3.59116	0.000419066	0.000102417	2.23286	2.37065	1.0478	-1.1324	5.17906	1.66636	0.173011	0.665296	0.14639	2.48069	0.297292	18.6316
Idi1	0.96997	0.03003	3.47507	0.000620099	0.000138985	2.41543	2.53321	1.27495	-1.39596	5.49817	1.95669	0.245452	0.669209	0.181455	3.14127	0.411388	18.4437
Dhrs4	0.972973	0.027027	3.58352	0.000523236	0.000121981	2.37732	2.50369	1.1996	-2.2212	7.85207	1.93408	0.245408	0.695603	0.187411	2.87469	0.374384	18.2541
Mcrip2	0.976777	0.0232232	3.7391	0.00020027	4.80274e-05	2.35081	2.48901	1.11745	-1.07338	5.49528	0.716095	0.0880274	0.443199	0.0789246	1.12683	0.14702	18.0178
Igfals	0.943744	0.0562563	2.81994	8.45275e-05	3.74057e-05	2.42134	1.88841	2.29911	-2.62345	8.88533	0.366138	0.0454845	0.258174	0.0415917	0.635491	0.0861335	17.8646
Mettl7b	0.965566	0.0344344	3.33366	0.000423067	0.000175848	3.15732	2.78738	2.88258	-7.35307	13.3297	1.75668	0.284454	0.512766	0.158318	2.17653	0.387675	17.7262
Keg1	0.982783	0.0172172	4.04448	0.000784123	0.000107406	4.23891	4.05245	2.27397	-1.93407	10.5902	1.82578	0.557639	0.607932	0.16224	2.54197	0.607912	17.7249
Serpina11	0.954755	0.0452452	3.04936	0.000116906	3.4473e-05	3.18946	2.95373	2.18199	-2.16597	8.74703	0.382784	0.077388	0.27714	0.061846	0.615898	0.11149	17.6193
Hdhd3	0.957758	0.0422422	3.12117	8.60273e-05	2.70076e-05	2.04994	2.11442	1.21496	-1.88313	5.31193	0.351084	0.0344646	0.262617	0.0332206	0.551957	0.0646881	17.4913
Tuba1c	0.952152	0.0478478	2.9907	0.000152745	3.9236e-05	2.53365	2.73952	1.33008	-1.17766	6.01399	0.547052	0.0814711	0.353206	0.0651388	0.80171	0.116606	17.4198
Ebpl	0.945546	0.0544545	2.8544	0.000434179	0.000131638	2.37704	2.51701	1.24856	-0.852901	5.21372	1.48332	0.208236	0.665429	0.155566	2.50617	0.343449	17.3454
Scrn2	0.962563	0.0374374	3.24693	9.1648e-05	2.39419e-05	2.31974	2.48579	1.15063	-0.946798	5.95792	0.353936	0.0438161	0.26832	0.040538	0.530867	0.0712066	17.2944
Rdh7	0.96016	0.0398398	3.18223	0.000589568	0.000221826	3.35082	2.87923	2.98421	-8.76103	15.6418	2.21261	0.418668	0.632071	0.20329	3.07209	0.596069	17.2699
Akr7a5	0.967968	0.032032	3.40846	0.000543138	0.000141687	2.26327	2.44968	1.09639	-0.898351	5.4133	2.01903	0.232471	0.734863	0.190177	3.06127	0.405362	17.0921
Gcsh	0.970571	0.0294294	3.49589	0.000345459	8.72886e-05	2.20037	2.34	1.0358	-1.15963	4.79156	1.18947	0.143771	0.599708	0.12599	1.95207	0.253017	16.9763
Cisd3	0.969169	0.0308308	3.44792	0.000148854	4.0878e-05	2.22254	2.31524	1.16732	-1.2278	5.15857	0.481531	0.0642607	0.345713	0.0586996	0.820907	0.109161	16.7138
Saa4	0.955956	0.044044	3.07752	0.000179555	5.349e-05	3.10727	2.70015	2.21068	-2.05075	9.41852	0.638371	0.122302	0.380463	0.0898421	0.975807	0.181838	16.6748
Azgp1	0.962563	0.0374374	3.24693	0.00100504	0.000300686	3.95973	3.61597	3.11756	-9.47478	16.5464	3.56522	0.910729	0.638504	0.231447	4.14084	0.989152	16.5764
Nat8f1	0.958559	0.0414414	3.14115	0.000455166	0.000165743	2.58437	2.39826	1.87042	-2.67875	8.43161	1.912	0.296922	0.668811	0.185377	2.91391	0.456039	16.5131
Baat	0.97037	0.0296296	3.4889	0.000537793	9.5277e-05	3.79652	3.58979	2.18395	-1.8361	9.80239	1.43226	0.395384	0.612905	0.163586	2.09748	0.483037	16.4855
Cpn1	0.931532	0.0684685	2.61046	0.000310217	8.27531e-05	3.50833	3.36373	2.3298	-2.07163	9.74229	0.944758	0.257497	0.52782	0.138414	1.47935	0.315124	16.4699
Cpb2	0.956557	0.0434434	3.09188	0.000502116	0.000158836	3.22087	2.8823	2.36882	-2.43936	9.69213	1.80682	0.420131	0.679952	0.195958	2.86638	0.563737	16.3768
Tpmt	0.968569	0.0314314	3.42801	0.000189414	3.73479e-05	2.88124	3.06208	1.44271	-1.18101	6.49481	0.564295	0.103086	0.36322	0.0783246	0.83636	0.147664	16.3191
Aldh8a1	0.960561	0.0394394	3.19275	0.000499649	0.000105853	3.23209	3.09423	1.88035	-1.51915	7.87893	1.37701	0.316606	0.617216	0.164464	2.04942	0.406664	16.2884
Endog	0.970971	0.029029	3.51	0.000251693	6.59013e-05	2.04343	2.14766	1.00447	-1.27776	5.09296	0.98992	0.102896	0.536242	0.0937788	1.55162	0.195366	16.2292
Uqcrfs1	0.971972	0.028028	3.54612	0.000853383	0.000230145	2.22267	2.14542	1.48779	-3.28261	10.2962	3.53187	0.417775	0.820611	0.30481	5.33247	0.731586	16.2008
Krt18	0.954955	0.045045	3.054	0.00037856	0.000156087	3.36471	3.34391	2.3479	-5.08721	9.60003	1.70767	0.442157	0.661715	0.0995156	2.57339	0.537873	16.0981
Hes6	0.979379	0.0206206	3.86063	0.000317395	7.54439e-05	2.30727	2.47078	0.984349	-0.594546	5.19107	1.19497	0.158493	0.574309	0.131609	1.84439	0.264513	16.0881
Timm8a1	0.970971	0.029029	3.51	0.000207622	5.54272e-05	2.0479	2.15121	1.0556	-1.46972	4.90447	0.793023	0.0890226	0.468599	0.0823052	1.25938	0.161082	16.0109
Cyp2a12	0.958959	0.041041	3.15128	0.000318708	0.000121461	2.73606	2.39081	2.22951	-2.76161	9.35661	1.47344	0.214939	0.57789	0.150195	2.11895	0.362124	16.0099
Eci1	0.964364	0.0356356	3.29812	0.000501284	0.000143013	2.17093	2.34602	1.12646	-1.48527	4.9691	2.07335	0.255433	0.732277	0.20029	3.09225	0.419311	16.0097
Ahcy	0.947347	0.0526527	2.88995	0.000426973	9.07873e-05	3.22232	3.05364	1.97644	-1.66541	8.37441	1.04994	0.251745	0.520061	0.138824	1.56669	0.319982	15.7771
Acat2	0.963163	0.0368368	3.26372	0.000165176	4.18428e-05	2.44346	2.60577	1.2678	-1.16014	5.96126	0.533192	0.0890665	0.359109	0.0737586	0.83981	0.130228	15.7573
Tkfc	0.975776	0.0242242	3.69588	0.000673303	0.000136919	3.01784	3.02311	1.54401	-0.942801	7.3695	1.95902	0.455518	0.659858	0.161274	2.76349	0.532665	15.6567
Bola3	0.974975	0.025025	3.66254	0.000582712	0.000151138	2.13074	2.19608	1.05788	-1.22626	5.00142	2.04563	0.266131	0.741561	0.213519	3.49753	0.476956	15.6248
Lect2	0.94995	0.0500501	2.94339	0.000159147	9.96154e-05	1.76232	1.63187	2.92959	-7.45857	10.7103	0.699251	0.076466	0.315074	0.0654608	1.26562	0.143702	15.5212
Rhou	0.948749	0.0512513	2.9184	7.0713e-05	2.61971e-05	2.33935	2.35415	2.34258	-5.41104	10.731	0.271835	0.0428356	0.214139	0.0276448	0.426811	0.0644051	15.5028
Serpinf1	0.955155	0.0448448	3.05866	0.000286016	0.00013762	2.26999	1.9248	2.29915	-3.30253	9.21692	1.45885	0.186811	0.583593	0.133292	2.232	0.33074	15.3191
Cox7b	0.970971	0.029029	3.51	0.00164044	0.000419603	2.49374	2.29525	1.87612	-6.40181	11.9178	5.50288	0.756128	0.77976	0.415858	7.65188	1.24613	15.3129
Hal	0.978579	0.0214214	3.82171	0.000815176	0.000118562	3.39606	3.50816	2.34247	-4.9149	10.224	1.45288	0.363554	0.55322	0.137185	2.4553	0.545963	15.2727
Mat1a	0.974374	0.0256256	3.6382	0.00232275	0.000381976	4.07873	4.11122	2.38345	-7.03494	13.289	4.2288	1.58031	0.756814	0.261638	6.15068	1.6499	15.2052
Igfbp2	0.962162	0.0378378	3.23587	0.000312406	0.000116024	2.76073	2.51127	2.33319	-3.41107	9.66685	1.35964	0.239642	0.535712	0.135239	1.98066	0.360976	15.148
Hsd17b6	0.96997	0.03003	3.47507	0.000170297	3.60759e-05	3.29468	3.18288	2.66885	-5.8031	11.0333	0.519332	0.106028	0.264673	0.0499041	0.78311	0.171322	15.0599
Naprt	0.946547	0.0534535	2.87401	0.000149286	4.48751e-05	2.24501	2.42929	1.22429	-1.17701	5.47708	0.540686	0.0749587	0.368924	0.0680804	0.837183	0.124935	15.0438
Gchfr	0.973974	0.026026	3.62229	0.000776802	0.000226253	2.27826	2.09572	1.59276	-3.58456	9.8277	3.03117	0.410721	0.791167	0.285259	5.00485	0.75854	15.032
Hmgcs2	0.976977	0.023023	3.74797	0.00264617	0.000455101	4.3182	4.46428	2.60996	-5.4816	13.8178	5.55037	2.43428	0.827111	0.271663	7.78957	2.24677	14.9712
Fgl1	0.957157	0.0428428	3.10643	0.000270354	0.000109624	2.67085	2.43844	2.19605	-2.99849	9.32189	1.03183	0.204768	0.513496	0.137975	1.81192	0.324223	14.926
Fdx1	0.966567	0.0334334	3.36419	0.000821291	0.000238312	2.12524	2.30414	1.09995	-1.21656	4.71705	3.0498	0.412507	0.838915	0.290937	4.85346	0.696295	14.8138
Mid1ip1	0.953754	0.0462462	3.02643	0.000225053	7.08424e-05	2.06416	2.23856	1.20805	-2.42955	5.63629	0.909609	0.123721	0.46336	0.0911153	1.38086	0.193661	14.718
0610005C13Rik	0.981582	0.0184184	3.97581	0.000952756	0.000141493	4.05363	3.86063	2.18763	-1.55269	9.91311	1.68486	0.698204	0.696134	0.182011	2.72343	0.75117	14.6968
Angptl8	0.957758	0.0422422	3.12117	0.000306742	9.22465e-05	3.11335	2.78	2.15697	-1.95552	8.8267	1.0957	0.274122	0.46714	0.121409	1.59638	0.338759	14.6714
Gapdh	0.971371	0.0286286	3.5243	0.00274723	0.000780116	2.15481	2.09076	1.47443	-3.96182	10.404	12.3966	1.42253	0.897208	0.493978	16.1895	2.37813	14.6692
C8b	0.962162	0.0378378	3.23587	0.000237248	8.80777e-05	2.84741	2.51694	2.36729	-3.08055	9.72148	0.984681	0.179055	0.468333	0.127234	1.46027	0.284527	14.6137
BC025446	0.947948	0.0520521	2.90206	0.000200998	5.05888e-05	3.40039	3.1021	2.27065	-2.29085	9.62143	0.473771	0.148337	0.336428	0.0937788	0.786212	0.183245	14.5894
Ethe1	0.973774	0.0262262	3.61442	0.000569786	0.00015557	1.99654	2.07889	0.93926	-1.37898	5.32081	2.03508	0.261404	0.739505	0.215056	3.59097	0.491521	14.5864
Tpi1	0.973173	0.0268268	3.59116	0.000780209	0.00023273	2.15482	2.22148	1.1501	-1.66413	8.02436	3.19855	0.422268	0.822667	0.294903	4.87015	0.727579	14.4236
Aprt	0.961562	0.0384384	3.2195	0.000253969	8.49722e-05	2.49324	2.72797	1.57108	-3.92328	7.13507	0.844419	0.161888	0.486571	0.101301	1.38548	0.240508	14.3627
Fam47e	0.981982	0.018018	3.9982	0.000121457	1.87868e-05	3.8904	3.62164	2.28968	-1.53849	10.5114	0.262948	0.0965301	0.205385	0.0570605	0.391314	0.106438	14.3028
Igf1	0.960761	0.0392392	3.19805	0.00157476	0.000353107	3.83499	3.69444	2.46736	-5.18849	12.8079	3.85457	1.31444	0.740898	0.252053	5.35978	1.44417	14.2329
Lcat	0.957157	0.0428428	3.10643	0.000248838	0.000101286	2.4128	2.20778	1.98011	-3.20164	7.92687	0.991445	0.152903	0.490881	0.118716	1.5174	0.257687	14.2079
Aldh7a1	0.967167	0.0328328	3.38294	0.00084912	0.000193582	2.48258	2.61087	1.22309	-1.65676	6.77825	2.64613	0.493685	0.761854	0.270346	3.87781	0.680747	14.1418
Rdh16f2	0.968368	0.0316316	3.42145	0.000271808	7.66678e-05	3.28336	3.02317	2.22677	-2.3737	9.21916	0.725579	0.212963	0.420121	0.114136	1.23254	0.28624	14.138
Prdx5	0.968368	0.0316316	3.42145	0.00111727	0.000364379	2.09188	2.04199	1.42858	-3.51887	10.1334	4.68413	0.633358	0.863651	0.381569	7.30861	1.08645	14.0721
Cyb5a	0.971171	0.0288288	3.51713	0.00502112	0.00138002	2.72753	2.68865	1.89646	-6.47716	11.4044	15.7415	2.92166	0.82784	0.560346	19.8764	3.86044	14.0433
Iyd	0.96036	0.0396396	3.18748	7.65702e-05	2.86939e-05	2.92097	2.76599	2.44906	-2.83583	9.91382	0.30128	0.0641144	0.218184	0.0531823	0.434141	0.0917609	13.8197
Sult2a8	0.977377	0.0226226	3.76592	0.00202896	0.000360833	4.17786	4.08402	2.67842	-6.31095	13.6106	4.36196	1.9597	0.761191	0.231798	6.26632	1.90254	13.7604
Nat8f2	0.962362	0.0376376	3.24139	0.000407735	0.000124909	3.01313	2.83265	2.08244	-2.90372	8.80249	1.28304	0.331621	0.582134	0.178265	2.07204	0.455459	13.7078
Comt	0.955756	0.0442442	3.07278	0.00166346	0.000493908	3.02418	2.7576	2.55655	-6.96106	16.2343	5.00524	1.07518	0.727966	0.35609	6.13111	1.37023	13.5317
Dio1	0.94995	0.0500501	2.94339	0.00010143	3.69428e-05	2.96053	2.48994	2.38395	-2.74261	9.83971	0.362624	0.0923153	0.264142	0.0688414	0.568496	0.12439	13.5304
Cyp8b1	0.952753	0.0472472	3.00396	0.00017219	8.31733e-05	2.45281	2.16902	2.39726	-4.29924	10.0814	0.770873	0.12239	0.379468	0.0998376	1.17197	0.212599	13.5213
Ldhd	0.967367	0.0326326	3.38927	0.000140242	3.26429e-05	2.77849	2.68799	1.65239	-2.56983	7.66973	0.347238	0.0755001	0.259367	0.0616558	0.54185	0.112816	13.345
Rtp3	0.966967	0.033033	3.37666	0.000129384	2.65259e-05	3.18389	3.2813	1.63067	-0.968004	7.87692	0.318522	0.106452	0.247364	0.0725147	0.524178	0.125525	13.2955
Hspe1	0.968368	0.0316316	3.42145	0.00169457	0.000524602	2.29169	2.16411	1.62256	-5.23137	10.3436	5.82525	0.836882	0.800119	0.420585	8.23484	1.42128	13.2779
Fetub	0.948949	0.0510511	2.92253	0.000332744	0.00013156	2.62104	2.22288	2.14528	-2.7813	8.7063	1.13913	0.232618	0.553883	0.157601	1.92277	0.382416	13.1784
Coq8a	0.944545	0.0554555	2.83512	0.000413574	0.000123923	2.73162	2.73371	1.82702	-2.20892	7.36162	1.1209	0.248365	0.552026	0.148542	1.76006	0.372257	12.9153
F2	0.958759	0.0412412	3.1462	0.000506085	0.000234265	2.3523	2.26461	2.44868	-7.35632	12.2267	2.24809	0.376447	0.515618	0.198007	2.75231	0.502186	12.8922
Akr1c20	0.972573	0.0274274	3.5684	0.000525071	0.000116954	3.68808	3.42307	2.44028	-2.78224	11.2851	1.23563	0.455357	0.58094	0.15943	1.97325	0.565052	12.8793
Dhfr	0.966967	0.033033	3.37666	0.000117543	2.7787e-05	2.38612	2.603	1.09774	-1.06484	4.7545	0.354599	0.0666169	0.265734	0.0550409	0.54288	0.100638	12.8717
G0s2	0.943744	0.0562563	2.81994	0.000343985	0.000170922	3.11331	3.17287	2.44354	-4.14292	9.45433	1.54513	0.31523	0.531202	0.130234	1.97727	0.481901	12.7741
Gfer	0.95996	0.04004	3.17701	0.0002238	6.23709e-05	1.88691	1.98912	0.956447	-0.871663	4.3046	0.802838	0.104052	0.473771	0.0961789	1.30049	0.192286	12.7617
Cisd1	0.946747	0.0532533	2.87797	0.000699658	0.000240786	2.18224	2.1273	1.42892	-3.329	9.57576	2.69235	0.418053	0.767359	0.304986	4.1054	0.703124	12.7417
Gm4952	0.972372	0.0276276	3.56092	0.000272504	4.70404e-05	3.79808	3.52217	2.25993	-2.07577	10.6798	0.515352	0.205148	0.332714	0.0955496	0.749105	0.224378	12.6802
Nr1h3	0.976777	0.0232232	3.7391	0.000314986	6.28326e-05	2.80695	2.90658	1.40624	-0.988245	6.67539	0.588235	0.155039	0.395716	0.108604	0.964515	0.215672	12.5531
Serpina3m	0.955756	0.0442442	3.07278	0.000187652	7.80335e-05	2.63827	2.3736	2.23094	-3.12874	9.42091	0.677963	0.161976	0.383845	0.103921	1.10896	0.233968	12.5049
Akr1c19	0.972172	0.0278278	3.5535	0.000491201	9.46124e-05	3.0462	3.16422	1.64337	-2.20906	7.29466	1.23118	0.30383	0.555872	0.151908	1.7594	0.428853	12.4973
Gc	0.97037	0.0296296	3.4889	0.00214397	0.000663745	3.65797	3.91254	2.93584	-8.65238	11.166	6.64301	2.08298	0.640825	0.226076	6.79868	2.00095	12.4288
Avpi1	0.958559	0.0414414	3.14115	0.000232721	7.14953e-05	1.91947	1.93969	1.1406	-1.62628	5.5015	0.919424	0.128258	0.517541	0.107316	1.52438	0.235449	12.4273
Echs1	0.971171	0.0288288	3.51713	0.000804284	0.000223206	2.04984	2.20134	0.960728	-0.910387	4.64139	2.77379	0.416195	0.801844	0.300522	4.21752	0.698117	12.3837
Ambp	0.957758	0.0422422	3.12117	0.000627364	0.000351989	2.71957	2.25728	3.23757	-9.69422	14.9137	3.06837	0.6285	0.532927	0.202909	3.71255	0.815798	12.3763
Bnip3	0.974975	0.025025	3.66254	0.000550604	0.000116033	2.46166	2.61784	1.15524	-0.864186	5.59181	1.33649	0.285039	0.599244	0.18207	2.05057	0.410753	12.2891
Sod2	0.970571	0.0294294	3.49589	0.000872645	0.00027353	1.97896	2.04471	1.02542	-1.60563	6.46905	3.30957	0.482358	0.840109	0.343431	5.11974	0.824781	12.2842
Krt8	0.945746	0.0542543	2.85829	0.000389915	0.000192656	2.77546	2.55445	2.27323	-5.2671	8.99163	1.82578	0.505525	0.699251	0.0968521	2.80698	0.639576	12.181
Uroc1	0.982783	0.0172172	4.04448	0.000575434	8.67009e-05	3.62692	3.4825	2.01599	-2.57772	9.63498	0.880496	0.33708	0.464354	0.135824	1.42777	0.425821	12.161
Mpc1	0.966967	0.033033	3.37666	0.0015766	0.000419172	2.28398	2.29875	1.46874	-3.68884	9.73478	4.5562	0.788017	0.810465	0.450864	6.54441	1.23256	12.127
Cox5a	0.972773	0.0272272	3.57593	0.00197086	0.000593868	2.26483	2.0706	1.70421	-5.69772	11.4327	6.76298	1.0514	0.825055	0.502305	9.45238	1.7688	12.1032
Kng1	0.962563	0.0374374	3.24693	0.000759119	0.00035971	3.00765	2.91216	3.59009	-11.627	16.3446	3.10379	0.789876	0.4747	0.20951	3.6714	0.916941	12.0425
Hgd	0.96977	0.0302302	3.46822	0.00147249	0.000250143	3.98253	3.91015	2.30012	-4.17126	9.89151	2.73088	1.34352	0.792228	0.245774	4.25313	1.40877	12.0234
F10	0.96016	0.0398398	3.18223	0.000396518	0.000157337	2.69846	2.54456	2.21289	-2.75059	8.91274	1.52053	0.375686	0.582864	0.196295	2.26983	0.509588	12.0196
Igfbp1	0.945145	0.0548549	2.84665	0.000112233	5.86782e-05	2.06328	2.00863	2.12691	-4.34055	8.76966	0.431129	0.0782075	0.235493	0.0554214	0.899285	0.154751	11.9901
Rbpms2	0.977978	0.022022	3.79344	0.000175802	3.11367e-05	3.43028	3.30212	1.90072	-1.22362	8.75543	0.30957	0.110053	0.242987	0.0749879	0.505049	0.14483	11.962
Slc25a47	0.968969	0.031031	3.44124	0.000829668	0.000159214	3.28474	3.12273	1.83198	-1.40696	7.77672	1.67047	0.57302	0.630082	0.182026	2.46301	0.684613	11.8174
Cyp2d10	0.948949	0.0510511	2.92253	0.000370008	0.000193478	2.41009	2.11881	2.87227	-8.58406	12.584	1.40095	0.285171	0.439618	0.160527	1.91218	0.390952	11.7879
Gjb2	0.955355	0.0446446	3.06335	0.0001264	5.02243e-05	2.59562	2.27375	2.16771	-2.75202	8.64987	0.47092	0.0986814	0.31388	0.0803881	0.740412	0.163583	11.7483
2310039H08Rik	0.956156	0.0438438	3.08229	0.000299618	8.46274e-05	1.59245	1.83396	1.65557	-5.61286	8.73875	1.19099	0.139088	0.587108	0.11857	1.93451	0.263617	11.6859
Tat	0.98038	0.0196196	3.91141	0.00155312	0.000256974	3.55048	3.50175	2.02602	-1.93521	8.98069	2.62703	0.984897	0.760462	0.251892	4.02948	1.22585	11.6707
Ctnnbip1	0.967167	0.0328328	3.38294	0.000131134	2.42664e-05	2.348	2.60263	2.0256	-6.12919	9.78318	0.287353	0.0608362	0.205518	0.0487041	0.465562	0.0937284	11.6628
Pygl	0.965566	0.0344344	3.33366	0.000791859	0.000168504	3.28848	3.23301	1.97023	-3.9843	9.07367	1.90769	0.791544	0.683401	0.207622	2.8284	0.798178	11.6529
Aadac	0.955956	0.044044	3.07752	0.000367569	0.000170192	2.47171	2.14925	2.31867	-3.19075	9.25701	1.62113	0.352139	0.586179	0.193865	2.40296	0.510664	11.6308
Suclg1	0.973574	0.0264264	3.60661	0.000941664	0.000270774	1.99606	2.04833	1.05214	-1.20195	6.63311	3.41813	0.546926	0.822535	0.366276	5.11841	0.882222	11.5806
Eno1	0.970571	0.0294294	3.49589	0.000599898	0.000187692	1.96782	2.09314	0.999481	-2.30059	4.72762	2.45149	0.403067	0.750116	0.258726	3.61229	0.615052	11.5573
Dctpp1	0.954955	0.045045	3.054	0.000171151	5.47493e-05	1.7705	1.81595	1.02513	-1.98552	4.82568	0.669673	0.0897104	0.416473	0.0789978	1.0429	0.160231	11.5237
Serpina10	0.952553	0.0474474	2.99952	0.000154364	6.12102e-05	2.69085	2.40519	2.29425	-2.99424	9.61167	0.530009	0.143946	0.342994	0.101667	0.846894	0.197985	11.5103
Acp5	0.95996	0.04004	3.17701	9.43651e-05	3.97778e-05	2.04495	2.19508	1.66118	-3.42708	7.44402	0.371775	0.0535189	0.255919	0.0466699	0.529333	0.0952337	11.3664
Gm16157	0.972573	0.0274274	3.5684	0.00019951	3.27588e-05	3.97547	3.83109	2.20006	-1.46204	10.1773	0.325751	0.183943	0.252537	0.0906324	0.551907	0.194972	11.2534
Churc1	0.942142	0.0578579	2.79017	0.000201189	7.64742e-05	1.73834	1.95109	1.72675	-4.71893	8.49267	0.746601	0.112467	0.454606	0.0804027	1.24449	0.192621	11.2311
Apoa4	0.936937	0.0630631	2.69848	0.000112293	4.60542e-05	1.62815	1.62067	1.78033	-4.25358	6.79306	0.561775	0.0487919	0.287619	0.0450015	0.805202	0.116866	11.218
Ttpa	0.975576	0.0244244	3.68744	0.000700945	0.000142872	2.93626	2.90822	1.56814	-1.11277	7.12724	1.54394	0.487612	0.662047	0.206539	2.39733	0.628354	11.2026
Cebpa	0.967568	0.0324324	3.39563	0.000422519	0.000115366	2.13761	2.20594	1.07034	-1.45146	6.05221	1.26567	0.216929	0.599045	0.179655	1.9906	0.380396	11.186
Hspd1	0.968168	0.0318318	3.41494	0.00111637	0.00034606	2.1468	2.07388	1.34683	-2.7843	8.66726	3.99662	0.676545	0.830692	0.420205	5.94282	1.14102	11.1813
Fxn	0.972773	0.0272272	3.57593	0.000132494	3.47616e-05	2.17883	2.33105	1.01232	-1.01785	5.51581	0.366072	0.0758075	0.276212	0.0652266	0.591961	0.115673	11.1502
Fga	0.954354	0.0456456	3.04013	0.000530258	0.000283361	2.35947	2.1094	2.91458	-9.23174	12.515	2.48863	0.446518	0.445122	0.199543	3.04718	0.646313	11.1243
Fam136a	0.968569	0.0314314	3.42801	0.000191084	5.55991e-05	1.88918	1.97567	0.950367	-1.36709	4.49181	0.682804	0.109892	0.4241	0.0970131	1.07978	0.184004	11.0861
Pemt	0.958959	0.041041	3.15128	0.000584735	0.000198791	3.01968	2.99267	2.15874	-2.57234	8.6112	1.8978	0.730357	0.673254	0.211749	2.99645	0.81876	11.0513
Etnppl	0.97978	0.0202202	3.88064	0.000390029	5.23031e-05	3.49419	3.53828	2.33498	-4.67749	9.62048	0.530075	0.191977	0.320048	0.0838273	0.87523	0.276806	11.0482
Sord	0.972573	0.0274274	3.5684	0.00227082	0.000482651	3.01916	3.04423	1.86771	-5.98683	12.0825	5.60316	2.16814	0.845016	0.416048	7.89401	2.17319	10.9669
Ggact	0.973173	0.0268268	3.59116	0.000298648	5.5542e-05	3.06356	3.16464	1.58711	-1.29943	7.38102	0.553817	0.217778	0.375025	0.117648	0.915079	0.25981	10.7902
Amacr	0.955355	0.0446446	3.06335	0.000342062	9.53346e-05	2.28488	2.47191	1.17138	-1.3439	5.14012	1.01605	0.214968	0.533855	0.156049	1.52629	0.324941	10.7324
Acadvl	0.95015	0.0498498	2.9476	0.00036426	0.000129836	1.8573	1.9744	1.04128	-1.53882	4.83408	1.40095	0.207914	0.631342	0.172835	2.14582	0.372317	10.7044
Cyp2d26	0.964164	0.0358358	3.29231	0.000450108	0.000188232	2.68758	2.42768	2.38428	-3.83421	9.3965	1.69779	0.410004	0.546522	0.201607	2.30005	0.579879	10.6601
Mpc2	0.94975	0.0502503	2.93918	0.00147922	0.000487193	2.29149	2.29936	1.55915	-4.47167	10.8627	4.77306	1.01221	0.825187	0.482826	6.77737	1.45832	10.6494
Esd	0.963363	0.0366366	3.26938	0.00105933	0.00035094	1.95334	1.93626	1.23292	-2.75378	8.08393	4.20088	0.687565	0.84369	0.424478	6.19559	1.13763	10.638
Acox2	0.957758	0.0422422	3.12117	0.000258187	6.03913e-05	3.32184	2.972	2.22106	-1.88769	9.3302	0.536839	0.213724	0.356456	0.108282	0.807984	0.253385	10.5925
Gnpnat1	0.968969	0.031031	3.44124	0.000286873	7.56185e-05	2.15383	2.3152	1.01066	-1.07917	4.58909	0.835665	0.178909	0.487963	0.140683	1.35908	0.277723	10.5401
Cat	0.963163	0.0368368	3.26372	0.00264912	0.000602051	3.2374	3.27716	2.1233	-6.86906	13.2577	5.77379	2.0819	0.713376	0.400638	7.41491	2.27842	10.5358
Apoa5	0.962963	0.037037	3.2581	0.000634306	0.000250397	2.83906	2.59507	2.65753	-7.57096	12.9471	2.31759	0.593757	0.53286	0.224715	2.88909	0.779226	10.5262
Cks2	0.963964	0.036036	3.28653	0.000199615	6.94966e-05	2.32365	2.50175	1.44651	-2.67736	6.50245	0.610253	0.13499	0.400822	0.105443	0.986395	0.217838	10.5218
Ftcd	0.979379	0.0206206	3.86063	0.000876553	0.000130589	3.74949	3.46024	2.18441	-2.13464	9.90217	1.25221	0.489046	0.560382	0.163615	1.74053	0.621478	10.5009
AI182371	0.967768	0.0322322	3.40202	0.000665166	0.000169288	3.21481	3.13816	2.13021	-3.15563	8.72701	1.51277	0.57602	0.637244	0.217134	2.40555	0.736493	10.5003
Hsd17b13	0.966366	0.0336336	3.35802	0.000292057	8.84219e-05	2.74797	2.5634	2.47987	-5.74301	10.2396	1.12759	0.260994	0.421182	0.124951	1.44635	0.378778	10.493
Cfi	0.954955	0.045045	3.054	0.00030772	0.000134354	2.26589	2.14385	2.06939	-3.54691	8.94775	1.30857	0.286049	0.523907	0.17866	1.93597	0.421299	10.4123
Dpys	0.970771	0.0292292	3.50292	0.00101842	0.000178583	4.09389	3.87476	2.42445	-2.26233	10.6181	1.96658	1.1349	0.710259	0.200187	2.99087	1.17832	10.3914
Tstd1	0.967768	0.0322322	3.40202	0.000144293	6.21695e-05	2.78584	2.80361	2.37795	-10.0853	9.12311	0.617614	0.215671	0.319915	0.0334841	0.928856	0.250489	10.3304
Ech1	0.954154	0.0458458	3.03554	0.000812887	0.000299555	1.85761	1.85081	1.28194	-3.09902	8.62724	3.68877	0.564195	0.811526	0.368793	5.28148	0.951711	10.3088
Masp2	0.952152	0.0478478	2.9907	0.000447255	0.000126051	3.29997	3.02759	2.26518	-3.2081	9.50547	1.05392	0.472245	0.536375	0.175645	1.68195	0.538832	10.3008
Cbr1	0.960761	0.0392392	3.19805	0.000323411	0.000112629	1.86321	1.98694	0.986712	-1.14368	4.83599	1.27111	0.212832	0.6013	0.17484	2.04608	0.370605	10.2866
Pon1	0.971572	0.0284284	3.53152	0.000479172	0.000242593	3.04042	2.85902	3.12306	-9.28486	13.806	1.6653	0.583893	0.469991	0.17866	2.23462	0.664035	10.2317
Dap	0.968168	0.0318318	3.41494	0.000871989	0.000221852	2.2684	2.37735	1.0864	-0.956223	5.48532	2.19809	0.576825	0.775383	0.321362	3.61054	0.810068	10.1104
Fahd1	0.971371	0.0286286	3.5243	0.000245173	6.831e-05	2.10166	2.20561	0.992021	-0.877042	5.28789	0.746137	0.151659	0.450627	0.130307	1.20742	0.251429	10.0927
Serpind1	0.955355	0.0446446	3.06335	0.000171982	8.16353e-05	2.39412	2.15076	2.32502	-3.2701	9.27165	0.718549	0.181923	0.380264	0.12179	1.09349	0.259837	10.0753
Apon	0.938939	0.0610611	2.73288	0.000171108	8.33539e-05	1.97224	1.5641	1.96905	-3.01147	7.90567	0.658134	0.115482	0.381126	0.0994863	1.15622	0.226445	10.0702
Glyctk	0.966166	0.0338338	3.35187	0.000195572	4.29127e-05	3.09074	2.88428	1.85409	-2.09416	8.19301	0.349559	0.131814	0.265071	0.0898128	0.565789	0.174087	10.045
Mpst	0.951552	0.0484484	2.97759	0.000255652	9.17872e-05	1.68446	1.79502	0.882145	-1.21179	4.18512	0.998607	0.155244	0.550501	0.133731	1.65491	0.280232	9.94756
Srd5a1	0.957958	0.042042	3.12613	0.000147487	3.77988e-05	2.69123	2.83349	1.51346	-1.52818	6.01346	0.42211	0.124804	0.287154	0.0833589	0.594682	0.161136	9.93212
Paqr9	0.957558	0.0424424	3.11624	0.000429047	0.000150274	2.55278	2.40132	1.98964	-3.46623	8.1431	1.21314	0.359881	0.559387	0.197348	2.01704	0.518763	9.92565
Slc25a15	0.961962	0.038038	3.23039	0.000368374	9.28127e-05	2.44122	2.53071	1.27001	-1.18493	5.73989	0.811592	0.2217	0.48478	0.153474	1.33712	0.329744	9.89921
Hao1	0.978579	0.0214214	3.82171	0.00123624	0.000197497	4.13116	4.03196	2.21092	-1.79667	9.88108	2.39558	1.62551	0.743617	0.208807	3.61631	1.51087	9.88803
Slc10a1	0.963363	0.0366366	3.26938	0.000350006	0.000140722	2.721	2.42335	2.33288	-3.38413	9.34106	1.28497	0.467489	0.556933	0.182772	1.98536	0.54923	9.83589
Serpina6	0.945946	0.0540541	2.8622	8.48783e-05	5.00319e-05	2.06964	1.72467	2.57542	-5.37146	10.2305	0.356257	0.095052	0.232708	0.0664559	0.621096	0.131227	9.79554
Paxx	0.967167	0.0328328	3.38294	0.000198152	5.00008e-05	2.19528	2.26733	1.31415	-3.15887	6.48792	0.510511	0.116945	0.339213	0.0926666	0.86522	0.195853	9.69808
Nr0b2	0.957357	0.0426426	3.11132	0.000161753	3.5808e-05	3.6328	3.49163	2.32973	-2.78831	9.88052	0.298229	0.134097	0.22223	0.0767002	0.498452	0.186881	9.68945
Tmem238	0.925325	0.0746747	2.517	0.000128582	5.69269e-05	1.62403	1.81431	1.15322	-1.72064	4.61732	0.54745	0.0876176	0.36143	0.0710366	0.919066	0.154251	9.67637
Fmo5	0.970571	0.0294294	3.49589	0.00166818	0.000331214	3.02357	3.21616	1.66037	-4.91455	10.4392	3.75715	1.83779	0.816964	0.317791	5.45338	1.71573	9.61031
Serpinc1	0.971572	0.0284284	3.53152	0.00101403	0.000401898	3.0657	2.97707	2.84568	-7.34769	15.2609	3.48226	1.22081	0.59049	0.254906	4.07888	1.30347	9.59333
Dhrs1	0.967568	0.0324324	3.39563	0.000296247	0.000107191	1.74818	1.89452	0.98889	-2.2488	4.45634	1.02023	0.176069	0.544532	0.149376	1.63387	0.298254	9.57677
Pbld2	0.980781	0.0192192	3.93244	0.000518243	8.19842e-05	3.71196	3.6226	1.98109	-1.26234	9.37986	0.765037	0.392882	0.451688	0.145542	1.16211	0.452852	9.52567
Bbox1	0.965766	0.0342342	3.33969	0.000401447	7.95196e-05	3.7777	3.59565	2.27083	-1.82096	9.95695	0.882287	0.484407	0.486703	0.150986	1.30533	0.526892	9.35895
Mrpl16	0.951151	0.0488488	2.96894	0.000139913	4.74866e-05	1.57135	1.61894	0.915928	-1.56606	3.89762	0.559851	0.0838712	0.375953	0.0762758	0.88764	0.150269	9.28201
Apol7a	0.942342	0.0576577	2.79385	0.000204815	5.29934e-05	3.19761	2.9972	2.10856	-1.44776	9.3091	0.475363	0.201051	0.325353	0.11194	0.738565	0.255218	9.25342
Adhfe1	0.968168	0.0318318	3.41494	0.000250785	5.10634e-05	3.34651	3.21015	1.99775	-1.61212	8.91892	0.490815	0.22072	0.330194	0.113931	0.724271	0.26222	9.24332
Sdhd	0.972172	0.0278278	3.5535	0.000617219	0.000195063	1.75354	1.82165	0.875958	-1.04222	4.86531	2.37847	0.378671	0.765966	0.294025	3.60269	0.684436	9.23018
Cyp2c50	0.952553	0.0474474	2.99952	0.000339166	0.000187	2.1851	2.14965	2.79213	-6.73481	10.2001	1.11957	0.290146	0.412295	0.153693	1.81027	0.428857	9.22361
Cycs	0.967968	0.032032	3.40846	0.000864838	0.000291905	1.78865	1.77128	1.04068	-1.11141	7.19316	3.40215	0.555312	0.831487	0.371866	5.26279	1.02788	9.15794
Hsd3b5	0.960961	0.039039	3.20337	0.000233952	5.78313e-05	3.38912	3.26821	2.50322	-4.22834	10.4261	0.617481	0.283971	0.332316	0.123165	0.866645	0.321297	9.14159
Sdhb	0.966567	0.0334334	3.36419	0.000849695	0.000277242	1.75901	1.83292	0.898591	-1.13089	4.74444	3.1772	0.551024	0.838716	0.379257	4.87714	0.939521	9.13119
Prdx3	0.956156	0.0438438	3.08229	0.000282135	9.94733e-05	1.7657	1.91038	0.974243	-1.54672	4.22793	0.985278	0.178382	0.5316	0.149786	1.53897	0.298537	9.10225
Etfa	0.957758	0.0422422	3.12117	0.00116236	0.000333153	2.0531	2.17449	1.0714	-1.68102	6.37605	3.06519	0.746674	0.830227	0.376945	4.87217	1.0992	9.10033
Ces1c	0.964565	0.0354354	3.30396	0.000758028	0.000399479	2.45947	2.53263	3.11515	-9.14099	11.6765	2.89986	1.01232	0.515286	0.223383	3.92461	1.06163	9.09208
Hadh	0.958759	0.0412412	3.1462	0.000640748	0.000201228	1.89942	2.05385	0.950277	-1.14665	4.50503	2.11141	0.418712	0.743882	0.29142	3.21509	0.672418	9.08187
Marc1	0.952953	0.047047	3.00842	0.000602182	0.000186735	3.25068	3.05134	2.37173	-4.03301	9.68393	1.65117	0.775022	0.628623	0.212934	2.35773	0.84859	9.03174
Tmem86b	0.949349	0.0506507	2.93082	0.000113783	4.4762e-05	1.84212	1.90082	1.31522	-2.24564	6.32806	0.374693	0.0729683	0.269116	0.0632802	0.555592	0.113736	8.99863
Abhd11	0.963163	0.0368368	3.26372	0.000117925	3.77818e-05	1.90899	2.06241	1.04105	-1.67302	4.53098	0.358644	0.0768612	0.273294	0.0676999	0.556271	0.11825	8.98023
Serpinf2	0.958158	0.0418418	3.13112	0.000269276	0.000108441	2.4225	2.34253	2.08582	-2.90757	8.45041	0.873201	0.232135	0.437695	0.147371	1.30239	0.353842	8.91651
Proc	0.956957	0.043043	3.10156	0.000501306	0.000196794	2.81481	2.47241	2.39882	-2.6602	9.93399	1.67478	0.607645	0.649977	0.226881	2.49247	0.790905	8.87065
Khk	0.957958	0.042042	3.12613	0.000792609	0.000279311	2.14666	2.10445	1.54733	-2.99351	8.981	2.55998	0.586498	0.736123	0.331416	3.62791	0.878707	8.86289
Mpp6	0.97978	0.0202202	3.88064	0.000739114	0.000120595	3.28272	3.44202	1.7121	-3.22176	8.34236	1.1526	0.565131	0.566284	0.188333	1.90234	0.708375	8.81573
Hgfac	0.957558	0.0424424	3.11624	0.000149021	4.85742e-05	2.70023	2.39294	2.05953	-2.11303	8.52902	0.385636	0.1318	0.268188	0.0901641	0.585177	0.179832	8.78657
Cyp2c68	0.967568	0.0324324	3.39563	0.00035617	0.000157591	2.64684	2.44218	2.46844	-4.94205	10.6693	0.98793	0.38593	0.466676	0.177489	1.81585	0.548231	8.76689
Etnk2	0.970971	0.029029	3.51	0.000357535	6.62718e-05	3.76073	3.52727	2.23656	-1.56143	9.70111	0.582797	0.313211	0.38033	0.1318	0.870876	0.373696	8.76414
Fam213b	0.948749	0.0512513	2.9184	8.19726e-05	3.0231e-05	1.62887	1.68623	1.10874	-2.64076	5.13912	0.330526	0.0545141	0.244711	0.0506944	0.525975	0.0987668	8.67444
Etfrf1	0.971772	0.0282282	3.5388	0.000139148	4.08917e-05	1.88796	1.95132	0.903693	-0.937222	4.67086	0.403077	0.0888323	0.30002	0.079071	0.682097	0.149001	8.64267
Uqcr10	0.963564	0.0364364	3.27507	0.00132998	0.000487173	1.8509	1.70418	1.38649	-3.47577	9.48695	5.14994	0.975926	0.861065	0.5015	8.05053	1.72686	8.62883
Ak2	0.972773	0.0272272	3.57593	0.000904356	0.000224657	2.25218	2.32658	1.13159	-2.14411	7.72891	2.25837	0.664223	0.724518	0.329997	3.34928	0.878366	8.58776
Slc27a5	0.945946	0.0540541	2.8622	0.000242868	0.000126198	2.10669	1.85754	2.15847	-3.85947	8.72096	0.941243	0.24093	0.45381	0.161201	1.58846	0.390572	8.56793
Rarres2	0.958959	0.041041	3.15128	0.000520218	0.000440165	2.43868	2.36056	2.65373	-6.99283	10.9094	2.34551	0.749718	0.595	0.122814	2.95059	0.849465	8.47067
Depdc7	0.955756	0.0442442	3.07278	0.000144839	3.02227e-05	3.41407	3.41203	1.94246	-1.73119	9.4344	0.289608	0.144063	0.225148	0.0854078	0.427673	0.172401	8.46922
Atp5d	0.969169	0.0308308	3.44792	0.00149223	0.000546817	2.01946	1.8406	1.52781	-3.90635	10.5515	5.42768	1.07266	0.811526	0.521403	7.6469	1.83029	8.43725
Bdh1	0.972973	0.027027	3.58352	0.000365681	6.8356e-05	3.68158	3.6437	2.18917	-2.19344	10.3222	0.601101	0.373959	0.386365	0.136073	0.939765	0.41102	8.41764
4732465J04Rik	0.972172	0.0278278	3.5535	0.000264894	4.82902e-05	3.95841	3.85963	2.24466	-1.48815	10.5848	0.397109	0.306332	0.291067	0.11857	0.689577	0.324361	8.41541
Glrx5	0.968769	0.0312312	3.43461	0.000632545	0.000214815	1.75422	1.82522	0.88136	-1.19231	4.73381	2.32124	0.413385	0.77147	0.320821	3.62391	0.755477	8.41472
C130074G19Rik	0.959159	0.0408408	3.15637	0.00018712	5.00811e-05	2.32831	2.40684	1.32515	-1.19852	6.55696	0.369322	0.120882	0.282114	0.097496	0.654926	0.182461	8.35723
Aox3	0.977377	0.0226226	3.76592	0.00159807	0.000245347	4.09958	4.25031	2.49085	-3.85488	11.2093	2.29657	1.57039	0.556801	0.201914	3.30586	1.62452	8.34255
Fam213a	0.949349	0.0506507	2.93082	9.66344e-05	4.3009e-05	2.0469	1.98287	1.63671	-3.55299	6.11886	0.368857	0.0871786	0.267259	0.0591825	0.547336	0.134346	8.33924
Ehhadh	0.960761	0.0392392	3.19805	0.000279968	8.42752e-05	2.26989	2.3246	1.44461	-2.99408	6.42462	0.691624	0.224027	0.399828	0.118145	1.08642	0.297025	8.30249
Slc25a1	0.967367	0.0326326	3.38927	0.00032603	0.000110736	1.7929	1.89457	0.894184	-1.66543	4.67892	0.930433	0.195373	0.53286	0.166074	1.61637	0.35021	8.27499
Shmt1	0.961762	0.0382382	3.22493	0.00045284	9.37068e-05	3.43252	3.30025	1.9998	-1.4984	8.78698	0.776046	0.462967	0.459314	0.160718	1.22766	0.5093	8.27406
Ugt2a3	0.948549	0.0514515	2.91429	0.000251053	8.12355e-05	2.81935	2.52086	2.16811	-2.22093	9.03453	0.603754	0.246272	0.380927	0.132736	0.968738	0.330127	8.27321
Sult1a1	0.960761	0.0392392	3.19805	0.000740561	0.000240118	2.09595	1.98414	1.35468	-1.46495	7.19807	2.329	0.505071	0.739638	0.329441	3.50121	0.889399	8.25093
Mrpl12	0.968368	0.0316316	3.42145	0.000594225	0.000203008	1.71949	1.76943	0.877615	-0.990308	4.51683	2.13456	0.385799	0.758671	0.30102	3.41237	0.7115	8.24672
Ces1g	0.961161	0.0388388	3.20872	0.000130154	6.11031e-05	2.43283	1.96494	2.40926	-3.53876	9.73171	0.46515	0.154278	0.297898	0.100467	0.732389	0.217461	8.19356
Anks4b	0.96977	0.0302302	3.46822	0.00016882	3.53631e-05	3.64545	3.45832	2.20526	-2.23091	10.028	0.343657	0.218159	0.259367	0.106467	0.520173	0.231495	8.19138
Abhd14b	0.962763	0.0372372	3.2525	0.00036353	0.000121867	1.72501	1.86291	0.800393	-1.18943	3.90888	1.21288	0.238442	0.598647	0.194436	1.92401	0.406963	8.15535
Pah	0.965966	0.034034	3.34577	0.00144713	0.000336196	3.62153	3.57312	2.44025	-7.01512	12.5292	2.53611	1.80371	0.797865	0.282961	4.20886	1.87154	8.14436
Iah1	0.957958	0.042042	3.12613	0.000543172	0.000198331	1.6472	1.72849	0.85469	-0.922582	4.27449	1.96704	0.344207	0.745341	0.270185	3.15577	0.639329	8.13066
Acsm1	0.94975	0.0502503	2.93918	0.000482201	0.000145565	3.16658	2.97534	2.33336	-3.29931	9.23074	1.20936	0.634383	0.559719	0.192592	1.7644	0.688466	8.11529
Akr1c14	0.966567	0.0334334	3.36419	0.000524595	0.000106933	3.32579	3.0833	2.06513	-2.11035	8.85096	0.839379	0.450981	0.482326	0.164859	1.34352	0.553057	8.07921
Lrg1	0.942943	0.0570571	2.80495	0.000289636	0.000166055	1.54468	1.57884	1.624	-3.39508	6.52569	1.47198	0.203626	0.570993	0.142102	2.15719	0.415047	8.02844
Cyp4a10	0.93994	0.0600601	2.75047	0.0001414	9.32292e-05	1.91218	1.65088	2.46803	-5.83994	9.37206	0.688507	0.158552	0.317063	0.0971009	0.998301	0.23779	8.02778
Slc25a39	0.972172	0.0278278	3.5535	0.000735607	0.000236702	1.75883	1.80182	0.876046	-1.11221	5.14572	2.38928	0.46885	0.778301	0.340768	3.82314	0.840076	8.00436
Atp5k	0.968569	0.0314314	3.42801	0.00124148	0.000451916	1.7445	1.69613	1.09635	-2.03731	7.04568	4.49964	0.868888	0.842165	0.467109	7.02112	1.53615	7.97341
Bola1	0.958158	0.0418418	3.13112	0.000203689	7.6757e-05	1.67642	1.75133	0.933798	-1.47475	4.33852	0.668148	0.13019	0.423702	0.111414	1.12098	0.23695	7.93095
Slc25a10	0.95015	0.0498498	2.9476	0.00015882	4.89032e-05	1.96825	2.07622	1.07607	-1.36711	5.55029	0.421712	0.0953447	0.304132	0.0825979	0.626327	0.155763	7.91436
Hrg	0.94014	0.0598599	2.75402	0.000446781	0.000177748	2.68656	2.43506	2.33451	-3.12117	9.28922	1.27442	0.491212	0.566947	0.219476	2.00912	0.688365	7.8412
Fh1	0.952553	0.0474474	2.99952	0.000356498	0.000128297	1.68519	1.81526	0.852635	-1.01868	4.18095	1.42582	0.266936	0.623052	0.215627	2.08386	0.448789	7.82484
Sec14l4	0.964965	0.035035	3.31574	0.00027202	5.41301e-05	3.48119	3.39605	2.07028	-1.74628	9.40532	0.406327	0.259941	0.295112	0.120604	0.634011	0.282847	7.8032
Cyp2c23	0.956957	0.043043	3.10156	0.000199208	8.92182e-05	2.54435	2.37501	2.33797	-3.53841	9.13198	0.664368	0.240213	0.378407	0.137639	1.00981	0.330203	7.78101
Hsd11b1	0.96016	0.0398398	3.18223	0.000404726	0.000237353	2.46445	2.32629	2.39029	-4.49063	9.02609	1.59745	0.431049	0.549705	0.192753	2.21077	0.700495	7.77785
Ndufa6	0.961962	0.038038	3.23039	0.00146539	0.000554601	1.73062	1.66819	1.21652	-2.98673	7.87416	5.06386	1.03329	0.882419	0.516618	8.03443	1.79585	7.74261
Park7	0.960961	0.039039	3.20337	0.000957547	0.000386419	1.7548	1.69611	1.17334	-3.0725	7.12264	3.8102	0.798964	0.837257	0.448464	5.88956	1.33906	7.71805
Foxa3	0.954354	0.0456456	3.04013	0.000270497	5.54718e-05	3.73824	3.46555	2.3779	-1.90924	10.1463	0.403608	0.284849	0.290271	0.111282	0.624575	0.302738	7.7123
H2-Ke6	0.959159	0.0408408	3.15637	0.000252199	9.14623e-05	1.66027	1.77417	0.870862	-1.31179	4.57967	0.858678	0.165225	0.49612	0.141268	1.3463	0.29129	7.67352
Pmf1	0.962763	0.0372372	3.2525	8.7612e-05	2.79351e-05	1.78541	1.89835	0.918484	-1.26528	4.78966	0.24743	0.0570459	0.201738	0.0518798	0.410715	0.0963031	7.61445
Pck1	0.982783	0.0172172	4.04448	0.00191349	0.00021952	3.74065	3.65752	2.20486	-2.68015	10.0972	1.91206	1.27595	0.599111	0.213798	3.011	1.4863	7.57794
Cyp2f2	0.971972	0.028028	3.54612	0.000615123	0.000174696	3.0461	3.05788	2.64442	-6.18548	13.0867	1.4493	0.5716	0.434578	0.168752	1.89003	0.759925	7.57603
Got1	0.969369	0.0306306	3.45464	0.000542384	0.000156371	2.03736	2.0114	1.15555	-1.66382	6.65271	1.67007	0.401706	0.641356	0.284834	2.50567	0.67969	7.5107
Aldh1a1	0.966567	0.0334334	3.36419	0.00126117	0.000392672	3.24612	2.95203	2.77284	-7.61524	12.9437	3.05836	1.71711	0.670535	0.254584	4.19482	1.81514	7.50183
Lppos	0.95996	0.04004	3.17701	0.000145446	4.80371e-05	1.7759	1.89458	0.947238	-1.38337	4.9356	0.388952	0.0956667	0.285828	0.0853932	0.682371	0.162248	7.46891
Fuom	0.966767	0.0332332	3.37041	0.000238005	8.77991e-05	1.69761	1.72127	0.908763	-1.08878	4.44873	0.808343	0.178089	0.479541	0.152815	1.4248	0.324039	7.46443
Kmo	0.971371	0.0286286	3.5243	0.000348336	6.9349e-05	3.38201	3.29081	1.94709	-1.60707	8.51882	0.526958	0.330963	0.361098	0.14402	0.865882	0.395901	7.39687
Ccs	0.950751	0.0492492	2.96036	0.000939695	0.000283315	2.02558	2.21921	1.04271	-1.12496	4.84585	2.34797	0.738406	0.779694	0.341324	3.60678	0.992317	7.36239
Cryz	0.95956	0.0404404	3.16664	0.000132875	4.39491e-05	1.79946	1.91337	0.952256	-1.321	4.43575	0.424365	0.0965155	0.302474	0.0847785	0.629734	0.154988	7.31144
Atp5e	0.956757	0.0432432	3.09671	0.00231586	0.000816764	1.79475	1.70305	1.41793	-4.98304	9.20864	7.63937	1.5092	0.833676	0.523657	10.5882	2.60616	7.29164
8430408G22Rik	0.94034	0.0596597	2.75759	0.00014204	5.77574e-05	2.00151	2.06416	1.56119	-2.62343	7.55896	0.438225	0.11396	0.288083	0.0781929	0.728903	0.202664	7.19867
Itih4	0.942743	0.0572573	2.80124	0.000332952	0.000170671	2.01679	1.9511	2.44048	-7.08894	11.4266	0.990649	0.296278	0.371908	0.173669	1.53995	0.431498	7.1976
Cyp4f14	0.955556	0.0444444	3.06805	0.000185673	8.8037e-05	2.46517	2.15508	2.45232	-3.68331	9.83351	0.585782	0.227759	0.355925	0.136307	0.917814	0.315184	7.17856
Hint2	0.955355	0.0446446	3.06335	0.00061792	0.000244088	1.57143	1.68953	0.883657	-1.46211	4.72647	2.32562	0.440825	0.788249	0.323411	3.73349	0.820654	7.14908
Aes	0.953754	0.0462462	3.02643	0.00176133	0.00064294	1.71626	1.62601	1.18522	-2.85177	6.81404	6.36302	1.42612	0.907753	0.598981	10.0046	2.40885	7.12807
Usmg5	0.963564	0.0364364	3.27507	0.000892086	0.000336295	1.55994	1.59958	0.878312	-1.6238	4.32262	3.56277	0.682911	0.854168	0.426351	5.64994	1.23806	7.11886
1300017J02Rik	0.954154	0.0458458	3.03554	0.00023818	0.000113393	2.22521	2.15046	2.13831	-3.65021	8.46922	0.870548	0.324772	0.439087	0.168108	1.37332	0.429362	7.11738
C9	0.971972	0.028028	3.54612	0.000565358	0.000156973	3.22128	3.00888	2.37244	-5.13214	9.44938	1.19749	0.681989	0.52782	0.20727	1.82785	0.828335	7.10827
Coq7	0.962963	0.037037	3.2581	0.000151438	5.65131e-05	1.54683	1.61887	0.789552	-1.02341	3.78969	0.617813	0.117165	0.393859	0.104638	0.951582	0.210474	6.99342
Gck	0.957357	0.0426426	3.11132	0.000258358	5.74553e-05	3.49321	3.31187	2.15585	-1.76466	9.77871	0.422442	0.319738	0.299556	0.109335	0.654764	0.329078	6.95041
Decr1	0.962362	0.0376376	3.24139	0.000476551	0.000145016	1.95556	2.11899	0.991381	-1.05134	4.7263	1.33331	0.40017	0.620333	0.246155	2.04805	0.577106	6.93995
Gclm	0.956156	0.0438438	3.08229	0.000837291	0.000281466	1.87798	1.91752	1.07266	-1.57224	6.59752	2.43955	0.673443	0.769083	0.389721	3.7752	1.03112	6.8758
2010107E04Rik	0.958759	0.0412412	3.1462	0.000989962	0.000374483	1.65434	1.59825	1.06788	-1.93474	6.91201	3.61761	0.732625	0.834737	0.442449	5.55635	1.34047	6.85735
Cyp2c67	0.961762	0.0382382	3.22493	0.000197875	9.66707e-05	2.51981	2.21525	2.72356	-5.60062	10.6003	0.647258	0.308469	0.326679	0.142468	1.04523	0.387851	6.7907
Nit1	0.966366	0.0336336	3.35802	0.00029605	8.93384e-05	1.8803	1.96992	0.96063	-1.07778	4.77293	0.742755	0.203026	0.453943	0.159708	1.1647	0.322767	6.78506
Hsd17b10	0.955155	0.0448448	3.05866	0.000479289	0.000213902	1.43306	1.54587	0.9362	-1.96859	4.15031	2.08522	0.37472	0.732144	0.273404	3.15986	0.668894	6.7698
Ugt2b36	0.952753	0.0472472	3.00396	0.000758588	0.000258823	3.2111	3.09031	2.54786	-5.33201	9.95866	1.57617	1.01049	0.584057	0.229486	2.28294	1.08382	6.7638
Slc25a5	0.957958	0.042042	3.12613	0.00130343	0.000542377	1.56728	1.53256	1.03551	-1.70534	6.14476	5.50819	1.06337	0.884144	0.519281	8.06777	1.87173	6.75548
Dmgdh	0.947147	0.0528529	2.88594	0.000460838	0.000115554	3.25981	2.97931	2.22404	-2.41352	8.76694	0.755554	0.535394	0.45958	0.177796	1.24609	0.603418	6.73169
Ugt2b5	0.961962	0.038038	3.23039	0.000621246	0.000286939	2.81727	2.64089	2.87787	-8.19239	12.0613	2.02089	1.02699	0.499569	0.206861	2.47159	1.03698	6.7148
Ss18l2	0.961962	0.038038	3.23039	0.000220002	8.50935e-05	1.57246	1.6067	0.830171	-1.12653	4.18239	0.752172	0.158464	0.459248	0.13941	1.25814	0.294638	6.71461
Glo1	0.920521	0.0794795	2.44944	0.000830336	0.00034838	1.64644	1.6173	1.09706	-2.6376	8.29105	3.03913	0.651447	0.812123	0.415946	4.40235	1.07997	6.71149
Acot13	0.954955	0.045045	3.054	0.000344661	0.000125091	1.56834	1.67588	0.86409	-1.15024	4.39818	1.15638	0.259838	0.582996	0.20771	1.9566	0.457895	6.70154
Hsd17b2	0.94955	0.0504505	2.935	0.000737071	0.000169119	3.65085	3.4916	2.34304	-2.27539	9.58308	1.05458	0.868083	0.551031	0.190119	1.74467	0.958963	6.64212
Itih2	0.954354	0.0456456	3.04013	0.000433682	0.00017178	2.54965	2.34156	2.1783	-2.49037	8.35474	1.09225	0.51871	0.550501	0.218129	1.80545	0.694382	6.62929
Gpt	0.949349	0.0506507	2.93082	0.000213341	6.8257e-05	2.25127	2.25592	1.53316	-1.85465	6.0374	0.470721	0.164962	0.314013	0.111472	0.698566	0.23757	6.61977
Cyp2d9	0.962563	0.0374374	3.24693	0.000445607	0.000204074	2.76184	2.53162	2.89235	-7.2903	13.2665	1.51602	0.646222	0.397639	0.187016	1.67828	0.701266	6.60967
Uqcr11	0.955355	0.0446446	3.06335	0.00149441	0.000593002	1.7912	1.60855	1.61359	-6.72562	12.5381	5.14424	1.08255	0.74501	0.481685	6.84485	1.87192	6.54969
Fasn	0.944745	0.0552553	2.83895	0.000388495	0.000127151	2.3146	2.24602	1.6226	-2.53844	6.97494	0.886597	0.42638	0.443	0.164259	1.46368	0.520612	6.50742
Rorc	0.957357	0.0426426	3.11132	0.000244828	4.65271e-05	3.6121	3.60956	2.18225	-1.80961	10.2455	0.308509	0.239569	0.240467	0.111457	0.477839	0.266949	6.46565
Cpt2	0.959159	0.0408408	3.15637	0.000270093	9.12081e-05	1.75173	1.86461	0.987444	-1.98154	4.57914	0.669739	0.181718	0.419524	0.144663	1.07931	0.293352	6.44499
Pex11a	0.958358	0.0416416	3.13612	0.000164969	4.56044e-05	2.93684	2.77384	2.11302	-2.42174	9.69675	0.322369	0.197597	0.235029	0.100613	0.473308	0.216798	6.41165
Ndufb10	0.957758	0.0422422	3.12117	0.00103242	0.00042365	1.67888	1.58117	1.21372	-2.77366	8.20742	3.93176	0.906616	0.828967	0.488373	6.08394	1.59907	6.3876
Mcee	0.95956	0.0404404	3.16664	0.000391278	0.000156862	1.53288	1.6028	0.85872	-1.70086	4.19821	1.38928	0.312903	0.642815	0.243681	2.28587	0.551822	6.3498
Echdc2	0.977377	0.0226226	3.76592	0.000772997	0.000128425	3.72037	3.72416	2.15892	-2.07248	10.0567	0.794615	0.607528	0.452484	0.170889	1.16088	0.680162	6.34978
Phlda1	0.954354	0.0456456	3.04013	0.000437925	0.000180638	2.07081	2.23667	1.44518	-2.7398	5.94826	1.31169	0.38716	0.564494	0.19429	2.01445	0.657396	6.34556
Hmgn5	0.953554	0.0464464	3.0219	0.000160447	6.18171e-05	1.43349	1.50146	0.78248	-1.53272	4.11854	0.568871	0.12356	0.365409	0.104272	0.98812	0.223244	6.34487
Slc6a13	0.957157	0.0428428	3.10643	0.000291736	8.21831e-05	3.29903	3.01952	2.38959	-2.23822	9.54836	0.52981	0.384979	0.348763	0.143478	0.827029	0.430087	6.34382
Acat1	0.954154	0.0458458	3.03554	0.00124306	0.000400382	1.84231	1.9552	0.968067	-1.42131	4.68506	3.00285	0.953813	0.838981	0.447323	4.77685	1.39959	6.28789
1110032A03Rik	0.950551	0.0494494	2.95609	0.000133744	4.70573e-05	1.62698	1.68371	0.977073	-2.11356	4.53867	0.405664	0.109043	0.297898	0.095535	0.675478	0.174995	6.28009
Akr1d1	0.965365	0.0346346	3.32765	0.00062968	0.000127951	3.46254	3.25086	2.10672	-4.25582	9.21441	0.966576	0.777085	0.512965	0.180255	1.49038	0.825586	6.25073
Gjb1	0.956356	0.0436436	3.08707	0.000349672	0.000146436	2.5809	2.48153	2.26908	-3.38572	9.04047	0.967571	0.498661	0.474302	0.202017	1.47843	0.616823	6.18602
Psen2	0.944945	0.0550551	2.84279	0.00128805	0.000517261	1.64059	1.55702	1.15168	-1.31129	7.00823	3.9439	0.927866	0.843955	0.501544	6.18418	1.64452	6.1694
Cbr4	0.952753	0.0472472	3.00396	9.41837e-05	3.36246e-05	1.59778	1.70449	0.885472	-1.3117	4.24314	0.292924	0.0757197	0.234299	0.0690609	0.471167	0.122155	6.16284
Creb3l3	0.953754	0.0462462	3.02643	0.000359164	0.000108418	3.06906	2.8631	2.30013	-2.36141	9.35732	0.760661	0.458474	0.423039	0.175806	1.11547	0.556285	6.15415
Slc22a1	0.971171	0.0288288	3.51713	0.000224149	0.000122719	2.54745	2.49283	2.51083	-4.78852	10.1826	0.69819	0.405248	0.373168	0.144912	1.08998	0.451779	6.14611
Zbtb8os	0.951151	0.0488488	2.96894	0.00019153	7.56226e-05	1.52429	1.60773	0.912441	-1.62281	4.19119	0.62471	0.146712	0.404072	0.12877	0.999959	0.24802	6.14557
Apex1	0.942142	0.0578579	2.79017	7.28861e-05	3.10451e-05	1.4462	1.56608	0.910314	-1.96264	4.50793	0.273626	0.0590508	0.219577	0.0528018	0.429474	0.101097	6.14365
Pklr	0.964565	0.0354354	3.30396	0.000300331	6.59232e-05	3.55326	3.2902	2.16857	-1.82364	10.2833	0.484648	0.475202	0.311493	0.113214	0.720218	0.417321	6.13225
Pex11g	0.934535	0.0654655	2.65853	0.000101414	3.88964e-05	1.90491	2.01643	1.26312	-1.50464	5.71189	0.277472	0.0882616	0.220373	0.074344	0.414089	0.129302	6.1005
F12	0.958158	0.0418418	3.13112	0.000272289	0.00011678	2.45818	2.30295	2.24619	-3.41552	9.0512	0.772266	0.365442	0.407255	0.17465	1.1971	0.483016	6.09229
Mlycd	0.962362	0.0376376	3.24139	0.000243491	7.79513e-05	1.73284	1.80476	0.89669	-1.15249	4.74664	0.682671	0.184338	0.418595	0.150181	1.03575	0.295531	6.07309
Me1	0.965365	0.0346346	3.32765	0.000940879	0.000220903	3.1866	3.11712	1.9738	-2.84042	8.73272	1.79064	1.5692	0.610253	0.210871	2.65197	1.3924	6.06921
Ndufa4	0.935135	0.0648649	2.66838	0.00237626	0.00105641	1.60668	1.51493	1.35968	-4.63789	8.6606	9.30804	1.907	0.826779	0.539521	11.8604	3.15597	6.03802
F9	0.946947	0.0530531	2.88195	0.000125568	4.15622e-05	2.94352	2.87665	2.25841	-2.905	8.43221	0.253133	0.184601	0.203727	0.104989	0.453611	0.222144	6.01056
Ces2a	0.949149	0.0508509	2.92667	0.000113393	5.14845e-05	2.30109	2.09948	2.25266	-3.9271	8.80363	0.437098	0.151527	0.260561	0.101462	0.57236	0.219209	6.00819
Glrx	0.956957	0.043043	3.10156	0.000122847	4.70566e-05	1.72927	1.79916	1.14452	-2.62948	5.48063	0.348962	0.106277	0.261025	0.0894177	0.558114	0.161521	5.97526
Ak3	0.95976	0.0402402	3.17182	0.000529886	0.000159574	1.88598	1.96682	0.999525	-1.72182	4.64979	1.21997	0.424185	0.600239	0.259911	1.95065	0.616839	5.96409
Paox	0.956356	0.0436436	3.08707	0.000191747	5.37066e-05	2.18761	2.37454	1.12693	-1.1006	5.49414	0.381458	0.176669	0.287751	0.114955	0.611123	0.224993	5.94196
Itih1	0.944344	0.0556557	2.83131	0.00019464	0.000103843	1.89778	1.72559	2.01448	-3.2585	8.18518	0.57212	0.212305	0.342198	0.141019	1.03538	0.332514	5.90929
Mocs2	0.963764	0.0362362	3.28079	0.00058747	0.000208362	1.69453	1.76165	0.925327	-1.21864	4.85912	1.64301	0.464562	0.683931	0.328884	2.67148	0.766208	5.90817
Dgcr6	0.954955	0.045045	3.054	0.000220819	8.7374e-05	1.48073	1.51646	0.84158	-1.68792	4.06119	0.768088	0.170801	0.466874	0.149215	1.23069	0.308826	5.90079
Ddc	0.962362	0.0376376	3.24139	0.000660805	0.000110466	3.57362	3.6553	1.92197	-1.59998	8.33514	0.680748	0.538935	0.411566	0.150722	1.06462	0.650968	5.84443
Gm48633	0.973774	0.0262262	3.61442	0.000315205	5.70563e-05	4.06927	3.93274	2.31542	-1.90807	10.6588	0.312023	0.331036	0.246701	0.124585	0.537096	0.373986	5.84404
Hmgcl	0.945546	0.0544545	2.8544	0.000529108	0.000194689	1.53338	1.67799	0.956942	-1.53273	4.7965	1.5564	0.3601	0.659725	0.273258	2.35842	0.621548	5.8183
Shmt2	0.94995	0.0500501	2.94339	0.000176145	6.05163e-05	1.89746	1.98729	1.1723	-1.9301	5.60456	0.486703	0.15362	0.327542	0.121175	0.704108	0.230037	5.80784
Hmgcs1	0.941542	0.0584585	2.7792	0.000715088	0.000287469	1.50912	1.54969	1.09141	-3.11174	4.73037	2.01771	0.501705	0.6962	0.328958	3.39201	0.886465	5.77457
C4bp	0.961361	0.0386386	3.2141	0.000477247	0.000199994	2.74758	2.68168	2.42539	-5.36598	9.54582	1.20187	0.662686	0.490417	0.210373	1.74171	0.833093	5.74422
Pgk1	0.962763	0.0372372	3.2525	0.000711423	0.000283487	1.58204	1.58033	0.886268	-1.10326	4.79411	2.50355	0.600708	0.767624	0.404472	3.74284	1.0316	5.73993
B630019A10Rik	0.967167	0.0328328	3.38294	0.000542269	0.000122044	2.88508	2.91228	1.55221	-1.12667	7.77569	0.626965	0.469099	0.400822	0.161684	1.07245	0.539221	5.73811
Itih3	0.951151	0.0488488	2.96894	0.000510776	0.000185263	2.37737	2.24246	1.98001	-2.30704	8.1593	1.00159	0.482446	0.503946	0.197597	1.63356	0.676959	5.73679
Gsto1	0.954154	0.0458458	3.03554	0.000305888	0.000114035	1.55082	1.52386	0.96269	-1.30986	5.73415	0.914915	0.217895	0.514225	0.181367	1.49964	0.405404	5.73667
Cfhr2	0.962563	0.0374374	3.24693	0.000474243	0.000192589	2.67722	2.64983	2.29587	-4.68705	8.67896	1.25764	0.672447	0.454009	0.20929	1.67724	0.784738	5.7221
Cldn3	0.943744	0.0562563	2.81994	9.30273e-05	7.88829e-05	1.9807	1.65183	2.56328	-6.17825	9.50654	0.478082	0.184821	0.307182	0.0587142	0.714336	0.247353	5.72009
Chchd2	0.957958	0.042042	3.12613	0.00380133	0.0013038	1.42603	1.63265	2.21452	-8.44817	12.8146	13.7315	2.6802	0.84747	0.525823	17.4535	4.41925	5.63199
Crot	0.953954	0.046046	3.03097	0.00101146	0.000306617	1.97202	2.07459	1.18197	-2.02313	7.08594	2.05949	0.743718	0.701108	0.350763	3.13813	1.1022	5.61467
Ctsh	0.944745	0.0552553	2.83895	0.00026705	0.000130557	2.00152	2.26116	1.73217	-4.47981	7.08039	0.874461	0.305176	0.468267	0.168313	1.30412	0.465028	5.61305
Tprkb	0.966567	0.0334334	3.36419	0.000387387	9.97722e-05	2.10935	2.21187	1.10538	-1.13391	5.02039	0.720936	0.316621	0.440149	0.189972	1.15823	0.437602	5.58296
Txn2	0.961562	0.0384384	3.2195	0.000560301	0.000205278	1.59638	1.59522	0.879972	-0.929676	4.70743	1.69633	0.469099	0.699582	0.332104	2.6967	0.771607	5.5792
Rnf5	0.961361	0.0386386	3.2141	0.000182788	7.58954e-05	1.46198	1.52834	0.796929	-1.36814	4.71394	0.62471	0.147239	0.408847	0.129634	0.996874	0.263605	5.52878
Adi1	0.945345	0.0546547	2.85052	0.000143976	5.59728e-05	1.53348	1.57427	0.896465	-1.3125	4.21459	0.400027	0.107667	0.294184	0.0951837	0.660467	0.183867	5.50841
Cyp3a11	0.951151	0.0488488	2.96894	0.000578433	0.000390801	1.79816	1.8025	2.49277	-6.35621	9.53469	3.21613	0.996136	0.397573	0.196543	3.40029	1.11997	5.45929
Cox7a2	0.950951	0.049049	2.96464	0.00166568	0.000705619	1.65126	1.52962	1.36468	-5.20016	9.44546	5.73466	1.41101	0.773327	0.541101	7.83997	2.40507	5.38272
Hoga1	0.976977	0.023023	3.74797	0.000723407	0.000131605	3.60156	3.70592	1.81934	-1.47166	8.41686	0.89502	0.761967	0.476026	0.174547	1.29115	0.864109	5.38144
Afm	0.957558	0.0424424	3.11624	0.000187462	8.42747e-05	2.43083	2.16063	2.40478	-3.77925	9.79024	0.516347	0.289122	0.318589	0.140288	0.844063	0.383968	5.34362
F7	0.954955	0.045045	3.054	0.000113455	4.57338e-05	2.45735	2.32195	2.23265	-3.49909	9.08294	0.274753	0.155654	0.20313	0.0983887	0.448881	0.208061	5.3016
Kyat3	0.964765	0.0352352	3.30984	0.000737971	0.000191721	2.2725	2.27436	1.30931	-2.93629	8.1285	1.5637	0.835126	0.589827	0.270741	2.25492	0.970109	5.28219
Hibadh	0.950951	0.049049	2.96464	0.0013489	0.000417459	1.80964	1.93541	1.05826	-3.61905	7.67459	2.77737	1.05664	0.813714	0.435512	4.36857	1.49795	5.27756
Echdc1	0.961562	0.0384384	3.2195	0.000281603	7.90884e-05	2.00981	2.17838	0.991687	-1.22638	4.70245	0.56257	0.238354	0.374627	0.149434	0.873541	0.333978	5.2568
Chac2	0.951552	0.0484484	2.97759	0.000165766	5.35174e-05	1.80556	1.91476	1.00255	-1.27732	5.30758	0.393262	0.150591	0.289608	0.111223	0.617994	0.212327	5.25521
Hnf4a	0.968168	0.0318318	3.41494	0.000605929	0.00012455	3.28213	3.16937	2.02944	-2.94828	8.72162	0.699914	0.712356	0.433583	0.183811	1.17291	0.738058	5.21589
Sardh	0.941542	0.0584585	2.7792	0.000440139	0.000162412	2.14082	2.34731	1.5715	-3.2704	6.01773	0.951986	0.530184	0.508124	0.221569	1.63044	0.673065	5.18594
Pank1	0.959159	0.0408408	3.15637	0.000787414	0.00019956	2.36733	2.48749	1.26039	-1.63356	6.431	1.2782	0.733898	0.611977	0.249301	2.02572	0.928766	5.16335
Pcyt2	0.965165	0.0348348	3.32168	0.00139583	0.000288752	2.73155	2.91363	1.368	-2.07547	7.68556	1.71556	1.20808	0.701704	0.266863	2.68507	1.44024	5.09248
Cyp2c70	0.967568	0.0324324	3.39563	0.000663132	0.000257738	2.99933	2.75514	2.52661	-4.66834	10.4302	1.35049	1.22275	0.518469	0.221788	2.10399	1.24807	5.05626
Tmprss6	0.948148	0.0518519	2.90612	0.000193662	7.65086e-05	2.52151	2.60942	2.1896	-3.13584	8.12249	0.43093	0.281029	0.29246	0.144122	0.698587	0.349427	5.04109
Hsd17b4	0.957157	0.0428428	3.10643	0.000751107	0.000257223	1.76755	1.88045	1.07863	-1.81451	5.73249	1.94715	0.715678	0.671729	0.344324	2.82986	0.995351	5.02527
Nsdhl	0.935335	0.0646647	2.67169	0.000129291	5.36436e-05	1.59031	1.76144	1.02059	-1.90663	4.14075	0.384177	0.118365	0.276676	0.0943349	0.561493	0.180849	4.93752
Maob	0.962963	0.037037	3.2581	0.000396624	8.80082e-05	3.37516	3.16379	2.12238	-1.93687	9.99406	0.500829	0.507442	0.345713	0.154293	0.850847	0.582558	4.92955
Gulo	0.948148	0.0518519	2.90612	0.000201699	0.000118926	2.02215	1.87939	2.92588	-6.7838	11.1127	0.643212	0.342319	0.308906	0.135649	1.01277	0.415989	4.92313
Prodh	0.96977	0.0302302	3.46822	0.000194303	7.64715e-05	2.44205	2.45755	1.98244	-3.21306	8.45753	0.393925	0.259487	0.273957	0.123048	0.642775	0.319754	4.90905
Ugt2b34	0.932933	0.0670671	2.63264	0.000211746	0.000106815	2.08859	1.98779	2.16611	-4.33673	8.67683	0.53916	0.272131	0.323165	0.153108	0.927682	0.394828	4.90733
Cyp2j5	0.96016	0.0398398	3.18223	0.000475724	0.000178307	2.7511	2.47359	2.3339	-2.90531	9.44803	1.03946	0.747874	0.510379	0.219198	1.59398	0.894835	4.90056
Tmem38b	0.915315	0.0846847	2.38033	0.000130021	4.60181e-05	2.09545	2.26869	1.43811	-1.61514	5.52655	0.292128	0.143317	0.230387	0.0990034	0.445472	0.190567	4.89836
Hpn	0.952352	0.0476476	2.9951	0.000372914	0.00013558	2.69921	2.76044	2.05055	-2.67795	8.14597	0.810332	0.574205	0.457789	0.188304	1.19854	0.661024	4.89408
Tmem141	0.958158	0.0418418	3.13112	7.84632e-05	4.34048e-05	1.59875	1.79186	1.48502	-4.5398	5.27727	0.258439	0.0839882	0.200743	0.0578069	0.433206	0.142345	4.86555
Coq9	0.965966	0.034034	3.34577	0.000254266	8.04601e-05	1.78158	1.87217	0.894253	-0.96368	4.68198	0.567942	0.222622	0.382718	0.161962	0.885254	0.324769	4.85621
Klf15	0.947748	0.0522523	2.89801	0.000173327	4.73547e-05	2.29665	2.41544	1.38739	-1.6449	6.06946	0.307315	0.17986	0.230586	0.108896	0.456063	0.217056	4.82556
Pbld1	0.976376	0.0236236	3.7216	0.000714228	0.000122218	3.74195	3.64117	2.0715	-1.13764	9.79207	0.724518	0.820565	0.437032	0.174547	1.09602	0.851156	4.81843
F13b	0.944745	0.0552553	2.83895	0.000134871	5.8049e-05	2.37242	2.22326	2.15265	-2.98226	8.53649	0.277339	0.169235	0.211619	0.109935	0.486755	0.240629	4.79903
Msra	0.970571	0.0294294	3.49589	0.00128567	0.000265384	2.72657	2.90514	1.34526	-3.09543	8.3593	1.48631	1.20186	0.657006	0.240945	2.28061	1.30384	4.76918
Prdx1	0.947147	0.0528529	2.88594	0.00400524	0.0017305	1.52369	1.5531	1.13433	-3.26681	6.24637	13.9016	3.51341	0.862325	0.69958	17.992	5.86148	4.677
Adtrp	0.970971	0.029029	3.51	0.000205419	8.126e-05	3.03263	2.86159	2.60756	-3.81964	10.4944	0.43418	0.394184	0.290205	0.144166	0.67124	0.43606	4.66822
Proz	0.955355	0.0446446	3.06335	0.000179066	7.51161e-05	2.42677	2.29486	2.16318	-3.33891	8.34537	0.423437	0.281307	0.280987	0.141371	0.669757	0.348588	4.66266
Gch1	0.957157	0.0428428	3.10643	0.000632152	0.000184247	2.02936	2.07187	1.20356	-1.24603	6.68207	1.21036	0.631104	0.584853	0.263468	1.82781	0.818715	4.53063
Hibch	0.963163	0.0368368	3.26372	0.000333652	8.7862e-05	1.9905	2.11975	0.973803	-1.02303	4.8114	0.576895	0.295532	0.379004	0.165269	0.875722	0.385741	4.5189
Ugt2b1	0.958959	0.041041	3.15128	0.000230837	0.000122153	2.25448	2.05057	2.34064	-5.41187	9.10194	0.628158	0.478246	0.35387	0.180679	1.08124	0.540792	4.50753
Nudt4	0.954755	0.0452452	3.04936	0.000393998	0.000136516	1.80104	1.86163	1.12301	-2.02579	5.16351	0.834604	0.377501	0.49307	0.234828	1.39665	0.560976	4.48401
Lactb	0.949149	0.0508509	2.92667	0.000185173	7.4668e-05	1.44034	1.52098	0.854661	-1.63313	3.77594	0.533324	0.171138	0.351814	0.135634	0.817499	0.265157	4.44067
Decr2	0.95035	0.0496496	2.95184	0.000264529	8.68513e-05	1.78729	1.91409	0.98709	-1.68762	4.48705	0.513098	0.222637	0.347702	0.153869	0.788561	0.323285	4.35958
Timd2	0.95996	0.04004	3.17701	0.000141284	4.90783e-05	3.08057	2.96234	2.40958	-3.14836	9.82116	0.27462	0.293088	0.20943	0.11958	0.44027	0.3114	4.35544
Clpx	0.962162	0.0378378	3.23587	0.00108044	0.000281069	1.92	1.97091	1.00602	-1.14057	5.08839	1.55594	0.753772	0.635851	0.316211	2.48212	1.10204	4.32439
Gldc	0.972172	0.0278278	3.5535	0.000390102	7.15081e-05	3.46555	3.34645	2.35427	-4.1659	9.3474	0.317594	0.338133	0.242722	0.100569	0.533979	0.431881	4.28482
Epb41l4b	0.962963	0.037037	3.2581	0.000262489	5.19134e-05	3.46553	3.37159	2.11244	-1.29677	10.2997	0.242589	0.298708	0.202334	0.126414	0.408557	0.33171	4.2684
Lsr	0.952753	0.0472472	3.00396	0.000131592	6.76205e-05	2.00308	1.97866	2.04309	-4.13463	7.83848	0.369786	0.21949	0.261224	0.124526	0.588506	0.277246	4.25192
Cyp4a12a	0.946346	0.0536537	2.87006	0.000119419	5.83743e-05	2.22552	1.90138	2.487	-3.82674	9.50754	0.336627	0.19988	0.206645	0.112116	0.497511	0.26178	4.22957
Aldh9a1	0.937938	0.0620621	2.71555	0.000281595	0.000110259	1.58625	1.64326	0.997654	-1.43293	5.00994	0.774985	0.279917	0.450229	0.208119	1.14048	0.432811	4.17985
Mecr	0.96016	0.0398398	3.18223	0.000220007	6.66562e-05	1.85289	1.95307	0.983654	-1.49457	4.53027	0.337622	0.178352	0.262484	0.117604	0.528832	0.237111	4.13252
Sdc1	0.94995	0.0500501	2.94339	0.00010899	7.077e-05	1.92774	1.9428	2.06537	-5.36262	8.25546	0.345381	0.160366	0.246502	0.0979058	0.556949	0.262737	4.08643
Gas2	0.979179	0.0208208	3.85076	0.000244324	4.86864e-05	2.83178	2.96134	1.51332	-2.61273	7.23325	0.283706	0.256911	0.214272	0.115906	0.458808	0.318566	4.07841
Hsdl2	0.953153	0.0468468	3.01289	0.000255075	9.28838e-05	1.52163	1.56576	0.902882	-1.25591	4.53097	0.610717	0.230232	0.395185	0.171533	0.95112	0.355239	4.07403
Dera	0.935135	0.0648649	2.66838	0.000202276	7.22e-05	1.7355	1.85165	1.06911	-1.16329	4.90738	0.409444	0.192694	0.297699	0.126151	0.596332	0.255093	4.05708
Dgat2	0.957558	0.0424424	3.11624	0.00034184	0.000124732	2.84727	2.63939	2.34301	-2.67903	9.54485	0.681345	0.704234	0.399496	0.179787	1.03682	0.737999	4.00015
Cebpb	0.938739	0.0612613	2.72939	0.000501752	0.000233612	1.50077	1.63413	1.1462	-2.65585	4.70775	1.34989	0.508276	0.618808	0.305835	2.22396	0.83854	3.98032
Cfhr1	0.958959	0.041041	3.15128	0.000146936	7.27275e-05	2.30684	1.92727	2.28419	-3.63495	8.96711	0.340871	0.262575	0.244181	0.135166	0.58772	0.340712	3.97925
Ces1f	0.951351	0.0486486	2.97326	0.000398402	0.000157747	2.63723	2.36954	2.38113	-2.91703	9.33107	0.801446	0.689277	0.418927	0.195212	1.19918	0.80062	3.9501
Cyp2e1	0.958759	0.0412412	3.1462	0.000915609	0.000657281	1.84496	1.94727	3.56876	-10.8278	12.8214	2.79349	1.73145	0.35891	0.2133	3.63955	1.72779	3.88637
Isoc1	0.922322	0.0776777	2.47433	9.39736e-05	4.15843e-05	1.46512	1.543	1.02062	-2.58311	4.76454	0.268652	0.0983595	0.213608	0.0847492	0.395946	0.15094	3.8433
Homer2	0.962763	0.0372372	3.2525	0.000277316	5.46642e-05	3.74821	3.70044	2.12705	-1.58836	9.99042	0.273029	0.444615	0.218847	0.124014	0.434239	0.427348	3.80865
Kng2	0.963764	0.0362362	3.28079	0.000294028	0.000125258	2.4819	2.32248	2.32275	-3.47073	9.62448	0.655216	0.567224	0.372903	0.179289	1.03217	0.677633	3.78044
Plg	0.951351	0.0486486	2.97326	0.000625251	0.000284889	2.46768	2.44995	2.7248	-7.66902	12.0815	1.48478	1.18061	0.455667	0.242233	1.95132	1.2748	3.77725
Lactb2	0.958759	0.0412412	3.1462	0.000885079	0.00023307	2.17827	2.31316	1.18966	-4.43449	8.31917	1.29412	1.01995	0.603356	0.282917	2.00158	1.15754	3.76661
Kif21a	0.965365	0.0346346	3.32765	0.000337082	6.91117e-05	3.39371	3.34551	2.04608	-1.81477	9.98337	0.305193	0.387277	0.234432	0.143917	0.498099	0.45285	3.73281
Klkb1	0.934535	0.0654655	2.65853	0.000132209	6.48021e-05	1.8895	1.70807	2.04988	-3.80157	7.99955	0.291465	0.182172	0.207308	0.120326	0.5139	0.265509	3.65718
Chpt1	0.952152	0.0478478	2.9907	0.000651766	0.000236297	1.57248	1.63882	0.973657	-1.65238	4.45839	1.47497	0.710336	0.645202	0.338836	2.3614	1.01616	3.65418
Galm	0.954555	0.0454454	3.04473	0.000472952	0.000109945	2.56055	2.75746	1.32101	-1.13496	5.86162	0.608993	0.612855	0.390212	0.180826	0.931535	0.663414	3.59541
Agxt2	0.953954	0.046046	3.03097	0.000347293	8.24081e-05	3.53475	3.28496	2.30323	-2.36031	9.82149	0.329133	0.442157	0.249751	0.145015	0.517822	0.511277	3.57999
Pter	0.961361	0.0386386	3.2141	0.000523795	0.000137414	2.27825	2.4707	1.17914	-1.45717	5.37721	0.654354	0.543399	0.419988	0.197495	1.04939	0.677119	3.5308
Ndufaf6	0.953153	0.0468468	3.01289	0.000150636	5.32554e-05	1.63076	1.71316	0.930953	-1.60372	4.57377	0.282777	0.149947	0.221699	0.106467	0.436077	0.202357	3.51428
Pex7	0.947948	0.0520521	2.90206	0.000369785	0.000119377	1.71662	1.84025	0.965079	-1.04197	4.63673	0.6645	0.359178	0.417136	0.204519	1.01983	0.503695	3.47564
Slc17a2	0.951552	0.0484484	2.97759	0.000323365	8.31167e-05	3.2566	2.95057	2.34068	-4.83068	9.54023	0.345315	0.486543	0.264209	0.152844	0.5641	0.531552	3.456
Tmem243	0.944545	0.0554555	2.83512	0.000399323	0.000156574	1.44315	1.52886	0.971969	-1.97883	4.73883	0.786325	0.341002	0.465415	0.215363	1.22651	0.514152	3.44264
Ppp1r3b	0.942142	0.0578579	2.79017	0.000508888	0.000131476	2.60267	2.67414	1.7574	-5.68676	10.4013	0.566616	0.714859	0.375025	0.180226	0.975122	0.743364	3.4141
Pgm2	0.943944	0.0560561	2.82371	0.000335765	0.000114948	1.89789	2.04462	1.15411	-1.6453	4.83911	0.594336	0.382872	0.377744	0.175894	0.850873	0.47795	3.37874
Adk	0.964164	0.0358358	3.29231	0.00466146	0.000926219	4.25165	4.4331	2.69554	-4.48774	11.9615	5.10478	10.5054	0.868891	0.320704	7.48859	9.52395	3.34303
Gpt2	0.941942	0.0580581	2.7865	0.000575488	0.000149907	2.9785	2.92894	2.04075	-5.80992	10.5889	0.623384	0.942603	0.40699	0.194099	1.05376	0.939817	3.33962
Habp4	0.954154	0.0458458	3.03554	0.000211129	7.03551e-05	1.57066	1.6215	0.881187	-1.63487	4.38984	0.396313	0.186416	0.28616	0.142278	0.595456	0.282485	3.31083
Nadk2	0.952352	0.0476476	2.9951	0.000462902	0.000135224	1.95342	2.09033	1.04769	-1.98777	4.69158	0.659526	0.478611	0.424033	0.214676	1.06474	0.632029	3.29082
Prodh2	0.952953	0.047047	3.00842	0.000423727	0.000122166	3.05448	2.97904	2.25981	-2.87607	8.9725	0.478016	0.652998	0.327674	0.16682	0.74094	0.693623	3.26285
Rcl1	0.946947	0.0530531	2.88195	0.000442151	0.000124015	2.11952	2.3333	1.14708	-1.21581	4.90934	0.598382	0.519969	0.390941	0.19508	0.952318	0.618891	3.2614
Slc38a4	0.961762	0.0382382	3.22493	0.000587593	0.000232706	2.60355	2.47895	2.38655	-7.2432	10.9701	1.06168	1.30133	0.51323	0.240916	1.69972	1.37648	3.21493
Osgin1	0.935936	0.0640641	2.68166	0.000490807	0.000198981	1.56849	1.56269	1.162	-2.26447	5.21664	0.908681	0.528896	0.494065	0.257541	1.63281	0.797157	3.21273
Tfpi2	0.942342	0.0576577	2.79385	0.000380757	0.000127351	1.86847	1.75081	1.36303	-1.73345	6.7761	0.631673	0.466831	0.416871	0.230715	1.05417	0.619692	3.17849
Slc27a2	0.964765	0.0352352	3.30984	0.000546496	0.000222881	2.70959	2.62839	2.40254	-3.66607	9.83873	1.09278	1.2596	0.507195	0.228608	1.63341	1.39695	3.16823
Gckr	0.94975	0.0502503	2.93918	0.000339436	9.5747e-05	3.20737	2.8601	2.19884	-1.68247	9.70197	0.332051	0.438469	0.247762	0.142644	0.497953	0.50712	3.14939
Sirt3	0.943744	0.0562563	2.81994	0.00038333	0.000107977	2.04206	2.19846	1.09234	-0.93595	5.3101	0.58167	0.466333	0.381723	0.194085	0.855121	0.555229	3.14502
C4b	0.939339	0.0606607	2.73988	0.000381547	0.000226102	1.62581	1.64473	1.84681	-5.94696	7.5258	0.737052	0.52133	0.407985	0.228271	1.42516	0.746645	3.10328
Rnf149	0.931532	0.0684685	2.61046	0.000132975	6.12848e-05	1.64815	1.83949	1.4287	-2.60152	5.4865	0.280523	0.169762	0.2152	0.116916	0.449062	0.239221	3.09389
Ugp2	0.948949	0.0510511	2.92253	0.000890656	0.000330376	1.57362	1.54153	1.10633	-5.18425	8.77706	2.01373	1.15608	0.689635	0.426776	2.91994	1.48857	3.08677
Crp	0.962963	0.037037	3.2581	0.000349397	0.000174854	2.38631	2.30474	2.46544	-5.13898	9.22075	0.733802	0.858263	0.404337	0.213446	1.21835	0.946992	3.0701
Gss	0.951952	0.048048	2.98631	0.000144877	4.65749e-05	1.74974	1.72923	1.13925	-1.96728	5.60986	0.283242	0.177855	0.21898	0.11958	0.413236	0.236296	3.05996
Gys2	0.943744	0.0562563	2.81994	0.000230357	6.71666e-05	3.29947	2.98078	2.3042	-1.95905	10.1713	0.310034	0.443415	0.226341	0.134697	0.448013	0.487595	3.03162
C8a	0.958959	0.041041	3.15128	0.000555314	0.000163858	2.95283	2.88642	2.28843	-4.50404	8.96762	0.712448	0.993429	0.391936	0.21169	1.09617	1.08149	2.9929
Etfdh	0.93954	0.0604605	2.7434	0.000258929	9.74061e-05	1.48699	1.54518	0.918352	-1.38241	4.20606	0.503349	0.259253	0.343657	0.177884	0.757099	0.377197	2.98465
Macrod1	0.934935	0.0650651	2.66509	0.000283237	8.0538e-05	2.22906	2.42127	1.26304	-1.29643	6.2231	0.307116	0.337665	0.239804	0.138663	0.491314	0.36749	2.98012
Acox1	0.954955	0.045045	3.054	0.00186691	0.000598388	2.2764	2.33995	1.86446	-6.34351	11.2291	2.57471	2.74739	0.668811	0.412477	3.79588	2.92821	2.95093
Cd1d1	0.961562	0.0384384	3.2195	0.000221744	0.000106994	1.63748	1.78483	1.54661	-3.21126	5.86695	0.526162	0.34226	0.33676	0.167289	0.802622	0.450283	2.91878
Serping1	0.947548	0.0524525	2.89397	0.000419176	0.000384897	1.62249	1.59068	2.42305	-6.7835	8.82297	1.31163	0.862259	0.551363	0.273273	2.1625	1.20422	2.91363
Larp1b	0.964164	0.0358358	3.29231	0.000856421	0.000216173	2.07421	2.12163	1.24329	-5.35428	10.3453	0.991379	0.924954	0.519663	0.275278	1.56284	1.11589	2.905
Pcx	0.93033	0.0696697	2.59177	0.000535888	0.000142276	2.8012	2.88223	1.82513	-3.23738	7.91225	0.564427	0.894528	0.377545	0.19066	0.951694	0.924253	2.88437
Mthfd1	0.935135	0.0648649	2.66838	0.000385806	0.000121246	2.0369	2.20501	1.30728	-1.80501	5.74585	0.549307	0.513808	0.365674	0.195753	0.867523	0.617883	2.85986
Elovl2	0.949349	0.0506507	2.93082	0.000324631	0.000133321	2.29918	2.16565	2.1557	-3.35296	8.50296	0.50945	0.588371	0.314146	0.186255	0.889403	0.718729	2.84516
Ola1	0.94975	0.0502503	2.93918	0.000329479	0.00011451	1.53047	1.62292	0.917608	-1.68193	4.40687	0.582399	0.360525	0.380463	0.196148	0.890864	0.479242	2.845
Hsd3b3	0.951952	0.048048	2.98631	0.000680021	0.000179168	3.77838	3.60854	2.57446	-2.64192	10.3369	0.74879	1.60224	0.435705	0.186021	1.09228	1.50973	2.73364
Tmem150a	0.941341	0.0586587	2.77557	0.00030663	0.000119786	1.61566	1.64121	1.17736	-2.49531	5.12782	0.601167	0.408936	0.391273	0.21011	0.938979	0.561663	2.70104
Rmnd1	0.94995	0.0500501	2.94339	0.000216746	6.71895e-05	1.56545	1.60061	0.921919	-1.41571	4.94721	0.304198	0.2037	0.237018	0.135839	0.475251	0.279815	2.65883
Slc25a13	0.958158	0.0418418	3.13112	0.000948103	0.000201818	3.51255	3.54989	2.11324	-5.27975	11.0923	0.781816	1.67776	0.449632	0.19448	1.19354	1.6012	2.61827
Slc25a23	0.947147	0.0528529	2.88594	0.000363739	0.000120629	1.64183	1.679	1.00392	-1.50541	4.97751	0.453876	0.354524	0.326149	0.202792	0.760366	0.480379	2.59876
Mtx2	0.93954	0.0604605	2.7434	0.000323892	0.000116874	1.48879	1.58637	0.934104	-1.78819	4.28889	0.600239	0.379476	0.393395	0.219183	0.917427	0.531592	2.56936
Rnf125	0.946346	0.0536537	2.87006	0.000556809	0.000128326	2.3355	2.38408	1.38434	-1.38916	6.79194	0.431063	0.518506	0.311493	0.168562	0.719799	0.65833	2.55357
Slco1a1	0.957157	0.0428428	3.10643	0.000338669	0.000159813	2.36894	2.2687	2.44605	-6.56341	9.75518	0.640361	0.946627	0.356191	0.195753	1.0114	0.940553	2.54738
Myo1b	0.95015	0.0498498	2.9476	0.000588451	0.000179364	2.52007	2.61354	1.79642	-3.68357	8.26316	0.619603	0.74824	0.397042	0.219037	0.991946	0.990012	2.52499
Acss2	0.945546	0.0544545	2.8544	0.000453267	0.000176864	1.76445	1.92543	1.31063	-2.57329	5.18911	0.6836	0.636871	0.403541	0.209934	1.12208	0.790491	2.50459
Fam210a	0.943944	0.0560561	2.82371	0.000154786	5.2676e-05	1.54212	1.60699	0.966136	-1.70391	4.28449	0.249818	0.165079	0.201273	0.118087	0.381699	0.23508	2.50395
G6pc	0.952352	0.0476476	2.9951	0.000470311	0.000161482	2.5572	2.57793	2.15098	-3.11669	8.52203	0.499635	0.854371	0.318323	0.177577	0.898251	0.919564	2.49794
Kynu	0.966366	0.0336336	3.35802	0.000835618	0.000188321	3.77686	3.61914	2.36142	-7.81612	12.817	0.621659	1.42918	0.395849	0.169177	0.929948	1.41578	2.48082
Mtfr1	0.941942	0.0580581	2.7865	0.000197518	7.51977e-05	1.45621	1.52975	0.854594	-1.29458	4.21343	0.371112	0.240433	0.28039	0.157966	0.563319	0.332073	2.47028
Cyp27a1	0.962963	0.037037	3.2581	0.000448719	0.00021032	1.84974	1.99903	1.88055	-4.31594	7.08709	0.861264	0.929856	0.440944	0.217339	1.31507	0.99299	2.44971
Apob	0.949149	0.0508509	2.92667	0.00069105	0.00036968	1.86594	1.95541	2.7471	-8.57505	12.4102	1.43922	1.52137	0.354135	0.255184	2.16381	1.67177	2.41513
Errfi1	0.967167	0.0328328	3.38294	0.00211615	0.000458792	3.1496	3.18325	2.21402	-6.52976	12.7903	1.77764	4.72746	0.708402	0.289225	3.09068	4.05729	2.39924
Rmdn1	0.952152	0.0478478	2.9907	0.00034575	0.000108928	1.72992	1.81904	0.941045	-1.00947	4.17932	0.436833	0.344134	0.305922	0.172221	0.649037	0.468998	2.394
Dhcr24	0.93974	0.0602603	2.74693	0.000230033	0.000121555	1.46284	1.59064	1.71135	-3.90187	6.6229	0.472909	0.383252	0.29372	0.188845	0.818219	0.500791	2.39006
Ces3a	0.954154	0.0458458	3.03554	0.000714141	0.000338688	2.28443	2.34384	2.39488	-4.76854	8.63004	1.23689	1.62431	0.458386	0.242496	1.79947	1.72522	2.38274
Nr1i3	0.968569	0.0314314	3.42801	0.00040481	0.000125654	3.01694	2.93141	2.31657	-3.95111	10.0553	0.425758	0.920417	0.286624	0.151015	0.660212	0.857258	2.32348
C3	0.950551	0.0494494	2.95609	0.000687831	0.000536083	1.56263	1.579	3.06581	-13.56	12.2811	2.13363	1.37235	0.369322	0.25154	2.19613	1.50207	2.28467
Mccc2	0.937337	0.0626627	2.70528	0.000202604	6.55528e-05	1.66245	1.78481	0.977165	-1.39997	4.71785	0.270641	0.215715	0.213608	0.131887	0.388739	0.286131	2.25861
Gm4788	0.944745	0.0552553	2.83895	0.000280118	0.000125502	2.19041	2.09373	2.20405	-6.11181	9.45148	0.403807	0.634031	0.271238	0.190236	0.745904	0.730452	2.23675
Ces3b	0.95035	0.0496496	2.95184	0.000493442	0.000180758	2.54857	2.37235	2.32155	-4.4116	9.07682	0.587174	1.02854	0.348763	0.204592	0.947772	1.08036	2.23579
Grb14	0.939139	0.0608609	2.73637	0.000317089	8.71752e-05	2.86337	3.01666	1.80999	-2.69278	8.33812	0.291465	0.485812	0.227336	0.155552	0.447727	0.574455	2.2317
Lipc	0.965165	0.0348348	3.32168	0.000347137	0.000121757	3.05619	2.89113	2.57923	-3.06484	10.4851	0.318987	0.63769	0.235825	0.131697	0.501709	0.690753	2.21978
Aspg	0.969169	0.0308308	3.44792	0.000594572	0.000111713	3.30685	3.27648	2.04388	-4.80514	9.82148	0.305458	0.530403	0.222893	0.135663	0.444268	0.672892	2.1833
Pzp	0.950951	0.049049	2.96464	0.000820712	0.000385873	2.33316	2.34178	2.78987	-9.11483	11.3055	1.35924	2.06044	0.410704	0.25157	1.91448	2.06897	2.15894
Ccdc58	0.946747	0.0532533	2.87797	0.000352126	0.000119296	1.51068	1.55979	0.88174	-1.32862	4.5184	0.444128	0.392048	0.320247	0.196338	0.716359	0.501616	2.15741
0610031O16Rik	0.958559	0.0414414	3.14115	0.000419096	8.88906e-05	4.29909	4.19911	2.48635	-2.74972	11.5037	0.259633	0.87881	0.203594	0.146434	0.413488	0.834628	2.12984
Alas1	0.95976	0.0402402	3.17182	0.000804568	0.000294923	1.82376	1.95001	1.39349	-4.07228	7.58782	1.45739	1.97116	0.563632	0.285698	2.17827	1.87112	2.12314
Acad11	0.933734	0.0662663	2.64551	0.000431275	0.000137527	1.83526	1.93455	1.16069	-1.65143	5.0237	0.593209	0.649793	0.376219	0.228213	0.901805	0.783574	2.11217
Osbpl1a	0.934134	0.0658659	2.652	0.000417094	0.000148	1.75415	1.86195	1.02256	-1.04517	4.52326	0.510246	0.520232	0.347901	0.199821	0.785379	0.660322	2.08636
Fpgs	0.944745	0.0552553	2.83895	0.000399706	0.000123281	1.99302	2.11777	1.28909	-2.14928	5.5482	0.409377	0.55556	0.298296	0.187089	0.645517	0.626828	2.05244
Col18a1	0.939139	0.0608609	2.73637	0.000309041	0.00014629	1.96518	1.8854	2.2471	-3.81121	8.47895	0.456529	0.658764	0.290139	0.199558	0.816897	0.782675	2.05111
Cyp2c54	0.945345	0.0546547	2.85052	0.000221054	0.00013352	1.85184	1.72151	2.67191	-6.61179	9.52556	0.417534	0.586498	0.256184	0.163279	0.789407	0.716183	2.04117
Abcd3	0.93954	0.0604605	2.7434	0.000918548	0.000397634	1.59415	1.65077	1.54321	-6.84269	10.5852	1.42058	1.55391	0.59752	0.366715	2.20449	1.72478	2.03752
Gk	0.937938	0.0620621	2.71555	0.000323458	0.000101092	2.25788	2.34947	1.436	-2.54452	6.12724	0.339213	0.52133	0.259168	0.164508	0.548969	0.632741	1.95894
Cyp2c29	0.953954	0.046046	3.03097	0.000552452	0.000345688	1.72485	1.77263	3.07	-8.55523	10.1735	1.21978	1.71512	0.368791	0.18087	1.85535	1.67447	1.91118
Eva1a	0.941942	0.0580581	2.7865	0.000308835	9.21316e-05	2.35951	2.54189	1.52331	-2.03888	6.74026	0.336163	0.557302	0.255256	0.164435	0.49916	0.617907	1.90606
Ces1d	0.954555	0.0454454	3.04473	0.000578416	0.000385779	1.90441	1.84758	2.69192	-8.4876	10.7815	1.53856	2.33216	0.502818	0.253999	2.10619	2.12645	1.88626
Cyp3a13	0.951552	0.0484484	2.97759	0.000245649	9.07099e-05	2.49573	2.42221	2.30729	-3.74209	9.55966	0.283109	0.485958	0.209099	0.153722	0.444658	0.590658	1.87883
Cps1	0.967768	0.0322322	3.40202	0.00193479	0.000561036	4.05802	4.36373	3.4598	-10.3666	15.1043	1.80052	6.04739	0.457656	0.22129	2.60004	5.73099	1.84105
Slc38a3	0.947548	0.0524525	2.89397	0.00035614	0.000154586	2.10327	2.03402	2.19728	-5.41983	8.55237	0.479674	0.812179	0.297168	0.195124	0.814783	0.943577	1.81619
Clybl	0.970571	0.0294294	3.49589	0.000566999	0.000131165	2.58473	2.76714	1.38088	-2.80243	6.96257	0.37476	0.7915	0.277737	0.176333	0.583684	0.841989	1.79179
Papss2	0.946747	0.0532533	2.87797	0.000381801	0.000132072	2.0147	2.09301	1.59945	-3.16495	6.04529	0.392135	0.493831	0.277273	0.189094	0.660358	0.752662	1.76762
Sdc2	0.955756	0.0442442	3.07278	0.000442772	0.000183468	2.43722	2.35145	2.37451	-5.00094	9.29572	0.541747	0.998683	0.349493	0.21949	0.82871	1.14935	1.7573
Gcgr	0.957558	0.0424424	3.11624	0.000269871	0.000101887	2.33893	2.18859	2.0762	-4.36438	8.11387	0.272962	0.498515	0.206446	0.156547	0.396109	0.550988	1.68148
Lurap1l	0.944344	0.0556557	2.83131	0.000259529	0.000107578	2.74101	3.07599	1.99291	-5.73637	8.41452	0.275085	0.608216	0.224219	0.164435	0.446171	0.739361	1.65408
Stard5	0.944945	0.0550551	2.84279	0.000287688	0.000101053	1.4823	1.51459	0.981745	-1.65778	5.05681	0.322369	0.389867	0.252072	0.183767	0.518121	0.486089	1.57998
Onecut2	0.953754	0.0462462	3.02643	0.000523536	0.000180038	3.13081	3.17243	2.36278	-4.98404	9.80649	0.347304	1.09123	0.247563	0.194773	0.608874	1.31264	1.45224
Tm4sf4	0.94975	0.0502503	2.93918	9.77165e-05	0.000157787	1.92484	1.84243	2.33967	-8.07544	9.33836	0.381723	0.597694	0.25247	0.0769051	0.574327	0.777314	1.42219
Acsl1	0.947147	0.0528529	2.88594	0.00126618	0.000483221	2.28438	2.49183	2.23855	-5.19788	9.58266	1.06625	3.29363	0.471583	0.288361	1.74564	3.09163	1.28983
Mug2	0.94975	0.0502503	2.93918	0.00056564	0.000231959	2.2693	2.239	2.33245	-5.40916	8.91531	0.437496	1.30499	0.284369	0.196616	0.823574	1.52048	1.22918
Isoc2a	0.934735	0.0652653	2.6618	0.000439908	0.000110471	2.31813	2.54117	1.36151	-1.5657	6.87459	0.282379	0.707249	0.223755	0.170655	0.426047	0.806587	1.22446
Lonp2	0.939139	0.0608609	2.73637	0.00106409	0.000379629	1.51704	1.56605	1.15211	-3.22094	7.27546	0.967504	1.92836	0.506333	0.337314	1.50771	2.10191	1.08818
Slc2a2	0.953554	0.0464464	3.0219	0.00030765	0.000150536	2.17954	2.14626	2.45636	-6.32148	9.4709	0.344784	1.0912	0.226938	0.187777	0.526025	1.09108	1.05079
A1cf	0.972773	0.0272272	3.57593	0.000628183	0.000171599	4.10491	4.03053	2.51315	-6.75453	11.8205	0.257378	1.94616	0.202666	0.160074	0.427913	1.67469	1.04888
Kyat1	0.946346	0.0536537	2.87006	0.000491352	0.000153141	1.82301	1.91211	1.28957	-1.49531	5.96051	0.285364	0.714376	0.226408	0.190777	0.466085	0.834764	1.01786
Mug1	0.956356	0.0436436	3.08707	0.00100111	0.000522216	2.22396	2.36652	2.86753	-9.01619	10.7547	1.15638	3.81556	0.375555	0.258155	1.62851	3.62176	0.999995
Deptor	0.934935	0.0650651	2.66509	0.000915775	0.000253797	2.20078	2.30725	1.50724	-3.37775	7.41918	0.472976	1.66185	0.319186	0.233013	0.771998	1.75963	0.965545
Bckdhb	0.943944	0.0560561	2.82371	0.000762537	0.000260485	2.22846	2.41318	1.39774	-5.81612	9.69578	0.437827	1.61255	0.311294	0.192885	0.655418	1.51938	0.961295
Slco1b2	0.947347	0.0526527	2.88995	0.000834442	0.000515839	1.86089	2.01181	2.52024	-7.27214	9.42323	0.892964	3.41867	0.380596	0.251701	1.74287	3.39301	0.955871
Upp2	0.945546	0.0544545	2.8544	0.00117241	0.000363305	1.77112	1.75223	1.31057	-4.84579	10.2196	0.818158	2.23568	0.45182	0.274385	1.25298	2.33052	0.952226
Abcb11	0.94975	0.0502503	2.93918	0.000610254	0.000237519	2.15528	2.17835	2.18618	-5.08904	8.51679	0.330327	1.32568	0.235692	0.201856	0.612986	1.4613	0.904094
Slc22a30	0.961161	0.0388388	3.20872	0.000536151	0.000234341	2.56383	2.53158	2.46652	-6.83695	10.1812	0.372571	1.95466	0.261489	0.197465	0.621126	1.76681	0.901318
Fggy	0.932733	0.0672673	2.62944	0.000915385	0.000295523	2.10352	2.26486	1.28896	-4.25669	7.64476	0.564892	1.973	0.370316	0.228432	0.819187	2.02805	0.849671
Ttc39c	0.950551	0.0494494	2.95609	0.00194617	0.000542973	3.83503	3.98332	2.70659	-5.94552	11.2372	0.943365	7.1134	0.469925	0.203817	1.34599	6.32743	0.8158
Prlr	0.962563	0.0374374	3.24693	0.000453711	0.000202261	2.26231	2.36172	2.3472	-4.92383	8.80157	0.292526	1.73112	0.211155	0.18785	0.573183	1.7148	0.75619
Cmah	0.942543	0.0574575	2.79754	0.00106813	0.000285769	2.46041	2.66794	1.73168	-3.41011	8.04664	0.386431	2.36888	0.279196	0.212276	0.699143	2.30709	0.745608
Nr1h4	0.94995	0.0500501	2.94339	0.00125642	0.000364267	3.0344	3.23982	2.21823	-3.70509	9.1823	0.537967	3.40362	0.353405	0.228447	0.804242	3.35719	0.726916
Cxcl12	0.941742	0.0582583	2.78285	0.0002702	0.000425075	1.60372	1.92994	2.07175	-6.8375	6.75108	0.418861	1.06051	0.295975	0.200041	0.664832	1.63343	0.652738
Cyp3a25	0.966767	0.0332332	3.37041	0.000997321	0.000426104	2.82059	2.8808	2.71376	-6.92504	10.7858	0.641024	4.59279	0.349957	0.19287	0.893532	4.06754	0.619609
Rapgef4	0.95035	0.0496496	2.95184	0.000799334	0.000242593	3.06528	3.12128	2.12755	-5.11704	9.4848	0.300683	2.74477	0.232509	0.180226	0.475279	2.44486	0.595888
Pid1	0.952753	0.0472472	3.00396	0.00156529	0.000389785	3.38052	3.40718	2.17193	-4.64599	10.1189	0.341932	3.52483	0.260561	0.194977	0.562388	3.4036	0.558574
Dpyd	0.961161	0.0388388	3.20872	0.00312522	0.000924723	4.31576	4.58469	3.37864	-7.88288	14.7145	0.705816	12.666	0.435573	0.208119	1.20229	11.641	0.445737
Ghr	0.952753	0.0472472	3.00396	0.00645407	0.00179926	2.83975	2.75559	2.1795	-4.30277	9.93134	1.67617	23.6497	0.710193	0.325475	2.79362	22.4779	0.352933
Tmem56	0.938338	0.0616617	2.72245	0.000430938	0.000424526	1.46132	1.65597	2.08953	-6.61227	7.11552	0.309304	1.27198	0.236422	0.238647	0.554318	2.63356	0.307583
Immp2l	0.955956	0.044044	3.07752	0.00267773	0.000844253	2.91594	3.1277	2.14232	-4.14031	9.37792	0.345248	9.19747	0.258837	0.192255	0.51643	8.67286	0.173631
Egfr	0.948549	0.0514515	2.91429	0.00345015	0.00123729	2.80583	2.53907	3.39982	-8.41341	12.5511	0.381192	19.3986	0.259036	0.243272	0.742139	17.7312	0.117438

## Sheet: Mouse Hepatocyte scRNA DEPs
	proba_de	proba_not_de	bayes_factor	scale1	scale2	lfc_mean	lfc_median	lfc_std	lfc_min	lfc_max	raw_mean1	raw_mean2	non_zeros_proportion1	non_zeros_proportion2	raw_normalized_mean1	raw_normalized_mean2	score
adt-CD1d	0.0692693	0.930731	-2.59797	2.88053	1.71854	0.175031	0	1.38022	-8.55365	8.16778	3.52311	0.771978	0.230851	0.187997			0.798795

## Sheet: Mouse Cholangiocyte DEGs
	proba_de	proba_not_de	bayes_factor	scale1	scale2	lfc_mean	lfc_median	lfc_std	lfc_min	lfc_max	raw_mean1	raw_mean2	non_zeros_proportion1	non_zeros_proportion2	raw_normalized_mean1	raw_normalized_mean2	score
Ankrd1	1	0	18.4207	0.000487405	1.2972e-06	10.5272	10.5045	2.63	-0.266672	22.7288	3.08268	0.000842635	0.46063	0.00075715	4.2151	0.00184696	24025.1
A230001M10Rik	0.9998	0.0002002	8.51594	0.000514207	1.1701e-06	10.3142	10.3346	2.53098	0.0167084	23.1826	1.2605	0.00125785	0.536745	0.00117236	4.39142	0.00339151	13355.1
Bex1	0.999199	0.000800801	7.12908	0.000257555	1.35651e-06	9.64564	9.86388	2.65123	-0.172039	18.1829	1.4357	0.00109909	0.524934	0.000818211	1.5998	0.00124186	12425.8
Spp1	1	0	18.4207	0.0202022	7.26617e-05	9.18458	9.49198	2.01922	0.540509	15.5149	173.346	0.0739687	0.933727	0.0532692	179.91	0.141348	11690.3
3110079O15Rik	0.998398	0.0016016	6.43514	0.000128496	7.61402e-07	9.43475	9.78855	2.99691	-0.933271	18.3156	0.774278	0.000512908	0.222441	0.000488484	0.861364	0.000709533	11453.7
Gm19935	0.9998	0.0002002	8.51594	0.000124479	4.88176e-07	9.28846	9.47449	2.47777	-0.145739	17.1401	0.55315	0.000183181	0.251312	0.000183181	0.613007	0.000534713	10648.5
C2cd4b	0.9998	0.0002002	8.51594	0.000272014	9.68619e-07	9.82652	9.8095	2.74049	-0.552845	20.6649	1.26772	0.00069609	0.364173	0.000537332	1.56422	0.00145818	10541.1
Ddit4l	1	0	18.4207	0.00105997	4.26355e-06	9.54924	9.65904	2.20224	0.402022	17.8555	5.22507	0.00349266	0.740814	0.00315072	6.21649	0.00584599	10154.5
Tesc	1	0	18.4207	0.000492045	2.17431e-06	9.6808	9.71913	2.41836	0.288806	18.0502	2.36614	0.00156315	0.611549	0.00136776	2.6624	0.00254691	10119.8
Cldn7	1	0	18.4207	0.000756264	3.14038e-06	10.2521	10.3701	2.52739	0.224123	19.4099	3.64567	0.00157536	0.678478	0.00144103	4.07458	0.00422963	9876.29
Epcam	0.9996	0.0004004	7.82262	0.00167922	8.07783e-06	10.182	10.5032	2.79909	-0.0270805	18.922	8.62205	0.00410327	0.725066	0.00366363	9.2138	0.0117462	7986.86
1700011H14Rik	0.9996	0.0004004	7.82262	0.000395521	1.71238e-06	10.9152	10.9988	2.72118	-0.186121	21.0947	1.82743	0.000891483	0.612205	0.000818211	2.17786	0.00298258	7970.22
Kcnma1	0.9998	0.0002002	8.51594	0.000746948	1.76865e-06	9.72685	9.73055	2.47033	0.0632057	22.2465	1.31234	0.00240578	0.436352	0.0018196	5.47566	0.00725306	7343.23
Slc5a1	1	0	18.4207	0.000404986	1.72724e-06	9.62567	9.90002	2.47084	0.492146	16.7272	1.55118	0.00113573	0.601706	0.00108688	2.11492	0.00314653	6469.83
Tff2	0.9998	0.0002002	8.51594	0.000115891	5.34236e-07	8.74291	9.00483	2.68642	0.0604763	17.0328	0.515748	0.000280878	0.222441	0.000268666	0.549785	0.000782234	6144.86
Sftpd	0.9996	0.0004004	7.82262	0.000285141	1.42559e-06	9.00413	9.51648	3.01262	-0.0220699	18.9295	1.55118	0.00119679	0.402887	0.00117236	1.77109	0.00267395	5963.89
Ctnnd2	0.9998	0.0002002	8.51594	0.000753913	3.09636e-06	8.84015	8.93613	2.28028	0.0564423	16.2469	1.23688	0.00492148	0.37664	0.00422539	5.82089	0.00985221	5222.94
Scara3	0.9996	0.0004004	7.82262	0.000768004	4.06514e-06	10.2672	10.3465	2.57981	-0.0820141	20.2992	3	0.00340718	0.717192	0.00254012	3.74786	0.00901321	4269.31
Krt23	1	0	18.4207	0.000352749	1.64621e-06	8.77441	8.71772	2.39053	0.495543	16.085	1.5853	0.00277215	0.572178	0.00255233	1.96718	0.00410218	4207.72
Lamc3	0.9998	0.0002002	8.51594	0.000295548	1.242e-06	10.0998	10.1964	2.47903	-1.19435	20.3901	0.989501	0.00214933	0.486877	0.00145324	1.53752	0.0042208	3679.07
Bex4	0.999399	0.000600601	7.41696	0.000369466	2.39367e-06	8.83432	8.93607	2.86627	-0.688271	17.6122	1.95932	0.00450626	0.572835	0.00337054	2.07571	0.00622593	2945.34
Veph1	1	0	18.4207	0.000236973	1.65261e-06	8.59308	8.73053	2.26098	-0.66581	16.2533	0.649606	0.00439636	0.417323	0.00349266	1.89311	0.00586997	2771.33
Nipal2	1	0	18.4207	0.000554674	2.35642e-06	10.4527	10.6264	2.34654	0.392568	18.2553	1.73097	0.00400557	0.698163	0.00306524	3.31964	0.0143427	2419.29
Sox9	1	0	18.4207	0.00150261	1.11518e-05	8.10827	7.87435	2.44557	-1.30957	16.2344	7.17257	0.0183059	0.737533	0.0155582	7.9593	0.0322119	2003.49
Cdh6	0.9998	0.0002002	8.51594	0.00029057	1.37567e-06	9.81532	9.88785	2.41108	-0.963318	18.3745	0.763123	0.00202721	0.40748	0.00155094	1.78575	0.00879065	1993.9
9130008F23Rik	0.999399	0.000600601	7.41696	0.000131277	1.01207e-06	9.02309	8.86477	2.47122	-2.27856	19.3412	0.444226	0.00133112	0.313648	0.00127006	0.708052	0.00374464	1706.12
Tspan8	0.998799	0.0012012	6.72322	0.000770878	4.92114e-06	9.89494	10.2095	2.59429	-1.33225	18.5413	3.43635	0.0087805	0.55643	0.00569084	4.06293	0.0250458	1605.16
Fermt1	0.997798	0.0022022	6.11609	0.000266891	1.59762e-06	10.305	10.3061	2.42365	-0.343529	18.5947	1.08924	0.00306524	0.529528	0.00234472	1.52359	0.0116502	1347.67
Kcne3	1	0	18.4207	0.000507332	4.39331e-06	8.47574	8.23932	2.87253	-1.12851	19.3194	2.21129	0.00943995	0.559711	0.00725399	2.61588	0.0170406	1301.1
Plet1	0.9996	0.0004004	7.82262	0.000807356	9.61536e-06	7.09282	7.14629	2.64954	-2.36703	14.0471	3.58202	0.0159612	0.661417	0.0115038	4.35362	0.0247343	1248.45
Smim6	0.998799	0.0012012	6.72322	0.000193269	2.33963e-06	7.52217	7.11129	2.92145	-1.62755	16.7627	0.969816	0.00321178	0.417979	0.0031263	1.0416	0.0062898	1245.68
Prr15l	0.998999	0.001001	6.90574	0.00034989	3.52334e-06	9.4584	9.87728	2.70505	-2.93707	17.077	1.27297	0.00517793	0.542651	0.00381018	1.47919	0.0122933	1138.08
Fxyd3	0.997197	0.0028028	5.87433	0.000757194	1.33846e-05	9.64798	9.91399	2.71109	-5.12007	18.3984	3.45407	0.0369172	0.602362	0.00537332	3.77327	0.0327004	1113.27
Tmem45a	0.9998	0.0002002	8.51594	0.000284561	3.08996e-06	9.54309	9.83491	2.55775	-5.10176	17.7179	1.10171	0.00530005	0.492126	0.00418875	1.65144	0.0143513	1098.15
Cd24a	0.998999	0.001001	6.90574	0.000735914	7.81313e-06	7.78468	7.73132	2.71681	-1.06392	17.5963	3.13451	0.00838971	0.654856	0.00692426	3.56132	0.025336	1094.24
Pkhd1	0.9998	0.0002002	8.51594	0.00502435	6.60027e-05	8.92429	8.94309	2.587	-0.0642128	16.7312	8.62402	0.229856	0.914698	0.0910656	34.9088	0.324474	960.126
Pdzk1ip1	0.9996	0.0004004	7.82262	0.000719355	9.18574e-06	6.98663	6.55647	2.54358	-0.671313	14.5555	3.57546	0.0156803	0.658793	0.0140317	3.99341	0.0290716	959.714
Clu	0.998198	0.0018018	6.31716	0.0277204	0.000523206	6.46375	6.13477	2.20176	-1.06065	14.5682	129.856	0.706446	0.910105	0.275993	139.636	1.05147	858.393
Tmem229a	0.998599	0.0014014	6.56887	0.000217006	2.0514e-06	8.40042	8.56995	2.10963	-1.43556	15.2613	0.683071	0.00233251	0.368766	0.00197836	0.7969	0.00931523	718.64
Ppp2r2b	0.998999	0.001001	6.90574	0.000803531	5.70688e-06	10.0752	10.1485	2.5467	-3.5034	18.5632	1.3248	0.0191974	0.522966	0.00770583	4.80062	0.0689795	701.181
Cftr	0.998799	0.0012012	6.72322	0.000129555	1.71919e-06	8.41698	8.43068	2.27093	-4.12488	16.0841	0.328084	0.00392008	0.202756	0.00307745	1.08081	0.0129853	700.569
Tm4sf4	0.999199	0.000800801	7.12908	0.00461443	7.36719e-05	7.00014	6.56894	2.49394	-2.23259	14.6073	22.9206	0.142466	0.877953	0.0943263	26.1937	0.266904	686.988
Ehf	0.998398	0.0016016	6.43514	0.00037778	2.7532e-06	9.62644	9.74483	2.34621	-0.590355	17.8079	1.33924	0.00670444	0.536745	0.00387124	1.867	0.0264632	679.153
Muc1	0.998198	0.0018018	6.31716	0.000218143	2.42587e-06	8.68216	9.07019	2.76373	-1.59001	16.929	0.866142	0.00339496	0.356299	0.00284542	0.982803	0.0138123	617.771
Krt19	0.997998	0.002002	6.2116	0.00112842	2.62857e-05	9.31051	9.75608	2.94503	-6.02154	19.194	5.09908	0.0904184	0.686352	0.0108932	5.86849	0.0923288	591.783
Elovl7	0.999399	0.000600601	7.41696	0.000273557	4.38929e-06	7.47291	7.31978	2.30281	-0.21899	16.6575	0.867454	0.00742496	0.509843	0.00643578	1.45736	0.0185138	588.249
Dync2li1	0.998198	0.0018018	6.31716	0.000258388	5.63999e-06	6.76328	7.10012	2.03383	-3.61563	11.9544	1.08399	0.00890262	0.494094	0.00737611	1.16219	0.0141	557.46
Enah	0.998799	0.0012012	6.72322	0.000462092	6.14243e-06	8.29515	8.41934	2.27238	-4.15935	16.2264	1.40617	0.0128471	0.62664	0.0096842	2.88615	0.0437338	547.427
Creb5	0.998398	0.0016016	6.43514	0.000158236	3.70172e-06	7.34173	7.42435	2.41905	-3.43697	15.8049	0.450131	0.0069609	0.271654	0.00395672	1.2271	0.0166064	542.503
Dcdc2a	0.998999	0.001001	6.90574	0.00130397	2.03837e-05	9.16763	9.5146	2.62703	-4.97858	16.6572	4.00722	0.0391031	0.882546	0.0248516	7.48341	0.132917	516.151
Itih5	0.999399	0.000600601	7.41696	0.00047224	9.61788e-06	6.68102	6.40126	2.57273	-2.0684	14.5911	2.01509	0.0250592	0.622703	0.0190265	2.54557	0.0343873	494.571
Chmp4c	0.999399	0.000600601	7.41696	0.000247681	4.58179e-06	7.20758	6.89765	2.50961	-0.835901	15.3625	0.835302	0.0115526	0.451444	0.0099895	1.17936	0.0179391	473.841
5330417C22Rik	0.998799	0.0012012	6.72322	0.000373228	4.27808e-06	9.02353	9.1459	2.55252	-1.53856	16.7705	1.04003	0.00974526	0.52231	0.00536111	1.71203	0.0329629	468.665
Kcnn4	0.997998	0.002002	6.2116	0.000140308	2.26799e-06	8.07941	8.22074	2.51849	-3.59035	16.3226	0.503937	0.00370027	0.301837	0.00307745	0.609924	0.0108218	455.36
Itgb8	0.9996	0.0004004	7.82262	0.00019079	3.00783e-06	9.20454	9.49056	2.88223	-6.25784	17.8138	0.652231	0.00824317	0.39042	0.00621596	1.52153	0.0332385	421.349
Rassf9	0.997397	0.0026026	5.94863	0.000382943	7.02938e-06	9.37793	9.61861	3.08388	-5.47692	19.4464	1.19751	0.0205652	0.559711	0.0102215	2.18754	0.0501413	409.135
Osbpl3	0.999199	0.000800801	7.12908	0.000354025	7.4906e-06	7.14126	7.40005	2.17475	-1.46104	13.8687	0.957349	0.0190753	0.515092	0.0142393	2.16792	0.0396874	390.091
Prom1	0.997998	0.002002	6.2116	0.000546724	4.94656e-06	9.31947	9.41995	2.20683	-0.913966	16.6478	1.65354	0.0184647	0.652231	0.00688762	2.87552	0.0711729	376.525
Angpt1	0.998799	0.0012012	6.72322	0.000822881	1.31101e-05	9.34893	9.70783	2.69642	-5.62285	16.5433	1.76837	0.0346335	0.621391	0.0188921	6.27271	0.156079	375.726
Tox3	0.997798	0.0022022	6.11609	0.000253345	1.96673e-06	9.8441	9.90272	2.37579	-1.21482	17.7461	0.608268	0.0102215	0.387795	0.00431087	1.44371	0.0399859	355.425
Lcn2	0.999199	0.000800801	7.12908	0.000341666	8.16229e-06	6.40012	6.31725	2.25306	-1.64278	14.4841	1.32415	0.0177564	0.400262	0.00819432	1.47791	0.0270466	349.722
Glis3	0.998398	0.0016016	6.43514	0.00263167	2.52585e-05	10.278	10.4821	3.05842	-5.57496	20.5768	3.02428	0.093508	0.636483	0.0253279	14.1296	0.418	347.425
Bicc1	0.998398	0.0016016	6.43514	0.00393339	6.59989e-05	9.50509	9.86756	2.70988	-5.0426	16.757	8.61286	0.169748	0.977034	0.0499475	21.8325	0.606414	342.209
Wfdc2	0.998599	0.0014014	6.56887	0.000316821	8.25881e-06	6.53103	6.44699	2.36248	-3.74088	13.4218	1.4101	0.0188188	0.511811	0.0113084	1.48391	0.0288838	335.532
Krt7	0.998799	0.0012012	6.72322	0.000262398	9.82415e-06	9.05878	9.27301	2.63452	-5.94436	17.0924	1.12402	0.0373202	0.484908	0.00562978	1.21856	0.0332236	332.255
Mtcl1	0.999199	0.000800801	7.12908	0.00025813	8.9292e-06	7.52151	8.01163	2.81805	-1.45203	14.6023	0.634514	0.0142393	0.400262	0.0125174	1.43773	0.0342276	315.941
Nebl	0.998198	0.0018018	6.31716	0.000460557	5.15178e-06	8.77682	8.83127	2.26009	-2.05418	16.6201	0.730971	0.0177075	0.44685	0.00678993	2.35505	0.0668232	309.322
Adam33	0.999199	0.000800801	7.12908	0.000301873	7.44237e-06	8.47711	8.50845	2.66741	-5.82021	18.1467	1.02297	0.0211025	0.442257	0.00882935	1.63395	0.0459329	301.552
Il17re	0.997998	0.002002	6.2116	0.000166696	3.77532e-06	8.90027	9.10384	2.58112	-4.67548	17.1251	0.520341	0.0104047	0.328084	0.00631366	0.777201	0.0239713	288.566
Sema5a	0.998599	0.0014014	6.56887	0.000581907	1.27493e-05	9.32065	9.52348	2.68271	-5.10374	17.274	1.33793	0.0377232	0.578084	0.0156071	3.97605	0.128484	288.435
Tstd1	0.998198	0.0018018	6.31716	0.00185101	4.77208e-05	5.93708	5.79557	2.47296	-1.60863	12.2612	8.84252	0.129131	0.695538	0.0739076	9.48234	0.203592	276.521
Map3k21	0.9996	0.0004004	7.82262	0.000256243	8.02566e-06	7.19908	6.95207	2.65878	-0.820757	15.1135	0.708661	0.0297975	0.437008	0.0239479	1.36356	0.0356802	275.121
Rab27b	0.997798	0.0022022	6.11609	0.000784078	1.58955e-05	8.98731	9.25984	2.84936	-5.99584	16.9055	2.12927	0.0361967	0.71063	0.0218719	3.94141	0.134902	262.581
Snhg18	0.993794	0.00620621	5.07598	0.000344166	1.59481e-05	6.91582	7.13976	2.58019	-4.6819	14.856	1.57349	0.0308233	0.546588	0.0181838	1.67703	0.0444098	261.159
Shank2	0.997998	0.002002	6.2116	0.00151274	6.80961e-05	6.56423	6.39924	2.52809	-2.78499	14.9764	2.5748	0.229282	0.702756	0.0823462	9.81417	0.26087	246.953
Ddr1	0.996396	0.0036036	5.62221	0.000314468	9.10641e-06	7.61143	7.7856	2.46527	-4.87612	15.6384	0.903543	0.0173656	0.466535	0.0119068	1.23957	0.0383044	246.314
Atp1b1	0.997397	0.0026026	5.94863	0.00170368	4.92693e-05	6.03105	5.84178	2.40522	-1.33148	13.2461	7.00131	0.135786	0.779528	0.086193	7.74476	0.19002	245.811
Ppp1r1b	0.998799	0.0012012	6.72322	0.000233678	7.74303e-06	6.24671	6.13692	2.52601	-1.89557	14.3772	1.0374	0.0205163	0.448819	0.019002	1.23059	0.0315938	243.311
Epb41l4a	0.996997	0.003003	5.80513	0.000438689	8.78038e-06	7.55895	7.51037	2.4034	-4.24038	17.6591	0.651575	0.0185868	0.406168	0.0114427	2.06777	0.0653991	238.997
Gpm6b	0.992192	0.00780781	4.84479	0.00011982	5.24609e-06	7.4026	7.59539	2.45987	-6.55702	15.4074	0.404856	0.00957429	0.278871	0.00715629	0.840986	0.0267734	232.525
Pamr1	0.997998	0.002002	6.2116	0.000461483	1.73671e-05	8.93712	9.3674	2.87317	-6.82981	16.0371	1.41535	0.0334245	0.628609	0.0221405	2.26425	0.0957574	211.325
Sorbs2	0.999399	0.000600601	7.41696	0.00488885	0.000219545	6.84239	6.63385	2.65348	-1.00902	15.3587	12.6759	0.998376	0.98622	0.163337	32.9197	1.08417	207.763
Hnf1b	0.997998	0.002002	6.2116	0.000720034	3.12221e-05	6.92781	6.52645	2.72446	-1.39213	15.8515	1.66404	0.0906871	0.708661	0.0549789	4.05736	0.137426	204.536
Slc12a8	0.997998	0.002002	6.2116	0.000249858	6.61787e-06	6.21129	5.51273	2.31272	-1.8032	14.0965	0.543963	0.012896	0.358924	0.0104413	1.22981	0.0377016	202.61
Dzip1l	0.995195	0.0048048	5.33332	7.98356e-05	3.47638e-06	8.22472	8.65417	2.85032	-6.50149	16.3762	0.293307	0.00652126	0.228346	0.00582517	0.447199	0.0186714	196.991
Tnfrsf19	0.997397	0.0026026	5.94863	0.000208112	7.73497e-06	7.27427	7.31386	3.03908	-3.40036	16.7225	0.610892	0.0405564	0.383858	0.023667	1.15813	0.0434281	193.989
Slc44a3	0.998198	0.0018018	6.31716	0.000307603	1.09097e-05	6.58752	6.14118	2.68851	-1.49651	15.0164	0.971129	0.0349755	0.528215	0.0260118	1.56003	0.0534179	192.384
Emp2	0.995195	0.0048048	5.33332	0.000410145	2.07755e-05	6.03178	5.86069	2.73989	-3.5695	14.243	1.65289	0.0418142	0.597113	0.0252302	1.92613	0.0653621	177.748
Fgf12	0.996797	0.0032032	5.74039	0.000332015	1.1016e-05	8.1518	8.43871	2.81875	-7.39619	16.3249	0.762467	0.0291747	0.378609	0.0176953	2.67034	0.124546	174.779
Mal	0.996597	0.0034034	5.67957	0.000159253	5.00206e-06	7.21201	7.21343	3.2713	-5.06752	17.0697	0.703412	0.0154117	0.336614	0.0105757	0.723734	0.0303455	172.005
Cldn3	0.997397	0.0026026	5.94863	0.0013634	6.08629e-05	5.21153	4.4171	2.79286	-3.624	13.5873	6.17979	0.12725	0.704724	0.0924456	6.87953	0.209914	170.798
Sestd1	0.997598	0.0024024	6.02888	0.000309642	1.23487e-05	5.23722	5.31478	1.33079	-1.85295	9.85456	0.739501	0.0243754	0.467848	0.020785	1.67865	0.0531029	165.555
Fras1	0.998599	0.0014014	6.56887	0.000229508	9.47354e-06	6.88628	6.70222	2.42524	-3.92542	15.1415	0.479659	0.0298219	0.284777	0.0185135	1.45749	0.0621243	161.558
Smim22	0.995996	0.004004	5.51645	0.000318852	1.27602e-05	5.35257	4.66913	2.68238	-2.04627	13.5844	1.49541	0.0330093	0.545276	0.0260118	1.59257	0.0531845	160.279
Pafah1b3	0.998198	0.0018018	6.31716	0.000257909	1.10737e-05	4.55847	4.63677	1.18727	-1.18629	7.66873	1.10564	0.0216032	0.511811	0.0198813	1.21323	0.0349932	158.045
Pdgfc	0.997598	0.0024024	6.02888	0.000590839	3.51863e-05	6.30114	6.38637	2.41633	-2.13263	13.4231	1.68307	0.162958	0.687664	0.0641257	4.81065	0.194089	156.179
Dsg2	0.999399	0.000600601	7.41696	0.00172288	7.37496e-05	6.06246	5.70932	2.6001	-1.72398	13.8298	5.87467	0.281965	0.893045	0.125943	8.65469	0.337683	155.379
Cdh1	0.997798	0.0022022	6.11609	0.00111178	4.70585e-05	6.27647	6.05178	2.37192	-1.03413	13.4729	2.7979	0.11974	0.814961	0.0579586	4.5491	0.184352	154.879
Mbp	0.996597	0.0034034	5.67957	0.000178246	5.84324e-06	7.73198	7.7181	2.284	-5.13253	15.3038	0.408136	0.0134577	0.297244	0.00819432	0.702658	0.0358523	151.537
Cryab	0.994795	0.00520521	5.25288	0.000814532	4.59353e-05	5.2467	5.6273	2.06468	-5.21585	11.3128	3.28543	0.0889285	0.656824	0.0413013	3.57544	0.127888	146.686
Tnfrsf12a	0.998999	0.001001	6.90574	0.000272164	1.2678e-05	4.30036	4.33184	1.4384	-0.851989	8.21369	1.29659	0.0279169	0.459318	0.0253035	1.49162	0.0441067	145.432
Abcb1a	0.996797	0.0032032	5.74039	0.000236477	7.47667e-06	6.56073	6.58745	2.05617	-0.950309	13.3927	0.583333	0.0213101	0.370079	0.0157292	1.0454	0.0475729	144.169
Wnt4	0.983584	0.0164164	4.09292	0.000422284	2.93513e-05	7.00687	7.32742	3.1897	-7.88167	16.5492	1.62795	0.0565298	0.548556	0.023374	1.95043	0.101647	134.45
Myof	0.994995	0.00500501	5.2923	0.000180099	7.43418e-06	7.05539	7.16551	2.55556	-4.59908	15.5965	0.540026	0.0178052	0.338583	0.011919	1.01303	0.0532376	134.253
Cp	0.997798	0.0022022	6.11609	0.00629291	0.000327097	5.4763	5.26349	2.47151	-2.59599	12.977	18.8609	0.832206	0.958005	0.249457	27.6882	1.15601	131.166
Krt8	0.993594	0.00640641	5.04403	0.0034691	0.00017305	4.79851	3.85432	2.70996	-3.45492	12.024	17.2402	0.437193	0.731627	0.195968	18.9655	0.697625	130.452
Cystm1	0.998198	0.0018018	6.31716	0.000979486	4.41197e-05	4.73023	4.72505	1.42832	-1.67065	8.37678	4.14764	0.0928974	0.723753	0.0756417	4.79556	0.17516	129.505
F3	0.997197	0.0028028	5.87433	0.000167434	7.64689e-06	6.01254	5.94622	2.69145	-4.8707	13.8651	0.700131	0.0258286	0.372047	0.0187456	0.779753	0.0362169	129.45
Sema3c	0.996597	0.0034034	5.67957	0.00047871	1.92739e-05	9.01341	9.07644	2.62454	-6.297	16.6581	0.972441	0.0649195	0.484908	0.0159002	2.44044	0.171765	128.063
Fam129a	0.996997	0.003003	5.80513	0.00019856	1.10598e-05	5.13225	4.65987	2.13686	-2.6046	12.9915	0.542651	0.0189776	0.352362	0.0164375	1.1346	0.0462929	125.788
Ifi27l2b	0.997798	0.0022022	6.11609	0.000114813	6.45092e-06	4.98031	4.42773	2.29605	-3.35564	12.488	0.494094	0.0126273	0.280184	0.0107833	0.530646	0.0220443	119.885
Krt18	0.981381	0.0186186	3.9648	0.00278375	0.000153973	4.88547	4.06105	2.93238	-3.40416	12.5088	14.1614	0.419864	0.724409	0.191412	15.4762	0.634686	119.127
Map2	0.992192	0.00780781	4.84479	0.00022373	1.02921e-05	8.17392	8.47647	2.68736	-7.46819	17.4312	0.544619	0.0266102	0.343176	0.0172068	1.57756	0.109047	118.251
Tuft1	0.998599	0.0014014	6.56887	0.000237158	1.59295e-05	5.85267	5.7613	2.37024	-3.27422	14.3301	0.635827	0.059363	0.394357	0.0413013	1.49957	0.077116	113.809
Thsd4	0.995996	0.004004	5.51645	0.0016055	4.20952e-05	9.24785	9.44177	3.23975	-7.00246	20.7922	1.67323	0.155949	0.485564	0.0293701	7.60588	0.626339	112.3
Pkia	0.991592	0.00840841	4.77008	0.000163029	9.35307e-06	7.51893	7.80812	2.75692	-6.70839	16.0172	0.41601	0.0241677	0.272966	0.0153018	1.18546	0.0795374	112.065
Mdk	0.962162	0.0378378	3.23587	0.000152681	9.69162e-06	4.18784	4.08807	2.8307	-3.60776	14.2972	0.797244	0.0180373	0.31168	0.0158025	0.861628	0.0326728	110.439
Dsp	0.997598	0.0024024	6.02888	0.000498571	2.76143e-05	5.47095	5.10647	2.46983	-1.84745	13.1599	1.77822	0.0810273	0.629265	0.0594851	2.25553	0.11329	108.923
Cttnbp2	0.994995	0.00500501	5.2923	0.000343292	1.32233e-05	7.28071	6.96441	3.02362	-5.35708	16.6231	0.649606	0.0309332	0.377297	0.0160833	1.59112	0.109194	106.091
Lurap1l	0.998599	0.0014014	6.56887	0.00175057	0.000109265	5.50782	5.16269	2.36782	-1.81392	11.9191	5.97375	0.447012	0.897638	0.161798	9.80689	0.516613	104.555
Tnfaip8	0.995996	0.004004	5.51645	0.000570296	3.23086e-05	6.1623	6.20745	2.54172	-6.2639	14.8504	1.74934	0.0579586	0.656168	0.0368928	2.74937	0.165228	102.54
Ppl	0.995195	0.0048048	5.33332	0.000173053	1.14147e-05	5.4499	5.17053	2.39522	-4.04009	12.6407	0.581365	0.0300051	0.363517	0.0214689	0.758533	0.0412274	100.271
Fgfr3	0.998398	0.0016016	6.43514	0.000909612	5.02204e-05	4.71548	4.63494	1.56603	-0.902753	10.0432	2.6332	0.119117	0.745407	0.0957917	4.04554	0.191064	99.8443
Pik3ap1	0.9998	0.0002002	8.51594	0.0006129	5.12547e-05	6.35866	6.33964	2.57611	-1.27927	14.0661	1.00984	0.224458	0.430446	0.0873287	4.13711	0.264846	99.3275
Slc39a4	0.994995	0.00500501	5.2923	0.000167694	1.13212e-05	4.49854	3.90918	2.48434	-2.70241	11.9879	0.726378	0.0226657	0.377953	0.0205041	0.788216	0.0359511	98.6289
Pdgfd	0.994595	0.00540541	5.21493	0.00227499	0.000180953	4.83305	3.10209	3.46606	-5.07751	15.5433	3.05118	0.185111	0.709318	0.107161	12.4733	0.634178	95.0588
Cadm1	0.999399	0.000600601	7.41696	0.00140113	9.56243e-05	5.70211	5.68064	2.20581	-1.07533	13.2052	3.65092	0.365007	0.891732	0.121242	7.42519	0.445851	94.9627
Anxa4	0.997598	0.0024024	6.02888	0.00135472	7.94295e-05	4.20962	4.37302	0.963598	-0.826353	6.18407	4.99344	0.168271	0.811024	0.137997	6.2539	0.283654	92.8122
Evl	0.995796	0.0042042	5.46745	0.000193844	1.42885e-05	4.77312	4.54604	1.98877	-4.56718	11.4929	0.489501	0.0216032	0.337927	0.019747	0.937419	0.0539862	82.8808
Cgn	0.994194	0.00580581	5.14307	0.000338146	2.87666e-05	5.23175	4.79323	2.67207	-2.09683	13.2964	1.07612	0.0640525	0.519029	0.0498376	1.49148	0.0951135	82.0391
Gata6	0.993994	0.00600601	5.10897	0.000466609	2.92438e-05	5.82968	5.96101	2.50926	-3.55257	14.0041	1.4626	0.070476	0.610236	0.0477982	1.9611	0.142012	80.5043
Cd63	0.99039	0.00960961	4.63533	0.0011925	0.000102254	5.29929	5.15737	2.53821	-5.9217	13.8849	4.85236	0.210793	0.67979	0.0923235	5.32621	0.354715	79.5712
Rragd	0.992793	0.00720721	4.92544	0.00010259	9.67124e-06	5.92401	6.08059	2.50636	-8.01083	13.7691	0.383202	0.015717	0.229659	0.0123831	0.466526	0.0352625	78.3751
Peg3	0.996196	0.0038038	5.56794	0.000312984	2.44094e-05	4.52536	4.81845	1.90617	-3.21739	9.72299	1.09318	0.0579953	0.453412	0.0448062	1.64333	0.0983865	75.5863
Epb41l1	0.992793	0.00720721	4.92544	0.000272856	1.57157e-05	5.76149	5.93442	1.99434	-6.21068	12.0824	0.472441	0.0263659	0.332021	0.0205896	1.11095	0.0849561	75.3419
Sh2d4a	0.996997	0.003003	5.80513	0.000267851	2.107e-05	5.94659	5.51168	2.80137	-3.05467	14.5328	0.773622	0.0668002	0.433727	0.0450749	1.33153	0.105357	75.1544
Alcam	0.995796	0.0042042	5.46745	0.00370666	0.000262743	5.88794	5.97167	2.33135	-2.3357	11.9418	8.75591	1.15408	0.979659	0.176379	21.9537	1.8072	71.5264
Gstm5	0.986587	0.0134134	4.298	0.000413143	3.04313e-05	3.66237	3.68398	1.85377	-3.63455	7.92599	1.84646	0.0601812	0.57021	0.0496666	1.92918	0.0995369	70.9823
Ptpn13	0.997598	0.0024024	6.02888	0.000256978	1.89568e-05	7.60092	7.90596	2.67584	-6.63917	16.0226	0.613517	0.0560047	0.383202	0.0227634	1.73255	0.18781	70.1188
Clstn1	0.985586	0.0144144	4.22501	0.00017757	1.42389e-05	6.44236	6.68728	2.68601	-7.33149	14.9737	0.473753	0.0251447	0.326115	0.019405	0.667995	0.0615462	69.9225
Stxbp6	0.997998	0.002002	6.2116	0.000924967	9.69832e-05	5.46444	5.38089	2.5578	-1.57137	13.504	1.80906	0.353345	0.706693	0.122158	5.38581	0.431468	68.2099
Sox4	0.997998	0.002002	6.2116	0.0019729	0.000148608	5.44963	3.96769	3.57399	-5.51678	18.4103	8.23425	0.402987	0.728346	0.201316	9.11169	0.728629	68.149
Prdm16	0.992392	0.00760761	4.87097	0.000340091	1.50978e-05	4.9318	4.94844	3.19046	-4.40019	14.1046	0.459974	0.0468212	0.30315	0.0348167	1.58572	0.114927	68.0473
Llgl2	0.997998	0.002002	6.2116	0.000282815	2.41611e-05	4.19633	4.17584	1.51633	-1.06524	8.59048	0.827428	0.0521212	0.472441	0.0455756	1.21672	0.0772003	66.1366
Ptprf	0.994995	0.00500501	5.2923	0.000744842	5.88896e-05	4.94359	4.65286	2.42307	-2.8553	12.6104	2.35761	0.174987	0.712598	0.104426	3.06461	0.229198	66.1009
Ramp1	0.997798	0.0022022	6.11609	0.000467066	7.73961e-05	7.23029	7.43019	3.07014	-7.88579	17.7174	1.76444	0.11803	0.543963	0.0291014	2.01291	0.222722	65.3458
Plekhb1	0.987187	0.0128128	4.34441	9.10793e-05	6.55915e-06	3.88551	3.75743	1.83991	-1.24456	9.24028	0.393701	0.0155094	0.262467	0.0148255	0.408638	0.0249077	63.7459
Cd74	0.988789	0.0112112	4.47957	0.000369686	3.49838e-05	3.89551	4.06329	1.93333	-3.02168	9.44072	0.790682	0.0335955	0.202756	0.0179518	0.90627	0.0563932	62.6029
Aldoc	0.990591	0.00940941	4.65659	0.000123406	9.79569e-06	4.51037	3.78569	2.68079	-2.91391	12.367	0.55643	0.0294434	0.332021	0.02545	0.579966	0.0418781	62.4638
Tgfb2	0.992392	0.00760761	4.87097	0.000179859	1.47205e-05	6.5348	6.73356	3.05819	-5.80674	16.4159	0.660105	0.0412525	0.326772	0.0203454	0.872692	0.0922951	61.7895
Kifc3	0.995395	0.0046046	5.37608	0.00196324	0.000144632	4.01119	3.92517	1.47869	-1.33183	8.85043	4.65617	0.337921	0.908136	0.256027	9.45404	0.622061	60.9618
Cblc	0.985786	0.0142142	4.2392	0.000144227	1.60109e-05	5.12467	4.92952	2.95026	-3.10764	13.8639	0.522966	0.0429988	0.357612	0.0378087	0.701229	0.059318	60.5814
Ctf1	0.989189	0.0108108	4.51634	6.54257e-05	6.34307e-06	4.57475	4.08294	2.71771	-3.16213	12.9696	0.282808	0.0172801	0.218504	0.0157414	0.316914	0.0245271	59.1102
Wdr35	0.995395	0.0046046	5.37608	0.000100925	9.03244e-06	4.79329	4.83304	2.03829	-2.52371	11.1988	0.287402	0.0226657	0.21916	0.0192707	0.50105	0.041889	57.3343
Crb3	0.981381	0.0186186	3.9648	0.000194397	1.90276e-05	4.39082	3.7329	2.78588	-3.08949	12.4775	0.864829	0.0472975	0.448819	0.0418387	0.966793	0.0741054	57.2834
Fmo2	0.995796	0.0042042	5.46745	0.000912979	7.65876e-05	6.49162	6.50504	2.82638	-5.82604	14.0057	3.43373	0.33074	0.757218	0.0657377	4.53344	0.518097	56.8028
Emb	0.990791	0.00920921	4.6783	0.000115926	1.01619e-05	4.58325	4.71248	2.11425	-3.87149	10.6073	0.351706	0.0196615	0.229659	0.0160101	0.464181	0.037826	56.2433
Ift81	0.997197	0.0028028	5.87433	0.000153708	1.5784e-05	3.94351	4.15252	1.41632	-3.53712	7.50119	0.445538	0.0285641	0.312336	0.0255477	0.848765	0.0605396	55.288
Casp12	0.993594	0.00640641	5.04403	0.000290141	2.97981e-05	4.88516	3.67989	3.08004	-6.79244	15.3665	0.942913	0.0553086	0.484908	0.0484698	1.40904	0.126942	54.225
Ezr	0.996597	0.0034034	5.67957	0.000616133	5.00852e-05	4.77945	4.4151	1.91563	-5.32027	10.6495	1.98163	0.130706	0.617454	0.0600469	2.29376	0.206365	53.1237
Cox7a1	0.995796	0.0042042	5.46745	8.45275e-05	5.74911e-06	4.38029	4.17421	1.92844	-1.69103	9.8186	0.326772	0.0144958	0.204068	0.0126884	0.319656	0.0263883	53.0608
Ctgf	0.985385	0.0146146	4.21101	0.000278673	3.12175e-05	5.09378	4.85598	3.21889	-7.75763	14.8726	1.4836	0.0835186	0.337927	0.0360257	1.78773	0.173959	52.3476
Pdgfa	0.997397	0.0026026	5.94863	0.000344952	3.07826e-05	3.61662	3.78593	1.30602	-2.44067	6.93611	1.24409	0.0649562	0.512467	0.0516572	1.47759	0.102592	52.0885
Cyr61	0.987988	0.012012	4.40976	0.00125346	0.000110909	3.81209	3.89487	1.98334	-3.153	10.6273	6.52625	0.326258	0.594488	0.120033	8.62744	0.636006	51.7111
Ambp	0.985986	0.014014	4.25358	0.0031629	0.000372598	4.69355	3.71712	3.38365	-4.76148	17.0921	11.8622	0.86872	0.752625	0.25345	12.2648	1.13614	50.6674
Pld1	0.996196	0.0038038	5.56794	0.000948798	0.000101882	3.59892	3.21346	1.4754	-2.10891	8.86835	1.86024	0.158696	0.733596	0.121974	5.12052	0.378536	48.6833
Ngf	0.993594	0.00640641	5.04403	0.000553024	6.47741e-05	8.10568	8.45166	3.25375	-8.48783	18.7729	1.48228	0.157829	0.599081	0.0437071	3.61915	0.606964	48.3319
Ltbp3	0.988789	0.0112112	4.47957	0.000120766	1.42851e-05	5.3492	5.20739	2.49446	-7.64619	14.0221	0.328084	0.0274406	0.250656	0.0174389	0.429468	0.0476236	48.239
Arhgef17	0.988188	0.0118118	4.42677	0.000125193	1.34412e-05	7.08513	7.40388	2.77245	-8.02979	14.5296	0.33399	0.0277459	0.260499	0.0197348	0.563087	0.0841752	47.3957
Plpp2	0.994995	0.00500501	5.2923	0.000158024	1.65745e-05	3.73324	3.06364	1.97325	-1.50127	9.42207	0.65748	0.0360013	0.392388	0.0325575	0.744487	0.0591034	47.0252
Cxadr	0.98959	0.0104104	4.55448	0.00091294	9.8563e-05	4.80362	4.52542	2.42413	-2.41782	12.1117	2.64173	0.344064	0.784121	0.141038	4.12088	0.44092	44.8952
B4galt6	0.996196	0.0038038	5.56794	0.000373005	3.72506e-05	4.80694	3.61654	2.94209	-3.152	14.812	1.10827	0.0912488	0.55315	0.0781697	1.72899	0.186186	44.6389
Qpct	0.994795	0.00520521	5.25288	0.000643522	6.57127e-05	3.61719	3.61245	1.45635	-3.55928	8.90786	2.67782	0.130975	0.656168	0.10064	2.85927	0.232819	44.4229
Bicd1	0.997397	0.0026026	5.94863	0.00019682	1.60035e-05	6.71226	6.86173	2.37776	-6.54772	13.9131	0.488189	0.0576533	0.326115	0.0164497	1.22814	0.185702	44.3915
Dixdc1	0.986787	0.0132132	4.31324	0.000189347	2.63917e-05	4.97269	4.34874	2.79421	-2.83794	13.5448	0.549869	0.0977945	0.363517	0.0618054	0.991766	0.11222	43.9472
Onecut2	0.993994	0.00600601	5.10897	0.0019434	0.000216287	5.18599	4.8265	2.78013	-3.13251	13.6852	5.20735	0.877635	0.921916	0.190961	8.81972	1.04333	43.8395
Shroom3	0.995195	0.0048048	5.33332	0.00141997	0.000168872	6.03164	6.10946	2.61073	-2.93784	13.9047	1.91798	0.79204	0.61811	0.13415	7.10524	0.98243	43.6227
Bche	0.990791	0.00920921	4.6783	0.000535092	5.98063e-05	4.48453	4.1218	2.39651	-2.1176	11.394	1.66995	0.235718	0.66273	0.110727	2.65201	0.281906	42.1878
Zfp618	0.994795	0.00520521	5.25288	0.000241967	2.94705e-05	3.64751	3.35822	1.68682	-2.97764	9.25559	0.448163	0.0482622	0.319554	0.039152	1.19882	0.103799	42.1267
Efemp1	0.992593	0.00740741	4.89784	0.000459052	8.06726e-05	7.25735	7.65352	2.99108	-8.72042	16.1542	1.42717	0.214628	0.574147	0.0378453	1.97612	0.355142	40.3822
Nudt19	0.997998	0.002002	6.2116	0.000749211	6.89493e-05	3.21072	3.33554	0.979412	-0.604244	6.54775	3.28346	0.171983	0.675853	0.141612	3.63047	0.289476	40.2673
Tes	0.995796	0.0042042	5.46745	0.000151133	1.54352e-05	3.85756	3.56698	1.63777	-2.83899	9.9059	0.483596	0.0312508	0.32874	0.0285641	0.648266	0.0622374	40.1804
Ppargc1a	0.991592	0.00840841	4.77008	0.000157598	2.62805e-05	4.61326	4.40889	2.29487	-1.44235	11.7393	0.422572	0.0894536	0.293963	0.054063	0.98291	0.116457	38.9365
Isyna1	0.977177	0.0228228	3.75691	9.93499e-05	1.40595e-05	3.30267	3.50712	1.86635	-3.27334	8.38734	0.423885	0.0262927	0.282152	0.0207361	0.468356	0.0408802	37.838
Arhgap6	0.994795	0.00520521	5.25288	0.00106048	0.000152601	4.31124	4.46644	2.20061	-5.26109	11.4005	2.0794	0.572344	0.441601	0.14624	10.1884	1.17655	37.3336
Adamts9	0.973173	0.0268268	3.59116	0.00036599	6.58128e-05	3.94434	2.69622	3.30022	-7.29055	15.6985	1.04462	0.119263	0.433071	0.0815768	3.224	0.342338	37.1462
Zfhx4	0.989189	0.0108108	4.51634	0.000655619	0.000107095	5.04305	4.99997	2.78191	-2.44563	13.1255	1.57087	0.459102	0.662073	0.13564	4.29816	0.586486	36.9588
Plekha7	0.995796	0.0042042	5.46745	0.000426323	5.20857e-05	5.10695	5.26319	2.07826	-1.98538	11.2651	0.621391	0.232775	0.356955	0.0900032	2.06276	0.285167	36.9412
Hmgn3	0.987988	0.012012	4.40976	6.7802e-05	1.11646e-05	4.22317	4.45141	2.20188	-5.26874	10.6174	0.271654	0.0212491	0.203412	0.0164131	0.318932	0.0366715	36.7289
Ccpg1os	0.98999	0.01001	4.59411	0.000138865	1.68553e-05	3.14529	2.89926	1.41152	-1.47677	6.36271	0.551837	0.0340107	0.354987	0.0316538	0.659192	0.056579	36.6452
Retreg1	0.982783	0.0172172	4.04448	0.000391789	5.69453e-05	4.18606	3.8062	2.31584	-2.89998	11.2651	1.19816	0.145776	0.574803	0.0955719	1.84994	0.211665	36.586
Clmn	0.994595	0.00540541	5.21493	0.00119759	0.000158529	5.18189	4.96434	2.52771	-2.25006	12.2624	2.71522	0.656413	0.819554	0.153836	5.04971	0.721672	36.259
Ehd2	0.988188	0.0118118	4.42677	9.93668e-05	1.82993e-05	6.57929	7.06513	3.20575	-8.6084	15.2133	0.327428	0.0419608	0.239501	0.023032	0.405318	0.0738491	36.1101
Palmd	0.983984	0.016016	4.11802	0.0006667	8.76526e-05	4.94965	4.48074	2.8812	-3.53068	13.7173	2.22507	0.441357	0.708661	0.146655	3.48948	0.480974	35.9098
Ablim1	0.994394	0.00560561	5.17837	0.000637803	9.99141e-05	4.11377	3.9718	1.98082	-1.29638	10.9179	1.25394	0.269814	0.599738	0.117444	3.21991	0.369161	35.8813
Casc4	0.97958	0.0204204	3.87059	0.000107304	1.41821e-05	4.73344	4.86626	2.23097	-4.04404	11.3745	0.354987	0.0321545	0.252625	0.024986	0.513195	0.0678354	35.8099
Fam213a	0.995996	0.004004	5.51645	0.000394303	4.77512e-05	3.56642	3.13847	1.85913	-2.40438	8.67508	1.51378	0.112498	0.574147	0.0879149	1.73153	0.180671	34.1802
Wwc1	0.991792	0.00820821	4.79438	0.00122963	0.000197327	5.00658	4.71065	2.69485	-2.80423	12.8059	2.70604	0.843978	0.831365	0.162091	5.76245	0.851958	33.8634
Gpr39	0.995395	0.0046046	5.37608	0.000368589	4.08449e-05	4.61128	4.74653	1.71718	-2.98641	10.871	0.465223	0.148157	0.257218	0.0673619	1.89617	0.259617	33.6794
2610035D17Rik	0.98979	0.0102102	4.5741	0.000394256	8.40811e-05	2.80398	2.31425	1.5749	-2.6572	10.0043	0.571522	0.0813082	0.316273	0.0585326	2.38046	0.199994	33.3748
Irf6	0.963564	0.0364364	3.27507	0.000146771	1.95562e-05	3.92059	3.41949	2.52696	-2.28453	11.4769	0.540026	0.0512786	0.349081	0.0445864	0.647753	0.0768618	33.0407
Serf1	0.990991	0.00900901	4.70048	0.000158824	1.96171e-05	3.2771	2.87713	1.73888	-1.56525	7.86713	0.724409	0.0439269	0.406824	0.0373934	0.761836	0.0764379	32.662
Proser2	0.974775	0.0252252	3.65436	0.000251139	4.21002e-05	4.5843	4.46632	2.6729	-2.58715	12.445	0.786089	0.132953	0.444882	0.0808197	1.12404	0.159667	32.273
Palm	0.987187	0.0128128	4.34441	0.000152544	2.2735e-05	4.38189	4.6075	2.27571	-5.43813	11.0939	0.487533	0.0457099	0.328084	0.0334856	0.727242	0.0994216	32.0523
Tmsb10	0.978579	0.0214214	3.82171	0.00250392	0.000367486	4.22019	3.3709	2.91809	-6.76844	14.0728	10.5262	0.893718	0.687664	0.314938	11.0462	1.46557	31.8081
Crybg1	0.994595	0.00540541	5.21493	0.000161836	2.32745e-05	3.22101	3.3575	1.06794	-0.665236	6.87754	0.368766	0.0568351	0.267717	0.0459786	0.866536	0.0878012	31.7891
Ano1	0.988388	0.0116116	4.44407	0.000251011	2.38928e-05	7.86426	8.34659	3.18063	-9.90086	17.7757	0.493438	0.0576777	0.32021	0.0256332	0.813421	0.204541	31.2746
Plscr1	0.988789	0.0112112	4.47957	0.000299524	3.85999e-05	3.25138	3.41121	1.33517	-2.48275	6.45587	1.1063	0.0815402	0.515748	0.0687541	1.40507	0.147505	30.9711
1110051M20Rik	0.994795	0.00520521	5.25288	0.000158174	2.14248e-05	3.44813	3.56382	1.15898	-2.50414	7.0963	0.323491	0.0385292	0.244094	0.0299074	0.905517	0.100877	30.9521
Foxp4	0.987187	0.0128128	4.34441	0.00019629	3.18125e-05	4.23863	4.28242	2.07092	-2.33655	10.7327	0.474409	0.100005	0.33727	0.0658232	0.936332	0.128307	30.9318
Filip1l	0.988789	0.0112112	4.47957	0.000346363	4.65871e-05	3.73532	3.38469	2.23723	-5.09354	11.6535	1.13648	0.0971228	0.501312	0.0742251	1.61565	0.19607	30.7797
Chka	0.988388	0.0116116	4.44407	0.00129711	0.000207338	3.47348	3.7359	1.21087	-1.6762	6.40179	3.37861	0.544354	0.853018	0.190753	6.41925	0.732147	30.4545
Sdr39u1	0.987788	0.0122122	4.39303	7.34126e-05	8.9365e-06	2.91725	2.68931	1.47786	-1.30068	6.60208	0.297244	0.0196493	0.22769	0.0188677	0.336816	0.0325228	30.2119
Hdac11	0.967167	0.0328328	3.38294	0.000122871	1.89642e-05	3.84297	3.71489	2.42932	-2.66653	10.7225	0.442913	0.0560535	0.316273	0.0476028	0.576294	0.0744281	29.7559
Rgs2	0.997798	0.0022022	6.11609	0.00033208	3.8582e-05	4.23573	3.54138	2.33228	-1.85355	13.3415	1.17717	0.109958	0.400262	0.0754952	1.45786	0.210122	29.3883
Stmn1	0.997197	0.0028028	5.87433	0.000314937	3.52407e-05	2.98042	3.05331	0.911563	-0.510145	6.0181	1.38123	0.082566	0.498688	0.0701097	1.47802	0.151515	29.0738
Ddo	0.988388	0.0116116	4.44407	0.00027916	5.05237e-05	4.66438	4.21463	2.67954	-2.91855	13.2375	0.589239	0.189739	0.400262	0.0891239	1.28267	0.208787	28.6553
Frmd6	0.986987	0.013013	4.32871	0.000279901	3.9584e-05	3.51248	3.30582	1.7503	-4.4406	9.63152	0.69357	0.0892338	0.419291	0.0703905	1.50148	0.184329	28.6114
Bmyc	0.98959	0.0104104	4.55448	0.000742672	9.45663e-05	3.58318	3.53457	1.28665	-4.91453	8.80232	3.01444	0.229661	0.635827	0.160479	3.24927	0.409025	28.4646
Gna14	0.975375	0.0246246	3.67908	0.00031849	6.36814e-05	3.29056	2.93497	2.24307	-3.90926	10.9876	0.764436	0.125956	0.442913	0.0667391	2.24239	0.259762	28.4057
Cep170b	0.959159	0.0408408	3.15637	8.89859e-05	1.47361e-05	3.5896	3.03644	2.48378	-1.81805	10.9128	0.295932	0.0314095	0.234908	0.0281	0.358061	0.0457375	28.1015
Chchd6	0.996997	0.003003	5.80513	0.000158098	2.3804e-05	2.88415	2.92317	0.853637	-1.75241	5.27698	0.534121	0.0473219	0.366142	0.0416799	0.797588	0.082374	27.9259
Enc1	0.992793	0.00720721	4.92544	0.000302091	4.37498e-05	3.67752	2.8588	2.22669	-1.8144	12.2955	1.11942	0.111973	0.503937	0.093508	1.54611	0.208086	27.3246
S100a11	0.987187	0.0128128	4.34441	0.00145439	0.000216942	3.71645	3.13707	2.18818	-5.32495	10.6245	6.16404	0.54444	0.67979	0.278643	6.78012	0.92532	27.2316
Csf1r	0.996396	0.0036036	5.62221	0.000173329	2.68264e-05	4.16491	4.03351	1.82073	-2.43502	11.0949	0.295276	0.0341206	0.219816	0.0306768	0.498394	0.0767545	27.0442
Rnf128	0.982382	0.0176176	4.02108	0.000311314	4.30552e-05	4.03394	3.69223	2.28789	-2.83467	11.1051	0.98294	0.147449	0.505249	0.0945094	1.35719	0.20247	27.0403
Onecut1	0.978178	0.0218218	3.80278	0.000171355	2.3912e-05	4.40634	3.83195	2.87423	-1.73172	12.9144	0.559711	0.0830179	0.320866	0.0624283	0.661945	0.111369	26.1901
Plce1	0.995596	0.0044044	5.42073	0.000500769	8.40299e-05	5.43918	5.34287	2.70716	-3.83088	14.2584	0.910105	0.341365	0.498031	0.116931	2.87125	0.597289	26.1469
2310030G06Rik	0.981381	0.0186186	3.9648	0.000142734	2.34121e-05	4.00243	3.39341	2.8309	-3.3337	12.3048	0.514436	0.0610605	0.335302	0.0520602	0.589461	0.090353	26.1118
Anxa5	0.995596	0.0044044	5.42073	0.00707288	0.000847477	3.21155	2.9026	1.24962	-1.55869	7.24969	30.5899	2.22603	0.814304	0.648108	32.8425	4.09311	25.769
Ccdc68	0.995996	0.004004	5.51645	0.000112697	1.91477e-05	5.95123	6.06806	2.67159	-6.209	14.3825	0.339895	0.0391398	0.253937	0.0260606	0.557139	0.129867	25.5312
Atf3	0.982783	0.0172172	4.04448	0.000585356	8.98433e-05	3.1751	3.31337	1.84049	-5.22928	9.65937	3.72572	0.356801	0.347113	0.139132	5.46358	0.686422	25.2722
Rhou	0.986587	0.0134134	4.298	0.000187265	3.10484e-05	3.3479	3.30148	2.17408	-4.50126	9.47319	0.77231	0.0714286	0.401575	0.0550277	0.862503	0.116287	24.8314
Rassf7	0.984384	0.0156156	4.14374	9.43612e-05	1.51304e-05	3.55852	2.92975	2.75525	-3.19206	11.2058	0.393045	0.0405197	0.286745	0.036966	0.435541	0.0624805	24.8058
Eps8l2	0.97037	0.0296296	3.4889	0.000393834	8.96846e-05	4.15224	4.01738	2.47307	-3.51949	11.2935	0.994751	0.236365	0.545276	0.109017	1.76732	0.297102	24.6997
Cdk14	0.995996	0.004004	5.51645	0.00024857	4.03589e-05	6.39376	6.60816	2.86765	-8.86244	16.3043	0.548556	0.115588	0.343176	0.045832	1.96422	0.509453	24.6514
Ano6	0.987788	0.0122122	4.39303	0.000484389	7.09275e-05	3.6433	2.96171	2.28906	-4.31375	11.4269	0.802493	0.127971	0.49147	0.0874508	2.49977	0.371506	24.5148
Tjp3	0.975175	0.0248248	3.67077	7.73109e-05	1.44907e-05	3.62412	3.34163	2.47488	-3.11759	10.8547	0.270341	0.0332413	0.209318	0.029248	0.334294	0.0496079	24.4219
Fam84b	0.992993	0.00700701	4.95381	0.000145755	1.91203e-05	3.32168	3.37618	1.21738	-2.51895	7.64864	0.450131	0.0386513	0.288714	0.0324353	0.526273	0.0719236	24.3051
Syt7	0.981582	0.0184184	3.97581	0.000217272	3.7123e-05	4.26398	3.08799	3.27689	-5.05207	15.9699	0.643045	0.0884034	0.332021	0.0734314	0.975083	0.171266	24.2765
Ppp1r9a	0.986186	0.0138138	4.26818	0.00060745	0.000128016	2.82562	2.42142	1.64063	-2.65543	7.94424	1.03084	0.190948	0.524278	0.120497	3.07507	0.360601	24.0958
Morn2	0.995395	0.0046046	5.37608	0.00019182	2.72516e-05	2.81829	2.8167	1.03789	-1.15774	5.49221	0.807087	0.0641379	0.448163	0.0565054	0.942792	0.111349	23.8624
Cobl	0.982382	0.0176176	4.02108	0.000514432	0.000116152	4.91223	4.4783	2.87595	-3.52045	13.6097	1.00394	0.516657	0.520341	0.128447	2.89866	0.599482	23.752
Slc45a3	0.982182	0.0178178	4.00958	0.000121747	2.12493e-05	3.16337	3.23883	1.6799	-2.00449	8.63463	0.378609	0.0432675	0.266404	0.0371004	0.52698	0.0716469	23.2673
Ngef	0.975375	0.0246246	3.67908	0.000306948	7.37677e-05	4.56365	4.24514	2.61808	-2.18532	12.3301	0.593832	0.374521	0.370079	0.115087	1.93264	0.387505	22.7607
Anpep	0.97998	0.02002	3.8908	0.000135367	2.54391e-05	3.52266	3.04963	2.57104	-3.8848	11.4261	0.514436	0.0760081	0.325459	0.0560291	0.638079	0.0995213	22.5855
Sqle	0.977578	0.0224224	3.77502	0.0003118	4.77139e-05	3.01101	2.82796	1.83494	-2.79119	7.70073	1.10761	0.104401	0.461286	0.0827858	1.2637	0.169696	22.4226
Fam149a	0.966567	0.0334334	3.36419	0.000107286	1.60668e-05	2.88293	2.88976	1.40822	-1.46565	5.92217	0.393701	0.0408617	0.28084	0.0367706	0.461857	0.0595742	22.3503
Habp2	0.974975	0.025025	3.66254	0.000348917	6.06398e-05	4.03924	3.56348	2.70714	-3.32336	11.9792	1.20013	0.227988	0.53937	0.119972	1.52654	0.276937	22.2651
Nck2	0.987387	0.0126126	4.36036	0.00016982	2.83776e-05	3.7578	3.74458	1.83573	-5.54731	10.8569	0.374672	0.0557482	0.291995	0.0404343	1.05968	0.181623	21.9249
Apobec3	0.991191	0.00880881	4.72315	0.000392182	7.5296e-05	3.69545	2.21409	2.99567	-4.70391	14.2723	1.00328	0.146838	0.540682	0.126847	1.77323	0.30366	21.5796
Scd2	0.992192	0.00780781	4.84479	0.000519567	8.79595e-05	3.9893	2.83558	2.73796	-5.44038	12.6347	1.75919	0.210268	0.58727	0.154617	2.11287	0.391322	21.5395
Fry	0.992593	0.00740741	4.89784	0.000171701	2.47183e-05	3.55779	3.01212	1.97378	-4.41538	10.8984	0.298556	0.0476394	0.217848	0.0353296	0.813249	0.134331	21.5391
Kcnt2	0.991191	0.00880881	4.72315	0.000372086	3.72214e-05	4.89471	5.12846	2.14667	-4.99851	11.3567	0.400919	0.172386	0.21063	0.0668246	1.78884	0.412933	21.204
Tspan3	0.979179	0.0208208	3.85076	0.000301969	5.66897e-05	3.61089	2.63107	2.59128	-6.16217	13.8533	1.23294	0.131402	0.532152	0.107833	1.38542	0.240894	20.7668
Tom1l1	0.974575	0.0254254	3.64625	0.000142461	3.13205e-05	3.86352	3.39954	2.33704	-1.62969	11.2395	0.393045	0.0997362	0.301181	0.068803	0.685979	0.129423	20.4777
Dsc2	0.966567	0.0334334	3.36419	0.000136731	2.82295e-05	4.12314	3.80993	2.54046	-2.2448	12.2279	0.38189	0.113988	0.284121	0.0699753	0.656212	0.132628	20.4004
Ces1d	0.99039	0.00960961	4.63533	0.00284689	0.000387386	4.07783	3.85627	2.94003	-6.52791	11.564	9.61352	2.05051	0.73622	0.290843	9.87122	1.97858	20.3445
Sgms2	0.966366	0.0336336	3.35802	0.000286551	7.064e-05	3.87063	3.50625	2.37755	-2.31543	11.0909	0.7021	0.272769	0.428478	0.112498	1.66405	0.327163	19.6871
Rab34	0.976376	0.0236236	3.7216	0.000116398	2.25292e-05	2.69818	2.92791	1.25179	-4.40544	6.7305	0.4521	0.0413013	0.303806	0.0360868	0.517769	0.0712817	19.5988
Sdsl	0.970771	0.0292292	3.50292	8.91233e-05	1.93619e-05	3.72266	3.51936	2.7326	-3.62964	10.8245	0.416667	0.0559681	0.28937	0.0449161	0.477465	0.0928917	19.1345
Zc2hc1a	0.98999	0.01001	4.59411	0.000277504	5.77565e-05	3.02653	2.15996	2.08971	-3.66929	9.94163	0.791995	0.1071	0.48294	0.0918838	1.44508	0.230235	18.9962
Fam20c	0.981181	0.0188188	3.9539	0.000231033	4.53283e-05	4.20831	3.85791	2.66056	-3.04814	11.9469	0.656824	0.203527	0.414042	0.0986005	0.974483	0.216053	18.9812
Hnf1aos1	0.976977	0.023023	3.74797	0.000739001	0.000175237	4.94932	4.81389	2.95639	-3.7223	13.5314	0.92979	0.667098	0.489501	0.132709	3.08589	0.805108	18.9702
Epha7	0.997397	0.0026026	5.94863	0.000178961	3.72715e-05	6.87933	7.25134	3.0744	-8.88111	15.6301	0.406824	0.102105	0.272966	0.0375034	1.13442	0.413621	18.8677
Gpm6a	0.991592	0.00840841	4.77008	0.000231155	5.89089e-05	5.96746	6.0384	3.28403	-8.40583	16.4179	0.671916	0.19874	0.400262	0.0307256	1.50563	0.48146	18.6616
Snta1	0.973774	0.0262262	3.61442	0.000234437	5.16223e-05	3.1434	2.98877	1.66603	-1.52922	7.42952	0.698163	0.150477	0.432415	0.0955353	1.15909	0.195664	18.6211
Erc2	0.976977	0.023023	3.74797	0.000362895	0.000117732	3.74873	3.54738	2.58595	-2.98015	12.3862	0.688976	0.603754	0.30315	0.122524	3.06975	0.622565	18.4842
Carmil1	0.975776	0.0242242	3.69588	0.000871596	0.000223114	4.56973	4.9506	2.14008	-4.67268	9.54462	1.38123	1.00468	0.611549	0.137557	4.37427	1.09439	18.2652
Plscr2	0.975776	0.0242242	3.69588	0.000172446	3.52305e-05	3.31124	2.85498	2.36574	-2.61917	10.9862	0.67979	0.0921403	0.374016	0.0730161	0.820396	0.14909	18.2207
Timp2	0.989389	0.0106106	4.53523	0.000489472	0.000120382	4.47677	4.2	2.87198	-8.10826	14.2526	1.42388	0.282051	0.541995	0.072833	1.55734	0.392215	17.7756
Sh3yl1	0.986386	0.0136136	4.28298	9.1411e-05	1.78863e-05	2.81532	2.9581	1.1598	-1.02166	5.50392	0.277559	0.0441101	0.21916	0.0380895	0.408485	0.0651871	17.6418
Foxp2	0.973173	0.0268268	3.59116	0.000228422	7.20453e-05	3.7886	4.05086	2.02041	-3.37952	9.70555	0.515748	0.44391	0.27231	0.108163	2.07237	0.45751	17.1611
Jag1	0.984585	0.0154154	4.15685	0.000278083	6.07261e-05	3.45872	3.26909	2.2691	-5.33315	10.9203	0.939633	0.121523	0.423228	0.0813082	1.29688	0.263462	17.0253
Myo5b	0.983984	0.016016	4.11802	0.000338791	8.30655e-05	4.48653	4.22932	2.60186	-4.64514	12.9337	0.477034	0.318235	0.315617	0.112547	1.43641	0.380946	16.917
Tbc1d19	0.986587	0.0134134	4.298	0.000135377	3.58172e-05	2.43415	1.91389	1.53357	-3.03343	7.17319	0.36811	0.0577877	0.279528	0.0526097	0.881832	0.127809	16.7947
Igsf5	0.971171	0.0288288	3.51713	0.000292748	7.96859e-05	3.90027	3.71813	2.74145	-4.45298	12.2712	0.486877	0.343258	0.32874	0.125943	1.59937	0.371526	16.7901
Smo	0.988989	0.011011	4.49779	0.000155131	3.30669e-05	2.90192	2.69781	1.68924	-3.93584	8.74991	0.444226	0.0705981	0.324147	0.0558948	0.791498	0.137103	16.7528
Rbms3	0.99019	0.00980981	4.61451	0.00129601	0.000288114	4.92291	4.36025	3.19426	-9.89413	15.911	2.47178	0.620485	0.725066	0.108089	8.85916	2.60647	16.7325
Foxa2	0.96977	0.0302302	3.46822	0.000199469	4.26948e-05	3.45063	2.99574	2.52266	-2.40703	10.8086	0.666667	0.112083	0.389764	0.0834209	0.800375	0.166375	16.5998
Epb41l5	0.963363	0.0366366	3.26938	0.000383003	0.000101371	3.65283	3.39431	2.22447	-2.39483	9.89135	0.82874	0.368976	0.488845	0.140293	1.9233	0.428671	16.3891
Lmo7	0.972372	0.0276276	3.56092	0.000234052	6.75319e-05	4.21418	4.16664	2.74763	-4.0836	13.351	0.57021	0.245622	0.375984	0.111899	1.33431	0.343398	16.3746
Ptprs	0.991792	0.00820821	4.79438	0.000115982	2.24149e-05	3.94256	3.74348	2.16735	-6.42029	11.2255	0.27231	0.0402022	0.215223	0.033278	0.432323	0.104136	16.3676
Mfge8	0.988589	0.0114114	4.46166	0.00106484	0.000211582	3.61128	2.29902	2.90378	-5.99588	13.2375	4.38189	0.552072	0.667979	0.329592	4.68922	1.03906	16.2975
Mal2	0.976176	0.0238238	3.71296	0.000200438	4.72155e-05	3.55636	3.30057	2.56352	-3.41812	10.6592	0.652231	0.166207	0.406168	0.101189	0.915427	0.200644	16.2257
Rhobtb3	0.985986	0.014014	4.25358	9.61348e-05	2.00091e-05	3.12823	3.2165	1.51252	-2.26448	7.55796	0.259186	0.0618421	0.206693	0.0472853	0.460324	0.0902725	15.9517
Prox1	0.981782	0.0182182	3.98695	0.000926416	0.000222592	3.60135	3.69937	2.09209	-5.55807	8.62672	2.65289	1.13404	0.769685	0.183145	4.95304	1.12631	15.8373
Tmem176b	0.97978	0.0202202	3.88064	0.00220788	0.000484248	2.46692	2.54152	1.16857	-2.99533	5.48312	9.35105	0.947317	0.714567	0.384559	10.1268	1.58517	15.7598
Bambi	0.989189	0.0108108	4.51634	0.000345609	8.37993e-05	3.22275	2.7741	2.06364	-5.81554	9.231	1.49672	0.187688	0.476378	0.118824	1.6563	0.340233	15.6887
Cited2	0.957357	0.0426426	3.11132	0.000389728	7.40877e-05	2.40864	2.53591	1.47636	-2.34821	5.96337	1.58136	0.156352	0.501312	0.111069	1.73255	0.266175	15.6779
Airn	0.974174	0.0258258	3.63021	0.000330485	0.000115418	3.68062	3.44591	2.74458	-5.07972	14.1044	0.545932	0.345395	0.28084	0.0880248	2.45419	0.578629	15.611
Slc35g1	0.963564	0.0364364	3.27507	9.77106e-05	2.17219e-05	3.73757	3.35662	2.43745	-2.2404	10.8198	0.257874	0.0791833	0.204068	0.0538554	0.383956	0.0922168	15.5618
Unc13b	0.978979	0.021021	3.84099	0.000209862	6.09076e-05	2.68199	2.71678	1.74364	-5.54517	8.00319	0.343176	0.0981975	0.237533	0.0670078	1.18049	0.206464	15.3347
Idh2	0.987387	0.0126126	4.36036	0.000804514	0.000148709	2.44577	2.46088	0.989929	-1.86586	4.76176	3.1916	0.349681	0.690945	0.243912	3.52183	0.564156	15.2681
Inhba	0.983183	0.0168168	4.06842	0.000185061	3.80414e-05	3.73807	3.66322	2.44241	-3.96433	11.1561	0.572835	0.152395	0.280184	0.0792932	0.746127	0.182699	15.266
Ptpn14	0.966366	0.0336336	3.35802	0.000340518	9.50965e-05	3.34498	1.65392	3.5325	-6.3161	13.8887	0.694226	0.184024	0.436352	0.145617	1.81811	0.407163	14.9364
Sox5	0.971972	0.028028	3.54612	0.00154181	0.000482293	4.21232	4.1464	2.62449	-3.87446	12.2065	2.979	2.34539	0.646325	0.188164	12.2507	3.48944	14.7885
Ccdc34	0.990991	0.00900901	4.70048	0.000252295	4.7759e-05	2.62302	2.2597	1.35418	-2.85917	6.93866	1.00131	0.109494	0.463911	0.089649	1.15734	0.207607	14.6225
Nucb2	0.993994	0.00600601	5.10897	0.000250742	4.82476e-05	3.00413	2.38403	1.62176	-2.95105	8.28294	0.854987	0.117603	0.438976	0.0976235	1.01105	0.208846	14.5434
Crp	0.983984	0.016016	4.11802	0.000787801	0.000204699	3.44777	3.04578	2.61577	-4.74555	10.5468	2.53346	0.804167	0.769029	0.238258	3.91719	0.941683	14.3419
Bmpr1a	0.953554	0.0464464	3.0219	0.000335649	8.77312e-05	3.69516	3.69229	2.21812	-3.64067	9.98864	0.844488	0.349523	0.498031	0.14199	1.91673	0.493851	14.3417
Lmcd1	0.962763	0.0372372	3.2525	0.000103487	2.9023e-05	4.05557	2.78816	3.83168	-5.26067	16.2756	0.406824	0.0777911	0.250656	0.0611826	0.523208	0.148045	14.3329
Gas6	0.990591	0.00940941	4.65659	0.00300798	0.000583391	3.49796	2.98476	2.1831	-2.82723	10.4549	10.2178	1.58721	0.853675	0.510625	11.7007	2.91549	14.0383
Cxxc5	0.956757	0.0432432	3.09671	0.00033803	7.32929e-05	2.55147	2.59887	1.3638	-1.34604	5.9684	1.18898	0.186833	0.537402	0.135896	1.47961	0.270037	13.9802
Bcam	0.982983	0.017017	4.05638	0.000285574	6.55871e-05	4.17277	3.23698	3.19314	-5.31232	14.3309	1.01903	0.188323	0.456037	0.10975	1.08253	0.323685	13.9554
Rgs5	0.997598	0.0024024	6.02888	0.000367883	0.000138531	4.6614	4.39975	2.78438	-9.014	14.3806	1.37008	0.306194	0.400262	0.0484698	1.52114	0.51261	13.8324
Pgm2l1	0.987187	0.0128128	4.34441	0.000208185	4.56773e-05	2.50981	2.16277	1.40129	-2.28571	7.34074	0.542651	0.105952	0.347113	0.0886598	1.04728	0.190323	13.8105
Lmna	0.967367	0.0326326	3.38927	0.000278071	6.20149e-05	2.45228	2.41436	1.41457	-1.65107	6.2671	1.05971	0.144408	0.503281	0.110446	1.23902	0.222455	13.6586
Stbd1	0.963764	0.0362362	3.28079	0.000240337	4.92955e-05	2.48204	2.52476	1.7497	-2.88288	6.53092	0.865486	0.122793	0.414698	0.0895391	0.978867	0.178293	13.627
Prnp	0.984184	0.0158158	4.1308	0.000107435	3.68024e-05	3.07028	3.46336	2.0593	-4.51292	10.3052	0.389108	0.0649195	0.27231	0.0345969	0.404148	0.0920907	13.4742
Cep19	0.995596	0.0044044	5.42073	8.66643e-05	1.69404e-05	2.32197	2.38581	0.681031	-1.65967	4.48198	0.310367	0.0380163	0.240814	0.0355738	0.379796	0.0663048	13.3003
Slco3a1	0.941742	0.0582583	2.78285	0.000711822	0.000237537	3.16966	1.83606	3.51575	-7.48367	16.049	1.89501	0.471216	0.701444	0.273637	4.39445	1.06537	13.0742
Acss3	0.968969	0.031031	3.44124	0.000123304	5.6642e-05	3.25012	2.77122	2.55643	-4.16129	11.4973	0.331365	0.223762	0.240814	0.0881714	1.05587	0.263059	13.0454
Grb14	0.974174	0.0258258	3.63021	0.00037587	0.000129043	3.12956	3.07293	2.12666	-2.64377	8.85177	0.978346	0.440857	0.554462	0.161346	2.15184	0.521761	12.9069
Xist	0.990991	0.00900901	4.70048	0.00126678	0.000455549	3.68032	2.96141	2.93924	-3.15441	14.7137	6.00328	1.13077	0.385171	0.202745	8.16846	2.35116	12.7862
Grb7	0.981181	0.0188188	3.9539	0.000178831	5.23591e-05	3.14112	2.63804	2.64317	-3.21157	10.1368	0.643045	0.137044	0.395669	0.100982	0.79789	0.196277	12.769
Lsr	0.972773	0.0272272	3.57593	0.000304027	7.64845e-05	2.91839	2.53617	2.28439	-3.17604	9.54187	1.09186	0.230931	0.541339	0.141941	1.3741	0.314149	12.7651
Ift74	0.993794	0.00620621	5.07598	0.000133382	3.13163e-05	2.20142	2.28575	0.84493	-1.79264	4.84304	0.454724	0.0696578	0.31168	0.0587402	0.693953	0.120082	12.722
Abr	0.954755	0.0452452	3.04936	0.0002555	4.79114e-05	2.73469	2.49763	2.32221	-3.86843	9.07101	0.363517	0.103412	0.264436	0.0880737	1.07197	0.231414	12.6678
Slc15a2	0.948148	0.0518519	2.90612	0.00014034	4.93812e-05	2.52859	2.05483	2.31966	-2.27778	9.7877	0.533465	0.078072	0.330709	0.0634907	0.847627	0.170967	12.5364
0610040J01Rik	0.958559	0.0414414	3.14115	0.000406352	0.000122753	4.17639	4.01948	2.62308	-2.71325	12.3299	0.690945	0.607234	0.421916	0.137704	1.84375	0.617345	12.4731
Mme	0.982583	0.0174174	4.03271	0.000133863	3.02769e-05	3.72112	3.58305	2.33973	-4.09753	11.0882	0.4521	0.160797	0.282808	0.0722224	0.612627	0.183735	12.4073
Shtn1	0.963163	0.0368368	3.26372	0.000283323	9.43697e-05	3.42479	3.34648	2.35756	-2.37442	9.91888	0.67126	0.316074	0.439633	0.136177	1.31247	0.366288	12.2716
B4galnt1	0.977578	0.0224224	3.77502	0.000139458	3.69453e-05	2.55626	2.10794	2.05593	-2.96341	8.4312	0.426509	0.0747747	0.286089	0.0632465	0.505945	0.106433	12.1515
Chdh	0.964565	0.0354354	3.30396	0.000289689	8.69163e-05	3.47932	3.12688	2.56687	-3.3977	11.0192	0.701444	0.314645	0.436352	0.13575	1.22412	0.356131	11.9594
Pla2g16	0.99039	0.00960961	4.63533	0.00028346	5.98182e-05	2.50981	2.56566	0.980619	-2.01715	5.93677	1.07087	0.135567	0.51378	0.107125	1.20729	0.25405	11.9271
Pacsin3	0.979179	0.0208208	3.85076	0.000137749	4.12155e-05	2.89793	2.45025	2.44867	-3.38574	9.51333	0.458661	0.0985272	0.318241	0.0807342	0.588979	0.144061	11.8479
Ggct	0.976577	0.0234234	3.73032	0.000186127	4.01732e-05	2.12235	2.13061	1.2133	-1.67368	4.49779	0.703412	0.0831522	0.391076	0.0722956	0.792959	0.142597	11.802
Il18	0.971572	0.0284284	3.53152	0.000106289	3.04651e-05	2.98429	2.85572	2.14243	-3.70872	8.84345	0.331365	0.0831033	0.260499	0.0619031	0.450713	0.116286	11.5668
Akap13	0.98999	0.01001	4.59411	0.00130009	0.000385145	2.41157	2.47123	1.33823	-5.3847	7.87503	2.94094	1.22978	0.828084	0.296717	7.33354	1.53407	11.5284
Fgfr2	0.99039	0.00960961	4.63533	0.000648453	0.000238427	4.1856	4.80626	2.64605	-6.74978	10.3821	1.20079	0.475954	0.576115	0.152395	3.27402	1.20151	11.4054
Celf2	0.979179	0.0208208	3.85076	0.000543544	0.000177161	3.30688	3.40767	1.96074	-4.40529	9.50639	1.06102	0.684964	0.474409	0.143956	3.75963	1.10423	11.2591
Hpn	0.97998	0.02002	3.8908	0.000605724	0.000176292	3.00796	2.65695	2.42543	-4.34813	9.24217	2.21522	0.587146	0.676509	0.228843	2.70167	0.722027	11.2552
Traf4	0.977778	0.0222222	3.78419	9.93193e-05	2.61714e-05	2.74968	2.58854	2.00321	-2.29781	8.06354	0.312336	0.0635884	0.238845	0.0552353	0.369402	0.0914133	11.1115
Rora	0.984384	0.0156156	4.14374	0.00282782	0.00117768	1.78148	1.89254	0.771402	-1.78018	3.55792	4.64567	1.48552	0.805118	0.344369	18.5818	2.98807	11.0784
Dtx3	0.952152	0.0478478	2.9907	0.000142194	3.99079e-05	2.78489	2.1235	2.34399	-4.97786	10.1885	0.511155	0.0803556	0.340551	0.0703783	0.652221	0.165803	10.9549
Cep290	0.991191	0.00880881	4.72315	0.000150181	3.75757e-05	2.15174	2.05796	0.932958	-1.73826	5.7126	0.424541	0.0823096	0.277559	0.0652248	0.706223	0.140832	10.7903
Ank3	0.997397	0.0026026	5.94863	0.00110687	0.000280693	5.58266	5.76065	2.40605	-6.32185	12.9862	2.05052	0.83245	0.694882	0.100017	6.99708	3.63272	10.7529
Cc2d2a	0.978779	0.0212212	3.8313	0.00011148	3.0942e-05	2.30669	1.88798	1.45897	-3.61908	7.29878	0.328084	0.060804	0.240157	0.0535256	0.588028	0.127503	10.6382
Msi2	0.986186	0.0138138	4.26818	0.00137762	0.000375809	2.24937	2.13153	1.08813	-2.98759	5.88489	2.01181	0.675244	0.742126	0.281684	5.77371	1.23262	10.5363
Anxa6	0.962963	0.037037	3.2581	0.000412426	0.000103864	2.25679	2.18185	1.37536	-2.05639	6.65335	1.30512	0.223811	0.576115	0.161615	1.61617	0.34856	10.4641
Apcs	0.953153	0.0468468	3.01289	0.00018748	5.84357e-05	2.85259	2.07947	2.59976	-4.97344	10.4103	0.702756	0.129314	0.396982	0.0887331	0.83552	0.232176	10.2655
Vegfa	0.974775	0.0252252	3.65436	0.000627054	0.000163835	2.70998	2.97134	1.42049	-4.8723	5.82923	1.65617	0.606025	0.652887	0.195039	2.61494	0.699422	10.1319
Proc	0.962963	0.037037	3.2581	0.000766808	0.000250241	2.89299	2.30831	2.70173	-5.18575	10.5588	2.90814	0.761339	0.73622	0.295313	3.61032	1.05177	9.93055
Baiap2l1	0.966366	0.0336336	3.35802	0.00044646	0.000149764	3.98526	3.73653	2.6869	-7.00212	12.354	0.686352	0.667342	0.417979	0.142967	1.77681	0.713319	9.92691
Hhex	0.976376	0.0236236	3.7216	0.000877129	0.000199869	2.1489	2.19375	1.02133	-0.991446	7.21291	3.44291	0.534634	0.71063	0.344381	4.11542	0.899996	9.82629
Bri3bp	0.960761	0.0392392	3.19805	8.78297e-05	2.31344e-05	2.28769	1.97362	1.63105	-1.57151	6.91178	0.288714	0.0512298	0.213255	0.0456733	0.323027	0.0759446	9.73058
Gstt1	0.936537	0.0634635	2.69172	0.000636553	0.000218523	2.63266	2.02046	2.62838	-4.16506	10.0461	2.68438	0.506766	0.66273	0.243815	3.01456	0.817841	9.704
Slc2a2	0.980781	0.0192192	3.93244	0.000634578	0.000173221	3.67155	3.27594	2.73241	-6.25763	11.6735	1.65879	0.943189	0.637139	0.186625	2.53362	0.960181	9.68809
Car2	0.995596	0.0044044	5.42073	0.000204027	4.32834e-05	2.41176	2.37927	1.04723	-2.20915	6.2738	0.737533	0.106929	0.377953	0.091603	0.831379	0.207131	9.68027
Akr1c19	0.958358	0.0416416	3.13612	0.000504143	0.000163422	2.69356	2.76122	1.9033	-2.56462	7.05391	1.54921	0.45142	0.616142	0.217656	2.29643	0.63911	9.6784
Fahd2a	0.940541	0.0594595	2.76116	7.1745e-05	2.2103e-05	2.69995	2.44122	2.34052	-3.45018	9.20771	0.28084	0.0567496	0.225722	0.0493125	0.327207	0.0927512	9.52488
Fdft1	0.944545	0.0554555	2.83512	0.00038796	0.00011281	2.13742	2.19987	1.30954	-2.42975	5.40338	1.21063	0.241995	0.509843	0.164998	1.58971	0.359831	9.44299
Adgrg6	0.982583	0.0174174	4.03271	0.000145453	7.80897e-05	4.61207	4.91203	3.2278	-9.12038	14.1941	0.339895	0.169138	0.248031	0.0549667	0.81559	0.402502	9.34546
Mkrn2os	0.944344	0.0556557	2.83131	6.77111e-05	2.48046e-05	2.80259	2.5033	2.56383	-4.08456	9.54075	0.299213	0.0713187	0.24147	0.0575434	0.377571	0.114416	9.2485
Acnat1	0.985786	0.0142142	4.2392	0.000171972	0.000104733	3.59711	3.3831	3.04675	-6.75517	13.0637	0.387795	0.553562	0.249344	0.118982	1.36596	0.531582	9.24315
Ppm1l	0.967167	0.0328328	3.38294	0.000305232	9.44767e-05	2.90745	3.13005	1.43407	-3.49024	7.30685	0.51378	0.394158	0.325459	0.123733	1.54847	0.489586	9.19575
Acsm3	0.976777	0.0232232	3.7391	0.000137647	4.90737e-05	2.98987	2.53099	2.62226	-3.3934	10.45	0.465879	0.163349	0.290682	0.101763	0.619214	0.201685	9.1795
Cks1b	0.925726	0.0742743	2.52281	7.11917e-05	1.79779e-05	1.87904	1.84936	1.58966	-2.55071	5.48462	0.278215	0.04157	0.207349	0.0363432	0.313186	0.0642907	9.15359
Wdr60	0.982783	0.0172172	4.04448	0.000106281	3.62064e-05	1.86538	1.89154	0.890275	-1.99462	5.0782	0.298556	0.0697799	0.229003	0.0586425	0.5482	0.113282	9.02704
Mgam	0.974374	0.0256256	3.6382	0.000169989	5.90351e-05	3.35643	3.0463	2.40741	-2.03327	10.2551	0.39895	0.209022	0.273622	0.105219	0.67561	0.251417	9.01944
Ssbp2	0.955956	0.044044	3.07752	0.000169029	6.41038e-05	2.28877	1.84694	1.97103	-4.28463	8.89601	0.428478	0.103925	0.309055	0.0778155	1.09668	0.279374	8.98453
Crip1	0.986186	0.0138138	4.26818	0.000491051	0.00013809	3.58242	3.2692	2.32411	-5.77601	12.442	1.53543	0.616418	0.503281	0.104426	1.61136	0.652291	8.84968
C77080	0.962563	0.0374374	3.24693	0.000140656	4.06275e-05	2.42022	2.51071	1.30174	-1.19185	7.34746	0.343832	0.111826	0.259186	0.0790489	0.533753	0.146524	8.81627
Lhfp	0.98979	0.0102102	4.5741	0.000256816	0.000124837	4.16172	3.56699	3.4538	-9.42343	15.274	0.71063	0.259055	0.39895	0.0744694	1.88353	0.891772	8.79007
Mob3b	0.962963	0.037037	3.2581	0.000630933	0.000232846	2.78388	2.95043	1.62553	-7.20917	8.42686	1.08071	1.02847	0.547244	0.162433	3.40744	1.08102	8.77491
Arhgap24	0.983984	0.016016	4.11802	0.000458552	0.000166064	4.93704	5.08391	2.94622	-5.32526	13.3712	1.07677	0.521066	0.550525	0.111472	2.73736	1.55051	8.71614
Rab3ip	0.971572	0.0284284	3.53152	0.000225561	7.33033e-05	2.05273	2.14854	1.1106	-1.5617	4.37045	0.644357	0.169638	0.406824	0.12068	0.994544	0.234428	8.70856
Perp	0.934735	0.0652653	2.6618	0.000115013	3.61752e-05	2.75452	2.23613	2.64547	-3.93568	10.3788	0.435696	0.0947293	0.297244	0.075251	0.474108	0.150386	8.6839
Pigr	0.966366	0.0336336	3.35802	0.000760852	0.000203106	2.41287	2.2682	1.57462	-2.19495	6.8237	2.23097	0.428352	0.532152	0.22872	2.67065	0.74261	8.6774
Klf6	0.967568	0.0324324	3.39563	0.000766996	0.000225769	2.44685	1.58941	2.22741	-4.10362	10.5024	3.25984	0.605732	0.563648	0.304692	4.22598	1.19388	8.66114
Dbi	0.944945	0.0550551	2.84279	0.0056502	0.00217149	3.0603	2.27277	3.33	-6.39896	16.454	21.7618	5.46932	0.740814	0.458699	21.3834	7.56155	8.65427
Pkp2	0.974174	0.0258258	3.63021	0.000120979	4.85873e-05	2.97599	2.46896	2.35864	-3.06752	10.0839	0.314961	0.157756	0.236877	0.0900642	0.563365	0.195217	8.58825
Alb	0.967768	0.0322322	3.40202	0.0120611	0.00607064	3.876	3.15758	4.63889	-7.79388	17.371	50.8058	20.9205	0.740814	0.334783	54.018	24.6288	8.50117
Xrcc5	0.959359	0.0406406	3.1615	0.000124389	4.61408e-05	2.84232	2.28962	2.28158	-2.48773	9.87439	0.282808	0.128984	0.21916	0.0827736	0.479157	0.161479	8.43402
Id2	0.974775	0.0252252	3.65436	0.00265025	0.000606995	1.99542	2.08428	0.92868	-1.52381	4.84062	10.3012	1.60134	0.776247	0.588904	11.4318	2.85066	8.0021
Cd9	0.966366	0.0336336	3.35802	0.00147166	0.000440286	2.7468	2.26996	2.18012	-3.17371	9.97047	5.69094	1.20279	0.728346	0.400068	6.26025	2.15794	7.96856
Sod3	0.995796	0.0042042	5.46745	0.000136117	0.000120726	4.9838	5.07326	3.14002	-10.7484	14.64	0.475722	0.210268	0.262467	0.0295411	0.524934	0.329948	7.92903
Itgb5	0.96977	0.0302302	3.46822	0.000181769	6.03114e-05	2.74593	2.88925	1.85071	-3.25543	8.3531	0.499344	0.183853	0.339895	0.107796	0.735899	0.255114	7.92087
Mllt3	0.971371	0.0286286	3.5243	0.000346126	0.000120393	1.82578	1.61895	1.19625	-2.98205	6.21009	0.48294	0.192255	0.297244	0.109762	1.80028	0.418482	7.85439
Churc1	0.951552	0.0484484	2.97759	0.000301752	9.48015e-05	2.05215	2.22905	1.57558	-4.71026	7.24609	1.23885	0.208277	0.532808	0.140891	1.38025	0.364215	7.77694
Fxyd1	0.932533	0.0674675	2.62626	0.000734622	0.000274315	2.53112	2.08517	2.85194	-4.34703	10.1987	2.84777	0.659954	0.625984	0.250556	3.27314	1.06818	7.75587
Agt	0.937938	0.0620621	2.71555	0.000371913	0.000140306	2.32069	1.67276	2.49285	-5.38497	9.43517	1.54659	0.308307	0.551837	0.181435	1.8425	0.553645	7.72315
Nt5c3b	0.982583	0.0174174	4.03271	9.25493e-05	2.77563e-05	2.16098	1.67817	1.48486	-4.12802	7.53587	0.332021	0.0591554	0.25	0.0560657	0.402648	0.11332	7.67839
Rbm47	0.976176	0.0238238	3.71296	0.000948359	0.000388706	3.61644	3.34858	2.52672	-5.41548	10.9008	1.68241	1.71769	0.702756	0.184415	3.63629	1.71881	7.65088
Itih2	0.966567	0.0334334	3.36419	0.000588611	0.000220025	2.41189	1.89019	2.47799	-4.5202	9.1892	2.21391	0.592775	0.637139	0.271536	2.71654	0.861346	7.6067
Prkcz	0.962362	0.0376376	3.24139	0.000111726	4.83082e-05	2.6635	2.77634	2.03812	-2.54802	8.58193	0.263123	0.129241	0.206693	0.0838727	0.455676	0.160462	7.56372
Arhgef19	0.980781	0.0192192	3.93244	8.79018e-05	4.0611e-05	2.66782	2.22184	2.57917	-3.41021	10.1351	0.257874	0.101348	0.21063	0.0739321	0.38496	0.136696	7.51303
Tmem53	0.956156	0.0438438	3.08229	6.75942e-05	2.75706e-05	2.47647	2.22447	2.34607	-4.10921	9.49758	0.249344	0.0837017	0.2021	0.0654691	0.338133	0.111705	7.49633
Anxa2	0.944945	0.0550551	2.84279	0.000995397	0.000344123	2.81096	1.55739	2.91979	-5.92004	13.0623	3.8399	0.907151	0.687664	0.412219	4.3206	1.63432	7.43122
Cyp4f14	0.938739	0.0612613	2.72939	0.000265105	0.000105399	2.50972	1.96273	2.61537	-5.28825	9.68401	0.980971	0.279669	0.454724	0.170823	1.21024	0.409498	7.41729
Ptpre	0.928929	0.0710711	2.57035	0.000224452	9.08916e-05	2.81143	1.80707	2.92987	-5.2255	12.3313	0.571522	0.181301	0.37664	0.12852	0.981529	0.372923	7.39965
Pard3	0.975976	0.024024	3.70438	0.000802877	0.00043073	3.31475	3.03037	2.63937	-5.0281	11.4553	1.40879	2.07139	0.568241	0.193684	4.82031	2.17692	7.33979
Cyp51	0.944745	0.0552553	2.83895	0.000263088	8.07976e-05	1.95495	1.90848	1.30658	-2.33567	5.21382	0.91601	0.172972	0.405512	0.132538	1.08979	0.291333	7.31288
Sdc4	0.978779	0.0212212	3.8313	0.000951113	0.000281405	1.94592	2.15615	1.4276	-2.67123	4.74168	3.39698	0.721979	0.69685	0.336688	3.75389	1.02076	7.15619
Akr1e1	0.979179	0.0208208	3.85076	0.000242745	7.05771e-05	1.81099	1.97735	0.817276	-1.33955	3.38612	0.912073	0.180324	0.477034	0.148853	1.1688	0.296129	7.14785
Slc4a4	0.97978	0.0202202	3.88064	0.000729986	0.000213093	3.66375	3.36812	2.37497	-3.61939	11.6488	0.98622	0.798073	0.471785	0.157561	2.70852	1.39473	7.1149
Flna	0.94975	0.0502503	2.93918	0.000270442	8.6951e-05	2.57172	1.89424	2.49229	-6.43528	11.3371	0.858268	0.180238	0.421916	0.136885	0.96999	0.352942	7.06785
Jpt2	0.981782	0.0182182	3.98695	9.05315e-05	2.64308e-05	1.80494	1.9029	0.694356	-1.20789	4.16986	0.312336	0.0635518	0.242782	0.0588379	0.417773	0.10669	7.06774
Stra6l	0.970571	0.0294294	3.49589	0.000113607	5.52001e-05	2.68326	2.18621	2.50694	-4.05097	9.9776	0.343832	0.17103	0.247375	0.0980632	0.575943	0.219668	7.03519
Aadac	0.944344	0.0556557	2.83131	0.000507651	0.000206057	2.41314	1.8465	2.55128	-5.40824	9.2596	1.98294	0.555467	0.611549	0.258335	2.39781	0.824002	7.02214
Ly6e	0.96977	0.0302302	3.46822	0.00376701	0.00113422	2.09355	1.87437	1.37664	-3.17915	7.05599	14.1982	2.61836	0.779528	0.635542	16.0344	4.80774	6.98223
Cenpv	0.976777	0.0232232	3.7391	0.000134678	5.51677e-05	2.27993	2.21633	1.98952	-3.00527	7.38029	0.454724	0.163276	0.309055	0.107357	0.610245	0.207331	6.71058
Slc6a6	0.985786	0.0142142	4.2392	0.000772789	0.000212706	2.08993	2.09337	1.00269	-2.37561	5.30787	2.06168	0.582725	0.685696	0.322693	2.87459	0.909704	6.604
Map3k5	0.964565	0.0354354	3.30396	0.000250479	0.000127684	2.76021	2.8092	1.78663	-2.16916	8.17133	0.428478	0.57265	0.278871	0.137594	1.55514	0.656574	6.53776
Eno1	0.960761	0.0392392	3.19805	0.000892217	0.000251527	1.83633	1.89114	1.30674	-2.45167	4.43401	3.76444	0.717717	0.679134	0.341389	3.90298	1.10579	6.48147
Tmem238	0.954555	0.0454454	3.04473	0.000212417	6.75162e-05	1.93229	1.88045	1.25747	-2.30489	5.1177	0.830052	0.158476	0.446194	0.117529	0.937415	0.280513	6.45729
Gadd45b	0.968368	0.0316316	3.42145	0.000181352	3.33655e-05	2.73536	2.67156	1.89119	-3.48948	8.68974	0.656824	0.159258	0.291995	0.0785482	0.694998	0.296634	6.4088
Sp3os	0.945946	0.0540541	2.8622	9.15071e-05	3.14428e-05	1.6384	1.81894	1.00618	-1.83243	4.57882	0.299869	0.0585326	0.225722	0.0515473	0.392387	0.100479	6.39823
Rorc	0.945345	0.0546547	2.85052	0.000152434	8.28084e-05	2.69517	2.54151	2.60261	-3.20515	10.1208	0.42979	0.248724	0.305118	0.13161	0.704285	0.297644	6.37731
Jun	0.96016	0.0398398	3.18223	0.00385135	0.00109188	2.35833	2.30483	1.65016	-2.61912	8.41249	15.8445	3.96803	0.752625	0.534866	19.9055	7.4875	6.26959
Nr0b2	0.945145	0.0548549	2.84665	0.000108951	6.03632e-05	2.47397	2.08986	2.8636	-4.67954	10.2729	0.439633	0.158635	0.252625	0.100225	0.598222	0.2366	6.25522
Tmem176a	0.96977	0.0302302	3.46822	0.00118045	0.000435624	1.83133	1.89215	1.22629	-3.70358	5.88272	4.63648	0.865276	0.687664	0.345834	4.99412	1.46456	6.2448
Snx10	0.961361	0.0386386	3.2141	0.000213192	7.79033e-05	1.98117	2.16581	1.16037	-1.70514	5.34004	0.589239	0.259556	0.39042	0.13288	0.983561	0.312482	6.23588
Slc22a18	0.938939	0.0610611	2.73288	9.39857e-05	4.56372e-05	2.22709	2.03669	2.14531	-4.02554	7.88261	0.297244	0.117126	0.230315	0.0859488	0.460649	0.165335	6.20502
Iqgap1	0.969369	0.0306306	3.45464	0.000541377	0.000188344	2.51515	1.52033	2.34376	-4.70786	9.78867	1.42913	0.439929	0.604331	0.290575	2.13374	0.865965	6.19734
2510002D24Rik	0.977578	0.0224224	3.77502	0.00014793	4.53778e-05	1.83081	1.94423	1.02432	-3.59876	7.02206	0.540682	0.102508	0.352362	0.0900032	0.590205	0.178774	6.04424
Acot1	0.954555	0.0454454	3.04473	8.83654e-05	4.5337e-05	2.1609	1.95174	2.27183	-4.91346	8.4189	0.402887	0.102411	0.255249	0.0702806	0.433282	0.159289	5.87787
Tox	0.98018	0.0198198	3.90105	0.000325414	0.000160822	3.88269	3.71592	2.65439	-4.89611	13.2906	0.487533	1.16786	0.264436	0.123379	1.88536	1.24656	5.87238
Fhit	0.938138	0.0618619	2.71899	0.000490185	0.000238569	2.76315	2.76819	2.51986	-5.01744	11.2581	0.604987	1.06978	0.217192	0.146423	2.54687	1.20221	5.8537
Gprin3	0.987588	0.0124124	4.37657	0.000234178	0.00011304	3.72176	3.34734	2.90317	-5.93652	12.5259	0.53084	0.748528	0.343832	0.133955	1.08163	0.694802	5.79383
Fads6	0.982983	0.017017	4.05638	0.000170771	7.4261e-05	3.20696	2.93045	2.57724	-3.02164	10.5311	0.442913	0.362357	0.301181	0.126896	0.698743	0.38797	5.77581
Aprt	0.934735	0.0652653	2.6618	0.000289182	0.000110147	1.85545	1.59569	1.83889	-3.0795	6.53856	1.10892	0.269948	0.51378	0.16457	1.30921	0.431461	5.6301
Mgst1	0.959359	0.0406406	3.1615	0.00227009	0.00157201	3.28145	2.1637	4.6159	-11.5776	21.2481	8.36745	4.6422	0.674541	0.299734	8.00226	4.66685	5.62671
Msmo1	0.956356	0.0436436	3.08707	0.000550741	0.000176775	1.67116	1.82376	1.18579	-2.28591	4.93986	1.86286	0.410839	0.505906	0.262096	2.19587	0.652508	5.62393
Tmem141	0.962162	0.0378378	3.23587	0.000127146	4.84207e-05	1.8194	1.8729	1.47632	-3.78732	5.18001	0.503937	0.108297	0.329396	0.0790733	0.574623	0.187861	5.56514
Kiz	0.964565	0.0354354	3.30396	0.000163167	7.86913e-05	1.64906	1.68996	1.00046	-2.18088	4.17519	0.382546	0.15662	0.288058	0.107125	0.92467	0.274166	5.56172
Hook1	0.963764	0.0362362	3.28079	0.000116381	5.49016e-05	2.26536	2.25314	1.86124	-2.59115	7.18646	0.314961	0.178736	0.232283	0.107955	0.577475	0.235282	5.56009
Zfand1	0.964164	0.0358358	3.29231	0.000103639	3.97337e-05	1.64254	1.73625	1.04412	-2.33143	3.81104	0.320866	0.084984	0.253937	0.0737244	0.44937	0.132797	5.5582
Rab20	0.949349	0.0506507	2.93082	0.000148039	4.76893e-05	1.60856	1.75032	1.07594	-2.11984	4.53837	0.551181	0.117773	0.339895	0.101043	0.669267	0.194585	5.53255
Ahsg	0.96016	0.0398398	3.18223	0.00140804	0.00133516	2.56252	2.08944	4.02735	-7.10317	16.9779	5.9416	3.51512	0.406824	0.293103	7.31567	3.40396	5.50728
Sesn3	0.954755	0.0452452	3.04936	0.000116314	4.96448e-05	1.49381	1.61903	0.833242	-1.53237	3.79406	0.313648	0.107112	0.22769	0.0836285	0.654436	0.177852	5.49673
Sssca1	0.95996	0.04004	3.17701	0.000193323	5.99431e-05	1.54476	1.61107	0.947128	-1.73828	3.47408	0.725722	0.131231	0.423228	0.111484	0.826714	0.232988	5.4813
Prkca	0.976577	0.0234234	3.73032	0.00046257	0.000137383	1.92105	1.80337	1.15997	-2.78159	6.43427	0.423885	0.298183	0.238189	0.119923	1.68509	0.596136	5.43019
Faah	0.972172	0.0278278	3.5535	0.000150386	6.67441e-05	2.70714	2.44821	2.45559	-3.72539	10.1749	0.40748	0.245048	0.297244	0.120008	0.575388	0.286933	5.42864
Selenbp1	0.939339	0.0606607	2.73988	0.00050818	0.000226666	2.13244	1.59829	2.44375	-3.69542	8.88211	2.19816	0.666378	0.629265	0.258432	2.41678	0.955206	5.39531
Cpn1	0.92032	0.0796797	2.44671	0.000238497	0.000125137	2.20403	1.93448	2.75926	-5.03561	9.87701	0.993438	0.370356	0.475722	0.203844	1.24744	0.51216	5.36822
Twsg1	0.975576	0.0244244	3.68744	0.000148292	4.85601e-05	1.76916	1.77805	1.09449	-3.22576	6.66528	0.453412	0.110458	0.312336	0.0862785	0.517763	0.173708	5.27326
Iyd	0.953554	0.0464464	3.0219	7.62475e-05	3.78873e-05	2.20563	1.82659	2.62968	-5.52589	9.64264	0.303806	0.103327	0.230971	0.0802579	0.355929	0.149892	5.23742
Cav1	0.942342	0.0576577	2.79385	0.000174073	7.46897e-05	2.94587	1.58478	3.083	-6.46868	11.987	0.568898	0.218108	0.345144	0.143822	0.690742	0.401269	5.071
Pkp4	0.951151	0.0488488	2.96894	0.000551169	0.000242089	1.77587	2.0128	1.11724	-6.15566	6.79153	1.21194	0.877696	0.607612	0.230161	2.77247	0.984489	5.00111
Prps1	0.961361	0.0386386	3.2141	9.54837e-05	3.3539e-05	1.63765	1.79468	0.881153	-1.64427	4.26197	0.321522	0.0785238	0.253937	0.070818	0.400127	0.132343	4.95127
Adck5	0.958559	0.0414414	3.14115	0.000110446	4.82665e-05	1.50874	1.5834	1.0067	-1.69001	3.77103	0.330709	0.0964023	0.25853	0.0831278	0.492328	0.150614	4.93178
Ctnnbip1	0.963564	0.0364364	3.27507	9.38465e-05	4.25201e-05	2.0012	2.33294	1.64233	-3.56459	9.25267	0.303806	0.0980265	0.231627	0.0741763	0.383656	0.156804	4.89637
Nav2	0.96016	0.0398398	3.18223	0.000350627	0.000213949	1.96699	2.21506	1.47391	-3.99168	5.52908	0.822178	0.705749	0.445538	0.169797	2.13258	0.858289	4.88735
9030622O22Rik	0.978979	0.021021	3.84099	0.000495635	0.000382602	3.54104	3.46194	2.92775	-5.73114	13.251	0.861549	2.6317	0.279528	0.144054	3.25915	2.37076	4.86796
Pah	0.947748	0.0522523	2.89801	0.000984561	0.000539106	2.47145	2.31185	2.68778	-7.58799	9.81518	2.9685	1.9169	0.781496	0.3685	4.42113	2.2545	4.84657
Kif21a	0.953754	0.0462462	3.02643	0.000185235	0.000118717	2.50942	2.27686	2.43501	-2.88507	9.23994	0.47769	0.370478	0.331365	0.157096	0.873504	0.453354	4.83505
Gstm7	0.935135	0.0648649	2.66838	7.72505e-05	3.83377e-05	1.79918	1.59364	2.1423	-3.82587	7.98086	0.333333	0.0899177	0.238845	0.0703051	0.39742	0.148168	4.82581
Ctsh	0.937738	0.0622623	2.71211	0.000372244	0.000149699	1.82371	1.78714	1.92569	-3.7295	7.41591	1.34843	0.390592	0.541339	0.216606	1.58225	0.598751	4.81932
Plekha6	0.957157	0.0428428	3.10643	0.000209203	8.26564e-05	2.71414	3.00835	1.74365	-4.52298	7.45541	0.334646	0.241238	0.25	0.125357	0.736263	0.414671	4.81905
Smoc1	0.986587	0.0134134	4.298	0.000253514	0.00013218	3.39201	3.25045	2.581	-8.09606	11.3099	0.520997	0.969042	0.321522	0.135139	1.20375	0.854957	4.77582
Echdc2	0.94995	0.0500501	2.94339	0.000380581	0.000249631	2.60042	2.29033	2.68526	-5.41034	10.1509	0.970472	0.635225	0.520341	0.21624	1.38664	0.755535	4.77258
Nudt4	0.961962	0.038038	3.23039	0.000459958	0.000178041	1.61398	1.77299	1.20065	-2.50396	4.10462	1.64304	0.438121	0.602362	0.275542	2.01344	0.68783	4.72448
Ephx1	0.949349	0.0506507	2.93082	0.00029527	0.00012339	1.75785	1.78938	1.43557	-2.13149	6.08086	0.947507	0.288303	0.474409	0.171507	1.13858	0.425712	4.70141
Atp13a3	0.965566	0.0344344	3.33366	0.000346606	0.000182129	2.37451	2.31708	2.12785	-7.10913	8.46494	0.855643	0.644945	0.496719	0.184	1.67808	0.848813	4.69433
Cobll1	0.97998	0.02002	3.8908	0.000300451	0.000182097	2.63855	2.61544	2.00175	-4.11062	8.60222	0.532808	0.838874	0.330052	0.155216	1.67743	0.974199	4.54319
Gcnt2	0.982783	0.0172172	4.04448	0.000284209	0.000185297	3.2627	3.46866	2.42073	-5.3141	10.9615	0.490814	1.00201	0.288714	0.147449	1.43272	1.04704	4.46453
Gpt2	0.967167	0.0328328	3.38294	0.000461486	0.000225994	2.37923	2.27015	2.33321	-7.89577	8.29922	1.15223	0.879918	0.548556	0.226705	1.7696	0.945356	4.45364
Fn1	0.94995	0.0500501	2.94339	0.000727977	0.000346173	2.03008	1.77754	2.42479	-8.5031	9.10977	2.1227	1.1453	0.691601	0.277141	2.98897	1.36489	4.44568
Odc1	0.946747	0.0532533	2.87797	0.000291515	9.905e-05	1.53742	1.58076	1.2539	-2.52109	4.84308	1.10433	0.239919	0.482283	0.17213	1.19951	0.418074	4.41104
C3	0.951552	0.0484484	2.97759	0.00096389	0.0005138	2.51528	2.2752	2.79166	-7.75164	12.4886	2.66732	1.48844	0.456693	0.269411	2.73872	1.60686	4.28702
mt-Co1	0.960561	0.0394394	3.19275	0.0224124	0.00894922	3.16832	1.84596	3.90841	-9.14882	29.0697	69.1549	26.6813	0.582021	0.534853	56.5304	41.8515	4.27957
Myo1e	0.951952	0.048048	2.98631	0.00038271	0.000224383	1.65521	1.77376	1.08541	-1.40575	5.66508	0.656824	0.641147	0.404199	0.17434	1.89554	0.742958	4.22302
Sdc2	0.953554	0.0464464	3.0219	0.000397024	0.000234363	2.30548	1.79998	2.64367	-6.47413	9.89112	1.13058	0.912085	0.585958	0.236609	1.96414	1.07514	4.21181
Pyroxd1	0.972973	0.027027	3.58352	9.52277e-05	3.6998e-05	1.44161	1.54856	0.631832	-0.934929	3.70464	0.263123	0.0824561	0.209974	0.0738954	0.389635	0.134016	4.1913
Fosb	0.967568	0.0324324	3.39563	0.000565001	0.000262351	2.89799	3.05408	2.9046	-5.81954	11.8889	2.73491	1.20708	0.378609	0.242679	3.44953	2.4099	4.14819
Epb41l4b	0.943744	0.0562563	2.81994	0.000130945	9.05891e-05	2.28924	2.21056	2.39752	-2.97162	9.41757	0.276903	0.28878	0.226378	0.138534	0.60789	0.340721	4.0843
Ttr	0.977377	0.0226226	3.76592	0.00443245	0.00442379	4.17017	3.56154	5.54407	-13.1217	20.5227	17.0702	12.6052	0.589895	0.283553	15.076	15.5623	4.03988
Rab32	0.966366	0.0336336	3.35802	0.000108247	4.41212e-05	1.428	1.51208	0.85244	-1.66298	4.88852	0.331365	0.0855824	0.234908	0.0779254	0.42389	0.152075	3.98037
Grk5	0.96036	0.0396396	3.18748	0.000223504	0.000112655	1.35631	1.58485	1.27558	-5.39195	6.15428	0.374016	0.210414	0.212598	0.104218	1.81841	0.624352	3.95023
Eef1akmt1	0.953554	0.0464464	3.0219	0.000127572	4.81448e-05	1.39094	1.50687	0.873677	-1.70992	3.68942	0.454724	0.114794	0.317585	0.0991012	0.533257	0.188663	3.93149
Tmprss6	0.942342	0.0576577	2.79385	0.00017552	9.97682e-05	2.06558	1.7417	2.37426	-4.2102	8.60029	0.562992	0.303385	0.368766	0.167257	0.766508	0.405961	3.90008
Net1	0.942342	0.0576577	2.79385	0.000109338	4.88972e-05	1.60996	1.50796	1.47478	-2.61532	5.24681	0.345801	0.112034	0.248688	0.0889163	0.42763	0.181314	3.7971
Nek6	0.932733	0.0672673	2.62944	0.000114049	5.98588e-05	1.5616	1.72441	1.26565	-1.94154	4.91432	0.284777	0.162335	0.229659	0.108822	0.503955	0.207917	3.78507
Prkaa2	0.93994	0.0600601	2.75047	0.000156824	9.7619e-05	2.05162	1.75337	2.04594	-2.50046	8.06709	0.290682	0.357399	0.219816	0.140048	0.765892	0.424984	3.69736
Egr1	0.964965	0.035035	3.31574	0.001164	0.000475225	2.41713	2.54554	2.10003	-4.51289	8.75562	5.18898	2.27176	0.567585	0.291222	6.56943	4.5268	3.50781
Cbs	0.947147	0.0528529	2.88594	0.000273942	0.000185266	2.01716	1.75843	2.69125	-4.47142	9.48011	1.11352	0.477811	0.465223	0.215189	1.28138	0.737862	3.50302
Hes1	0.935335	0.0646647	2.67169	0.000830958	0.000356033	1.88282	1.54083	1.5875	-2.89127	7.7223	3.03478	1.08612	0.56168	0.388992	3.86343	2.09846	3.46642
Rnf149	0.944545	0.0554555	2.83512	0.000157342	7.3538e-05	1.59241	1.56064	1.52278	-2.19717	5.87305	0.427822	0.185355	0.302493	0.131561	0.584631	0.271434	3.42982
Hbegf	0.918118	0.0818819	2.41705	0.00016017	8.55766e-05	2.48048	1.60972	2.77769	-4.36429	11.6455	0.58399	0.289463	0.248688	0.184207	0.760565	0.551957	3.41796
Mettl26	0.933534	0.0664665	2.64228	0.0003475	0.000178673	1.70293	2.02332	2.04781	-7.96481	8.84958	1.48688	0.448648	0.524934	0.208143	1.53754	0.770016	3.40035
Anks4b	0.944144	0.0558559	2.8275	9.38421e-05	5.9284e-05	2.26541	2.0473	2.6324	-4.20033	9.41194	0.316929	0.23943	0.242782	0.132086	0.418837	0.281167	3.37464
Fos	0.963564	0.0364364	3.27507	0.00189707	0.000951163	2.15993	2.31522	2.25276	-5.77947	9.51629	9.21982	4.00884	0.509843	0.417165	11.8751	7.83122	3.27526
Btg2	0.941141	0.0588589	2.77195	0.000714172	0.00033783	1.48177	1.51848	1.42614	-4.49294	6.45339	3.44357	1.04735	0.490814	0.372664	4.53305	2.05527	3.26817
Nipsnap1	0.935736	0.0642643	2.67833	0.0003119	0.000236958	1.98881	1.92803	2.55501	-3.74515	9.26719	1.01181	0.618018	0.524278	0.260912	1.38173	0.864821	3.17753
Trf	0.979379	0.0206206	3.86063	0.00118355	0.00129205	2.8425	3.53986	3.93916	-13.4809	16.739	4.76837	3.61843	0.371391	0.190851	4.11046	3.70082	3.15713
Pcbd1	0.94014	0.0598599	2.75402	0.00048132	0.000334444	2.08366	1.77339	2.75917	-6.03138	9.65084	2.08858	0.959737	0.566929	0.253706	2.27525	1.54858	3.06142
Strbp	0.951952	0.048048	2.98631	0.000394913	0.00024617	1.33515	1.53873	1.03265	-5.12746	5.18432	0.808399	0.7476	0.466535	0.217778	2.07637	0.909233	3.04901
Pter	0.921722	0.0782783	2.46597	0.000307155	0.000209592	1.38043	1.55454	1.45398	-2.82728	4.39476	0.825459	0.558581	0.492126	0.232982	1.57774	0.728909	2.98799
Arap2	0.974975	0.025025	3.66254	0.000298735	0.000142841	1.62635	1.62727	1.21989	-4.51841	5.22624	0.652231	0.303361	0.402887	0.177833	1.32934	0.729194	2.96488
Agtr1a	0.955556	0.0444444	3.06805	0.000159785	0.000116044	2.52264	2.22008	2.55049	-4.56643	10.4663	0.358924	0.323572	0.278871	0.134907	0.789235	0.684356	2.90925
C2	0.932533	0.0674675	2.62626	0.000149513	6.79589e-05	1.20871	1.54893	1.43999	-5.42739	5.23194	0.471129	0.148585	0.295276	0.0839948	0.50204	0.212672	2.85333
Echdc3	0.935536	0.0644645	2.675	0.000108796	8.62855e-05	1.73242	1.625	2.43353	-4.0319	8.38889	0.409449	0.235083	0.301837	0.147998	0.550043	0.335036	2.84419
Gjb1	0.954154	0.0458458	3.03554	0.000286799	0.000185611	1.96724	1.53288	2.46771	-4.98223	8.72321	0.819554	0.579037	0.475066	0.247075	1.10557	0.766387	2.83789
Paxx	0.944745	0.0552553	2.83895	0.000155759	7.63647e-05	1.25759	1.60014	1.45369	-4.21586	4.72929	0.614173	0.180165	0.358924	0.133112	0.695173	0.309821	2.82176
Deptor	0.967167	0.0328328	3.38294	0.000565471	0.000377448	1.78551	1.85547	1.67895	-5.6761	6.10015	1.10367	1.45331	0.564961	0.242703	2.41977	1.56547	2.75989
Lgr4	0.960561	0.0394394	3.19275	0.000180292	0.000115847	1.71947	1.83694	1.32157	-2.16742	5.06348	0.316273	0.4666	0.24147	0.143565	0.847826	0.557792	2.61354
Ces1c	0.956957	0.043043	3.10156	0.00067602	0.000484921	1.88498	1.70134	2.97744	-7.6955	11.2852	2.03346	1.3409	0.295276	0.275798	2.11158	1.5693	2.53634
Slc16a10	0.956356	0.0436436	3.08707	0.000209943	0.000166235	2.27755	2.18523	2.14271	-5.44353	9.28434	0.380577	0.939037	0.254593	0.13785	1.05484	0.974046	2.46646
Slc22a23	0.970971	0.029029	3.51	0.000178118	0.000152919	2.61742	2.4547	2.44454	-5.31503	9.98037	0.363517	1.05719	0.251969	0.141428	0.896999	0.99033	2.37074
Fdps	0.94014	0.0598599	2.75402	0.000450264	0.000302008	1.46149	1.83111	1.75621	-4.35435	7.23437	1.86483	0.794104	0.50853	0.273417	1.99369	1.24618	2.33814
Gss	0.944344	0.0556557	2.83131	0.00011532	6.37348e-05	1.23574	1.51491	1.15691	-2.83423	5.04104	0.370079	0.193684	0.261155	0.135249	0.46965	0.264535	2.19391
Adk	0.942543	0.0574575	2.79754	0.00138571	0.0016457	2.22465	2.73304	2.93074	-6.90543	11.6929	4.66798	9.61957	0.803806	0.412659	7.50929	9.18664	1.81846
Apoc1	0.973974	0.026026	3.62229	0.00250196	0.00400718	2.77526	1.91835	4.64211	-8.50021	18.5531	9.56627	11.3984	0.540026	0.324305	8.49397	15.071	1.56413
Gsta3	0.980781	0.0192192	3.93244	0.000960524	0.00177803	2.61652	2.27769	4.77652	-11.5522	22.7297	3.55381	6.47973	0.479659	0.322241	3.27044	6.85972	1.24745
Errfi1	0.933133	0.0668669	2.63584	0.000696832	0.000767398	1.37174	1.63366	2.39368	-9.02507	12.1743	2.37467	4.22805	0.62336	0.360196	3.46326	3.89035	1.22115
Elovl6	0.943143	0.0568569	2.80868	0.000358012	0.000435766	1.51216	1.75885	1.76466	-6.82156	6.57439	0.849081	3.56712	0.39042	0.189666	1.49357	2.87311	0.786082
Ptprd	0.950751	0.0492492	2.96036	0.000411836	0.000559552	1.64454	1.79227	2.07255	-5.50901	9.66483	0.739501	4.21895	0.271654	0.184049	1.6255	4.04894	0.660222

## Sheet: Mouse Cholangiocyte DEPs
	proba_de	proba_not_de	bayes_factor	scale1	scale2	lfc_mean	lfc_median	lfc_std	lfc_min	lfc_max	raw_mean1	raw_mean2	non_zeros_proportion1	non_zeros_proportion2	raw_normalized_mean1	raw_normalized_mean2	score
adt-CD326	0.18979	0.81021	-1.45138	15.0964	0.549338	1.23014	0.000170231	2.62029	-6.04587	13.0636	16.3694	0.406065	0.294619	0.192072			49.5897
adt-CD24	0.185185	0.814815	-1.4816	3.96419	1.03227	0.593426	6.15716e-05	1.66639	-5.7494	9.21344	3.86811	0.556066	0.285433	0.21823			4.128
adt-CD9	0.269269	0.730731	-0.998333	6.67801	3.47395	0.567713	1.2219e-05	1.63054	-6.82024	8.94382	6.03478	2.34516	0.290682	0.255453			1.46089
adt-CD49b	0.0592593	0.940741	-2.76475	1.36972	0.583228	0.222113	0	1.07523	-5.92921	7.78656	1.37139	0.337103	0.198819	0.154959			0.903592
adt-CD49f	0.244244	0.755756	-1.12955	4.28491	3.28951	0.270473	1.23978e-05	1.31367	-6.75483	7.39992	3.49869	1.88434	0.288058	0.258506			0.502192

## Sheet: Mouse HpSC DEGs
	proba_de	proba_not_de	bayes_factor	scale1	scale2	lfc_mean	lfc_median	lfc_std	lfc_min	lfc_max	raw_mean1	raw_mean2	non_zeros_proportion1	non_zeros_proportion2	raw_normalized_mean1	raw_normalized_mean2	score
Tox3	0.995796	0.0042042	5.46745	0.000348727	6.85052e-06	9.96708	10.1342	2.52816	-4.74126	19.2239	1.82843	0.0122648	0.671569	0.00807209	7.21806	0.0304756	2360.68
Nebl	0.994394	0.00560561	5.17837	0.000601755	1.34971e-05	8.78818	8.94624	2.45802	-3.96817	16.7606	2.875	0.0167586	0.779412	0.011072	11.6431	0.0519337	1970.23
Prom1	0.994595	0.00540541	5.21493	0.000665666	1.49842e-05	9.39068	9.57483	2.40416	-4.86103	17.0928	3.10049	0.0333365	0.852941	0.014578	12.494	0.0615986	1904.7
Parm1	0.995195	0.0048048	5.33332	0.000119098	3.29099e-06	7.88887	8.18407	2.55161	-3.94584	16.262	0.943627	0.00628901	0.463235	0.00499988	3.74606	0.0157628	1874.81
Kcnb2	0.98959	0.0104104	4.55448	0.000136232	3.56802e-06	4.53357	4.48292	2.40916	-6.10445	13.0389	2.59559	0.0101082	0.590686	0.00483121	10.6225	0.0307499	1566.11
5330417C22Rik	0.994995	0.00500501	5.2923	0.000506043	1.03143e-05	9.26717	9.50964	2.63869	-4.88166	17.494	1.41176	0.0217706	0.632353	0.0117708	5.66449	0.0361102	1453.71
Atp8a2	0.995996	0.004004	5.51645	0.000116108	3.74422e-06	5.33516	5.43851	2.02373	-3.7253	12.2603	0.794118	0.00528903	0.392157	0.00456616	3.06184	0.011721	1393.69
Epb41l3	0.998398	0.0016016	6.43514	0.000325084	7.00484e-06	6.37478	6.49772	2.03072	-2.23465	12.8137	1.51471	0.012084	0.590686	0.00903593	6.18739	0.0315701	1249.39
Thsd4	0.994394	0.00560561	5.17837	0.00286729	5.81164e-05	9.66148	9.76006	3.29893	-4.37041	18.7061	15.0858	0.110419	0.985294	0.0330474	59.5055	0.465068	1236.19
Ehf	0.994194	0.00580581	5.14307	0.000381132	9.81893e-06	9.51189	9.678	2.55197	-4.63683	17.4794	1.125	0.0256741	0.568627	0.0108793	4.53508	0.0380951	1132.36
Me3	0.997798	0.0022022	6.11609	0.000392313	1.07543e-05	7.32379	7.54005	2.49767	-4.44335	14.4218	2.34314	0.0193128	0.745098	0.0141683	9.2956	0.060147	1131.88
Cttnbp2	0.994595	0.00540541	5.21493	0.000569382	1.88059e-05	7.80396	7.50776	3.1049	-4.24668	17.4604	2.81127	0.0286258	0.79902	0.018867	11.0685	0.0825328	1046.59
Glis3	0.993193	0.00680681	4.983	0.00248412	6.93613e-05	9.93481	10.1762	3.22953	-5.32013	19.1612	11.1152	0.0931423	0.987745	0.0318185	46.1073	0.44517	1028.97
Cfap69	0.986587	0.0134134	4.298	0.00047267	3.05404e-05	4.94472	4.62179	2.94354	-2.21113	13.2592	3.6152	0.0303005	0.884804	0.0259391	14.2666	0.0779057	905.508
Cyp2s1	0.993994	0.00600601	5.10897	9.33825e-05	4.4954e-06	7.2945	7.18121	2.49584	-5.12367	15.8538	0.705882	0.0143852	0.463235	0.00656611	3.07311	0.0257788	869.58
Gm29683	0.981982	0.018018	3.9982	0.000363206	1.82272e-05	3.7201	3.28761	2.9699	-4.29619	14.0551	4.95098	0.0199272	0.906863	0.0128069	19.6214	0.0860484	848.285
Pcdh11x	0.996797	0.0032032	5.74039	0.000211454	8.50132e-06	5.59063	5.91854	2.47474	-5.93048	13.118	3.59069	0.0242042	0.688725	0.0107588	14.5827	0.0970411	840.123
Il17re	0.992993	0.00700701	4.95381	0.00019025	6.03619e-06	8.92502	9.15635	2.53337	-4.17726	17.0953	0.544118	0.0171442	0.375	0.0104094	2.24757	0.0268712	746.509
Cpm	0.993594	0.00640641	5.04403	6.22671e-05	4.49102e-06	3.9951	4.00842	1.59213	-1.20492	9.46294	0.703431	0.0100961	0.362745	0.00886726	2.88461	0.0168122	685.471
Muc1	0.995596	0.0044044	5.42073	0.000277423	6.27307e-06	9.11356	9.41637	2.64686	-3.92777	16.4328	0.401961	0.0172767	0.29902	0.00787933	1.71687	0.0232325	673.489
Fermt1	0.993393	0.00660661	5.01306	0.000246167	6.81284e-06	9.98595	10.1467	2.65669	-5.01698	19.9336	0.468137	0.0207224	0.330882	0.0104094	1.99242	0.0296744	670.485
Kcnt2	0.993393	0.00660661	5.01306	0.000974114	4.26429e-05	5.71268	5.99764	2.12081	-4.05685	12.1943	8.08578	0.137683	0.970588	0.0650225	32.2777	0.281564	654.886
Tmem229a	0.994595	0.00540541	5.21493	0.00025113	5.90884e-06	8.59271	8.7907	2.20483	-3.56244	15.5634	0.279412	0.0134696	0.213235	0.00767451	1.3021	0.0174213	642.232
Slc12a8	0.993594	0.00640641	5.04403	0.000297398	1.05305e-05	6.47108	5.76966	2.41716	-4.84087	14.979	0.936275	0.018108	0.52451	0.0143129	3.94334	0.0403917	631.755
Prdm16	0.996396	0.0036036	5.62221	0.000466548	2.0691e-05	5.55816	5.59033	3.1249	-5.14895	13.4077	2.62745	0.0417219	0.808824	0.0359389	10.2974	0.0918796	622.929
Epb41l4a	0.991792	0.00820821	4.79438	0.000394965	1.55003e-05	7.4318	7.41153	2.57075	-5.27582	15.8002	1.49265	0.0229633	0.676471	0.0154213	6.06519	0.0726724	620.253
Slc4a4	0.997998	0.002002	6.2116	0.00335688	0.000206338	5.13105	4.93927	2.20162	-2.45864	13.0376	25.723	0.679008	1	0.159189	105.456	0.90733	596.365
Cd200	0.995195	0.0048048	5.33332	0.000269702	1.92004e-05	6.87187	7.14524	3.03355	-6.87275	14.6124	2.53186	0.0532999	0.77451	0.0204694	10.3275	0.119917	591.819
Cd44	0.988188	0.0118118	4.42677	0.000177245	1.44248e-05	3.6028	3.53802	1.94712	-3.41462	9.8566	1.85784	0.0190718	0.683824	0.017361	7.53041	0.0467566	580.25
Abcb1a	0.991391	0.00860861	4.74635	0.000292811	1.1467e-05	6.64743	6.76909	2.0762	-3.11643	13.8463	0.948529	0.0270716	0.477941	0.0199634	3.74624	0.047713	521.93
Mbp	0.992793	0.00720721	4.92544	0.000205054	8.18829e-06	7.76278	7.85182	2.38745	-3.17572	14.6269	0.598039	0.0178309	0.416667	0.0114937	2.42176	0.0363675	516.935
Mgat4a	0.994595	0.00540541	5.21493	0.000201606	8.28278e-06	6.0752	5.64435	2.44387	-3.75516	13.7717	0.607843	0.0137828	0.39951	0.0119274	2.4555	0.0311384	479.075
Setbp1	0.993193	0.00680681	4.983	0.000586092	2.79288e-05	6.89172	7.19043	2.71302	-4.68078	15.584	3.75245	0.0549866	0.855392	0.0294933	14.9935	0.221441	466.628
Sema3c	0.994394	0.00560561	5.17837	0.0005173	2.41287e-05	8.79854	8.91637	2.66272	-4.28309	16.3694	2.11029	0.0715284	0.767157	0.0208188	8.63384	0.171824	442.11
Ppp2r2b	0.996797	0.0032032	5.74039	0.000416511	1.93773e-05	9.0449	9.19963	2.77304	-5.20289	17.6848	1.6299	0.0352522	0.419118	0.0151442	6.1433	0.125999	441.001
Hnf1b	0.993994	0.00600601	5.10897	0.000832725	4.22137e-05	6.99667	6.72982	2.77176	-4.61724	15.8548	2.55147	0.107479	0.803922	0.0632997	10.0668	0.160591	438.593
Slc44a3	0.993193	0.00680681	4.983	0.000366483	1.60639e-05	6.63396	6.33294	2.59898	-5.03579	15.3107	0.963235	0.0476013	0.529412	0.0327582	3.98493	0.0617553	428.074
Chst8	0.988388	0.0116116	4.44407	9.6475e-05	7.4743e-06	4.97855	4.05105	2.88245	-3.17478	13.5701	0.455882	0.00878292	0.318627	0.00775885	1.88038	0.0221763	422.143
Ano1	0.98999	0.01001	4.59411	0.000524252	2.29681e-05	8.64149	8.95057	3.07629	-4.08035	16.5711	1.92157	0.0565167	0.573529	0.0283487	8.46971	0.175093	418.012
Tspan8	0.995195	0.0048048	5.33332	0.000628532	1.95423e-05	9.52018	9.79824	2.72083	-5.27615	17.9819	0.801471	0.0678176	0.477941	0.0134816	3.29453	0.0831141	377.367
Hs3st1	0.995195	0.0048048	5.33332	9.15358e-05	8.06647e-06	6.65002	6.92374	2.50134	-6.89838	14.6106	0.696078	0.0251078	0.392157	0.0138551	2.64019	0.047037	373.265
Prkca	0.998799	0.0012012	6.72322	0.00157805	0.000140642	3.35562	3.35971	1.21079	-1.32107	7.59868	10.8333	0.248705	0.985294	0.117841	44.3276	0.401166	370.785
Tnfrsf11a	0.987387	0.0126126	4.36036	5.4465e-05	4.05184e-06	4.55582	4.54206	2.30108	-3.10838	11.7941	0.308824	0.006036	0.223039	0.0054336	1.17862	0.0145897	368.039
Mtcl1	0.993393	0.00660661	5.01306	0.000230363	1.33502e-05	7.21347	7.67977	2.80143	-3.46727	14.6602	0.593137	0.0227826	0.387255	0.0177948	2.39655	0.0483852	357.288
Epsti1	0.997798	0.0022022	6.11609	0.000150367	9.24869e-06	4.82364	4.6533	1.62952	-2.01167	11.14	0.387255	0.0109756	0.259804	0.00985518	1.69248	0.0231087	353.282
Lamb1	0.995596	0.0044044	5.42073	0.000184093	3.00681e-05	5.92837	6.08501	3.11177	-6.61949	14.1406	1.87255	0.0579745	0.642157	0.0273246	7.39678	0.127086	345.049
Pla2g4a	0.98999	0.01001	4.59411	5.91142e-05	5.47897e-06	3.82492	3.90833	2.14296	-5.76342	9.79421	0.580882	0.0094817	0.360294	0.00732512	2.29313	0.0262106	334.638
Tc2n	0.997598	0.0024024	6.02888	0.000123037	1.0114e-05	4.63477	4.73293	1.83115	-2.11255	10.8988	0.772059	0.0264331	0.468137	0.0214814	3.21719	0.0476385	313.002
Prr15l	0.993794	0.00620621	5.07598	0.000320159	9.59044e-06	9.28482	9.6661	2.75331	-4.86307	16.702	0.284314	0.0270837	0.230392	0.0125901	1.13547	0.033706	312.784
Nipal2	0.998198	0.0018018	6.31716	0.000283333	1.28075e-05	9.33777	9.65258	2.68297	-5.44718	18.0298	0.497549	0.0332884	0.338235	0.0141804	2.0986	0.064786	302.477
Enah	0.993794	0.00620621	5.07598	0.000327461	1.43534e-05	7.7581	7.95331	2.48051	-5.12645	15.5147	0.759804	0.0347582	0.443627	0.0188791	2.97448	0.0815173	283.085
Ly6d	0.997798	0.0022022	6.11609	4.1028e-05	6.41711e-06	3.43925	3.18734	1.61719	-0.732508	9.05767	0.303922	0.0063372	0.22549	0.00607214	1.26087	0.015669	276.753
Grip1	0.994995	0.00500501	5.2923	0.000492621	2.90045e-05	6.5817	6.69145	2.28114	-4.43825	14.3488	3.45833	0.101202	0.803922	0.0222645	13.9846	0.343284	268.124
Sh2d4a	0.99019	0.00980981	4.61451	0.000303911	2.47749e-05	5.86268	5.68366	2.64672	-3.45507	14.7072	1.14706	0.0744681	0.590686	0.0495289	4.78478	0.104869	267.492
Elovl7	0.994194	0.00580581	5.14307	0.000209013	9.33553e-06	7.01911	6.95841	2.48851	-4.88093	14.7531	0.35049	0.0215296	0.267157	0.0143972	1.40221	0.0381308	258.118
Clstn1	0.988589	0.0114114	4.46166	0.00028011	1.6637e-05	7.03389	7.30255	2.67864	-3.94083	14.2634	0.531863	0.0308908	0.384804	0.0232404	2.25528	0.0618978	256.284
Hnf1aos1	0.996797	0.0032032	5.74039	0.00167775	0.000177691	5.67114	5.80149	2.81611	-4.68334	14.58	7.38235	0.638912	0.938725	0.135298	30.9868	0.698626	251.538
Stambpl1	0.994995	0.00500501	5.2923	0.000102752	1.09578e-05	3.61116	3.02194	2.12312	-2.02396	11.7025	0.64951	0.0159996	0.411765	0.0149033	2.5585	0.0371235	248.876
Rab27b	0.993193	0.00680681	4.983	0.000649856	2.86733e-05	8.62743	8.97187	3.0313	-4.45003	16.6032	1.28186	0.0685044	0.531863	0.0320113	5.09906	0.180392	243.868
Igf2bp2	0.963964	0.036036	3.28653	0.000136692	1.75472e-05	2.9107	2.95692	2.21022	-2.61393	9.80034	1.25245	0.0266379	0.585784	0.0227946	5.40088	0.0645011	243.722
Epb41l1	0.994795	0.00520521	5.25288	0.000388917	1.81893e-05	6.24974	6.44665	2.06034	-3.63	11.4146	0.789216	0.0308065	0.497549	0.0239633	3.26289	0.0881731	231.275
Gm20649	0.988388	0.0116116	4.44407	0.000145782	2.66012e-05	4.48557	4.30088	2.68878	-3.49434	13.8347	1.0049	0.0718175	0.57598	0.0482278	4.12998	0.0838802	220.854
Hmga2	0.943744	0.0562563	2.81994	0.000236194	3.07146e-05	4.0656	3.12384	3.83311	-3.59457	14.4385	1.76961	0.0607335	0.639706	0.0499145	6.95406	0.13104	215.755
Elmo1	0.991792	0.00820821	4.79438	0.000305809	3.87068e-05	4.22142	4.20898	1.72817	-3.06174	10.3409	1.66176	0.0740344	0.70098	0.0424689	6.76935	0.140589	203.261
Mlph	0.98979	0.0102102	4.5741	7.81521e-05	7.10375e-06	5.74786	5.12475	2.94596	-4.25701	13.554	0.303922	0.0149153	0.25	0.0129515	1.10854	0.0320831	198.6
Pdgfd	0.992192	0.00780781	4.84479	0.00195822	0.00022065	4.93369	3.16465	3.4707	-4.50744	16.3352	6.92402	0.20461	0.941176	0.114118	27.7948	0.718048	190.977
Tmtc1	0.991992	0.00800801	4.81927	0.000198209	1.76207e-05	4.74252	5.00828	2.2075	-5.31541	12.1333	1.80147	0.050541	0.546569	0.019867	7.15056	0.177744	190.79
Fry	0.992392	0.00760761	4.87097	0.000267503	2.67883e-05	4.11791	3.62502	2.00505	-2.34811	10.505	1.32353	0.0459748	0.647059	0.0356738	5.54611	0.120195	190.012
Pik3ap1	0.994194	0.00580581	5.14307	0.000494166	6.02744e-05	5.92833	6.01364	2.58924	-4.39195	14.4048	2.38971	0.228235	0.737745	0.0904316	9.25354	0.291761	188.024
Tnfrsf21	0.995996	0.004004	5.51645	0.00020637	2.87467e-05	5.82387	5.88021	2.73798	-5.98353	13.9196	1.45588	0.0590106	0.578431	0.0301439	5.65998	0.178786	184.371
Krt19	0.994795	0.00520521	5.25288	0.00104736	4.2927e-05	9.33593	9.6875	2.86635	-4.43627	17.3784	0.838235	0.178707	0.5	0.0208911	3.54471	0.181415	182.418
Eps8	0.993794	0.00620621	5.07598	0.000310541	4.26238e-05	6.36915	6.60076	3.04343	-5.65442	14.6452	2.37745	0.0937447	0.784314	0.0444809	9.39859	0.330405	181.174
Abr	0.995195	0.0048048	5.33332	0.00055544	5.09949e-05	3.82631	3.67352	2.33135	-2.72995	10.0413	2.21814	0.0977928	0.735294	0.0881304	9.42674	0.201648	178.874
Tenm1	0.966567	0.0334334	3.36419	4.48595e-05	1.26831e-05	2.54016	2.56742	3.08213	-6.2951	13.1484	0.647059	0.0190718	0.213235	0.0154816	2.44039	0.0364428	170.102
Ano6	0.996396	0.0036036	5.62221	0.000825827	7.63392e-05	4.40668	3.70487	2.30808	-2.19184	11.9522	3.25735	0.124973	0.860294	0.0910701	13.31	0.346984	169.036
Onecut2	0.993393	0.00660661	5.01306	0.00269385	0.000245194	5.50999	5.22653	2.75443	-4.12385	14.0704	6.94363	0.927315	0.97549	0.200525	29.3578	1.04693	154.51
Npas2	0.981381	0.0186186	3.9648	0.000186369	4.57321e-05	3.79255	3.88861	1.86426	-2.66953	10.5271	1.64216	0.0940098	0.666667	0.0412882	6.51363	0.164659	150.027
Cdh1	0.991592	0.00840841	4.77008	0.000993346	6.67287e-05	5.99256	5.97037	2.42298	-3.72953	12.8766	1.45588	0.162345	0.654412	0.068926	5.85965	0.236596	148.414
Aspa	0.963764	0.0362362	3.28079	0.000285995	5.72703e-05	2.31689	2.19024	1.43191	-1.39134	7.1216	2.84804	0.142286	0.784314	0.093299	11.697	0.18432	147.03
Cd24a	0.994795	0.00520521	5.25288	0.000578221	2.15571e-05	7.66751	7.51294	2.70324	-2.89443	17.0649	0.375	0.0639864	0.289216	0.0174333	1.51155	0.0829546	139.713
Gata6	0.989389	0.0106106	4.53523	0.000542026	3.59233e-05	5.90956	6.10348	2.50758	-3.2328	14.0486	0.865196	0.0921303	0.522059	0.0557938	3.65552	0.158141	136.602
Pamr1	0.986787	0.0132132	4.31324	0.000406524	2.44232e-05	8.63425	9.12998	3.01789	-5.50929	16.9323	0.497549	0.0565167	0.323529	0.0317944	1.99157	0.126254	136.199
Sestd1	0.993193	0.00680681	4.983	0.0002368	1.73221e-05	4.91244	4.98214	1.50121	-3.23823	9.66899	0.497549	0.0351799	0.333333	0.0274572	2.02594	0.073252	135.864
Angpt1	0.993193	0.00680681	4.983	0.000340177	2.67803e-05	8.33013	8.77443	2.92051	-4.92985	15.8839	0.958333	0.0619262	0.394608	0.0281078	4.0479	0.249256	135.28
Gpr39	0.99039	0.00960961	4.63533	0.000386586	4.41229e-05	4.37924	4.59884	1.69726	-2.63156	9.86184	1.98775	0.144936	0.72549	0.0676128	7.79029	0.252649	135.032
Tm4sf4	0.992993	0.00700701	4.95381	0.00462799	0.000158043	6.82596	6.47503	2.54552	-4.1981	14.316	3.19363	0.545698	0.852941	0.104985	13.3742	0.678517	134.546
Cldn2	0.998398	0.0016016	6.43514	0.000261126	2.31094e-05	4.58705	4.33934	2.04962	-2.58487	12.086	0.588235	0.0478784	0.362745	0.0393003	2.34208	0.0800508	134.205
Lekr1	0.994394	0.00560561	5.17837	8.99045e-05	1.13769e-05	3.65924	3.02715	1.81983	-2.56139	9.51671	0.416667	0.0226742	0.240196	0.0207344	1.80446	0.051182	129.009
Slc7a1	0.982382	0.0176176	4.02108	0.000139034	1.72849e-05	4.24537	3.43437	2.74724	-2.3234	12.0549	0.5	0.0331799	0.303922	0.0293969	2.04068	0.06748	128.386
St3gal6	0.945746	0.0542543	2.85829	0.000976247	0.000150273	3.35826	2.80149	2.84684	-1.9416	11.7065	5.78922	0.297342	0.931373	0.223404	23.1688	0.619472	125.602
Bicc1	0.995195	0.0048048	5.33332	0.00163365	0.00012679	8.30783	8.77559	2.9081	-5.47793	15.6885	3.25245	0.309619	0.823529	0.0631672	13.81	0.931244	123.202
Mtus2	0.995796	0.0042042	5.46745	7.90302e-05	1.15488e-05	2.53079	2.46795	1.07831	-1.57896	6.6669	0.509804	0.019361	0.303922	0.0169032	2.07834	0.0440493	119.408
Casz1	0.994795	0.00520521	5.25288	0.000350993	4.10338e-05	4.17681	3.1078	2.75166	-2.2068	12.5146	1.07598	0.079974	0.578431	0.0669261	4.47039	0.159042	117.402
Gramd1b	0.997598	0.0024024	6.02888	0.000455502	6.88738e-05	4.15588	2.62191	3.035	-2.84215	13.771	1.76225	0.106756	0.708333	0.0924917	7.19712	0.25488	117.351
Zfp827	0.986186	0.0138138	4.26818	0.000111722	1.4396e-05	4.12886	2.74568	3.16067	-2.8643	13.1399	0.296569	0.0197345	0.22549	0.0180237	1.38234	0.0514008	111.039
Lypd6	0.965165	0.0348348	3.32168	8.8839e-05	1.94101e-05	2.44596	2.10834	4.09347	-5.71037	14.3374	0.806373	0.030939	0.419118	0.0270234	3.38206	0.0752418	109.944
Crybg1	0.993794	0.00620621	5.07598	0.000200433	2.5159e-05	3.51019	3.65941	1.1255	-2.41713	7.22879	0.644608	0.0596733	0.401961	0.0483	2.75811	0.0889735	108.813
Zfp618	0.994995	0.00500501	5.2923	0.000295289	3.22876e-05	4.0471	3.70687	1.77573	-2.49952	9.64109	0.735294	0.0522277	0.441176	0.0423243	2.9215	0.110054	107.435
Naip6	0.976977	0.023023	3.74797	2.9701e-05	8.17589e-06	1.83072	1.62549	3.29095	-4.46733	11.5804	0.387255	0.0124816	0.306373	0.0120479	1.58107	0.027382	105.708
2610035D17Rik	0.990991	0.00900901	4.70048	0.000426281	8.99226e-05	3.05085	2.55677	1.62925	-2.41407	9.78944	1.7402	0.0821546	0.70098	0.060107	7.10171	0.206104	105.123
Atp1b1	0.992392	0.00760761	4.87097	0.00173576	7.85227e-05	5.98484	5.94559	2.34221	-3.81967	13.4837	1.30637	0.25609	0.644608	0.0961784	5.30604	0.303585	104.603
Cystm1	0.995195	0.0048048	5.33332	0.00132336	6.02594e-05	5.18599	5.27935	1.45276	-3.70824	9.23389	1.20098	0.1619	0.593137	0.084998	4.71729	0.237668	102.933
Shroom3	0.98999	0.01001	4.59411	0.00117031	0.000184432	5.58161	5.76547	2.57495	-3.66006	13.9222	4.66422	0.79368	0.892157	0.13931	18.3349	1.00955	101.37
Ccdc162	0.970971	0.029029	3.51	0.000118189	2.03245e-05	2.93692	3.08682	1.50557	-2.32738	7.62671	0.468137	0.0302523	0.279412	0.0257946	2.00844	0.0593606	99.3692
Pkhd1	0.998999	0.001001	6.90574	0.00127318	0.000153492	7.26816	7.46026	2.90811	-5.00262	15.382	2.80392	0.371328	0.79902	0.102708	12.1948	0.901127	98.3589
Pld1	0.995395	0.0046046	5.37608	0.00097665	0.000116354	3.8212	3.42924	1.59291	-2.92083	9.25794	2.48284	0.178514	0.843137	0.12966	10.2898	0.416884	94.3172
Slc10a2	0.991592	0.00840841	4.77008	0.000100453	1.74695e-05	3.79825	3.38294	2.2853	-2.37022	11.7454	0.411765	0.0495048	0.276961	0.0357341	1.69597	0.0684261	94.1412
Celsr1	0.986587	0.0134134	4.298	9.57337e-05	1.55564e-05	4.12099	4.09284	2.11305	-2.87644	11.2922	0.308824	0.0420231	0.245098	0.0320956	1.21389	0.0531524	94.1147
Baiap2l1	0.991191	0.00880881	4.72315	0.000777949	0.000150258	4.43686	4.45079	2.56637	-6.36799	13.0258	3.40686	0.654225	0.909314	0.14425	14.0699	0.667191	93.5654
Pllp	0.988388	0.0116116	4.44407	5.6816e-05	1.05601e-05	3.90812	3.58939	2.53201	-3.14119	12.6659	0.237745	0.0370112	0.210784	0.0313968	1.00999	0.0428811	92.0486
Dcdc2a	0.992993	0.00700701	4.95381	0.000687951	4.21887e-05	8.06907	8.61038	2.89301	-5.31348	15.9356	0.639706	0.109009	0.335784	0.0390713	2.72975	0.255114	86.3399
Plekha6	0.991992	0.00800801	4.81927	0.000451832	8.09097e-05	3.6901	3.9709	1.68535	-4.4334	8.06528	2.19363	0.233356	0.808824	0.124286	8.74998	0.379603	85.058
Stxbp6	0.987988	0.012012	4.40976	0.000643227	0.000112036	4.7809	4.90077	2.52177	-2.96088	13.6369	2.05147	0.371726	0.718137	0.129961	8.41981	0.483168	83.3133
B4galt6	0.992392	0.00760761	4.87097	0.000455829	4.22842e-05	5.08473	3.88907	2.97118	-4.55755	15.4768	0.811275	0.106383	0.490196	0.0848654	3.26123	0.199398	83.1627
Ikzf2	0.986186	0.0138138	4.26818	0.000289484	5.36667e-05	3.51507	2.13	3.0791	-1.78223	13.0944	1.32843	0.0937688	0.588235	0.077974	5.3423	0.23342	80.4496
Retreg1	0.986587	0.0134134	4.298	0.000476848	6.20781e-05	4.33805	4.09254	2.27097	-2.91681	11.863	1.08333	0.16049	0.544118	0.102166	4.11415	0.222563	80.1904
Dsp	0.991391	0.00860861	4.74635	0.000527933	3.58512e-05	5.41444	5.18367	2.43728	-3.84564	13.1384	0.465686	0.110299	0.338235	0.0685767	2.10155	0.14285	79.6548
Plekha7	0.988989	0.011011	4.49779	0.000426279	5.71892e-05	4.91933	5.15572	2.04823	-3.02575	11.1607	1.23039	0.235006	0.60049	0.0923954	4.77558	0.295732	79.4389
Bicd1	0.99039	0.00960961	4.63533	0.000172096	1.63815e-05	6.48484	6.68468	2.4621	-3.47352	13.9054	0.578431	0.0629985	0.352941	0.0204814	2.37588	0.194076	79.3874
Ston2	0.985786	0.0142142	4.2392	0.000177392	3.76895e-05	3.43302	3.56936	1.63278	-1.5415	8.47379	0.813725	0.118612	0.455882	0.0677213	3.32851	0.147058	77.7027
Unc13b	0.975976	0.024024	3.70438	0.000282055	6.60869e-05	3.11018	3.13776	1.7902	-2.98112	8.81122	1.17402	0.0974073	0.607843	0.0674803	5.00426	0.200764	77.5245
Mllt3	0.994194	0.00580581	5.14307	0.000567257	0.000125172	2.56293	2.3428	1.19383	-1.48777	6.86576	2.94118	0.18408	0.806373	0.10978	11.719	0.388305	77.3488
Lrrc1	0.994795	0.00520521	5.25288	0.000147555	2.08892e-05	3.85972	2.93005	2.28366	-2.44401	12.0049	0.438725	0.0376256	0.303922	0.0310595	1.77086	0.090883	75.207
Tox	0.991191	0.00880881	4.72315	0.000662881	0.000167019	4.58084	4.44411	2.53444	-3.56837	14.2657	4.48529	1.13906	0.928922	0.122009	18.6992	1.1725	73.056
Map2	0.986987	0.013013	4.32871	0.00011744	1.33526e-05	7.39182	7.69806	2.85991	-5.85942	15.601	0.308824	0.0347341	0.205882	0.0222645	1.24072	0.130447	70.3056
Ammecr1	0.970571	0.0294294	3.49589	0.000205764	4.60417e-05	2.13369	1.90873	1.35168	-1.14406	6.66008	1.18137	0.0826366	0.568627	0.069661	4.90391	0.154683	67.6443
1110051M20Rik	0.987788	0.0122122	4.39303	0.000161823	2.31649e-05	3.53664	3.66568	1.23152	-1.93195	7.24749	0.492647	0.0415291	0.32598	0.0323848	2.02106	0.106212	67.2972
Pde8b	0.991391	0.00860861	4.74635	6.56813e-05	1.77135e-05	3.92483	4.04304	2.84569	-7.20006	13.6229	0.754902	0.043758	0.370098	0.0223248	3.11862	0.18618	65.743
Ptpn13	0.989389	0.0106106	4.53523	0.000153687	1.91031e-05	6.88519	7.25282	2.72664	-3.96875	15.0459	0.490196	0.0641069	0.343137	0.0278066	1.9794	0.207366	65.7222
Myo5b	0.988188	0.0118118	4.42677	0.000417431	8.37377e-05	4.38263	4.38903	2.41139	-3.1352	12.5429	1.3848	0.315908	0.620098	0.11378	5.58178	0.374761	65.276
Nck2	0.982783	0.0172172	4.04448	0.000191449	3.01278e-05	4.02167	4.00424	1.91266	-3.70164	11.2161	0.686275	0.0585046	0.458333	0.042999	2.9688	0.184045	64.873
Anxa4	0.993594	0.00640641	5.04403	0.00168865	0.000101058	4.43259	4.63851	1.11677	-2.8311	6.60367	1.38235	0.250898	0.632353	0.147924	5.33307	0.368453	64.1582
Llgl2	0.993393	0.00660661	5.01306	0.00036797	2.78015e-05	4.49442	4.51532	1.58537	-2.47567	9.08979	0.328431	0.0649984	0.25	0.0524084	1.30342	0.0920955	63.6094
Cgn	0.98979	0.0102102	4.5741	0.000305299	3.28021e-05	4.96946	4.67376	2.52348	-3.60528	13.7147	0.365196	0.0811547	0.286765	0.0572878	1.44734	0.114105	63.0338
Camkmt	0.990991	0.00900901	4.70048	0.000401876	0.000132846	2.37979	2.19821	1.19429	-1.61792	8.38056	2.03922	0.168996	0.661765	0.0750946	8.10085	0.308153	62.5609
Elf4	0.973774	0.0262262	3.61442	0.000103144	2.25009e-05	2.9866	2.08645	2.44141	-2.99471	10.0319	0.42402	0.0378907	0.291667	0.0346257	1.71944	0.0829324	61.9214
Ezr	0.991992	0.00800801	4.81927	0.000747294	5.53495e-05	5.08333	4.64208	1.93383	-2.71649	10.7489	0.698529	0.1619	0.431373	0.0684562	2.80927	0.231897	61.5808
Alcam	0.988789	0.0112112	4.47957	0.00222716	0.000322583	5.16965	5.37504	2.50682	-2.60209	12.2491	5.91912	1.27023	0.928922	0.187429	24.441	2.06585	61.1619
Slc35g1	0.992993	0.00700701	4.95381	0.000142851	2.31606e-05	4.11817	3.82817	2.23336	-3.35232	11.5459	0.335784	0.0812029	0.257353	0.0556131	1.31259	0.0915747	59.0279
Epcam	0.993994	0.00600601	5.10897	0.00122332	4.1813e-05	9.58487	9.99255	2.99926	-4.84571	18.3611	0.269608	0.161032	0.220588	0.015843	1.07751	0.175466	58.8594
Plce1	0.99019	0.00980981	4.61451	0.000427811	8.82252e-05	4.89483	4.87738	2.56159	-3.09071	13.385	1.75735	0.344847	0.67402	0.12119	7.26349	0.606274	58.6428
E330009J07Rik	0.996997	0.003003	5.80513	9.79405e-05	1.39547e-05	3.12439	3.21424	0.916262	-1.57944	5.8331	0.230392	0.0338426	0.203431	0.0297583	0.965888	0.0525053	57.4763
Wwc1	0.98018	0.0198198	3.90105	0.00117087	0.000211998	4.78989	4.64804	2.65761	-3.489	13.1352	2.71814	0.868955	0.82598	0.171116	10.686	0.89378	57.268
Ildr2	0.932132	0.0678679	2.61991	7.98641e-05	2.9738e-05	2.53433	2.43773	2.12995	-5.84652	10.6846	0.833333	0.128527	0.497549	0.0695525	3.48117	0.155974	56.5637
Plxdc2	0.979379	0.0206206	3.86063	5.06103e-05	1.53295e-05	2.96526	3.3507	2.78518	-10.3166	11.0151	0.772059	0.0489145	0.276961	0.0185176	2.94969	0.157203	55.6388
Car2	0.998398	0.0016016	6.43514	0.000416964	4.59224e-05	3.43866	3.4351	1.11039	-2.39729	7.684	0.789216	0.115154	0.426471	0.0952146	3.26607	0.203557	55.1733
Gmds	0.983584	0.0164164	4.09292	0.000540367	0.000155839	2.4068	1.90624	1.49592	-2.41073	6.75171	2.31863	0.158346	0.75	0.118816	9.5156	0.417182	54.8973
Tom1l1	0.978779	0.0212212	3.8313	0.000171939	3.27501e-05	3.98509	3.67859	2.21734	-2.99611	11.5922	0.441176	0.103443	0.323529	0.0718175	1.80911	0.131385	54.8726
Mid1	0.966967	0.033033	3.37666	0.000665761	0.000207405	1.46924	1.51836	2.74518	-3.82699	11.3155	7.31373	0.364738	0.92402	0.241801	29.3653	0.835197	51.6582
Proser2	0.971171	0.0288288	3.51713	0.000274439	4.54702e-05	4.56067	4.57635	2.59026	-3.32829	12.6969	0.433824	0.143466	0.303922	0.0864076	1.87455	0.168944	50.6037
Pdgfc	0.989189	0.0108108	4.51634	0.000256999	4.53741e-05	5.11952	5.46673	2.59273	-3.69206	12.7502	0.605392	0.188694	0.330882	0.0742633	2.60565	0.267	49.9614
Ngef	0.957958	0.042042	3.12613	0.000278409	7.86496e-05	4.2668	4.16418	2.52975	-3.61307	12.4947	1.11765	0.374895	0.558824	0.117588	4.61518	0.395094	49.8415
Rnf128	0.992593	0.00740741	4.89784	0.000425433	4.80244e-05	4.37075	4.11329	2.22395	-3.17714	11.3611	0.568627	0.160719	0.345588	0.100817	2.37836	0.212976	48.8093
Sh3yl1	0.988989	0.011011	4.49779	0.000124573	1.9152e-05	3.20443	3.38907	1.1946	-2.43273	6.14824	0.242647	0.0474205	0.20098	0.0406135	0.981925	0.0669841	46.974
Efemp1	0.98979	0.0102102	4.5741	0.000405755	7.58923e-05	7.08148	7.43796	2.98865	-5.01831	14.8304	0.598039	0.235006	0.355392	0.0461314	2.47102	0.374505	46.7244
Cacna1a	0.991592	0.00840841	4.77008	6.82783e-05	1.23247e-05	3.34353	3.56838	1.33209	-3.54	7.31174	0.294118	0.0273126	0.220588	0.022132	1.21825	0.0897922	45.3632
Slc17a4	0.932332	0.0676677	2.62308	5.90162e-05	2.34272e-05	2.51237	2.41442	2.00969	-2.02736	9.75848	0.414216	0.0670586	0.29902	0.0489868	1.68776	0.0938074	45.2021
Ppm1h	0.987187	0.0128128	4.34441	0.000312437	0.000105219	2.387	1.57946	1.9957	-1.66581	9.08824	1.08824	0.105612	0.563725	0.0830703	4.3956	0.236019	44.4553
Msi2	0.994194	0.00580581	5.14307	0.00186735	0.000385656	2.78664	2.67913	1.13525	-1.55647	6.2963	4.97059	0.67867	0.926471	0.286969	19.5571	1.22592	44.4552
Fign	0.989389	0.0106106	4.53523	0.000785404	0.000215863	2.19302	1.85207	1.33025	-1.07392	8.41865	4.18627	0.464206	0.867647	0.213585	16.9475	0.859688	43.2323
Fhit	0.941141	0.0588589	2.77195	0.000676862	0.00023898	3.05877	3.1775	2.44191	-4.89408	11.3837	4.11029	1.0463	0.781863	0.144599	16.0972	1.15369	42.6786
Ddo	0.980581	0.0194194	3.92187	0.000241865	5.4805e-05	4.26986	4.05829	2.5687	-3.22848	13.7245	0.541667	0.195345	0.352941	0.0935399	2.12287	0.219096	41.3717
Mill2	0.977578	0.0224224	3.77502	0.000125288	3.9328e-05	3.5233	1.84773	3.44546	-5.71116	14.7445	0.514706	0.0574805	0.365196	0.0462278	2.05174	0.175469	41.1975
Lmo7	0.977978	0.022022	3.79344	0.000263149	7.03832e-05	4.18571	4.17889	2.64762	-4.32215	13.3365	0.860294	0.24856	0.453431	0.11507	3.39426	0.346595	40.9913
Igsf5	0.953954	0.046046	3.03097	0.000279816	8.37162e-05	3.73277	3.81891	2.65206	-3.64775	12.0332	0.963235	0.342847	0.546569	0.127599	4.0386	0.376044	40.0887
Dixdc1	0.969169	0.0308308	3.44792	0.000160403	2.87683e-05	4.58077	4.14944	2.71981	-3.96033	13.8053	0.254902	0.105323	0.20098	0.066661	1.05385	0.123741	39.0127
Carmil1	0.967367	0.0326326	3.38927	0.000790687	0.000228975	4.45087	4.84781	2.22495	-5.05569	9.90771	2.3652	1.0049	0.852941	0.142744	9.5953	1.11283	38.3774
Cacnb2	0.994194	0.00580581	5.14307	9.65619e-05	3.27813e-05	4.87658	5.16047	2.79986	-7.20447	13.8688	1.08088	0.119539	0.343137	0.0350112	4.16308	0.533016	38.0881
9030622O22Rik	0.977778	0.0222222	3.78419	0.000656707	0.000389338	3.75198	3.84084	2.80586	-4.82599	12.4627	5.85784	2.58334	0.911765	0.142768	22.8479	2.28642	37.4931
Ablim1	0.974174	0.0258258	3.63021	0.000435008	0.000110316	3.53425	3.493	2.00793	-2.61424	10.7872	1.07843	0.283909	0.568627	0.124081	4.2454	0.402449	37.2824
Clu	0.994795	0.00520521	5.25288	0.0288381	0.000973289	6.39675	6.18489	2.26074	-3.44999	15.0435	4.82843	3.0575	0.894608	0.284596	19.6618	3.50454	35.8881
Fam213a	0.996196	0.0038038	5.56794	0.000547148	5.41004e-05	4.02686	3.82734	1.73854	-2.35012	9.16498	0.460784	0.136515	0.32598	0.0956724	1.78862	0.201242	35.7904
Reps2	0.951552	0.0484484	2.97759	0.000147926	5.874e-05	2.88898	2.72464	2.05596	-2.19593	9.70011	0.75	0.205778	0.409314	0.0968531	2.90465	0.241987	34.6776
Rbm47	0.968569	0.0314314	3.42801	0.00137404	0.000389225	3.95714	3.82501	2.46501	-5.12374	11.8345	3.69363	1.70733	0.882353	0.190501	14.7317	1.69005	34.4932
Xist	0.996196	0.0038038	5.56794	0.00219514	0.000443638	4.25193	3.35126	2.90616	-3.11774	15.7194	5.57353	1.19839	0.696078	0.20367	19.2244	2.37503	34.4167
Cadm1	0.988589	0.0114114	4.46166	0.000813308	0.000118834	4.8775	5.03226	2.42412	-2.89951	12.9544	0.948529	0.422472	0.45098	0.133768	3.91952	0.556923	34.3269
Prkcz	0.973974	0.026026	3.62229	0.000165538	4.88613e-05	3.09192	3.33629	1.96032	-2.03248	8.75678	0.441176	0.130166	0.313725	0.084998	1.74169	0.15811	34.0596
Tec	0.938138	0.0618619	2.71899	0.00018633	8.34721e-05	2.75553	2.96713	2.12344	-1.48124	9.77535	0.958333	0.283897	0.534314	0.11413	3.87389	0.322132	33.1374
0610040J01Rik	0.948549	0.0514515	2.91429	0.000450757	0.000129508	4.18554	4.11644	2.55103	-3.16772	12.4881	1.13971	0.606154	0.610294	0.140599	4.87039	0.618957	32.9348
Mgam	0.946346	0.0536537	2.87006	0.000229111	6.0362e-05	3.66984	3.43246	2.3132	-2.42608	10.8301	0.519608	0.210983	0.333333	0.10719	2.23799	0.24944	32.9261
Ppp1r9a	0.984985	0.015015	4.18358	0.00052499	0.000136236	2.83332	2.36833	1.7388	-2.00928	8.26016	1.17402	0.201537	0.529412	0.125901	4.40842	0.390544	31.9823
Ptprf	0.982382	0.0176176	4.02108	0.000627304	6.89778e-05	4.55555	4.39745	2.35445	-3.05117	12.3198	0.441176	0.213754	0.343137	0.114419	1.88645	0.273112	31.4663
Mob3b	0.956156	0.0438438	3.08229	0.000686212	0.000237193	2.95857	3.18182	1.67557	-7.03243	7.04429	2.71814	1.02112	0.784314	0.166442	11.0067	1.07495	30.2936
Fgfr2	0.983383	0.0166166	4.0806	0.000726314	0.000230243	4.27535	4.93348	2.60706	-4.41592	10.7154	2.15196	0.481025	0.705882	0.157454	8.47268	1.20382	30.0906
Filip1l	0.985786	0.0142142	4.2392	0.00039127	5.10923e-05	3.92111	3.51505	2.29945	-2.08362	11.8203	0.382353	0.114804	0.294118	0.080986	1.63469	0.215063	29.8042
Cxadr	0.978378	0.0216216	3.8122	0.000697221	0.000111845	4.25726	4.14299	2.32471	-2.99501	11.7189	0.870098	0.383665	0.492647	0.151117	3.45444	0.493674	29.7898
Acnat1	0.978979	0.021021	3.84099	0.000185	0.00010494	3.60436	3.44379	2.98273	-6.67632	12.9246	1.11275	0.54777	0.54902	0.119262	4.341	0.528177	29.6236
Chka	0.981181	0.0188188	3.9539	0.00111717	0.000220484	3.24658	3.58661	1.3562	-2.31018	6.27485	1.71324	0.590648	0.698529	0.200417	7.16939	0.804926	28.917
1110019D14Rik	0.979379	0.0206206	3.86063	8.88717e-05	3.26722e-05	1.83036	1.93074	0.836108	-1.82966	3.86389	0.455882	0.0793716	0.286765	0.059601	1.87733	0.11921	28.8248
Ncoa7	0.977377	0.0226226	3.76592	0.000276038	8.62592e-05	2.97177	1.5405	2.8854	-4.19753	12.0968	0.909314	0.162779	0.460784	0.127587	3.74541	0.396669	28.06
Ptpn3	0.947748	0.0522523	2.89801	0.000205587	8.5823e-05	2.41073	2.38983	1.57505	-1.29138	7.81668	0.897059	0.27774	0.519608	0.113371	3.6547	0.315262	27.9467
Sorbs2	0.984184	0.0158158	4.1308	0.00148715	0.000304471	5.10198	5.10833	2.87946	-3.47321	13.6943	2.11765	1.20728	0.752451	0.17555	8.92474	1.63016	27.9322
Gucy1a2	0.995195	0.0048048	5.33332	5.24281e-05	2.24384e-05	4.27554	4.35926	2.76231	-6.62698	13.7435	0.492647	0.0712031	0.289216	0.0281198	2.11053	0.326361	27.6493
Sgms2	0.95956	0.0404404	3.16664	0.000238745	7.28769e-05	3.50527	3.26514	2.31429	-2.72351	11.3789	0.622549	0.278933	0.384804	0.116961	2.63631	0.340359	27.1506
Atp8b1	0.990991	0.00900901	4.70048	0.000395665	0.000118027	2.35046	2.39475	1.08283	-1.01895	6.71717	1.2451	0.342028	0.625	0.145611	5.10977	0.447641	26.8302
Gm26883	0.917117	0.0828829	2.40381	7.835e-05	4.75906e-05	2.1181	1.62437	2.14664	-2.17068	12.303	0.72549	0.0655888	0.42402	0.0475772	2.72272	0.218379	26.4082
C77080	0.986987	0.013013	4.32871	0.000201295	4.18321e-05	2.82945	2.89735	1.25092	-2.22672	7.4861	0.365196	0.114841	0.245098	0.0815402	1.37053	0.147618	26.2696
Bmpr1a	0.936737	0.0632633	2.6951	0.000319904	8.93215e-05	3.55142	3.61225	2.18921	-3.00495	10.4114	0.867647	0.356064	0.512255	0.146707	3.5712	0.504849	25.1221
Tmx4	0.994795	0.00520521	5.25288	0.000234629	6.45004e-05	2.08525	1.86445	1.08568	-0.910242	6.18614	0.811275	0.169622	0.460784	0.13272	3.39556	0.285875	24.7681
Gcnt2	0.967167	0.0328328	3.38294	0.000350521	0.000185149	3.30072	3.5239	2.25387	-4.92454	10.2272	1.80637	0.988675	0.698529	0.147334	7.38098	1.02299	23.8151
C4bp	0.951952	0.048048	2.98631	0.000546949	0.000258349	2.394	2.09621	2.35173	-4.81154	8.98589	2.33333	0.752428	0.767157	0.258512	9.44957	0.955807	23.6683
Gas6	0.990791	0.00920921	4.6783	0.00415331	0.000598185	3.99201	3.58219	2.20103	-2.83086	11.1713	4.2598	1.73254	0.906863	0.514976	17.6604	3.00432	23.4664
Gpc6	0.985185	0.0148148	4.1972	0.000167543	0.000105077	2.78974	3.06982	2.83006	-9.94998	13.5283	2.64216	0.341558	0.632353	0.0611672	11.3418	1.36022	23.2614
Mal2	0.966967	0.033033	3.37666	0.000223346	5.12495e-05	3.59204	3.48275	2.49078	-2.96939	11.0657	0.313725	0.174405	0.240196	0.106106	1.33942	0.208171	23.112
Rnf43	0.982983	0.017017	4.05638	0.000213876	0.00010367	3.78241	3.69713	2.51066	-2.88081	12.8924	0.968137	0.618889	0.497549	0.114395	3.73194	0.628463	22.4607
Arid5b	0.982382	0.0176176	4.02108	0.00183558	0.000661056	1.93692	2.05937	1.02893	-4.77314	5.65302	7.42892	2.28241	0.928922	0.385955	29.762	2.57356	22.3996
Ppm1l	0.962963	0.037037	3.2581	0.000323169	9.54052e-05	3.02436	3.24893	1.48165	-2.18079	7.4025	0.916667	0.393786	0.468137	0.125744	3.59146	0.493781	21.9973
Dsg2	0.991191	0.00880881	4.72315	0.000787456	0.000104776	4.74603	4.62126	2.61885	-3.82503	12.5617	0.497549	0.383593	0.338235	0.138985	2.21991	0.481139	21.8975
Eps8l2	0.964164	0.0358358	3.29231	0.000320634	9.06123e-05	3.66682	3.722	2.35018	-2.84547	10.5392	0.401961	0.249476	0.296569	0.116106	1.86973	0.316367	21.6709
Airn	0.967768	0.0322322	3.40202	0.000240434	0.000119415	3.28206	3.01038	2.74523	-2.92271	14.0612	0.877451	0.346462	0.421569	0.0899255	3.73842	0.597534	20.5339
Pigr	0.991992	0.00800801	4.81927	0.0013469	0.000212916	3.15452	3.05544	1.54184	-1.68737	7.41054	1.05392	0.458374	0.551471	0.232705	4.71459	0.758487	19.6078
Traf3ip2	0.974975	0.025025	3.66254	6.93144e-05	2.72336e-05	1.71308	1.62837	1.20291	-2.14133	5.52339	0.303922	0.0542638	0.237745	0.0471916	1.26316	0.110721	19.5437
Akap13	0.973574	0.0264264	3.60661	0.00128511	0.000394846	2.47075	2.57854	1.47323	-5.61654	6.42508	3.07353	1.25214	0.870098	0.303655	12.3901	1.58719	19.2873
Clmn	0.963564	0.0364364	3.27507	0.000794061	0.000175706	4.5051	4.47002	2.53384	-3.61808	11.7621	0.840686	0.693309	0.514706	0.164285	3.34129	0.788262	19.0962
Akr1c19	0.978579	0.0214214	3.82171	0.000784596	0.000174074	3.22741	3.26392	1.90912	-2.59277	8.0347	0.904412	0.46935	0.517157	0.223501	3.85747	0.65372	19.0443
Slc2a2	0.96997	0.03003	3.47507	0.000777863	0.000184575	3.8433	3.595	2.65441	-5.88365	11.8205	1.08824	0.955616	0.522059	0.193248	4.78846	0.970253	18.9677
Map3k5	0.945946	0.0540541	2.8622	0.000263996	0.00012846	2.67764	2.79807	1.67881	-1.75113	8.15274	1.16176	0.567107	0.610294	0.137864	4.61569	0.653612	18.909
Ppfibp2	0.955355	0.0446446	3.06335	0.000205231	0.000136512	2.27493	2.10376	2.14007	-3.79417	9.92889	1.17647	0.489747	0.583333	0.141491	4.89292	0.591867	18.8067
Ptk2b	0.953353	0.0466466	3.01738	0.000159991	7.01768e-05	2.39418	2.50018	1.644	-2.80761	7.92425	0.504902	0.233681	0.375	0.104853	2.04129	0.268597	18.1954
D3Ertd751e	0.992192	0.00780781	4.84479	0.000120943	3.64795e-05	1.83754	1.83591	0.699358	-1.11416	4.59831	0.328431	0.0750946	0.22549	0.0649141	1.25429	0.127952	18.0131
Pkp2	0.95015	0.0498498	2.9476	0.000144895	4.86743e-05	3.11114	2.77168	2.25965	-2.28117	10.3997	0.272059	0.16008	0.218137	0.0921303	1.14095	0.197327	17.9887
Bcl2	0.946547	0.0534535	2.87401	0.000373852	0.000142889	3.13253	1.55259	3.26932	-4.64223	13.8069	0.79902	0.200501	0.392157	0.146984	3.08167	0.537774	17.9507
Cyp3a13	0.932132	0.0678679	2.61991	0.000208172	0.000122809	1.83064	1.55498	2.16659	-2.89504	8.89224	1.19853	0.445604	0.536765	0.1619	5.12664	0.541837	17.3207
Epb41l5	0.95035	0.0496496	2.95184	0.000297462	0.000106653	3.19647	3.00385	2.17344	-2.7992	9.7117	0.578431	0.376389	0.397059	0.14543	2.39769	0.446435	17.1674
Malat1	0.802603	0.197397	1.40264	0.245209	0.143323	3.44017	1.57298	4.56057	-2.79751	19.0522	144.13	79.7762	1	0.760223	587.953	120.87	16.7341
Slc6a6	0.996396	0.0036036	5.62221	0.00126397	0.000219732	2.78377	2.81027	1.03456	-1.1255	6.03553	1.21814	0.606756	0.620098	0.327896	5.3151	0.924126	16.0108
Slc15a2	0.932933	0.0670671	2.63264	0.000187582	5.18455e-05	2.86652	2.53592	2.53749	-2.07684	10.4979	0.247549	0.0856003	0.20098	0.0677213	0.987976	0.179375	15.7884
Sesn3	0.970971	0.029029	3.51	0.000141781	5.0164e-05	1.78696	1.912	0.870452	-1.30591	3.85224	0.375	0.109588	0.269608	0.0853594	1.58009	0.17971	15.7118
Rbms3	0.988989	0.011011	4.49779	0.000754323	0.000295385	4.42733	3.93393	3.24919	-6.10231	13.9793	2.08088	0.647298	0.595588	0.117021	9.46901	2.68754	15.5988
Kiz	0.971572	0.0284284	3.53152	0.000191159	7.94715e-05	1.88841	1.9288	1.03827	-1.88633	4.21878	0.52451	0.15896	0.35049	0.10925	2.25767	0.27636	15.427
Lurap1l	0.962763	0.0372372	3.2525	0.000775939	0.000141775	4.19433	3.93019	2.50502	-3.35199	11.7967	0.561275	0.547927	0.328431	0.17449	2.46775	0.677601	15.2753
Tpk1	0.95976	0.0402402	3.17182	0.000326751	0.000175007	1.5776	1.7365	0.815439	-1.18719	4.3511	1.26716	0.409472	0.571078	0.158731	5.37948	0.56678	14.9734
Pard3	0.971972	0.028028	3.54612	0.000703316	0.000431361	3.03088	2.87432	2.56234	-5.03928	10.9782	2.78431	2.05572	0.808824	0.197537	10.7595	2.18327	14.9367
Slc16a10	0.961762	0.0382382	3.22493	0.000318691	0.00016379	2.84352	2.83755	2.09834	-4.5417	10.5691	1.16667	0.927664	0.568627	0.137876	4.89697	0.956246	14.5617
Fam13a	0.954154	0.0458458	3.03554	0.000158536	7.54336e-05	2.49529	2.51225	1.69535	-2.01383	7.70356	0.507353	0.30139	0.335784	0.10566	2.13696	0.376779	14.1524
Kifc3	0.994394	0.00560561	5.17837	0.00115497	0.000174331	3.33145	2.94649	1.42785	-4.33689	7.37195	0.848039	0.414701	0.458333	0.267006	3.24084	0.771352	13.9971
Cobl	0.976176	0.0238238	3.71296	0.000262748	0.000124074	3.89077	3.60144	2.80007	-3.20945	12.9062	0.507353	0.52565	0.311275	0.134744	2.2621	0.633525	13.8926
Fam129b	0.945145	0.0548549	2.84665	0.000220283	7.11364e-05	2.5025	1.63487	2.49677	-3.39614	10.4395	0.387255	0.144888	0.306373	0.12066	1.61871	0.295662	13.7009
Lgr4	0.961361	0.0386386	3.2141	0.000244242	0.000116801	2.13241	2.28955	1.27021	-1.50973	5.97229	0.794118	0.46223	0.470588	0.143756	3.34629	0.54941	12.9878
Ptprd	0.967167	0.0328328	3.38294	0.000824525	0.000566206	2.41755	2.56595	1.95989	-4.40027	8.49418	5.55147	4.14851	0.823529	0.182514	21.0576	3.92083	12.984
Ank3	0.992993	0.00700701	4.95381	0.000801354	0.000275675	5.28692	5.55156	2.48832	-6.00087	12.9116	2.14216	0.848377	0.723039	0.107877	8.98332	3.66819	12.9475
Rorc	0.950751	0.0492492	2.96036	0.000182886	8.69038e-05	2.82452	2.78724	2.49192	-2.55997	10.6991	0.323529	0.251681	0.242647	0.13425	1.33387	0.300017	12.5577
Prkaa2	0.943944	0.0560561	2.82371	0.000183742	0.000100856	2.17231	2.04023	1.95111	-1.78208	8.74177	0.558824	0.355184	0.375	0.140358	2.38623	0.421603	12.295
Celf2	0.962563	0.0374374	3.24693	0.000385211	0.000177172	2.87947	3.03108	1.94236	-3.9404	9.0799	1.20588	0.689309	0.512255	0.148213	4.83664	1.13464	12.2744
Cobll1	0.966967	0.033033	3.37666	0.000311743	0.000177847	2.63884	2.65755	1.95622	-4.0934	9.15178	1.05147	0.832209	0.541667	0.156526	4.50714	0.969745	12.2647
Zc2hc1a	0.97958	0.0204204	3.87059	0.000235795	6.09959e-05	2.80842	2.00822	2.1658	-2.44383	9.51867	0.262255	0.118913	0.205882	0.0985037	1.08442	0.248342	12.2634
Clybl	0.935335	0.0646647	2.67169	0.000303696	0.000211301	1.70629	1.91678	1.65505	-5.16665	5.89307	1.32843	0.713151	0.598039	0.192682	5.51358	0.7721	12.1846
Epb41l4b	0.941341	0.0586587	2.77557	0.000183035	9.31175e-05	2.62265	2.7351	2.28717	-2.45363	9.36403	0.372549	0.28815	0.279412	0.139454	1.57486	0.33956	12.1637
Smoc1	0.979379	0.0206206	3.86063	0.000245386	0.000136955	3.21527	3.28328	2.45375	-8.02547	11.2298	0.762255	0.961832	0.426471	0.137129	3.0692	0.850477	11.6033
Iqgap1	0.982182	0.0178178	4.00958	0.000715155	0.000194044	2.92278	1.8628	2.35653	-1.73624	10.2996	0.811275	0.456266	0.519608	0.29521	3.45464	0.876518	11.5196
Rab3ip	0.971972	0.028028	3.54612	0.000244313	7.6833e-05	2.12533	2.20382	1.15412	-1.94558	4.64522	0.318627	0.177622	0.247549	0.12531	1.31734	0.243062	11.5189
Ugt2b34	0.927327	0.0726727	2.54634	0.000272994	0.000129567	2.15359	1.75485	2.0518	-2.79004	8.90609	0.585784	0.319101	0.39951	0.182791	2.4889	0.481338	11.1357
Rora	0.925726	0.0742743	2.52281	0.00198821	0.00121399	1.55212	1.76064	0.954558	-1.48188	3.72317	5.42157	1.52419	0.879902	0.350196	22.4786	3.17858	10.9764
Arap2	0.981982	0.018018	3.9982	0.000436926	0.000141321	2.23544	2.22421	1.2936	-3.57633	5.92131	0.875	0.306956	0.519608	0.180285	3.52703	0.72646	10.8533
Grk5	0.964364	0.0356356	3.29812	0.000231237	0.000112019	1.56443	1.76428	1.25817	-3.83046	6.19551	1.05637	0.20926	0.465686	0.104431	4.257	0.628419	10.5977
Echdc2	0.944545	0.0554555	2.83512	0.000528402	0.00024354	2.84772	2.85964	2.47115	-4.15895	9.90397	0.612745	0.641491	0.421569	0.220814	2.77388	0.757202	10.4321
Slc22a23	0.97017	0.0298298	3.48196	0.000210979	0.000153058	2.73903	2.70978	2.30951	-5.0191	10.8015	0.848039	1.04548	0.482843	0.14178	3.65852	0.975501	10.2725
Zbtb7c	0.967167	0.0328328	3.38294	8.23041e-05	0.00010404	2.23174	2.47343	2.42399	-5.95996	9.80808	0.441176	0.320896	0.294118	0.0793716	1.85963	0.434203	9.55822
Amn1	0.963564	0.0364364	3.27507	0.000249897	9.91303e-05	1.68525	1.56196	1.03251	-0.776081	5.0154	0.546569	0.245958	0.375	0.154201	2.13394	0.37784	9.51784
Kif21a	0.958358	0.0416416	3.13612	0.000203421	0.000122345	2.51244	2.39356	2.34228	-2.65696	9.72944	0.394608	0.372328	0.279412	0.159695	1.70387	0.454921	9.41016
Nkain2	0.968769	0.0312312	3.43461	0.000233985	0.000175651	3.39974	3.06116	3.13551	-5.90843	15.6295	0.79902	0.377388	0.323529	0.0979374	3.60823	1.35105	9.07964
Ugt2b35	0.937938	0.0620621	2.71555	0.000149796	7.02088e-05	2.36524	2.09242	2.04521	-2.26923	8.81426	0.301471	0.267668	0.237745	0.121081	1.19917	0.313979	9.03346
Myo1e	0.961361	0.0386386	3.2141	0.000358856	0.000224165	1.64472	1.83994	1.1188	-1.91304	5.5016	0.936275	0.639985	0.512255	0.176899	4.07621	0.747735	8.96604
Pmepa1	0.978779	0.0212212	3.8313	0.000256081	0.000101406	2.7751	2.03642	2.33787	-3.83705	8.97713	0.32598	0.238789	0.254902	0.151719	1.39903	0.449512	8.63699
Rnf149	0.964565	0.0354354	3.30396	0.000211603	7.54291e-05	1.94292	1.96585	1.48623	-1.85077	6.00595	0.276961	0.189357	0.210784	0.13431	1.20403	0.272601	8.5815
Shtn1	0.977578	0.0224224	3.77502	0.000197914	9.78215e-05	2.83795	2.80875	2.30966	-2.38469	10.1259	0.259804	0.322872	0.213235	0.14137	1.14108	0.379852	8.52524
Gprin3	0.981582	0.0184184	3.97581	0.000201449	0.000116782	3.43314	3.14706	2.84114	-5.95765	12.4853	0.375	0.746368	0.259804	0.137189	1.71578	0.696886	8.45263
Nr1i2	0.954555	0.0454454	3.04473	0.000147	0.000107159	2.53039	2.50984	2.45594	-2.40702	10.5987	0.357843	0.403472	0.279412	0.138021	1.45043	0.440164	8.33813
Cdk6	0.924124	0.0758759	2.49975	0.000329963	0.000170868	1.59814	1.6393	1.10155	-1.47796	4.93425	0.718137	0.413942	0.397059	0.181791	3.0766	0.594755	8.26698
Strbp	0.955756	0.0442442	3.07278	0.000419847	0.000246952	1.48853	1.71273	1.11157	-4.79387	4.21341	1.16667	0.746657	0.580882	0.220561	4.89398	0.911076	7.99586
Pkp4	0.962362	0.0376376	3.24139	0.000491698	0.000250219	1.67634	1.99822	1.24373	-6.24983	4.37073	1.10049	0.882738	0.57598	0.235392	4.69783	0.999065	7.88253
Ambp	0.976577	0.0234234	3.73032	0.00303806	0.000418001	4.43551	3.65531	3.27751	-3.13638	16.9059	0.539216	1.07219	0.375	0.262018	2.31984	1.33466	7.70961
Deptor	0.977377	0.0226226	3.76592	0.000652039	0.000377312	2.0105	2.1037	1.68429	-5.17909	6.5244	1.33333	1.44748	0.634804	0.246693	5.58003	1.56142	7.1849
Sema4g	0.935736	0.0642643	2.67833	0.000277798	0.000192201	1.82146	1.73376	1.85941	-2.38261	7.37578	0.553922	0.550698	0.414216	0.176682	2.57958	0.703594	6.67799
Tmprss6	0.961361	0.0386386	3.2141	0.000242067	0.000100421	2.43128	2.24978	2.23287	-2.07987	8.94966	0.254902	0.30839	0.210784	0.170743	1.09197	0.409209	6.48782
Atp13a3	0.967568	0.0324324	3.39563	0.000408168	0.000180647	2.48496	2.486	2.13433	-7.28411	8.44444	0.485294	0.649599	0.35049	0.188923	2.09466	0.857915	6.06719
Pah	0.954354	0.0456456	3.04013	0.00119024	0.000554214	2.59652	2.58281	2.66133	-7.45058	9.49662	1.2451	1.93951	0.617647	0.374858	5.29005	2.27936	6.02614
Thrb	0.955556	0.0444444	3.06805	0.000290221	0.000453731	1.30367	1.57702	2.22998	-5.96932	8.13862	3.01961	2.81525	0.803922	0.160719	11.5023	2.56814	5.83896
Vegfa	0.978579	0.0214214	3.82171	0.000569018	0.000171189	2.54626	2.86449	1.54326	-4.64905	5.63707	0.401961	0.62631	0.316176	0.202851	1.66041	0.72987	5.79257
Pbld1	0.956557	0.0434434	3.09188	0.000256845	0.000235803	1.79822	2.09009	2.26717	-3.44091	7.8583	0.67402	0.803836	0.436275	0.220946	2.83189	0.885903	5.74822
Slc12a7	0.951351	0.0486486	2.97326	0.000228252	0.000124545	1.6909	1.58924	1.53417	-2.46875	8.09828	0.406863	0.364485	0.318627	0.184634	1.66972	0.494441	5.71016
Idh2	0.984985	0.015015	4.18358	0.000974846	0.000161165	2.62095	2.68981	1.05506	-2.30281	4.89945	0.313725	0.402039	0.25	0.25209	1.1662	0.615502	4.96596
Spp1	0.999399	0.000600601	7.41696	0.00938188	0.000494069	7.48427	8.06309	2.55861	-4.99964	13.6429	0.519608	3.25322	0.316176	0.0681429	2.1611	3.43216	4.71257
Pdcd4	0.95976	0.0402402	3.17182	0.000649525	0.000277708	1.52342	1.67527	0.926714	-2.16356	3.70553	0.703431	0.578311	0.411765	0.340534	2.86926	0.937422	4.66288
Reln	0.993193	0.00680681	4.983	0.000114278	0.000213852	3.54293	3.69515	2.85341	-7.34545	11.074	0.661765	0.602841	0.35049	0.0723597	2.80174	2.13959	4.63937
Kcnq1ot1	0.925726	0.0742743	2.52281	0.000765615	0.000316682	2.30703	1.53743	2.61959	-1.81109	11.2629	0.585784	0.925508	0.340686	0.287234	2.45442	1.30337	4.34443
Gjb1	0.936737	0.0632633	2.6951	0.000411116	0.000189519	2.38744	2.07601	2.32828	-2.05632	9.34507	0.333333	0.584661	0.25	0.251247	1.314	0.769923	4.07458
Arhgap6	0.966567	0.0334334	3.36419	0.000220028	0.000164334	2.55426	2.72129	2.32407	-4.23487	9.69939	0.463235	0.600552	0.232843	0.151237	2.01093	1.33791	3.83915
Crp	0.968969	0.031031	3.44124	0.000613157	0.000214907	2.77146	2.53372	2.62064	-5.45872	9.67041	0.311275	0.838341	0.215686	0.248115	1.309	0.994511	3.64786
Immp2l	0.954555	0.0454454	3.04473	0.000792355	0.0012181	1.54817	1.97355	2.15428	-4.55504	7.29116	4.41912	7.61277	0.664216	0.202031	15.6433	7.15682	3.38398
Gpt2	0.951752	0.0482482	2.98194	0.000418385	0.000232844	2.13612	2.01103	2.32989	-7.79083	8.31456	0.338235	0.887581	0.279412	0.232356	1.50234	0.957752	3.35075
Nudt4	0.958559	0.0414414	3.14115	0.000486734	0.000187245	1.57625	1.78197	1.24782	-2.51228	4.12166	0.291667	0.460965	0.227941	0.281776	1.24657	0.709423	2.76971
Slc25a13	0.951952	0.048048	2.98631	0.000249997	0.000342771	1.34112	1.56421	2.36045	-7.22962	7.81671	0.742647	1.51959	0.441176	0.239621	2.95506	1.52048	2.60646
Cp	0.972973	0.027027	3.58352	0.00276888	0.000416887	3.48901	3.51507	2.87154	-4.75974	11.4816	0.232843	1.16618	0.215686	0.262632	1.22313	1.64284	2.59765
Tcea3	0.974174	0.0258258	3.63021	0.000129455	0.00014662	1.40699	1.88945	2.37223	-4.66767	8.21788	0.237745	0.370834	0.20098	0.191538	0.959589	0.546295	2.47144
Sdc4	0.963764	0.0362362	3.28079	0.000873914	0.000288052	1.75271	1.95784	1.45388	-2.79857	4.54917	0.35049	0.772921	0.276961	0.343594	1.48986	1.06864	2.44357
Elovl6	0.95956	0.0404404	3.16664	0.00041465	0.000454829	1.79581	2.02992	1.72111	-5.67126	7.10458	0.671569	3.53145	0.375	0.192441	2.72456	2.84851	1.71767
Gsta3	0.97978	0.0202202	3.88064	0.000781802	0.00184106	2.3003	2.05277	4.6762	-7.65293	20.5184	0.639706	6.45471	0.401961	0.324739	2.51684	6.81516	0.849499
Atpif1	0.992593	0.00740741	4.89784	0.00206081	0.000611532	2.0512	1.6714	1.0842	-1.645	6.15997	0.276961	1.65502	0.203431	0.58601	1.17005	3.00964	0.797437
Ttr	0.971371	0.0286286	3.5243	0.00416969	0.00458559	4.03668	3.41798	5.37045	-12.0901	18.0452	0.879902	12.7448	0.220588	0.289487	3.08177	15.6147	0.796693
Adk	0.956356	0.0436436	3.08707	0.000979024	0.00167481	1.61706	2.37398	2.89316	-7.13852	9.73819	0.955882	9.57124	0.365196	0.420074	3.45052	9.18404	0.607542
Anxa5	0.98959	0.0104104	4.55448	0.00566163	0.000952256	2.51893	2.36358	1.49121	-2.55873	7.40549	0.262255	2.75648	0.210784	0.65331	1.04574	4.63595	0.5682

## Sheet: Mouse Stellate cell DEGs
	proba_de	proba_not_de	bayes_factor	scale1	scale2	lfc_mean	lfc_median	lfc_std	lfc_min	lfc_max	raw_mean1	raw_mean2	non_zeros_proportion1	non_zeros_proportion2	raw_normalized_mean1	raw_normalized_mean2	score
Dach1	0.9998	0.0002002	8.51594	0.000407153	1.98728e-06	8.98711	8.89639	2.08183	-0.0528393	18.8118	1.34324	0.00290416	0.406307	0.00208697	6.45211	0.00925212	6267.3
Fam19a1	1	0	18.4207	0.00025905	2.66125e-06	8.0036	7.95956	1.9443	0.27081	16.8728	0.727837	0.00250185	0.210649	0.00211212	3.76469	0.00524051	5749.64
Ntm	1	0	18.4207	0.00197378	9.73727e-06	9.57526	9.36348	2.32084	0.228261	21.3523	5.55027	0.0151746	0.823986	0.00783244	26.6416	0.0473894	5383.07
Hhip	1	0	18.4207	0.000497234	2.6483e-06	9.42642	9.18289	2.48567	0.567242	20.1155	1.17446	0.00211212	0.44947	0.00177267	3.23191	0.00575932	5289.75
Grin2b	1	0	18.4207	0.00016783	2.28565e-06	8.18934	8.09679	2.17864	0.377265	19.6793	0.451796	0.00135779	0.247351	0.00114406	2.15753	0.00388118	4552.4
Nrxn1	0.9998	0.0002002	8.51594	0.0047848	2.63444e-05	10.1073	9.88297	2.45345	-0.0517035	21.3097	15.1445	0.0466049	0.956836	0.0139551	69.7016	0.169563	4154.78
Lama1	0.9998	0.0002002	8.51594	0.000396275	2.64603e-06	9.02984	8.95398	2.22155	-0.186092	18.8061	0.98656	0.00240128	0.490308	0.00212469	3.23094	0.00804334	3627.21
Zfp804b	0.9998	0.0002002	8.51594	0.000971936	8.05484e-06	7.66518	7.56381	2.20546	-1.9166	20.6569	3.38589	0.012723	0.467563	0.00730441	16.5635	0.0368996	3440.74
Bmp10	1	0	18.4207	0.000250085	1.43964e-06	8.98018	9.13489	2.67203	0.515641	18.3236	0.517446	0.0012195	0.292841	0.00105606	1.08152	0.00293402	3310.22
Colec11	0.9996	0.0004004	7.82262	0.00549439	2.06008e-05	9.28769	9.20528	2.27998	-0.165758	18.41	11.7508	0.0321721	0.635565	0.0168969	19.6765	0.0573803	3184.87
Lsamp	0.9998	0.0002002	8.51594	0.00140499	2.01562e-05	8.3004	8.19954	2.67718	-2.54732	20.5382	4.39933	0.0306131	0.494443	0.0223533	21.4855	0.0568438	3137.33
Bmp5	1	0	18.4207	0.00155645	1.07683e-05	9.81804	9.57411	2.45285	0.208325	21.1804	4.25304	0.0164569	0.873611	0.00891364	16.3816	0.0552015	2913.6
Lrrc4c	1	0	18.4207	0.000744776	7.20527e-06	8.86902	8.60003	2.21549	0.36966	19.7209	2.36263	0.0130624	0.606875	0.00950453	10.5289	0.0339448	2750.96
Ngfr	0.9996	0.0004004	7.82262	0.000224404	1.21942e-06	8.78936	8.75977	2.67232	-1.08938	18.3246	0.537348	0.0014458	0.231067	0.00123207	0.945112	0.0030594	2715.22
Pth1r	0.9996	0.0004004	7.82262	0.00146935	7.86492e-06	8.93607	8.90348	2.39915	-0.346936	17.9905	2.98992	0.00926566	0.591367	0.00685181	6.36722	0.0216061	2633.43
Colec10	0.9996	0.0004004	7.82262	0.00188911	1.31123e-05	8.65237	8.03965	2.50175	0.0270081	19.6769	4.30499	0.0207692	0.800724	0.0165072	12.485	0.0437384	2469.79
S1pr3	1	0	18.4207	0.000186148	1.27255e-06	9.064	9.09486	2.64196	0.210481	18.4111	0.452572	0.00163438	0.253037	0.0013075	0.885454	0.0035834	2239.7
Nrxn3	0.9998	0.0002002	8.51594	0.00118619	1.84574e-05	8.52223	8.24065	2.57603	-0.429757	21.2981	3.56113	0.017601	0.620057	0.00883821	17.4439	0.0674601	2203.68
Ptger2	1	0	18.4207	0.000139922	8.37133e-07	8.71951	8.57287	2.03344	0.382666	16.6445	0.276557	0.00100577	0.203412	0.000955482	0.70395	0.00282431	2173.31
Lhx2	0.9996	0.0004004	7.82262	0.000575082	3.42706e-06	9.07606	8.83373	2.33596	0.00844097	18.2579	1.21168	0.00472712	0.430861	0.00367106	2.45274	0.0105686	2106.35
Il34	0.9996	0.0004004	7.82262	0.000419067	3.92409e-06	9.47137	9.40586	2.84981	-0.72811	20.5529	0.972603	0.00539344	0.428793	0.00399794	3.74328	0.0168887	2099.27
Eya4	0.998999	0.001001	6.90574	0.000181116	1.91281e-06	8.50506	8.54504	1.97532	-0.528598	16.7169	0.45283	0.00324361	0.272163	0.00206183	2.1323	0.0088945	2038.94
Ednra	0.999199	0.000800801	7.12908	0.000598109	4.47747e-06	9.93216	9.96239	2.4746	-0.0468979	19.4926	1.41458	0.00724155	0.598346	0.00396022	4.66611	0.023118	2004.7
Adra2b	0.999399	0.000600601	7.41696	0.000308538	2.37459e-06	8.64111	8.6946	2.41615	-0.918428	17.2743	0.751874	0.00285387	0.315585	0.00201154	1.3309	0.00586905	1959.5
Adgrl3	0.9996	0.0004004	7.82262	0.000250836	3.75617e-06	7.01111	6.96127	2.16865	-1.55457	16.29	0.801499	0.00471455	0.254329	0.00377164	3.73206	0.0137094	1908.61
Postn	0.998999	0.001001	6.90574	0.000620009	5.22631e-06	9.08058	8.97859	2.35898	-0.791808	18.0943	1.29879	0.00727926	0.421039	0.00326875	2.61387	0.0130078	1824.71
Gpat2	0.999199	0.000800801	7.12908	0.000198177	1.22031e-06	9.30949	9.21623	2.21445	-0.578765	17.7084	0.421556	0.0018481	0.249935	0.00149608	0.8779	0.00450301	1814.96
Gdf2	0.999399	0.000600601	7.41696	0.00102695	6.72081e-06	8.90562	8.89779	2.88165	0.0157843	19.405	2.23675	0.00956739	0.45283	0.00621063	3.97569	0.0196015	1806.29
Pcdh15	0.998799	0.0012012	6.72322	0.000282844	6.0203e-06	7.64994	7.59448	2.24495	-0.927961	17.3655	0.919359	0.0091148	0.294391	0.00743013	4.80264	0.0211784	1734.78
Gm40604	1	0	18.4207	0.00012203	1.20539e-06	8.197	8.23693	1.71385	0.459417	15.8192	0.352287	0.00418652	0.226674	0.00353277	1.57125	0.0074557	1727.47
Reln	1	0	18.4207	0.0043879	3.30315e-05	9.32036	9.22943	2.30604	0.211468	18.0675	11.4244	0.0767654	0.960972	0.0305629	41.5516	0.22593	1714.14
Nr1h5	0.999399	0.000600601	7.41696	0.000635433	5.98552e-06	9.52215	9.4294	2.18286	0.0515747	19.4056	1.67744	0.0103972	0.650814	0.00526772	7.01381	0.0397265	1681.16
Srpx2	0.998599	0.0014014	6.56887	0.000262606	1.91353e-06	9.61881	9.78278	3.01408	-1.39	20.6842	0.570432	0.00255214	0.292582	0.00178524	1.13774	0.00677493	1615.32
Tnfrsf11b	0.998599	0.0014014	6.56887	0.000708357	7.20767e-06	9.59314	9.5458	2.74668	-0.995473	18.6699	1.29465	0.0122955	0.453864	0.00577061	3.0489	0.0183697	1592.21
Sntg1	0.998799	0.0012012	6.72322	0.000930805	1.42067e-05	8.544	8.41134	2.49336	-0.913256	18.2991	2.87154	0.0227053	0.441458	0.0128739	14.4325	0.0779719	1581.49
Fam171b	0.9998	0.0002002	8.51594	0.000305393	3.21395e-06	8.91029	8.93026	2.28854	-0.480536	17.477	0.684673	0.00515457	0.394934	0.00396022	1.93652	0.0109762	1572.04
Gdf10	0.998398	0.0016016	6.43514	0.000489025	3.73962e-06	9.20661	9.08903	2.42577	-0.59146	18.0493	0.965107	0.00524258	0.337813	0.00276587	1.63683	0.0103157	1460.84
Ggt5	0.999399	0.000600601	7.41696	0.000243771	2.27803e-06	8.96954	8.69679	2.69603	-0.365712	18.7182	0.4748	0.00291673	0.295425	0.00213726	1.12686	0.00695248	1453.79
Lrat	0.9998	0.0002002	8.51594	0.00220851	1.63592e-05	8.02571	7.66304	2.42837	-0.4626	18.8024	5.86301	0.0287148	0.565004	0.0194365	10.2697	0.0567952	1451.21
Ptprt	0.999399	0.000600601	7.41696	0.000458982	8.13349e-06	7.6656	7.46265	2.52105	-1.17245	19.0361	1.23339	0.0101457	0.381494	0.00623578	6.63696	0.0357059	1424.87
Sod3	0.9996	0.0004004	7.82262	0.00223706	1.67139e-05	8.99228	8.98653	2.84316	-0.413326	17.9825	4.07857	0.0271935	0.435255	0.0142694	6.34598	0.041054	1390
Hand2	0.999199	0.000800801	7.12908	0.00058459	6.57689e-06	8.63472	8.57662	2.57334	-0.988388	18.2882	1.15534	0.00917766	0.401137	0.0059089	2.21379	0.0145263	1315.92
Aard	0.9996	0.0004004	7.82262	0.000318227	2.32072e-06	7.59424	7.70149	2.74431	-0.00232124	17.0956	0.604032	0.00296702	0.251228	0.00246414	0.967327	0.00562255	1306.54
Kcnq5	0.999199	0.000800801	7.12908	0.000455382	7.0066e-06	7.08491	6.98575	2.16879	-1.8158	18.69	1.58775	0.0122955	0.325924	0.00665066	7.39806	0.0405118	1293.81
Ank3	0.9996	0.0004004	7.82262	0.00518705	6.94816e-05	7.75317	7.79154	1.79677	-0.199723	15.3166	15.1631	0.158723	0.974929	0.0688576	70.8339	0.42841	1281.92
Angptl6	0.9998	0.0002002	8.51594	0.00248607	1.51448e-05	7.16229	7.30312	1.68464	0.0713882	13.1915	4.91264	0.025886	0.429051	0.0225418	7.72892	0.0454676	1217.5
Adamts13	0.999399	0.000600601	7.41696	0.000220418	2.4554e-06	8.55373	8.48034	2.23289	-0.35128	18.5231	0.536831	0.00370878	0.361075	0.00304246	1.79282	0.0126359	1213.63
Pde8b	0.999199	0.000800801	7.12908	0.000342601	4.16094e-06	8.25383	8.03545	2.42973	-0.0954208	18.6665	0.874128	0.00701525	0.42595	0.00447568	3.77836	0.026493	1177.14
Hs3st3a1	0.998799	0.0012012	6.72322	0.000221406	3.31187e-06	8.66564	8.47302	2.40049	-0.358033	19.1143	0.624192	0.00519229	0.361334	0.00370878	2.78832	0.0207552	1164.17
Carmn	0.998398	0.0016016	6.43514	0.000271831	2.27514e-06	10.812	10.7808	2.87597	-1.41962	21.3801	0.583872	0.00457626	0.366503	0.00296702	1.63937	0.0152746	1160.42
Rtn1	0.999399	0.000600601	7.41696	0.000372103	5.16083e-06	8.15779	8.06847	2.1158	-0.0238848	15.5836	0.797622	0.00764386	0.426725	0.00574546	3.085	0.0220704	1140.29
Ms4a4d	0.997598	0.0024024	6.02888	0.000489685	5.47292e-06	8.7568	8.86975	2.42319	-1.60573	17.433	1.07237	0.00707811	0.422848	0.00443796	2.17196	0.0168497	1128.77
Epha7	0.999199	0.000800801	7.12908	0.000677386	9.56227e-06	9.07116	9.07417	2.40244	-0.00158501	17.3846	1.89713	0.0206309	0.638149	0.0127984	7.89193	0.0636749	1124.29
Dcn	0.996997	0.003003	5.80513	0.0240973	0.000363718	8.83845	8.97209	2.59768	-1.98927	17.9583	62.1073	0.706466	0.840527	0.0630995	101.064	0.79722	1120.45
Tcf21	0.998799	0.0012012	6.72322	0.000715234	5.39185e-06	8.86823	9.07636	2.97669	-1.45597	19.2626	1.41277	0.00880049	0.344017	0.00389736	2.16899	0.0175382	1096.75
Heyl	0.998999	0.001001	6.90574	0.000141836	1.71887e-06	7.9664	7.90263	2.15513	-2.05988	15.6064	0.364177	0.00287902	0.211941	0.00216241	0.784057	0.00615436	1014.91
Tgfbi	0.999399	0.000600601	7.41696	0.00320629	3.43168e-05	7.6867	7.69948	2.21706	-0.293955	16.328	6.42673	0.0479878	0.603774	0.0285513	11.4481	0.0881084	998.745
Lum	0.998799	0.0012012	6.72322	0.00139389	1.72815e-05	9.3003	9.42765	2.77193	-2.47209	19.0632	2.64771	0.028677	0.384079	0.00564489	4.28916	0.0407292	979.407
Ccbe1	0.998198	0.0018018	6.31716	0.00114935	3.07136e-05	8.15271	7.67982	3.00957	-0.928644	19.7478	3.36624	0.0325367	0.798656	0.0138796	15.5499	0.130271	973.158
Pde3a	0.997798	0.0022022	6.11609	0.00123163	1.53357e-05	9.42689	9.34337	2.53066	-0.56437	20.6343	3.37917	0.0382193	0.788317	0.0152123	15.1077	0.146403	972.788
Angptl2	0.997397	0.0026026	5.94863	0.000580992	8.27177e-06	8.20385	8.33968	2.42851	-1.57175	15.5208	1.34298	0.0125847	0.448436	0.00836047	2.72361	0.023146	965.355
Igfbp3	0.997798	0.0022022	6.11609	0.000984026	1.31154e-05	8.50984	8.34655	2.67171	-1.58726	17.5096	2.48824	0.021096	0.43267	0.00809645	4.62719	0.0411076	957.893
Mark1	0.998799	0.0012012	6.72322	0.000180445	2.76219e-06	8.33953	8.25346	2.2374	-1.45463	17.7939	0.469113	0.00556945	0.304471	0.00408594	2.0599	0.0180938	949.42
Gucy1a2	0.998799	0.0012012	6.72322	0.000397487	5.81042e-06	8.2637	7.97931	2.43793	-1.01866	20.2392	1.28173	0.0144831	0.463169	0.00829761	6.06309	0.0564692	887.272
Adcy5	0.998398	0.0016016	6.43514	0.000159365	2.32904e-06	8.24642	7.98886	2.27112	-0.872977	17.6256	0.390799	0.00375907	0.281727	0.00309274	1.33678	0.0126057	874.495
Arvcf	0.9996	0.0004004	7.82262	0.00072103	9.1582e-06	7.63332	7.60238	1.94343	-0.255375	14.4962	1.69294	0.0186193	0.599897	0.0146088	4.2939	0.0384507	852.435
Vipr1	0.9998	0.0002002	8.51594	0.00165903	2.0049e-05	7.92905	7.51792	2.43195	-0.32231	18.9255	3.61256	0.0437762	0.721892	0.0339573	8.62265	0.0842536	811.471
Rgs5	0.9998	0.0002002	8.51594	0.00247338	2.88447e-05	7.63551	7.13923	2.43567	-0.371706	17.712	5.77514	0.06056	0.491083	0.0336807	9.54268	0.0926959	786.047
Wfdc1	0.997798	0.0022022	6.11609	0.00049324	7.33149e-06	8.39799	8.37076	2.97272	-2.32389	18.4495	0.990437	0.0144705	0.321013	0.00656265	1.56524	0.0169188	776.939
Afap1l2	0.998799	0.0012012	6.72322	0.000201621	3.53029e-06	8.31921	8.33607	2.3349	-0.748178	17.1051	0.498837	0.0065878	0.327475	0.00506657	1.63517	0.0179099	759.543
Pde1a	0.996797	0.0032032	5.74039	0.000677103	1.06803e-05	8.1496	8.22721	1.75202	-1.48581	14.9435	1.92349	0.0318829	0.672525	0.0151871	8.20946	0.090772	737.053
Gucy1a1	0.997798	0.0022022	6.11609	0.000781899	1.04563e-05	9.05116	8.95678	2.61091	-1.35598	18.0949	1.64358	0.021008	0.583872	0.0102714	4.14391	0.0514614	728.841
Ramp1	0.9996	0.0004004	7.82262	0.00143126	1.70245e-05	9.13401	9.07755	2.5837	-0.322755	18.4882	2.32903	0.0420286	0.495218	0.0162935	4.37303	0.0551447	724.336
Col5a1	0.995796	0.0042042	5.46745	0.000470378	9.20885e-06	8.37796	8.17114	2.28588	-1.71947	17.2321	1.05324	0.0148603	0.5084	0.00892621	2.87112	0.0333322	721.648
Ngf	0.997397	0.0026026	5.94863	0.00114783	1.87377e-05	9.5905	9.56051	2.57489	-0.8273	19.2932	2.87826	0.0508794	0.757302	0.0196377	11.1114	0.153725	693.21
Gli3	0.997397	0.0026026	5.94863	0.000162828	2.87727e-06	9.40919	9.43242	2.32221	-1.6841	19.5159	0.44947	0.00739241	0.295684	0.00525515	2.13499	0.0290149	692.353
Nkain2	0.9996	0.0004004	7.82262	0.00181815	0.000109324	6.99058	6.65075	2.9421	-0.145561	21.5609	4.92763	0.15822	0.564745	0.0763883	24.2737	0.247636	685.229
Olfml3	0.996597	0.0034034	5.67957	0.000293198	3.71563e-06	7.71807	7.79198	2.88173	-1.48451	17.0889	0.532954	0.0063615	0.256655	0.00401051	0.843078	0.00957458	679.605
Col14a1	0.998198	0.0018018	6.31716	0.00317245	5.17328e-05	8.66909	8.56975	2.60659	-1.15425	18.5647	7.38615	0.109277	0.828638	0.0358809	17.9215	0.230813	673.113
Cacnb2	0.998398	0.0016016	6.43514	0.000581153	9.2304e-06	8.66731	8.56986	2.43055	-1.57094	19.8962	2.01861	0.0320967	0.518997	0.0130499	9.37458	0.121569	668.367
Sparcl1	0.998599	0.0014014	6.56887	0.000367085	4.67004e-06	8.40468	8.16608	2.95034	-1.34103	19.0983	0.491858	0.00627349	0.230809	0.0029796	0.868336	0.0114139	639.404
Pdgfrb	0.998999	0.001001	6.90574	0.000478858	7.24107e-06	9.00613	9.01236	2.61663	-2.38475	19.8697	1.15456	0.0133013	0.463169	0.00670095	2.74684	0.0389281	635.49
Piezo2	0.998198	0.0018018	6.31716	0.000471278	2.38138e-05	6.60893	6.37982	3.36353	-2.73828	18.9483	1.36805	0.0267786	0.49496	0.0189713	6.16103	0.0656285	620.429
Nckap5	0.999399	0.000600601	7.41696	0.000595138	1.81293e-05	7.62585	7.44523	2.45828	-0.0415621	18.4297	1.86844	0.0454985	0.56397	0.022479	8.94974	0.110965	615.052
Robo2	0.997998	0.002002	6.2116	0.00103689	1.69638e-05	9.46661	9.2156	2.64096	-1.02323	21.4465	2.92324	0.0474095	0.729387	0.0105857	13.5938	0.210776	610.541
Tnfrsf21	0.999399	0.000600601	7.41696	0.000495122	7.35919e-06	8.1016	7.91305	2.54756	-1.07527	17.2304	1.12949	0.0141059	0.530887	0.00859934	3.46274	0.0471642	594.81
Plekhh2	0.996997	0.003003	5.80513	0.000242806	5.16401e-06	8.81647	8.8439	2.51892	-1.36061	17.8657	0.614112	0.012459	0.386663	0.0089765	2.43829	0.0377206	569.904
Egfem1	0.996997	0.003003	5.80513	0.00065916	5.66234e-05	6.69528	6.58296	3.14017	-2.34528	18.5931	2.08736	0.0314932	0.529336	0.0135276	11.1398	0.132644	562.289
Pdgfra	0.998999	0.001001	6.90574	0.000340925	5.49102e-06	8.97304	8.73596	2.43783	-2.03262	18.945	0.697338	0.0100703	0.378909	0.00533058	1.65124	0.0267041	554.843
Epha3	0.998799	0.0012012	6.72322	0.000308428	6.64942e-06	8.80405	8.82009	2.3854	-2.36221	19.1215	0.857844	0.0161426	0.41923	0.00802102	3.61769	0.0578935	550.154
Adamtsl4	0.999399	0.000600601	7.41696	0.000170382	4.06331e-06	7.1614	7.13728	2.49702	-0.33432	15.8012	0.290773	0.00634893	0.22564	0.00574546	0.83929	0.0109545	548.676
Mamdc2	0.997798	0.0022022	6.11609	0.000306098	4.6839e-06	9.46959	9.31264	2.54845	-1.87197	19.6292	0.916774	0.0141185	0.459033	0.00631121	3.50152	0.0609725	543.818
Slc16a9	0.998198	0.0018018	6.31716	0.000154919	3.32389e-06	7.28906	7.06373	2.24954	-0.167696	16.3277	0.320496	0.00490313	0.236237	0.00434996	1.02388	0.013996	533.231
P2ry14	0.9998	0.0002002	8.51594	0.000144383	2.32982e-06	6.92362	6.851	2.03612	-0.0510998	13.7625	0.313259	0.00476484	0.2122	0.00434996	0.695392	0.00909148	529.576
Tbx20	0.996997	0.003003	5.80513	0.000317486	5.12546e-06	9.02569	8.92258	2.38355	-1.68612	18.849	0.811838	0.0130876	0.46136	0.00706554	2.79739	0.0482506	523.276
Des	0.996396	0.0036036	5.62221	0.000325329	4.92349e-06	7.43592	7.08526	2.57035	-1.18677	16.9853	0.610235	0.00878792	0.28276	0.0063615	1.03388	0.0147915	519.748
Rnf150	0.996196	0.0038038	5.56794	0.000291267	5.75009e-06	8.25598	8.11205	2.22404	-0.857289	17.863	0.814422	0.0146717	0.424141	0.00859934	3.4228	0.054426	519.211
Mustn1	0.992392	0.00760761	4.87097	0.000659807	8.89822e-06	6.91334	7.65471	3.68454	-1.68958	17.0343	1.02042	0.0145585	0.287671	0.00828504	1.56974	0.0211385	513.383
Syt9	0.997798	0.0022022	6.11609	0.000137433	1.79164e-06	8.37554	8.22997	2.11881	-0.605748	17.8268	0.368571	0.00573289	0.254588	0.00409852	1.3576	0.0225424	504.41
Cygb	0.994595	0.00540541	5.21493	0.000675771	1.39293e-05	8.07323	8.05733	2.78224	-2.19454	18.0135	1.34221	0.0266278	0.364435	0.00906451	2.19667	0.0351617	504.361
Gpc6	0.998999	0.001001	6.90574	0.00154386	3.96754e-05	8.76704	8.8351	2.79408	-1.64983	20.2279	4.8382	0.134635	0.698113	0.033115	22.2583	0.394908	494.139
Samd5	0.998198	0.0018018	6.31716	0.000311195	9.96566e-06	8.01458	7.98828	2.73952	-2.6802	17.6756	0.71388	0.0162558	0.419747	0.00969311	2.5492	0.0423986	481.874
Ifitm1	0.996797	0.0032032	5.74039	0.00353994	3.58683e-05	6.46966	6.61833	2.96128	-0.617279	17.6083	6.50918	0.0728932	0.371414	0.0553425	9.84393	0.13259	480.328
Fcna	0.9998	0.0002002	8.51594	0.0021106	3.11222e-05	6.55112	6.1861	2.4637	-0.0882912	16.8214	4.07237	0.0406583	0.385629	0.0344351	6.34087	0.0868529	478.278
Scarf2	0.997798	0.0022022	6.11609	0.000358744	7.72879e-06	7.16382	7.15633	2.37643	-0.617907	15.3349	0.716981	0.0125847	0.361075	0.0104474	1.56175	0.0235819	474.434
Pcdh9	0.995395	0.0046046	5.37608	0.000255202	1.07044e-05	6.87908	6.76193	2.36663	-1.51935	17.0451	0.917808	0.0192228	0.238821	0.0087502	4.49682	0.0659055	469.369
Ntn1	0.997998	0.002002	6.2116	0.000741283	1.89353e-05	7.38946	6.54301	2.99933	-0.297992	19.0893	1.81003	0.031292	0.655725	0.0224413	5.74672	0.0907176	468.103
Myl9	0.999199	0.000800801	7.12908	0.000352843	5.45534e-06	7.87231	7.84103	2.919	-1.45715	18.0053	0.534505	0.00922795	0.226932	0.00422424	0.844324	0.0142219	467.361
Daam2	0.998398	0.0016016	6.43514	0.000240238	3.85199e-06	8.30304	8.10571	2.11664	-1.2184	17.0448	0.600414	0.00998227	0.391057	0.00633635	2.08022	0.0389101	443.898
Islr	0.9996	0.0004004	7.82262	0.000238118	6.37211e-06	8.0179	8.61972	3.34784	-3.03605	18.4018	0.409667	0.0101709	0.214526	0.00266529	0.640273	0.0123136	416.91
Abcc9	0.999399	0.000600601	7.41696	0.0017249	4.87316e-05	6.77594	6.17217	2.81048	-0.432886	15.6511	3.96537	0.0830767	0.753683	0.0590136	10.6226	0.1779	404.598
Astn2	0.996597	0.0034034	5.67957	0.000522002	3.49638e-05	7.27508	7.76253	2.8418	-1.50792	18.4241	1.6671	0.0769666	0.562161	0.0482267	7.869	0.147714	387.558
Ccdc68	0.996997	0.003003	5.80513	0.000288094	7.18045e-06	7.48798	7.54628	2.21073	-1.02953	15.2059	0.631171	0.0161049	0.395451	0.012459	2.11571	0.0414591	382.121
Eps8	0.998599	0.0014014	6.56887	0.000675925	1.56246e-05	8.50043	8.62385	2.77573	-0.701985	17.9537	1.50478	0.0368238	0.641251	0.0192479	5.52995	0.124006	379.071
Cacna2d1	0.997598	0.0024024	6.02888	0.000302992	8.14275e-06	8.16243	8.1453	2.29612	-1.64359	17.3014	0.885242	0.023095	0.449987	0.0126979	3.98046	0.0862318	376.778
Lhfp	0.997598	0.0024024	6.02888	0.00166714	5.34438e-05	7.2697	6.38444	3.1168	-0.925179	17.67	3.91652	0.0898027	0.848023	0.0430596	14.0377	0.271334	376.105
Arhgef17	0.995796	0.0042042	5.46745	0.000211667	5.67773e-06	8.1072	8.20756	2.39174	-0.722092	15.5764	0.457483	0.0127104	0.310416	0.0102086	1.38617	0.03002	374.35
Wdr66	0.996797	0.0032032	5.74039	0.000147583	5.67582e-06	5.69449	5.23077	1.85002	-0.200378	14.8094	0.3939	0.0110006	0.255105	0.0089765	1.6447	0.0251367	372.592
Dock10	0.996196	0.0038038	5.56794	0.000312465	1.25433e-05	5.73135	5.77501	1.91212	-0.391315	13.2935	0.820109	0.0168969	0.429051	0.0127984	3.49627	0.0548414	365.387
Plcl1	0.996396	0.0036036	5.62221	0.000614619	2.25871e-05	7.32307	7.42111	2.28302	-0.96263	15.8617	1.87284	0.0551917	0.54045	0.0246414	9.49429	0.191179	363.676
Pcdh7	0.996797	0.0032032	5.74039	0.000565312	1.73295e-05	8.75006	8.91855	2.78214	-1.90838	17.8996	1.82502	0.0475101	0.511243	0.0142065	8.32663	0.204452	356.361
Fhl1	0.994795	0.00520521	5.25288	0.000431094	1.13501e-05	8.24493	8.30699	2.4024	-1.8168	17.5104	0.891186	0.0254586	0.434738	0.0143574	2.23125	0.0525041	350.381
Steap4	0.9996	0.0004004	7.82262	0.00154107	3.1564e-05	5.96245	5.94933	2.20299	-0.555576	12.5788	3.33626	0.0701274	0.543551	0.0515835	6.20824	0.106144	348.737
Map2	0.995796	0.0042042	5.46745	0.000171834	5.94181e-06	8.04169	8.11126	2.23911	-2.49779	16.6724	0.465236	0.0151997	0.291807	0.0100954	1.97464	0.0464378	341.951
Bco1	1	0	18.4207	0.000294848	7.21095e-06	5.90447	5.91787	1.58032	-0.21733	11.49	0.622642	0.0166329	0.349444	0.0146465	1.47663	0.0256563	339.829
Ecm1	1	0	18.4207	0.0102389	0.000168435	6.52905	5.88613	2.61616	-0.31567	17.0054	20.6862	0.367521	0.683898	0.237928	33.7691	0.66299	332.554
Gucy1b1	0.999199	0.000800801	7.12908	0.000839416	2.75062e-05	7.40466	7.5712	3.02493	-0.433656	17.476	1.72499	0.049069	0.640217	0.0349631	4.89578	0.110185	329.005
Cdk14	0.995796	0.0042042	5.46745	0.00058358	1.77759e-05	7.81614	7.7627	2.39461	-1.20213	16.8549	1.69579	0.0470198	0.634014	0.022919	7.75554	0.184865	327.906
Ddr2	0.993794	0.00620621	5.07598	0.000341975	1.13686e-05	7.03877	6.58894	2.2309	-1.59159	16.3566	0.677436	0.0233967	0.424658	0.0151368	2.2196	0.050364	310.207
Ablim2	0.999199	0.000800801	7.12908	0.000206198	9.25078e-06	5.60709	5.69248	1.56727	-0.322316	10.9065	0.475575	0.0194491	0.333419	0.0168718	1.75576	0.032675	301.293
Arhgap24	0.996797	0.0032032	5.74039	0.0016263	9.29621e-05	6.5043	6.50957	2.25128	-0.934122	14.4176	5.02507	0.312631	0.831481	0.0848619	23.3248	0.514112	295.095
Rbms3	0.995796	0.0042042	5.46745	0.00317926	0.000170331	6.54778	5.82446	2.97191	-0.757112	17.296	9.00336	0.248199	0.956061	0.0786638	40.0727	0.903856	290.298
Lamb1	0.996396	0.0036036	5.62221	0.000489859	9.16219e-06	8.49027	8.58153	2.98261	-2.55937	18.7734	1.00284	0.0213223	0.437581	0.0105229	2.18759	0.0641491	289.532
Abi3bp	0.996797	0.0032032	5.74039	0.0011366	4.00184e-05	6.5574	5.42451	2.93677	-0.765036	17.7175	2.51202	0.0725286	0.707935	0.045398	7.65709	0.173453	289.478
Kcnj8	0.999399	0.000600601	7.41696	0.000448143	6.75241e-06	7.44829	7.05247	2.9086	0.0139236	17.9584	0.768416	0.0188205	0.290773	0.0156397	1.2572	0.035227	265.818
Slc24a3	0.995796	0.0042042	5.46745	0.000127278	4.33864e-06	7.10727	7.09588	1.98198	-1.37978	15.827	0.412768	0.0152249	0.246058	0.00940396	1.9569	0.0551254	252.301
Tln2	0.9996	0.0004004	7.82262	0.000896375	4.96326e-05	5.17217	5.11787	1.65982	-0.708956	11.4042	2.15689	0.112634	0.754459	0.0753071	8.47688	0.176796	247.991
Gem	0.998999	0.001001	6.90574	0.000349403	7.77934e-06	7.37174	6.69141	3.06545	-1.36226	19.2438	0.706901	0.0227304	0.285087	0.0137916	1.47101	0.0451907	239.959
Arhgap28	0.997598	0.0024024	6.02888	0.000185827	9.1598e-06	7.9113	8.11067	2.69042	-2.85304	16.5325	0.478677	0.0216241	0.296717	0.0118681	2.29165	0.0777508	233.18
Cadm3	0.9996	0.0004004	7.82262	0.000415666	1.06751e-05	6.94811	6.43609	2.96946	-0.226087	18.0832	0.71724	0.0224664	0.346343	0.0187702	1.44283	0.0435412	230.24
Adamts2	0.996797	0.0032032	5.74039	0.000309025	1.21809e-05	8.54042	8.56728	2.42362	-3.09062	17.6956	0.753425	0.0325493	0.423365	0.0134019	2.29827	0.0857132	228.999
Runx1t1	0.996997	0.003003	5.80513	0.000153518	6.49935e-06	7.24568	7.10349	2.44882	-2.526	17.3412	0.352287	0.0166329	0.226157	0.011931	1.56665	0.0520816	217.955
Magi2	0.995596	0.0044044	5.42073	0.000305591	1.38579e-05	6.86212	6.85328	2.26439	-1.7024	16.3675	0.962264	0.0397531	0.32489	0.0177519	4.62262	0.148105	214.18
Col6a1	0.998799	0.0012012	6.72322	0.00035159	1.98877e-05	8.40618	8.62516	2.70589	-3.19762	18.0993	0.621349	0.0422424	0.289739	0.00859934	1.13452	0.0469187	203.266
Tmem56	0.9996	0.0004004	7.82262	0.00418718	0.000234003	5.32919	5.26572	1.97073	0.0700121	11.7037	9.78444	0.675425	0.947273	0.203757	31.4905	0.835741	200.802
Fgf12	0.996196	0.0038038	5.56794	0.000152261	8.67028e-06	7.58568	7.62054	2.45455	-3.17734	15.7132	0.44947	0.0227807	0.255622	0.0130373	2.07242	0.0785758	200.071
Wnt4	0.990991	0.00900901	4.70048	0.000410835	1.66832e-05	7.23122	7.33579	2.88889	-1.21653	16.7225	0.926079	0.0443419	0.337038	0.0181793	1.67399	0.0605879	199.792
Cxcl12	0.993193	0.00680681	4.983	0.00503657	0.000153047	5.37332	5.56632	2.43835	-1.15599	11.5979	11.2463	0.443419	0.699147	0.19395	19.9392	0.559388	191.53
Col6a3	0.996597	0.0034034	5.67957	0.000307214	1.44218e-05	8.081	8.35626	2.96296	-3.07668	19.292	0.651073	0.0292554	0.361592	0.0131253	1.68542	0.0724894	187.888
Col1a2	0.998599	0.0014014	6.56887	0.000804039	4.25621e-05	8.38045	8.57037	2.66463	-4.17451	18.9493	1.62678	0.100074	0.429827	0.0126727	2.92159	0.132051	185.415
Ano1	0.994194	0.00580581	5.14307	0.000262426	1.5699e-05	7.8795	8.10186	3.00749	-4.13305	17.2377	0.661153	0.0366729	0.32489	0.0167209	2.47544	0.105747	184.453
Agtr1a	0.998799	0.0012012	6.72322	0.00104065	6.90551e-05	5.43852	5.12751	2.40497	-0.187573	13.6044	2.5694	0.215009	0.761437	0.10719	9.21065	0.271633	184.412
Mapt	0.9996	0.0004004	7.82262	0.000648212	4.76066e-05	5.021	3.90612	2.77358	0.128201	15.2552	1.45283	0.0772306	0.62962	0.0614777	5.19999	0.143843	181.511
Kirrel	0.994995	0.00500501	5.2923	0.000118623	6.0833e-06	8.43151	8.70556	2.85908	-2.60056	17.4116	0.288705	0.0154134	0.222797	0.0108875	1.10958	0.0536518	174.374
Npr3	0.996597	0.0034034	5.67957	0.000286117	1.49508e-05	8.32975	8.40352	2.97943	-5.2287	18.9931	0.568105	0.0300977	0.33833	0.00975597	1.70881	0.082027	173.528
Adamtsl2	0.998999	0.001001	6.90574	0.000201398	6.97522e-06	6.93924	6.78678	2.83507	-3.97225	17.345	0.548462	0.0162683	0.23572	0.00691467	1.19539	0.0481189	172.388
Fgfr2	0.997197	0.0028028	5.87433	0.00163839	0.000168215	5.8127	6.53386	2.739	-0.577181	12.0299	4.20315	0.308545	0.827862	0.127657	15.7429	0.533903	171.396
Prkg1	0.996396	0.0036036	5.62221	0.0029338	0.000639902	4.89268	2.97228	3.83403	-0.750973	19.6078	10.579	0.344929	0.773843	0.0807382	51.8291	1.54574	164.053
Col3a1	0.998198	0.0018018	6.31716	0.00141295	9.04436e-05	8.36439	8.56421	2.65377	-3.85324	17.8246	3.01577	0.229278	0.549496	0.0209955	5.91227	0.307882	160.622
C1qtnf7	0.994795	0.00520521	5.25288	0.00022963	2.2035e-05	6.23454	5.73478	3.25429	-1.39016	18.0429	0.563195	0.0289285	0.314035	0.0184182	2.40588	0.102734	146.005
Fam19a2	0.981982	0.018018	3.9982	0.000175757	2.34401e-05	3.47346	3.37373	2.0488	-2.25504	10.3348	0.582838	0.0455488	0.230551	0.0217121	3.00546	0.0716567	145.685
Tmem108	0.997598	0.0024024	6.02888	0.000220731	9.07344e-06	8.22978	8.14379	2.72539	-3.2593	19.1462	0.428276	0.0283879	0.205738	0.00935367	1.57174	0.0895478	144.449
Ust	0.996597	0.0034034	5.67957	0.000197252	2.1862e-05	4.69924	3.58412	2.80723	-0.747378	16.0278	0.582579	0.0256723	0.313259	0.0171484	2.85686	0.0932531	143.964
Lama2	0.9998	0.0002002	8.51594	0.000144511	7.04609e-06	8.51	8.49936	2.56712	-4.23894	19.1784	0.41587	0.0260369	0.239597	0.00890107	1.76668	0.105041	143.129
Ptprs	0.992793	0.00720721	4.92544	0.00021494	1.45733e-05	5.06001	4.74261	2.01266	-0.699772	12.0993	0.406823	0.0268164	0.30137	0.0237236	1.36797	0.0489494	141.41
Efna5	0.995996	0.004004	5.51645	0.000940983	8.63923e-05	5.99556	5.91528	2.38289	-2.44819	15.2388	2.57741	0.284482	0.666322	0.0924177	13.2008	0.579977	136.464
Cachd1	0.995395	0.0046046	5.37608	0.00033734	4.09792e-05	4.8175	3.10958	3.31149	-0.554704	16.4398	0.882657	0.0501628	0.462135	0.0405577	3.98807	0.141166	136.098
Tnfaip8	0.992392	0.00760761	4.87097	0.000358603	2.66337e-05	5.75003	5.51559	2.29715	-2.06985	13.8552	0.700698	0.0591016	0.40062	0.0310657	2.41724	0.105199	132.124
4833422C13Rik	0.997397	0.0026026	5.94863	0.000115868	9.03122e-06	4.9357	4.9334	1.9818	-0.805229	12.4285	0.308348	0.0356671	0.209873	0.0259237	1.11851	0.0421506	130.973
Adamts12	0.997397	0.0026026	5.94863	0.000167928	2.13855e-05	4.39342	2.95174	2.86577	-0.731782	15.117	0.502197	0.0266403	0.294133	0.0223281	2.13257	0.0730512	128.256
[truncated: 193 more rows]

## Sheet: Mouse Stellate cell DEPs
	proba_de	proba_not_de	bayes_factor	scale1	scale2	lfc_mean	lfc_median	lfc_std	lfc_min	lfc_max	raw_mean1	raw_mean2	non_zeros_proportion1	non_zeros_proportion2	raw_normalized_mean1	raw_normalized_mean2	score
[truncated: 5 more rows]

[truncated: 22 more sheets: Mouse Fibroblast DEGs, Mouse Fibroblast DEPs, Mouse Mesothelial cell DEGs, Mouse Mesothelial cell DEPs, Mouse Capsule Fibroblast DEGs, Mouse Capsule Fibroblast DEPs, Mouse LSEC DEGs, Mouse LSEC DEPs, Mouse CV EC DEGs, Mouse CV EC DEPs, Mouse PV EC DEGs, Mouse PV EC DEPs, Mouse LEC DEGs, Mouse LEC DEPs, Human Hepatocyte DEGs, Human Fibroblast DEGs, Human VSMC DEGs, Human Stellate cell DEGs, Human PV EC DEGs, Human LSEC DEGs …]
