# Supplementary material for: Spatial proteogenomics reveals distinct and evolutionarily conserved hepatic macrophage niches
Source: Cell. 2022 Jan 20;185(2):379–396.e38. doi: 10.1016/j.cell.2021.12.018 (PMC8809252; doi:10.1016/j.cell.2021.12.018)
Supplement: Table S5. Differentially expressed genes (DEGs) and proteins (DEPs) per cell type in mouse lymphoid cell atlas, related to Figures 1, 4, and S5 [file mmc5.xlsx]

## Sheet: Mouse pDC DEGs
	proba_de	proba_not_de	bayes_factor	scale1	scale2	lfc_mean	lfc_median	lfc_std	lfc_min	lfc_max	raw_mean1	raw_mean2	non_zeros_proportion1	non_zeros_proportion2	raw_normalized_mean1	raw_normalized_mean2	score
Siglech	1	0	18.4207	0.00524694	4.50577e-05	8.51189	8.72902	2.17207	1.18415	14.8819	21.0598	0.0266254	0.997501	0.0241962	28.7943	0.0657541	3727.43
Pgam2	0.999199	0.000801443	7.12828	0.000327208	1.80106e-06	8.12715	8.25879	2.35728	-1.85223	15.9442	1.31048	0.00171469	0.391223	0.00166706	1.80091	0.0040648	3600.74
Klk1	0.9998	0.000200361	8.51514	0.00233063	1.19062e-05	8.29532	8.41652	2.13569	0.176095	14.9202	9.59909	0.0127649	0.85007	0.0123363	13.0593	0.0344495	3144.64
AC140186.1	1	0	18.4207	0.0010933	1.38202e-05	8.37096	8.67866	2.17609	0.593617	14.3914	3.16196	0.00542986	0.813213	0.00500119	4.51036	0.0122196	3089.8
Cox6a2	1	0	18.4207	0.00317585	3.7323e-05	7.95847	8.20403	2.23485	1.08912	15.0295	9.14072	0.0152894	0.938623	0.0120505	13.7146	0.0402888	2709.13
Sh3bgr	1	0	18.4207	0.000211005	3.29208e-06	7.54421	7.85417	2.05079	0.692858	14.5006	0.677963	0.000904977	0.409183	0.000904977	0.997265	0.00311017	2419.02
Cd300c	1	0	18.4207	0.00083861	9.84472e-06	7.83786	8.12805	1.98671	0.676796	13.3263	2.78557	0.00557276	0.867562	0.00547749	3.90402	0.0136172	2247.09
Gm21762	1	0	18.4207	0.000782255	1.19535e-05	7.74259	7.84023	2.12199	0.236343	14.4157	2.26206	0.0053346	0.774637	0.00514408	3.277	0.0115263	2201.26
Cd209d	1	0	18.4207	0.00102762	1.51755e-05	7.9945	8.2365	2.14997	0.298159	15.5603	2.84007	0.00490593	0.614712	0.004382	4.11532	0.0165054	1993.28
Smim5	1	0	18.4207	0.00102724	1.61846e-05	7.64688	7.9093	1.94114	0.914759	13.5414	3.18366	0.00619195	0.872247	0.00609669	4.64749	0.0189486	1875.54
Klk1b27	0.999599	0.000400721	7.82182	0.000419233	3.91194e-06	7.69625	7.82789	2.05751	-0.44718	14.1921	1.41684	0.00309598	0.521787	0.00285782	2.01708	0.00845782	1835.46
Klra17	1	0	18.4207	0.000432054	6.7225e-06	7.45328	7.68157	1.95006	0.946978	13.7951	1.58145	0.00462015	0.705138	0.00409621	2.19155	0.0116027	1407.8
Ppfia4	1	0	18.4207	0.000711046	1.33703e-05	6.80802	7.02145	1.72955	1.05311	12.2722	2.47119	0.00885925	0.854287	0.00852584	3.49796	0.0217629	1094.26
Ccnd1	1	0	18.4207	0.00201055	4.05736e-05	6.30302	6.4095	1.64982	0.651931	11.0496	8.63236	0.0254346	0.956114	0.0238152	11.5754	0.0673629	1083.09
P2ry14	1	0	18.4207	0.000859614	1.38208e-05	6.75577	6.91976	1.71574	1.42988	12.1142	3.66984	0.0140986	0.883492	0.013146	4.96929	0.0349209	961.356
Clec10a	1	0	18.4207	0.000695533	1.37217e-05	6.93342	7.14661	1.758	1.00304	11.5092	2.4476	0.00795427	0.777604	0.00771612	3.43398	0.0261542	910.341
Dntt	0.9998	0.000200361	8.51514	0.000327155	8.27443e-06	6.67162	6.84408	2.21258	-0.434299	14.1103	1.42699	0.00542986	0.586444	0.00504882	1.96979	0.0153251	857.525
Rnd3	1	0	18.4207	0.000246346	6.27871e-06	6.04051	6.12837	1.7716	0.638554	11.6406	0.818679	0.00314361	0.445572	0.00314361	1.14773	0.00898474	771.63
Zc3h12c	0.9998	0.000200361	8.51514	0.000456891	1.21359e-05	6.29348	6.33124	2.07252	-0.653032	12.2729	1.25254	0.00442963	0.581446	0.00419147	1.64438	0.0153285	675.141
Tbc1d8	1	0	18.4207	0.000633824	1.61443e-05	6.22034	6.35463	1.64854	0.905392	12.1711	1.92425	0.0118123	0.764017	0.0115266	2.58217	0.0280973	571.655
Cd209a	0.999599	0.000400721	7.82182	0.000561529	1.93504e-05	5.99453	6.10913	1.77336	-0.478389	11.8531	1.43995	0.00762086	0.431673	0.00733508	2.18796	0.0264585	495.711
Gria3	0.998197	0.00180325	6.31636	0.000315513	1.47878e-05	6.1846	6.39295	2.36332	-1.47541	13.3436	0.496017	0.00285782	0.315789	0.00252441	0.676191	0.00872593	479.258
Pir	0.9998	0.000200361	8.51514	0.000458777	1.82135e-05	6.201	5.96123	2.18623	0.134863	13.4814	0.640637	0.00290545	0.383258	0.00290545	0.929758	0.012155	474.326
Slamf9	1	0	18.4207	0.000460286	1.17543e-05	6.11607	6.18149	1.63476	-0.827771	11.5604	1.52475	0.00947845	0.688896	0.0086211	2.15057	0.0291448	451.3
Lrp8	0.9998	0.000200361	8.51514	0.00037684	1.2104e-05	5.91657	5.90524	1.86899	0.105978	12.8876	1.21115	0.0106692	0.5866	0.0101453	1.61764	0.023966	399.353
Upb1	1	0	18.4207	0.00122468	6.73383e-05	5.48034	5.07885	2.13297	0.656028	11.7454	2.96049	0.0169088	0.875839	0.015718	4.18024	0.0600044	381.791
Lair1	1	0	18.4207	0.00176229	6.01218e-05	5.78735	5.96936	1.62559	0.59156	10.5673	6.00297	0.0477256	0.961737	0.0428673	8.23153	0.128738	370.044
Mpeg1	1	0	18.4207	0.00297207	8.99174e-05	5.44531	5.62267	1.26789	0.921817	9.09968	12.2383	0.102024	0.986569	0.092784	16.4615	0.265747	337.307
Ptprf	0.999399	0.000601082	7.41616	0.000385072	3.41069e-05	5.13939	4.7665	2.37444	-1.02919	11.1612	1.0203	0.00762086	0.545369	0.00700167	1.37715	0.0246351	287.301
Nucb2	0.9998	0.000200361	8.51514	0.000811908	3.27628e-05	5.66602	5.57906	1.85488	-0.494191	11.8543	2.35827	0.0232436	0.830548	0.0221005	3.34108	0.0724493	261.295
Ccr9	0.998998	0.0010018	6.90494	0.00257847	9.72435e-05	6.45356	6.52998	2.59047	-1.07703	16.1469	11.1568	0.173899	0.969702	0.0883067	15.2127	0.382735	256.512
Gapt	1	0	18.4207	0.000344379	1.24728e-05	6.11355	6.0704	2.26201	-0.396803	12.4149	1.30626	0.0133841	0.657973	0.0127173	1.8225	0.0435013	256.129
Alox5ap	1	0	18.4207	0.00142413	5.85782e-05	5.66125	5.86109	1.44963	0.879322	9.92787	4.27268	0.0392474	0.956739	0.0373422	6.40274	0.148886	243.459
Ctsl	0.999599	0.000400721	7.82182	0.00310208	0.000168915	4.73022	4.39711	1.52408	-0.170866	9.13904	11.0344	0.1005	0.980478	0.0883544	15.2421	0.308607	233.626
Runx2	0.9998	0.000200361	8.51514	0.00229417	0.000108272	5.71531	5.42395	2.41607	-0.29084	14.3513	6.46525	0.0924506	0.94034	0.0735889	8.76303	0.219133	228.553
Pltp	0.9998	0.000200361	8.51514	0.00148769	6.32126e-05	4.83458	4.9122	1.27862	-0.00812912	9.43942	5.59019	0.0646344	0.933469	0.059919	7.69937	0.188247	197.737
Cd33	0.999199	0.000801443	7.12828	0.000165034	7.81995e-06	4.86605	4.95303	1.51118	-0.897007	9.46914	0.630173	0.00828769	0.358894	0.00795427	0.83934	0.0216079	189.017
Ptprs	1	0	18.4207	0.000602743	2.999e-05	4.76748	4.88298	1.25782	0.628814	8.79275	2.36998	0.0366278	0.830548	0.0336747	3.25993	0.0850965	182.636
Trib1	0.9998	0.000200361	8.51514	0.000687941	3.86414e-05	4.58566	4.46468	1.38741	-0.286271	9.80104	2.17507	0.0303882	0.736998	0.0266254	3.03863	0.0840539	165.776
Pld4	1	0	18.4207	0.00288854	0.000142772	5.32136	5.46508	1.78112	-0.741101	9.61383	8.45291	0.120648	0.985163	0.100167	11.9207	0.385528	164.539
Gpm6b	0.993989	0.00601082	5.10816	0.000140451	6.52812e-06	4.98438	4.971	2.26819	-3.57671	13.1513	0.558332	0.00890688	0.287053	0.00633484	0.736663	0.0223741	164.109
Hs3st1	0.999599	0.000400721	7.82182	0.000336098	1.65775e-05	6.51134	6.86401	2.84156	-2.26071	15.959	1.0114	0.0174804	0.564111	0.0133841	1.43345	0.0575021	162.319
Fmnl2	1	0	18.4207	0.000381932	2.86068e-05	4.47943	4.61878	1.30255	0.682556	8.46095	0.913166	0.0121457	0.522255	0.01186	1.19057	0.0332184	160.545
Bst2	0.9998	0.000200361	8.51514	0.00884284	0.000534176	4.52233	4.62202	1.12292	0.0291481	8.58206	26.0845	0.469874	0.998594	0.30493	37.0268	1.18876	140.859
Rnase6	0.999199	0.000801443	7.12828	0.00310744	0.00019885	6.0129	6.67899	2.68534	-2.74812	12.3255	9.96283	0.189188	0.98938	0.135651	14.1623	0.663657	128.314
Clec12a	0.9998	0.000200361	8.51514	0.000945793	6.01355e-05	4.67943	4.70756	1.35849	-0.110862	8.79209	2.62486	0.04382	0.846791	0.0416766	3.79367	0.139157	127.57
Cd68	1	0	18.4207	0.000654514	3.7461e-05	4.68687	4.79676	1.13448	1.07749	9.34905	2.05451	0.0381519	0.804467	0.0364372	2.93791	0.109398	125.867
Spns3	0.998798	0.00120216	6.72242	0.000377995	3.31731e-05	4.57649	4.2425	1.88304	-0.433317	11.3368	0.799	0.0158609	0.508355	0.0151941	1.14904	0.0468631	112.212
Slc41a2	0.999599	0.000400721	7.82182	0.000315603	2.76674e-05	4.32897	4.26134	1.56213	-0.262382	10.1738	0.942371	0.0164801	0.561924	0.0159085	1.24235	0.0482129	111.549
Tcf4	1	0	18.4207	0.0050199	0.000322337	5.04299	5.0105	2.07014	-1.2257	10.9865	17.1065	0.34332	0.990473	0.209526	23.0943	1.07568	108.27
Slpi	0.9998	0.000200361	8.51514	0.000414349	2.53921e-05	4.78009	4.82404	1.35252	0.13582	9.13299	1.09308	0.019195	0.432766	0.0182424	1.59625	0.0707884	107.789
Tcf7l2	1	0	18.4207	0.0004127	3.64063e-05	4.05689	4.03738	1.45261	-0.293701	8.55592	1.14025	0.0219576	0.574887	0.0212908	1.58461	0.0669824	95.9744
Grn	1	0	18.4207	0.00293486	0.000225641	4.04504	4.02882	0.951063	0.682279	6.96712	9.15836	0.206478	0.976417	0.17628	12.6822	0.564508	90.8756
Tsc22d1	1	0	18.4207	0.00141246	0.00011661	4.01279	3.98407	1.10813	0.291819	8.00705	3.78088	0.0835913	0.924567	0.0685878	5.44833	0.244497	89.4205
Rell1	1	0	18.4207	0.00109263	8.06876e-05	3.90078	4.03832	0.92462	0.95675	6.80228	2.93722	0.0667778	0.854912	0.0614908	4.01465	0.191411	81.8147
Tlr7	0.999199	0.000801443	7.12828	0.000279785	2.34819e-05	4.28096	4.27851	1.59583	-1.72256	9.69374	0.951741	0.0231007	0.548649	0.0216718	1.27664	0.0674935	80.9745
Irf8	0.997195	0.00280505	5.87352	0.00821948	0.0007571	4.45753	4.19765	1.88933	-1.58231	9.84974	32.6764	0.851869	0.999219	0.365611	45.5214	2.55054	79.5567
Ifi44	0.99419	0.00581046	5.14227	9.5835e-05	8.48014e-06	3.8833	3.89316	1.6202	-2.78168	11.3672	0.389661	0.0117647	0.223333	0.00985949	0.521018	0.0259963	77.8292
Ccdc88a	0.997996	0.00200361	6.2108	0.000292667	2.44541e-05	4.35188	4.13124	1.77571	-0.476853	9.17724	1.10214	0.0294832	0.578635	0.0245773	1.45668	0.0868902	72.9578
Lifr	0.993388	0.0066119	5.01225	0.000634959	0.000100328	3.50629	3.15017	1.76935	-2.17126	8.44521	1.89208	0.038009	0.746057	0.0344368	2.52933	0.125752	70.5246
Lag3	0.98898	0.0110198	4.49698	0.000542563	5.89594e-05	5.27221	5.39771	2.89592	-2.08082	15.6766	1.77339	0.0717314	0.710136	0.0534889	2.46602	0.187928	69.1826
Rassf4	0.997996	0.00200361	6.2108	0.000383199	3.46093e-05	4.55738	4.70764	1.85652	-0.983481	9.43996	1.39388	0.0419147	0.671716	0.0366754	1.91172	0.126133	69.0736
Plaur	0.992386	0.0076137	4.87016	0.000487289	3.9033e-05	4.87366	5.11388	2.42903	-2.90409	11.009	1.52913	0.0482496	0.566766	0.041629	2.10256	0.163184	62.7949
Plac8	0.998798	0.00120216	6.72242	0.00789266	0.000843162	4.34218	3.94782	1.95178	-1.67968	12.5045	22.2499	0.836056	0.997814	0.330221	32.4252	2.30957	60.962
Scimp	0.997996	0.00200361	6.2108	0.000746753	7.3467e-05	4.38255	4.13486	1.90007	-0.720988	10.8458	2.09496	0.0701119	0.813681	0.0592522	3.01099	0.221018	59.7047
Kmo	0.999199	0.000801443	7.12828	0.000821388	0.000109776	4.53415	4.12724	2.60846	-1.87825	11.6465	2.58098	0.0804001	0.841168	0.0653489	3.50029	0.269229	58.9493
Asph	0.996995	0.00300541	5.80433	0.000248966	3.60649e-05	3.84179	3.66648	1.79141	-1.34449	11.4307	0.652194	0.0169088	0.418241	0.0154322	0.893627	0.0596583	57.5465
Dirc2	0.998998	0.0010018	6.90494	0.000549512	6.72673e-05	3.593	3.61611	1.29918	-0.0794945	7.77259	1.3389	0.0443915	0.684679	0.0412955	1.8595	0.122665	54.4669
Jaml	0.996995	0.00300541	5.80433	0.000823758	8.26441e-05	4.24043	4.15584	1.73948	-1.75542	10.5003	2.98204	0.145463	0.864126	0.0941653	4.04683	0.316347	54.2451
Hpse	0.999199	0.000801443	7.12828	0.000247537	3.43139e-05	3.57378	3.42799	1.60218	-1.40542	8.26276	0.845385	0.0258633	0.505857	0.0242915	1.13708	0.0780162	52.0877
Gm5547	0.998798	0.00120216	6.72242	0.00045446	5.62982e-05	3.80802	3.31962	1.85209	-1.50769	10.7444	1.46759	0.0609669	0.678588	0.0570612	2.07171	0.156666	50.3564
Cybb	0.998397	0.00160289	6.43434	0.00226725	0.0002471	4.29626	4.65778	1.91201	-2.45951	9.23243	8.72622	0.330031	0.971888	0.190903	11.8925	1.02476	49.8584
Cacna1e	0.981767	0.0182328	3.98613	0.000394796	6.36687e-05	4.9826	5.61044	2.75908	-3.60034	11.7745	0.816648	0.0309598	0.466656	0.0245773	1.06921	0.110764	48.0973
Khk	0.998998	0.0010018	6.90494	0.000801175	0.000151694	3.05778	2.86209	1.24736	-0.0434341	6.53766	1.85304	0.0594427	0.758238	0.0545368	2.78795	0.193986	43.9462
Net1	0.999399	0.000601082	7.41616	0.000419967	6.01739e-05	3.0521	3.03121	1.06399	0.000332832	6.45763	1.3895	0.0492498	0.65563	0.0469159	1.87191	0.130146	43.8988
Pacsin1	0.999199	0.000801443	7.12828	0.000741409	0.000101965	3.40698	3.23068	1.49681	-0.0484629	11.759	1.87568	0.0832579	0.750742	0.0733032	2.58031	0.201057	43.7243
Sirpa	0.9998	0.000200361	8.51514	0.000363735	4.25319e-05	3.25587	3.32743	0.936369	-0.240315	5.79152	1.66172	0.0633008	0.718101	0.0602524	2.18081	0.167646	42.3537
Ctsh	0.999199	0.000801443	7.12828	0.00309198	0.000405051	4.15488	4.48637	1.96817	-1.74137	9.16852	8.58457	0.345177	0.988131	0.218671	12.3294	1.21977	41.9974
Spib	0.982769	0.017231	4.04366	0.000932917	0.000149693	5.57853	6.5601	3.32724	-3.90172	12.5168	3.89442	0.217099	0.898485	0.126887	5.27486	0.710522	41.4146
Tex2	0.99419	0.00581046	5.14227	0.000791774	0.000114402	3.46322	3.40754	1.55641	-1.08272	8.31177	2.11401	0.0982615	0.785413	0.0825911	2.81988	0.238657	40.9201
Cdh5	0.9998	0.000200361	8.51514	0.000285993	3.68849e-05	3.25555	3.11543	1.02299	0.0328255	6.25329	0.997345	0.0398666	0.540528	0.038009	1.37265	0.110203	40.5501
Gsn	0.999199	0.000801443	7.12828	0.000573758	7.80413e-05	3.50511	3.39708	1.44797	-0.50371	10.7883	2.01249	0.0802572	0.801968	0.07397	2.82651	0.24876	39.8265
Bcl11a	0.979162	0.0208375	3.84994	0.00257822	0.000418166	5.7295	6.81998	3.57943	-4.35397	12.7624	6.67531	0.380519	0.949867	0.178185	9.03025	1.30581	39.6219
Sema4b	0.998798	0.00120216	6.72242	0.000675768	7.9436e-05	3.78521	3.70165	1.60614	-0.420946	9.45642	1.90926	0.0886402	0.761518	0.0758276	2.70078	0.259931	39.3298
Zdhhc14	0.995392	0.00460829	5.37528	0.000335163	6.10154e-05	3.50062	3.48218	1.49003	-0.776458	8.35415	0.449633	0.0173851	0.333125	0.0158609	0.617898	0.0550952	39.2598
Basp1	0.995392	0.00460829	5.37528	0.000229692	3.17179e-05	3.30742	3.34754	1.36674	-1.73524	7.7766	0.630017	0.0295785	0.37295	0.0248154	0.840689	0.0710933	39.1107
Cd4	0.978962	0.0210379	3.84017	0.000667826	8.31065e-05	4.9573	5.10019	3.08031	-3.10967	16.2785	2.62471	0.186616	0.686241	0.112312	3.45798	0.44547	38.4812
Hivep3	0.99439	0.0056101	5.17756	0.000591931	7.97934e-05	3.31011	3.28585	1.39081	-1.42682	7.67991	1.95658	0.0901643	0.714509	0.0709216	2.57887	0.223355	38.2186
Fth1	0.997796	0.00220397	6.11529	0.0158813	0.00184411	3.73109	3.54612	1.53326	-1.40462	12.194	46.196	2.76247	0.994221	0.535413	65.8674	6.47041	37.9817
Psap	1	0	18.4207	0.00885139	0.00115068	3.17433	3.27262	0.71073	0.606458	5.18741	30.3174	1.31369	0.998126	0.65768	42.2976	3.57412	37.5663
Rnf122	0.998798	0.00120216	6.72242	0.000317847	4.25368e-05	3.29118	3.24095	1.2883	-1.25905	7.52925	1.17445	0.0476304	0.590817	0.0426292	1.59599	0.139863	37.556
Ctsb	1	0	18.4207	0.00427808	0.00055173	3.23011	3.14436	0.870645	0.592535	6.77155	13.6762	0.652441	0.995315	0.416099	19.7173	1.71836	37.0638
Rpgrip1	0.999199	0.000801443	7.12828	0.00124329	0.000151826	3.1021	3.11646	0.993105	-0.983133	7.43363	4.59941	0.171755	0.87662	0.144701	6.2559	0.528615	36.7118
Cd180	0.985173	0.0148267	4.19639	0.000984662	0.000151206	5.3979	6.28031	3.24153	-4.8373	13.2743	3.03639	0.180853	0.856005	0.113027	4.06859	0.611751	35.9
Fgr	0.998397	0.00160289	6.43434	0.000781647	0.000115674	3.39773	3.40569	1.38956	-1.45803	8.23478	1.73013	0.0891165	0.737467	0.0776375	2.33953	0.230273	34.5202
Tfrc	0.998998	0.0010018	6.90494	0.000362868	5.51555e-05	3.02345	2.96527	1.12006	-0.062499	7.14342	1.13572	0.0549178	0.555989	0.0491069	1.52474	0.134139	34.3672
Tifa	0.986576	0.0134242	4.29718	0.000244686	3.57095e-05	3.89825	4.17827	2.07804	-2.24972	9.12176	0.691395	0.0318647	0.419647	0.0287211	0.99972	0.115092	33.8613
Sqle	0.975556	0.024444	3.68662	0.000190037	4.41245e-05	2.82682	2.85081	1.58367	-2.27477	9.80131	0.684835	0.0295785	0.407465	0.0260062	0.956661	0.0801465	33.7421
Ly6c2	0.981366	0.0186335	3.96398	0.00481876	0.000939093	4.5186	4.54924	2.69964	-3.20905	14.329	12.534	0.983425	0.955333	0.2201	17.8811	2.40002	33.6653
Ly6d	0.976959	0.0230415	3.74715	0.00754417	0.00153932	5.90122	7.01695	3.74908	-5.50661	13.9154	22.3673	1.64282	0.983289	0.286116	32.168	5.65132	33.5905
Phactr2	0.995392	0.00460829	5.37528	0.000301031	4.5594e-05	3.42045	3.31822	1.47682	-1.07971	8.11026	0.596908	0.0334365	0.410276	0.0300548	0.816449	0.0832142	33.5594
Ifi207	0.991585	0.00841515	4.76927	0.000119526	1.82279e-05	3.10401	3.15763	1.3728	-1.9725	7.48723	0.399656	0.0172898	0.261284	0.0168612	0.515895	0.048736	32.8575
Tmed3	1	0	18.4207	0.000881285	0.000137883	2.93492	3.01287	0.784478	0.385936	5.70304	2.36358	0.120838	0.849446	0.110503	3.40493	0.318428	31.3828
Cadm1	0.996394	0.00360649	5.6214	0.000222648	3.69934e-05	2.95661	2.89028	1.16155	-0.422867	7.05507	0.305326	0.0125744	0.216149	0.0123363	0.417148	0.0404944	30.4572
Pafah1b3	0.995592	0.00440793	5.41993	0.00081898	0.000124437	3.37382	3.5372	1.32318	-1.02521	7.94571	2.09417	0.109169	0.823052	0.0891165	3.05796	0.347732	29.6695
Rgs10	0.992987	0.00701262	4.953	0.0011871	0.000190691	3.87601	3.92976	1.99299	-2.86762	10.6152	3.59004	0.295547	0.888334	0.176995	5.18967	0.689974	29.1536
Ly86	0.995392	0.00460829	5.37528	0.00215476	0.000340638	4.50957	5.36064	2.51266	-3.42793	9.8068	5.32813	0.353656	0.959706	0.199667	7.48747	1.1892	28.3932
Lynx1	0.976758	0.0232418	3.73828	0.000139798	2.71717e-05	4.74947	5.16832	2.99311	-3.61904	12.196	0.488052	0.0337699	0.335936	0.028483	0.674243	0.113968	28.0983
Ramp1	0.984773	0.0152274	4.16931	0.00072575	0.00015127	4.20439	3.9468	2.68934	-5.68351	12.7653	2.00562	0.207764	0.776511	0.123172	2.97934	0.468485	26.7379
Evi2a	0.999599	0.000400721	7.82182	0.000688632	0.000106674	3.03884	2.99359	0.979792	-0.261778	6.88626	2.20584	0.135127	0.801499	0.112598	3.12128	0.358656	26.4461
Pkib	0.972751	0.027249	3.57511	0.000474796	9.36526e-05	4.16585	4.829	2.53413	-3.99823	10.9408	1.18491	0.078733	0.604092	0.0638724	1.7512	0.27606	26.4263
Atp1b1	0.988579	0.0114206	4.46085	0.00153838	0.000285016	3.3239	3.03097	1.78196	-0.936678	9.86482	4.32532	0.286687	0.90442	0.196285	6.05777	0.763264	26.3806
Pirb	0.99439	0.0056101	5.17756	0.00024268	4.22356e-05	3.22758	3.34602	1.47135	-0.700837	7.26548	0.912385	0.052965	0.53553	0.0490593	1.24512	0.15727	25.553
Kctd14	0.976959	0.0230415	3.74715	9.98194e-05	1.68688e-05	4.17904	4.29119	2.48746	-2.42845	10.7878	0.3856	0.0250536	0.257223	0.0220529	0.520474	0.0852247	25.5217
Plekhm3	0.997996	0.00200361	6.2108	0.000886573	0.000149112	3.15433	3.32615	1.41278	-1.97432	6.72119	1.87397	0.10331	0.76183	0.0884496	2.51544	0.314451	25.233
Il11ra1	0.992787	0.00721298	4.92463	0.000124108	2.83072e-05	2.60872	2.61381	1.0813	-1.16072	6.16644	0.288459	0.0149559	0.213025	0.0141462	0.411416	0.0433611	24.7519
Sdc4	0.981968	0.0180325	3.99738	0.000835185	0.000169239	3.39543	3.15932	2.04843	-1.99045	9.71371	2.55443	0.140367	0.83539	0.105549	3.70501	0.523661	24.0234
Tubgcp5	0.9998	0.000200361	8.51514	0.000485227	8.26917e-05	2.65612	2.7417	0.736214	0.160563	4.894	1.42652	0.0846868	0.647509	0.0772565	1.91731	0.220307	23.116
Pmepa1	0.986175	0.0138249	4.26736	0.00024559	3.9853e-05	3.04487	3.03058	1.4666	-1.68241	7.53194	0.744807	0.0598238	0.444167	0.0483925	1.01533	0.136397	22.6658
Ceacam1	0.959126	0.0408736	3.15554	0.000146064	3.5276e-05	3.39776	3.31133	2.2386	-1.79478	9.89249	0.453225	0.0275304	0.330158	0.0252917	0.613205	0.0930989	22.3796
Fdps	0.979363	0.0206371	3.85981	0.000672292	0.000178007	2.48068	2.50019	1.29579	-1.42274	6.91263	1.94331	0.114503	0.688115	0.098452	2.75099	0.308976	22.0869
Tyrobp	0.958125	0.0418754	3.13028	0.0105387	0.0024986	3.94354	4.48914	2.47534	-2.25633	10.05	31.2115	2.93799	0.998282	0.429388	46.1427	8.35605	21.7766
Msmo1	0.989982	0.010018	4.5933	0.000591776	0.00013398	2.41669	2.44744	1.07884	-0.696174	5.84347	1.62721	0.0967373	0.629236	0.0815909	2.35376	0.263005	21.6282
Ncf1	0.988579	0.0114206	4.46085	0.000852436	0.000161218	3.21098	3.18281	1.83969	-2.03444	8.46325	3.23973	0.218957	0.859441	0.161943	4.54365	0.675389	21.6017
Ly6a	0.983971	0.0160289	4.11721	0.00356849	0.000641485	3.40213	3.05894	2.1424	-3.30842	11.6465	9.92582	0.823244	0.869592	0.313551	13.4217	2.11584	21.5812
Atp13a2	0.998998	0.0010018	6.90494	0.000498702	8.64191e-05	2.72753	2.72873	0.869372	-0.108861	5.37417	1.60409	0.0999286	0.731376	0.0915932	2.18015	0.276819	21.4813
Dnajc7	0.9998	0.000200361	8.51514	0.00341554	0.000595361	2.72894	2.79812	0.719286	-0.317533	5.29272	6.95893	0.467921	0.983445	0.336128	10.2266	1.31017	21.301
Ptms	0.987177	0.0128231	4.3436	0.00190345	0.000406317	2.78671	2.64267	1.4509	-0.674517	7.495	5.39841	0.367135	0.940809	0.232341	7.42302	0.977631	21.1591
Ctsz	0.9998	0.000200361	8.51514	0.00178698	0.000355759	2.7806	2.84355	1.04902	-0.218948	5.47523	5.32953	0.32784	0.965016	0.253013	7.57793	1.009	20.8832
Evi5	0.978561	0.0214386	3.82089	0.00024988	7.43859e-05	2.70549	2.39092	1.65924	-1.18688	7.87251	0.425113	0.0224815	0.325004	0.0206716	0.603506	0.0789512	20.6809
Syngr2	0.999399	0.000601082	7.41616	0.00127366	0.000250146	2.64824	2.67035	0.785537	-0.10245	5.67656	3.87678	0.257299	0.92441	0.213146	5.57527	0.717009	20.592
Cbfa2t3	0.984572	0.0154278	4.15604	0.000483285	0.000107103	3.05103	2.52221	2.00915	-1.22967	9.70493	1.47181	0.113122	0.645635	0.0850679	2.01912	0.309165	19.9259
Gas7	0.949309	0.0506912	2.92998	0.000406653	0.000110069	3.737	3.89843	2.72587	-1.70011	11.8082	0.760112	0.0769231	0.496486	0.0649678	1.08999	0.205089	19.8612
Zcchc24	0.996394	0.00360649	5.6214	0.000286196	6.27226e-05	2.62098	2.46111	1.25199	-0.695184	7.50936	0.780884	0.0467254	0.494456	0.0435818	1.05679	0.13975	19.8199
Snx18	0.997796	0.00220397	6.11529	0.000730249	0.000139098	2.69682	2.60981	1.09726	-0.13935	5.9015	2.59988	0.201477	0.843823	0.162991	3.56232	0.519206	18.5031
Tmem229b	1	0	18.4207	0.000738274	0.00013835	2.51302	2.55892	0.721476	0.244969	4.98698	2.51273	0.186282	0.845073	0.163086	3.46911	0.47336	18.4172
Serinc5	0.987177	0.0128231	4.3436	0.000225684	4.46555e-05	2.69129	2.71044	1.28711	-2.31455	7.58374	0.588943	0.0404858	0.39013	0.0351989	0.812041	0.11876	18.4022
Rhbdf2	0.994791	0.00520938	5.25207	0.000198656	3.94336e-05	2.77014	2.85349	1.27197	-1.8837	8.00188	0.63767	0.0456775	0.440575	0.042915	0.866821	0.130655	18.3783
Mvb12a	1	0	18.4207	0.00110985	0.000232309	2.46828	2.49291	0.637517	0.384402	4.7114	2.6472	0.196761	0.882867	0.171898	3.94483	0.53213	18.298
Xbp1	0.998197	0.00180325	6.31636	0.00116842	0.000250261	2.43559	2.40523	0.897213	-0.397825	5.3314	3.65251	0.257823	0.90317	0.204049	5.03521	0.690477	17.7612
Litaf	0.981366	0.0186335	3.96398	0.000628119	0.000137809	2.63107	2.50639	1.32712	-1.24976	7.06124	1.53491	0.114456	0.711073	0.0956894	2.1488	0.319978	17.6689
Ftl1	0.998597	0.00140252	6.56807	0.0058052	0.000844722	3.08648	2.95691	1.13914	-1.45703	10.1054	9.0467	0.974565	0.889583	0.353227	12.3218	2.1732	17.4999
Npc1	0.999599	0.000400721	7.82182	0.000562441	0.00011929	2.3782	2.38979	0.804633	-0.0173149	4.56458	1.75855	0.130364	0.749024	0.113551	2.36952	0.329455	17.1046
H2-DMb1	0.964336	0.0356642	3.29729	0.000705366	0.000160929	3.36955	3.89406	2.02566	-2.69869	7.88963	1.47712	0.117933	0.687959	0.0988807	2.1162	0.417973	17.06
Myo5a	0.986576	0.0134242	4.29718	0.000480103	0.000106678	2.97635	3.2106	1.64193	-1.19373	6.83631	0.99141	0.0745892	0.574418	0.064825	1.30875	0.22909	17.0034
Sec24d	0.993789	0.00621118	5.07517	0.000284724	6.92595e-05	2.4244	2.30376	1.13994	-0.440419	6.8645	0.552085	0.0447726	0.402311	0.0424863	0.759906	0.112078	16.4378
Tnfrsf13b	0.965738	0.0342617	3.33887	0.000680978	0.000157234	3.57544	3.62273	2.38321	-1.95044	11.1598	2.14852	0.199047	0.802749	0.143891	3.03985	0.66338	16.384
Stx7	0.999399	0.000601082	7.41616	0.000835557	0.000177248	2.58553	2.42526	1.01438	-0.384423	5.37409	2.05622	0.150941	0.820241	0.134222	2.91559	0.462844	16.287
B3gnt8	0.939291	0.0607093	2.73903	0.000160583	4.16091e-05	4.69755	5.72678	3.0552	-3.64224	10.902	0.513197	0.0539176	0.374356	0.047678	0.730568	0.211495	16.2268
Unc93b1	0.997195	0.00280505	5.87352	0.00188766	0.000380985	2.9986	3.38216	1.43057	-1.30117	6.2411	4.90364	0.402763	0.950023	0.267111	6.9131	1.28228	16.1662
Cd200	0.958125	0.0418754	3.13028	0.000266099	6.39332e-05	3.95807	4.12281	2.6991	-2.93784	12.0456	0.620647	0.0649202	0.412931	0.0526792	0.935603	0.229479	16.1374
Blnk	0.893208	0.106792	2.12393	0.000779602	0.000227437	4.79476	5.79156	3.4824	-5.26375	11.8462	1.80993	0.215766	0.769795	0.144177	2.51588	0.758232	15.9094
Mctp2	0.984773	0.0152274	4.16931	0.00141755	0.000305855	2.49938	2.37723	1.15227	-1.29201	6.84738	2.46338	0.200572	0.816492	0.163563	3.26783	0.513509	15.9054
Lgals1	0.976157	0.0238429	3.71214	0.00627262	0.00167261	3.28559	2.96561	2.15913	-2.12786	10.0793	14.7603	1.69174	0.995002	0.447964	23.1959	4.85789	15.6883
Iglc3	0.931677	0.068323	2.61274	0.00260234	0.00072528	5.1521	6.36468	3.56578	-5.95746	12.3392	7.72466	0.97528	0.930658	0.264206	11.445	3.83864	15.3611
Idi1	0.959327	0.0406732	3.16066	0.000311334	9.3998e-05	2.07733	2.06727	1.33909	-2.04528	6.70482	1.0581	0.0781138	0.51554	0.0665397	1.45996	0.200692	15.1118
Cst3	0.997395	0.00260469	5.94783	0.00324982	0.000663996	2.56116	2.60699	0.868709	-1.2288	5.65221	8.59175	0.656013	0.969858	0.43577	12.5759	2.14169	15.039
Zeb2	0.979964	0.0200361	3.88998	0.00181385	0.000419201	3.10289	3.05121	1.92185	-2.29236	8.68314	4.2541	0.385139	0.892082	0.195904	5.74384	1.19256	14.9447
Bmyc	0.975756	0.0242436	3.69506	0.000611401	0.000161167	3.1161	2.81842	2.09294	-1.8924	11.4657	1.62236	0.14694	0.74918	0.123648	2.40315	0.502103	14.9142
Arhgap24	0.937688	0.0623122	2.71126	0.000256468	8.49621e-05	3.93207	4.33029	2.81687	-3.16474	10.3785	0.299391	0.0303406	0.240981	0.0251965	0.401085	0.107812	14.6282
Cfp	0.993989	0.00601082	5.10816	0.000348489	8.4983e-05	2.32425	2.26984	0.988664	-1.26246	5.86021	1.13884	0.0982615	0.546931	0.0870207	1.65102	0.271845	14.1161
Kctd12	0.996594	0.00340613	5.67876	0.00106574	0.000248169	2.38639	2.21392	1.10071	-0.40204	7.04887	4.23973	0.388283	0.902546	0.261157	5.68634	1.00699	13.4757
Fcrla	0.927069	0.0729313	2.54251	0.000669712	0.000246063	4.90418	6.11879	3.66717	-4.96848	12.3527	2.02436	0.304025	0.711073	0.168231	2.83123	1.03377	13.4313
Ldlr	0.962933	0.0370667	3.25726	0.000284804	8.05734e-05	2.32451	2.29765	1.53578	-2.74548	7.65912	0.862096	0.0812098	0.461971	0.0604906	1.18762	0.206114	13.3938
Gm2a	0.997596	0.00240433	6.02807	0.00103127	0.000233007	2.57998	2.37314	1.18955	-0.786325	7.0913	3.21412	0.297357	0.906138	0.226149	4.67516	0.909415	13.2633
Gpx1	0.999199	0.000801443	7.12828	0.00325682	0.00064189	2.63896	2.63021	0.836552	-0.075356	5.83267	7.24207	0.738223	0.912697	0.437009	10.1852	2.05263	13.0945
Prkcd	0.995993	0.00400721	5.51564	0.000915533	0.000199364	2.41179	2.49035	0.936325	-0.420494	4.91485	3.07824	0.269921	0.858816	0.217195	4.17929	0.787932	12.7925
Gnaq	0.994991	0.00500902	5.29149	0.000524442	0.000139147	2.33448	2.16203	1.12633	-0.963616	6.14934	0.888646	0.0758752	0.532094	0.065587	1.2101	0.22166	12.7445
Arhgap5	0.987377	0.0126227	4.35955	0.000534244	0.000139777	2.23464	2.19965	1.02388	-0.844413	6.85979	1.02327	0.0926411	0.567703	0.0772089	1.38595	0.243472	12.7206
Gns	0.998597	0.00140252	6.56807	0.00062127	0.000151555	2.26527	2.25654	0.93652	-0.620822	4.74732	2.18757	0.186997	0.803998	0.157418	2.94579	0.534264	12.4901
Cdip1	0.998197	0.00180325	6.31636	0.000489349	0.000113186	2.1708	2.19303	0.717777	-0.672603	4.44426	1.25894	0.115837	0.637045	0.10212	1.8029	0.315893	12.3894
Sik1	0.992186	0.00781407	4.84398	0.000259909	6.18718e-05	2.29164	2.22591	1.01185	-1.435	7.0817	1.00656	0.0937842	0.571763	0.0812574	1.39742	0.258604	12.3834
Vav2	0.959928	0.0400721	3.17618	0.000188903	5.29349e-05	2.53852	2.68281	1.55985	-1.55298	7.05592	0.613462	0.055156	0.415118	0.0504882	0.817472	0.168422	12.3213
Pmvk	0.988179	0.0118213	4.42596	0.000316165	9.93128e-05	2.06606	2.03671	0.954282	-0.265348	5.23529	0.836171	0.0662062	0.534593	0.0623005	1.20572	0.20253	12.2999
Hmgcs1	0.958125	0.0418754	3.13028	0.000517744	0.000156746	1.8331	1.85105	1.11179	-1.79664	5.67084	1.68452	0.133222	0.582696	0.110455	2.38046	0.357287	12.2132
Fndc3b	0.970948	0.0290523	3.50917	0.000122872	3.68093e-05	2.29593	2.30107	1.37965	-1.89188	7.22166	0.327503	0.0322458	0.252226	0.0289593	0.444454	0.0840668	12.1384
Tubb2a	0.968944	0.0310559	3.44042	0.00015196	4.98074e-05	2.07263	2.07778	1.23548	-2.32601	5.70841	0.571139	0.0480591	0.380759	0.0393903	0.808831	0.139359	12.0295
Pkig	0.929673	0.0703266	2.58168	0.000793293	0.00021631	3.35553	3.81288	2.23633	-2.9555	8.05878	1.8204	0.207907	0.797439	0.146321	2.6774	0.748744	11.9989
Irf7	0.989982	0.010018	4.5933	0.000582806	0.000139537	2.24564	2.28499	0.906407	-2.03331	6.36706	1.76464	0.183044	0.695143	0.146082	2.44563	0.458994	11.9653
Irf2bp2	0.998597	0.00140252	6.56807	0.00153906	0.000358931	2.15583	2.15939	0.687118	-0.0779305	4.87035	5.5196	0.564277	0.93628	0.366421	7.56664	1.37424	11.8701
Snx9	0.934482	0.0655179	2.65767	0.000506114	0.000145208	2.87671	3.16487	1.98802	-2.07495	7.82912	0.950804	0.0974041	0.567546	0.0814956	1.3132	0.319179	11.8357
Themis2	0.937487	0.0625125	2.70784	0.000225653	5.82034e-05	2.94629	3.40958	1.85587	-2.31287	7.38443	0.667187	0.0719695	0.443074	0.0627292	0.898426	0.226709	11.6758
Napsa	0.928672	0.0713284	2.56646	0.00109451	0.000342112	3.35653	2.97521	2.64057	-3.91444	11.0991	3.19022	0.393284	0.89583	0.230341	4.44686	1.27939	11.6665
Cyth4	0.999399	0.000601082	7.41616	0.00173779	0.000418428	2.24483	2.15499	0.850172	-0.384876	5.15896	5.55255	0.582567	0.948149	0.384901	7.54579	1.46329	11.576
Tspan13	0.999199	0.000801443	7.12828	0.00158086	0.000375083	2.35141	2.25296	0.83455	-0.0593214	5.21989	3.29221	0.325458	0.925347	0.253441	4.87922	0.994293	11.5389
Dnajb14	0.985975	0.0140252	4.25277	0.000249416	6.65179e-05	2.10763	2.12405	0.891119	-0.794243	5.24757	0.748087	0.0665397	0.459472	0.0572517	1.00913	0.187809	11.3246
Cd8b1	0.984572	0.0154278	4.15604	0.000825664	0.000322414	5.00771	5.4849	3.52157	-6.46552	14.7806	2.25707	0.61467	0.495237	0.131412	3.18985	1.43307	11.1466
Pmaip1	0.965939	0.0340613	3.34494	0.000102743	2.2712e-05	2.54895	2.56115	1.8468	-4.27071	9.12514	0.356395	0.0378185	0.206778	0.0328173	0.510726	0.120707	10.7849
Igf1r	0.985173	0.0148267	4.19639	0.000185255	4.44654e-05	2.90868	3.04542	1.57061	-4.53629	7.73147	0.325004	0.0507264	0.236764	0.032865	0.435599	0.118601	10.683
Ccl4	0.962533	0.0374674	3.2461	0.00344871	0.0015023	2.97676	3.39462	2.8073	-5.68734	10.0304	15.1883	2.20929	0.659378	0.260348	21.9704	6.14714	10.6392
Tep1	0.997195	0.00280505	5.87352	0.000241636	6.56287e-05	2.07255	2.09085	0.751905	-0.917792	4.89792	0.665313	0.068683	0.442761	0.0631579	0.928872	0.189666	10.1501
Fgd2	0.937688	0.0623122	2.71126	0.000310849	0.000101085	2.81975	3.34508	1.96767	-2.55576	7.09772	0.77901	0.0972613	0.493675	0.0785425	1.0627	0.305336	9.81397
Fam43a	0.93328	0.0667201	2.6382	0.000172085	6.24078e-05	3.11755	3.78432	2.34977	-3.31084	8.2909	0.713259	0.098452	0.364517	0.0725887	0.986909	0.32082	9.59025
Mzb1	0.95572	0.0442797	3.07194	0.000579399	0.000246443	4.70599	5.9432	3.71618	-5.87751	11.5715	1.48243	0.288545	0.55146	0.157037	2.10779	1.04636	9.47972
Lmo2	0.930675	0.0693248	2.59711	0.000465	0.000155725	3.337	4.06526	2.45617	-3.47646	8.87501	1.11401	0.154513	0.627675	0.11236	1.53044	0.539132	9.47277
Fam174a	0.999399	0.000601082	7.41616	0.000629968	0.000181196	1.96466	1.99184	0.580244	0.133859	4.32836	1.53475	0.165944	0.723723	0.148607	2.21867	0.46967	9.28087
Rilpl2	0.980765	0.0192346	3.93162	0.000548948	0.000150702	2.14776	2.14974	1.0974	-2.26468	5.48619	1.76698	0.216385	0.716695	0.149988	2.49589	0.579338	9.25295
Txndc5	0.972951	0.0270487	3.5827	0.00052923	0.00014898	2.06144	2.01048	1.15488	-1.16963	6.14711	1.77854	0.18533	0.702015	0.151703	2.39216	0.536483	9.19188
Rubcnl	0.897616	0.102384	2.17101	0.000190596	6.99068e-05	3.20021	3.87346	2.44629	-3.10022	8.42834	0.382165	0.0539176	0.301734	0.0480591	0.513477	0.181991	9.02919
Pde4a	0.948507	0.0514927	2.91345	0.000120574	4.22417e-05	2.0985	2.03261	1.51954	-2.07272	7.41502	0.450102	0.0559657	0.328908	0.0502501	0.602882	0.143544	8.81365
BC035044	0.962533	0.0374674	3.2461	0.000259324	8.61849e-05	2.12727	1.89084	1.58626	-3.58731	7.59554	0.497423	0.0597285	0.344838	0.0523934	0.717703	0.17341	8.80429
Prkca	0.995592	0.00440793	5.41993	0.00143728	0.000452385	1.91733	1.84795	0.779378	-0.285937	4.53303	1.81274	0.21267	0.748712	0.174565	2.53325	0.570334	8.51621
Myb	0.957323	0.0426768	3.11048	0.000180082	9.14274e-05	2.59464	2.31942	2.47105	-4.73682	11.6066	0.543651	0.0992617	0.343745	0.0531079	0.745487	0.227926	8.48639
Pgls	0.999599	0.000400721	7.82182	0.00171227	0.000556036	1.85584	1.86459	0.631034	-0.515778	4.58739	4.32407	0.508359	0.947837	0.365611	6.4397	1.44834	8.25153
Ctss	0.982769	0.017231	4.04366	0.00192775	0.000562934	2.40687	2.49117	1.3402	-1.15971	6.19128	5.28299	0.681734	0.948774	0.399762	7.52233	2.20465	8.2123
Cers6	0.946103	0.053897	2.86528	0.000269346	9.38426e-05	2.0894	2.06168	1.37032	-1.2314	5.71967	0.47181	0.0637295	0.354677	0.057728	0.654279	0.166818	8.19488
Plekho1	0.907634	0.0923663	2.28508	0.000350598	0.000128068	2.73057	3.07878	2.04854	-2.15821	7.56399	1.18163	0.17447	0.645791	0.133032	1.62236	0.543685	8.14806
Slc15a4	0.960529	0.039471	3.19192	0.00047156	0.000140094	2.18689	2.4607	1.18417	-0.860116	4.99026	1.23005	0.149226	0.638607	0.125411	1.7009	0.464436	8.00902
Clic4	0.975356	0.0246444	3.67825	0.000339879	0.000101483	1.92558	1.81939	1.06092	-2.10372	5.8074	1.03405	0.12322	0.59191	0.10331	1.37943	0.33735	7.87369
Snx5	0.998397	0.00160289	6.43434	0.00205155	0.000617111	1.90144	1.96026	0.72534	-0.0633059	3.75956	4.86038	0.577804	0.952991	0.391188	6.84432	1.70019	7.65447
Itpr1	0.98317	0.0168303	4.0676	0.00111992	0.000349643	1.87044	1.815	0.864157	-0.221925	4.27778	1.82352	0.210955	0.750273	0.171374	2.43993	0.598632	7.62362
Zfp608	0.918253	0.0817471	2.41884	0.000204996	7.78268e-05	3.29399	3.85283	2.62352	-3.33254	9.42702	0.354209	0.0590141	0.271748	0.0486783	0.467042	0.202539	7.59571
Mef2c	0.976157	0.0238429	3.71214	0.00179458	0.000864067	4.29289	4.93822	3.7783	-5.67208	12.5866	4.63095	1.06425	0.926909	0.281305	6.46318	3.71071	7.47721
Cd74	0.987377	0.0126227	4.35955	0.0149245	0.00966991	5.67864	7.1418	4.92685	-8.26484	16.4209	43.1368	12.3435	0.95018	0.329078	62.2618	47.4613	7.44948
Irf5	0.923663	0.0763374	2.49318	0.000336393	0.000115383	2.35348	2.49228	1.64748	-1.51373	7.10286	0.867562	0.118981	0.543651	0.102548	1.21555	0.399551	7.15998
Nav2	0.948107	0.0518934	2.90527	0.000175069	8.35441e-05	2.04384	2.02565	1.8097	-3.91046	8.48557	0.396221	0.064301	0.285335	0.0459157	0.536117	0.156166	7.0165
Hdac9	0.936686	0.063314	2.69424	0.000248419	0.000103126	2.76377	3.16026	1.97582	-2.25496	7.00245	0.282836	0.0435342	0.229424	0.0333413	0.383059	0.151769	6.97564
Alcam	0.930274	0.0697255	2.59091	0.000231447	9.3104e-05	2.23081	2.15926	1.84507	-2.18036	7.61425	0.306575	0.0404858	0.230048	0.0324363	0.426887	0.136973	6.95249
Tmem163	0.917852	0.0821479	2.41352	0.000664344	0.000258667	2.57642	2.21463	2.19646	-2.83833	8.97512	0.523192	0.0745892	0.381696	0.0603953	0.739834	0.274569	6.94223
Fdft1	0.939291	0.0607093	2.73903	0.000189662	8.0069e-05	1.54979	1.51982	1.00429	-1.63513	4.91593	0.439013	0.0513932	0.303608	0.0482496	0.624342	0.139979	6.91245
St8sia4	0.993388	0.0066119	5.01225	0.00239891	0.000683917	1.86081	1.77382	0.807973	-0.926713	5.12903	6.30486	0.870826	0.936124	0.471636	8.45751	2.30835	6.81777
Prkag2	0.982969	0.0170307	4.05556	0.000212936	7.93296e-05	1.62391	1.64112	0.696965	-0.67032	3.59846	0.347025	0.0432484	0.278307	0.0413908	0.477059	0.114683	6.75513
H2-DMa	0.915648	0.0843518	2.38464	0.000911859	0.000390223	2.48433	3.08456	1.82657	-2.56875	6.69609	2.92941	0.453013	0.883961	0.267397	4.23246	1.60197	6.5637
Pip4k2a	0.992186	0.00781407	4.84398	0.00092055	0.00028952	1.70692	1.78335	0.582208	-0.263137	3.22221	1.57145	0.21548	0.711541	0.179186	2.08506	0.554194	6.422
Hmgcr	0.960529	0.039471	3.19192	0.000361554	0.000125746	1.54303	1.58962	0.864229	-1.57911	4.33493	1.08309	0.14051	0.550523	0.120553	1.52316	0.366839	6.40687
Fyn	0.969144	0.0308555	3.4471	0.00207877	0.000674751	1.92565	1.58803	1.2696	-0.6153	6.20334	4.49289	0.785092	0.920506	0.430769	6.09137	1.91016	6.14078
Hist3h2a	0.976758	0.0232418	3.73828	0.000197654	7.21874e-05	1.74788	1.74945	0.852618	-0.925999	4.56999	0.623145	0.0760181	0.399656	0.0705882	0.933188	0.265995	6.13206
Card11	0.998798	0.00120216	6.72242	0.00106265	0.000333994	1.62819	1.66187	0.521758	-0.334795	3.47002	1.79822	0.246201	0.751523	0.206573	2.43294	0.658885	6.01212
Bmp2k	0.921459	0.0785414	2.46233	0.000654176	0.000225625	1.93527	2.14161	1.2888	-1.21052	5.12051	1.34687	0.193427	0.665313	0.150512	1.87134	0.627703	5.76951
Emp3	0.964536	0.0354638	3.30313	0.00211637	0.000841611	1.71051	1.71111	0.999065	-1.68703	6.60956	6.20178	0.993808	0.960019	0.504072	8.86087	2.76597	5.47965
Rrbp1	0.979764	0.0202364	3.87983	0.00117023	0.00044918	1.48847	1.52577	0.614028	-0.620708	3.45532	3.82711	0.541176	0.90239	0.35999	5.15914	1.41608	5.42286
Hck	0.947506	0.0524945	2.89312	0.000140914	4.91744e-05	2.00412	2.12016	1.66473	-4.77025	6.90902	0.433234	0.0668731	0.273622	0.0574899	0.570922	0.213312	5.36394
Rgl1	0.950711	0.0492887	2.95951	0.000132078	4.89515e-05	1.59194	1.53483	1.00115	-1.14257	4.7504	0.279244	0.0392951	0.23489	0.0370088	0.384173	0.11677	5.23746
Cd44	0.957323	0.0426768	3.11048	0.00124747	0.000424952	1.75017	1.61046	1.10087	-1.04031	5.50053	3.3881	0.624149	0.848977	0.369088	4.53843	1.51876	5.22995
Gpr155	0.949309	0.0506912	2.92998	0.000112396	4.21075e-05	1.58328	1.50024	1.0303	-1.27863	5.66466	0.349367	0.0519171	0.273466	0.0475828	0.466127	0.146503	5.0375
Capg	0.921659	0.078341	2.4651	0.000574698	0.000271095	2.14954	2.17936	1.87926	-3.34129	9.04508	1.57317	0.331079	0.69811	0.191474	2.24016	0.967727	4.97591
Usp18	0.962533	0.0374674	3.2461	9.43841e-05	3.58581e-05	1.87851	1.93227	1.34143	-4.56721	6.94481	0.260191	0.0605859	0.200219	0.0428197	0.36966	0.141996	4.89037
H2-Ab1	0.964135	0.0358646	3.29148	0.00355695	0.00200068	2.77609	3.5638	2.86636	-7.0204	9.15594	12.159	2.62972	0.876464	0.439819	17.0158	9.66801	4.88597
Lyn	0.871569	0.128431	1.9149	0.00102893	0.000419327	2.03221	2.00198	1.72916	-2.29674	6.49245	1.65282	0.288545	0.737779	0.206049	2.2172	0.9326	4.83144
Serp1	0.878381	0.121619	1.97719	0.00193823	0.000859166	1.85033	2.1762	1.27006	-1.73315	5.83231	5.91754	0.99619	0.968921	0.487735	8.48887	3.27883	4.7905
Fam241a	0.974153	0.0258465	3.62939	0.000250463	8.69463e-05	2.10092	2.32597	1.56326	-3.2388	6.28193	0.475871	0.127507	0.324535	0.0860205	0.657362	0.290164	4.7596
H2-Oa	0.967942	0.0320577	3.40763	0.000330907	0.000176795	2.81112	3.33121	2.48236	-3.62074	9.15463	1.10558	0.254584	0.588318	0.167278	1.55229	0.920956	4.73818
Etv6	0.981767	0.0182328	3.98613	0.000489558	0.000218778	1.55661	1.54328	0.73205	-0.592825	4.51528	0.396064	0.0658252	0.300484	0.0601095	0.530303	0.178135	4.63399
H2-Aa	0.967942	0.0320577	3.40763	0.00453626	0.00262552	3.01313	3.87182	2.94266	-6.66468	9.0503	14.9614	3.58785	0.915196	0.448392	20.9754	13.7269	4.60422
Tagln2	0.957724	0.0422761	3.12034	0.00241705	0.000998573	1.58279	1.56882	0.90685	-1.79966	5.55962	6.80728	1.33041	0.966578	0.567992	9.74587	3.43083	4.49621
Mast4	0.893608	0.106392	2.12814	0.000213845	9.1816e-05	1.95129	1.89764	1.74446	-1.87011	8.0684	0.531626	0.0981186	0.371232	0.0850202	0.71389	0.319619	4.35832
Arhgap17	0.93308	0.0669205	2.63499	0.00104151	0.000401498	1.56026	1.78375	0.969339	-0.994548	3.61919	2.80306	0.464206	0.863033	0.323172	3.77856	1.35427	4.3533
Myadm	0.949509	0.0504909	2.93415	0.000109886	5.59442e-05	2.26427	2.32761	2.18841	-4.0091	8.80763	0.412463	0.101596	0.280494	0.0738271	0.549665	0.296286	4.20063
Cd8a	0.980565	0.019435	3.92105	0.000258672	0.000222266	3.94014	4.25074	4.05011	-7.34252	17.6483	0.852101	0.48602	0.294237	0.15237	1.18157	1.12941	4.1221
Abhd17b	0.90543	0.0945702	2.25907	0.000852952	0.000354947	1.56122	1.83495	1.13588	-1.60023	4.12462	1.58348	0.266778	0.707637	0.206954	2.22931	0.84689	4.10968
Marcks	0.929473	0.0705269	2.57862	0.000204541	9.83174e-05	1.47986	1.61861	1.19455	-2.83878	4.93595	0.803217	0.137557	0.443698	0.110026	1.1166	0.406156	4.06842
As3mt	0.977359	0.0226408	3.7651	0.00012783	6.619e-05	1.8924	1.83263	1.60292	-3.21194	8.00644	0.301734	0.0688735	0.25285	0.0542034	0.431129	0.204955	3.98073
Ptpn6	0.954718	0.0452815	3.04852	0.0014546	0.000627052	1.4834	1.51523	0.844131	-1.26515	4.4332	4.26659	0.798142	0.930814	0.443725	5.92586	2.24302	3.919
Fcer1g	0.978161	0.0218393	3.80196	0.00263618	0.00192027	2.57686	3.30393	2.64167	-3.62446	9.2233	7.84898	2.74456	0.982196	0.398238	11.5784	7.90813	3.77281
Gm30211	0.985574	0.014426	4.22419	0.000201618	0.000170637	3.95631	5.08433	4.73036	-11.4431	15.3228	0.577698	0.203668	0.243948	0.102453	0.792529	0.843018	3.71936
Ccr5	0.919455	0.080545	2.43497	0.00052846	0.000316569	1.92159	1.53397	2.22273	-2.63542	8.44124	1.93097	0.546178	0.695611	0.265587	2.57484	1.3411	3.68933
Wdfy4	0.990383	0.00961731	4.63453	0.000251617	0.000152773	2.5395	3.2851	2.46833	-3.5229	9.11815	0.505232	0.145797	0.375761	0.109407	0.678037	0.47046	3.65998
Spi1	0.945903	0.0540974	2.86135	0.000204305	0.000113733	1.82451	2.27136	1.66643	-2.09023	6.26671	0.522724	0.113265	0.379978	0.0967849	0.746753	0.375756	3.62591
Ifngr2	0.882388	0.117612	2.01524	0.000154694	8.31697e-05	1.78503	1.77846	1.82488	-2.20751	7.24733	0.367328	0.0854013	0.29533	0.0760181	0.533459	0.268227	3.55014
Snn	0.985975	0.0140252	4.25277	0.00013144	0.000114904	3.05469	3.9851	3.16316	-4.4577	9.7926	0.532563	0.186949	0.369202	0.127268	0.74049	0.649781	3.48112
Inpp5f	0.891004	0.108996	2.10104	0.000124253	6.56252e-05	1.52038	1.57165	1.43861	-1.5312	6.35925	0.271904	0.0595856	0.225519	0.0521076	0.368554	0.180336	3.10722
Mtss1	0.964336	0.0356642	3.29729	0.000383389	0.000233556	2.14881	2.35577	2.38952	-2.82752	8.64272	1.04826	0.307835	0.582383	0.191474	1.47337	1.03288	3.06521
Cd200r1	0.970747	0.0292527	3.5021	0.000112492	0.000104108	2.06827	2.15569	2.77221	-5.43038	10.1609	0.282368	0.103263	0.209589	0.0788759	0.374358	0.258742	2.99245
Btk	0.987578	0.0124224	4.37576	0.000160959	0.000106327	2.75412	3.82449	2.91825	-4.22708	9.70208	0.272372	0.10031	0.231454	0.0826387	0.36205	0.341931	2.91617
Siglecg	0.990182	0.00981767	4.6137	0.000232367	0.000219592	3.3975	4.61933	3.53167	-5.53324	9.70512	0.61518	0.304596	0.417304	0.167849	0.849623	1.0054	2.87109
Ass1	0.939491	0.0605089	2.74255	0.000311809	0.000156247	1.62762	1.55316	1.56513	-3.98759	8.83177	0.375918	0.121791	0.26878	0.0846392	0.540317	0.30638	2.87039
Blvrb	0.943699	0.0563013	2.81909	0.00029702	0.000171334	1.42795	1.61072	1.29994	-1.8066	5.08899	0.724816	0.157752	0.48774	0.128316	1.08976	0.545937	2.85038
Syk	0.964737	0.0352635	3.30901	0.000709093	0.000487532	1.89613	1.61838	2.51594	-3.26677	8.57805	1.54584	0.478828	0.706075	0.265349	2.11225	1.51065	2.65125
Cyp4f18	0.980164	0.0198357	3.90024	0.000112479	9.02117e-05	2.58412	3.41873	2.86585	-5.14592	8.82024	0.285335	0.108835	0.207247	0.0819719	0.401641	0.402586	2.57805
H2-Eb1	0.983971	0.0160289	4.11721	0.00216596	0.00187221	2.45389	3.3355	2.94676	-6.87794	8.52202	6.64032	2.42053	0.873497	0.395142	9.127	9.08221	2.46599
Smim14	0.915448	0.0845522	2.38204	0.000927875	0.000576517	1.27636	1.60821	1.10665	-1.30567	4.59075	2.39419	0.578328	0.866781	0.367326	3.54307	1.89589	2.38527
Cd7	0.96654	0.0334602	3.36336	0.00124689	0.00149872	2.40848	1.96968	3.43417	-5.51566	13.2001	3.67609	2.07916	0.876777	0.348607	5.52287	5.60438	2.37345
Itgax	0.978962	0.0210379	3.84017	0.00013909	0.000152497	2.06344	2.67165	2.84647	-4.38647	8.75172	0.583945	0.268207	0.360456	0.153036	0.791224	0.690746	2.36359
Il7r	0.94991	0.0500902	2.94254	0.000579044	0.000576251	2.52951	1.8961	3.65995	-5.39728	14.8486	1.64048	1.15027	0.677495	0.296594	2.2444	2.56153	2.21634
Ciita	0.98898	0.0110198	4.49698	0.000140045	0.000145594	2.27129	3.19897	2.98071	-6.81463	8.19419	0.509761	0.202477	0.335936	0.131079	0.658167	0.684957	2.18245
Ccl3	0.971148	0.0288519	3.5163	0.000260543	0.00029189	1.47256	1.98127	3.12165	-8.09052	9.70255	1.28799	0.533413	0.20834	0.135223	1.82493	1.53413	1.75168
Myo1c	0.968543	0.0314566	3.42718	0.000150934	0.000102319	1.23491	1.6757	1.5122	-2.55249	4.65324	0.420116	0.131841	0.32313	0.109883	0.573503	0.412245	1.71796
Snx29	0.970747	0.0292527	3.5021	0.000400876	0.000259201	1.22788	1.64033	1.60675	-3.05709	5.25426	0.502108	0.153322	0.340309	0.114218	0.691461	0.503374	1.68668
Anxa2	0.945302	0.0546985	2.84967	0.000476258	0.000419004	1.46236	1.63198	2.18822	-3.56662	7.19468	1.3389	0.64825	0.600187	0.289212	1.90996	1.75618	1.59042
Ccr2	0.958325	0.041675	3.13528	0.000386464	0.000415871	1.71551	1.69052	3.00601	-5.09952	10.3488	1.31017	0.848202	0.412931	0.278257	1.76858	1.9542	1.55256
Rubcn	0.976558	0.0234422	3.7295	0.000133624	0.000102006	1.02382	1.51208	1.47988	-2.51807	4.83905	0.311729	0.121981	0.2541	0.100691	0.419576	0.380223	1.12978
March1	0.992787	0.00721298	4.92463	0.000219763	0.000260248	2.06818	3.13401	3.04963	-5.10794	8.99798	0.297985	0.213575	0.228955	0.132555	0.384279	0.726083	1.09458
Ighm	0.992386	0.0076137	4.87016	0.00276426	0.00308141	1.06532	1.69272	1.80557	-3.40429	5.97556	9.56255	4.88002	0.985788	0.689736	13.3116	15.6825	0.904261
Iglc2	0.987377	0.0126227	4.35955	0.000281573	0.000880451	1.83446	2.98451	4.26523	-10.5011	11.0661	0.991879	1.51703	0.220209	0.273303	1.39698	5.61163	0.456677
Igkc	0.988379	0.0116209	4.44326	0.00122505	0.00566624	0.886244	2.12639	3.4774	-7.82473	7.76882	3.19179	8.9377	0.583633	0.438342	4.64223	32.5373	0.126444
Cd79b	0.987578	0.0124224	4.37576	0.000181589	0.00107927	0.600043	1.73197	3.28121	-6.61993	8.15439	0.480087	1.70345	0.350148	0.310169	0.697417	5.89311	0.0710117

## Sheet: Mouse pDC DEPs
	proba_de	proba_not_de	bayes_factor	scale1	scale2	lfc_mean	lfc_median	lfc_std	lfc_min	lfc_max	raw_mean1	raw_mean2	non_zeros_proportion1	non_zeros_proportion2	raw_normalized_mean1	raw_normalized_mean2	score
adt-Ly6A-Ly6E	0.395913	0.604087	-0.422525	8.29395	2.95656	0.973762	1.84178e-05	2.20234	-6.59321	6.96824	12.4393	4.37857	0.58129	0.573946			2.76642
adt-CD301a	0.310158	0.689842	-0.799379	3.02278	1.17572	0.819087	7.12276e-05	1.62881	-4.60096	9.02563	6.15461	2.21438	0.565985	0.497261			2.27655
adt-Ly6C	0.25005	0.74995	-1.09835	11.0677	5.01917	0.795017	0	2.61097	-8.57246	8.52684	13.9903	5.45558	0.577229	0.54894			2.03874
adt-CD11c	0.343017	0.656983	-0.649876	3.0545	1.81306	0.548346	2.89083e-05	1.25543	-4.87093	5.19857	4.61471	2.25025	0.56005	0.496737			1.12452
adt-CD4	0.298337	0.701663	-0.855229	3.3869	1.57512	0.57496	2.75373e-05	1.744	-6.24429	7.95256	4.76589	2.61457	0.556614	0.514218			1.04805
adt-CD371	0.164496	0.835504	-1.62515	1.15645	0.543354	0.390345	0.00038296	1.04555	-3.52256	5.14028	0.477901	0.194475	0.0780884	0.119219			0.95923
adt-CD44-mh	0.288319	0.711681	-0.903562	10.7378	5.85757	0.277648	0	0.733307	-6.63189	6.10472	30.7525	11.3698	0.505232	0.388997			0.750971
adt-Siglec	0.365057	0.634943	-0.553481	3.58199	2.30856	0.439355	9.78708e-05	1.16056	-5.66132	5.7716	4.80025	2.89969	0.566141	0.505644			0.727324

## Sheet: Mouse B cell DEGs
	proba_de	proba_not_de	bayes_factor	scale1	scale2	lfc_mean	lfc_median	lfc_std	lfc_min	lfc_max	raw_mean1	raw_mean2	non_zeros_proportion1	non_zeros_proportion2	raw_normalized_mean1	raw_normalized_mean2	score
Ebf1	1	0	18.4207	0.00520951	2.83077e-05	9.31479	9.52182	2.05891	0.636912	15.512	4.56001	0.0110605	0.924195	0.00583879	17.3517	0.0216114	7478.79
Pax5	0.9998	0.000200361	8.51514	0.00115393	6.09501e-06	8.63205	8.76863	1.87392	0.0403347	14.5031	1.46526	0.00465205	0.638661	0.00375012	4.99744	0.00832162	5183.86
Ms4a1	1	0	18.4207	0.00185511	5.05263e-06	9.05676	9.1407	1.99215	-0.880867	15.6164	3.30559	0.0108231	0.826279	0.00797494	11.1802	0.0214448	4721.72
Cd79a	0.9998	0.000200361	8.51514	0.00516207	1.39785e-05	8.99414	9.04795	1.82717	-0.0174971	14.3634	8.90445	0.0294313	0.968099	0.0201747	31.1699	0.0638819	4388.52
Gm31243	0.9998	0.000200361	8.51514	0.000436873	2.45143e-06	8.09289	8.15636	1.85142	0.00515842	15.0623	0.528111	0.00170891	0.370815	0.00151904	2.06172	0.00401498	4155.74
Fcmr	1	0	18.4207	0.00144022	5.95972e-06	8.33636	8.37475	1.83993	-0.510087	14.4271	2.44378	0.0118675	0.749526	0.00973132	8.2995	0.0214914	3219.32
Fcer2a	1	0	18.4207	0.000863248	3.87021e-06	8.21654	8.30685	1.83566	-1.63074	13.6535	1.44141	0.00750024	0.609602	0.00607614	5.01465	0.0135283	3045.68
Vpreb3	0.9998	0.000200361	8.51514	0.000620143	3.07587e-06	8.30129	8.41867	2.21776	0.0450363	16.0354	0.963361	0.00313301	0.436355	0.00246843	3.36306	0.0105568	2644.52
Cr2	0.999599	0.000400721	7.82182	0.000339987	2.27984e-06	7.78956	7.94719	1.93736	-1.09492	14.0112	0.57549	0.00318048	0.333544	0.00265831	1.89974	0.00597279	2477.59
Bank1	1	0	18.4207	0.00265204	3.40674e-05	6.97248	7.12043	1.46324	0.633304	11.5484	2.11292	0.0192253	0.759476	0.0168518	7.63708	0.0404174	1317.49
Pou2af1	0.9998	0.000200361	8.51514	0.000679541	8.57006e-06	7.33386	7.4214	1.90634	-0.00557899	13.4914	0.882975	0.00935156	0.480891	0.00792747	3.04143	0.0174354	1279.32
Cd19	1	0	18.4207	0.000631458	5.24059e-06	7.29748	7.35614	1.52291	-0.744404	11.8161	1.03932	0.0128169	0.574542	0.0123422	3.61308	0.0259494	1016.07
Ighd	0.9998	0.000200361	8.51514	0.00234517	3.08628e-05	6.70623	6.65128	1.67544	-0.901905	13.1363	3.59713	0.0532612	0.847599	0.0468053	12.9987	0.0943581	923.844
Lrrk2	1	0	18.4207	0.000441261	8.27613e-06	6.3003	6.35616	1.38431	-0.285654	11.2652	0.512792	0.00844963	0.341598	0.00773759	1.74231	0.0157345	697.642
Fcrl1	0.9998	0.000200361	8.51514	0.000314235	5.97562e-06	6.25067	6.3158	1.53902	0.160736	11.4535	0.405717	0.00569638	0.311118	0.00536409	1.54007	0.0142372	676.147
Cd22	1	0	18.4207	0.000534342	1.29399e-05	6.00354	6.09226	1.61695	-1.05204	11.4322	0.823279	0.0145732	0.493841	0.0131017	2.75421	0.0287069	575.994
Cxcr5	0.998197	0.00180325	6.31636	0.000277159	5.67981e-06	7.28118	7.49253	2.58606	-1.04885	16.1595	0.446147	0.0112029	0.311908	0.00930409	1.53215	0.0201136	554.644
Iglc1	0.9998	0.000200361	8.51514	0.00241276	5.78604e-05	6.45997	6.53553	2.12303	-1.69973	13.7622	2.83876	0.0854932	0.461466	0.0467578	10.552	0.14905	457.336
Rasgrp3	1	0	18.4207	0.000319667	1.04725e-05	5.43998	5.40456	1.45352	-0.313262	10.7464	0.365287	0.00835469	0.271952	0.00788	1.31781	0.0174676	410.41
Chst3	0.999399	0.000601082	7.41616	0.000655039	2.19253e-05	6.62026	6.69748	2.28197	-0.339995	12.7334	0.710992	0.0257761	0.418983	0.0235925	2.27833	0.0379885	397.044
H2-DMb2	0.998397	0.00160289	6.43434	0.00113951	2.725e-05	6.7129	7.02479	2.31981	-1.8389	13.8215	1.53538	0.0674547	0.692988	0.0486566	5.86587	0.102581	383.863
Cd79b	0.9998	0.000200361	8.51514	0.0036309	8.04555e-05	5.96671	5.78872	1.83458	0.166927	12.4154	5.51927	0.184658	0.928774	0.136381	19.2284	0.305575	375.456
Igkc	0.9998	0.000200361	8.51514	0.0194024	0.000484792	6.15498	6.30679	1.8599	-0.518322	11.3238	28.9411	1.17863	0.952148	0.328064	105.922	2.00078	325.846
Trim7	0.999399	0.000601082	7.41616	0.000361369	1.11001e-05	6.01022	6.01642	1.91184	-2.15475	12.4274	0.432723	0.0196051	0.295483	0.0171841	1.47038	0.028961	305.145
H2-Ob	1	0	18.4207	0.0010834	2.94207e-05	5.58333	5.5022	1.60166	-0.347416	11.0318	1.60092	0.0534036	0.699621	0.0470901	5.91287	0.108483	304.319
Iglc2	0.999199	0.000801443	7.12828	0.00299447	9.68692e-05	6.90121	7.28369	2.63396	-1.12782	13.4951	4.9621	0.321893	0.851074	0.0834995	18.396	0.487882	260.215
Blk	0.998798	0.00120216	6.72242	0.00057938	2.04714e-05	6.70405	6.79484	2.08464	-1.848	12.4531	0.559697	0.0293364	0.369394	0.0161872	1.85226	0.0517132	240.125
Cd83	0.998197	0.00180325	6.31636	0.000396659	1.27387e-05	5.14291	5.23833	1.67078	-2.48888	10.3953	0.658718	0.0287193	0.351864	0.0208393	2.41037	0.0572793	216.418
Gm15987	0.998798	0.00120216	6.72242	0.000440948	2.13952e-05	5.94415	5.92459	2.37746	-0.773854	12.5144	0.376342	0.0242571	0.265951	0.0215988	1.26264	0.035198	213.232
Dok3	1	0	18.4207	0.000283375	1.10071e-05	4.83049	4.93976	1.07536	-0.274863	8.3264	0.397979	0.0174689	0.301958	0.0169942	1.41943	0.0356487	192.337
Scd1	0.997195	0.00280505	5.87352	0.000607629	6.51214e-05	4.57978	4.43247	1.8961	-1.56411	11.1701	1.08007	0.0378809	0.543114	0.0305706	3.7188	0.0899865	189.265
Serpinb1a	0.998597	0.00140252	6.56807	0.000464423	1.89364e-05	5.75379	5.8589	1.98584	-3.01684	12.2435	0.671668	0.0367891	0.408402	0.0219311	2.47444	0.0775036	183.7
Pgap1	0.997395	0.00260469	5.94783	0.00064888	3.17695e-05	5.22307	5.20914	2.05903	-2.73408	11.2067	0.911087	0.0395424	0.465098	0.0340834	3.06876	0.090089	177.917
Tnfrsf13c	0.998597	0.00140252	6.56807	0.000371418	1.73947e-05	5.18234	5.11232	2.09181	-0.805941	12.2352	0.612603	0.0498908	0.378553	0.0426279	2.12696	0.0792816	139.031
Gga2	0.9998	0.000200361	8.51514	0.000368416	1.8434e-05	4.45162	4.4114	1.18199	-0.139305	8.74641	0.527164	0.0303807	0.367814	0.0287667	1.79738	0.0583949	137.02
Snx8	0.9998	0.000200361	8.51514	0.000243773	1.38576e-05	4.45074	4.43726	1.00218	-0.294088	8.20128	0.236102	0.0136713	0.200411	0.0134814	0.854174	0.0280182	135.687
Cd55	0.999399	0.000601082	7.41616	0.00133039	7.63604e-05	4.9793	4.95716	1.88586	-1.38344	10.7893	1.83433	0.106475	0.706096	0.0835944	6.37856	0.23868	133.068
Dennd5b	0.9998	0.000200361	8.51514	0.000468905	5.17802e-05	4.67842	4.24181	2.10436	-0.495011	11.1573	0.476785	0.0354125	0.325332	0.0309978	1.65141	0.0603564	128.006
Cd24a	0.995191	0.00480866	5.33252	0.000547858	3.55648e-05	5.10565	5.3291	2.35161	-2.08811	11.6867	0.88266	0.0885788	0.435407	0.0593373	2.96302	0.136875	110.526
B3gnt5	0.998998	0.0010018	6.90494	0.000459846	3.54617e-05	4.97421	4.77644	2.1418	-0.476941	11.7259	0.618762	0.0447166	0.39561	0.0385455	2.0725	0.101939	101.13
Cnn3	0.999399	0.000601082	7.41616	0.000343122	2.96273e-05	4.0046	3.90213	1.53999	0.0581694	9.72155	0.408402	0.0294313	0.311276	0.0269154	1.57979	0.066501	95.1329
March1	0.996594	0.00340613	5.67876	0.000837674	7.64336e-05	4.97529	5.21236	2.23668	-3.75252	11.5415	0.686671	0.0970284	0.419615	0.075572	2.35717	0.131921	88.8991
Gm15675	0.997395	0.00260469	5.94783	0.000377775	4.00606e-05	4.48051	4.55384	1.90253	-3.16161	10.4068	0.254738	0.020412	0.202306	0.0193202	0.925512	0.0467568	88.688
Gm30211	0.987778	0.012222	4.39222	0.000572398	6.28841e-05	6.90076	7.60369	3.66545	-2.15926	17.0464	0.670878	0.17692	0.335913	0.0752872	2.7869	0.243383	79.0182
Siglecg	0.993588	0.00641154	5.04322	0.000726139	7.41519e-05	5.51816	6.16706	2.89457	-1.86952	11.5518	0.99163	0.19249	0.540587	0.131634	3.2956	0.269666	67.4375
Cd74	0.989181	0.0108195	4.51553	0.0334324	0.0044451	7.31592	8.42018	4.43813	-2.89407	17.2333	40.614	13.2056	0.987208	0.320042	156.87	19.074	60.1682
Ralgps2	0.9998	0.000200361	8.51514	0.00190717	0.00019831	3.76556	3.5087	1.32295	-0.727957	10.4066	1.72521	0.232697	0.697094	0.181904	6.01649	0.420758	53.8444
Swap70	0.995792	0.00420757	5.46665	0.000847808	9.70735e-05	3.61704	3.59041	1.34555	-1.84788	7.99702	1.10423	0.143596	0.558275	0.118152	3.64427	0.269689	48.8765
Ciita	0.990182	0.00981767	4.6137	0.000464563	4.90558e-05	4.65716	5.10014	2.22738	-3.03854	10.0512	0.637713	0.165053	0.402716	0.111697	2.19241	0.223706	45.6421
Pxdc1	0.989181	0.0108195	4.51553	0.000187275	2.44848e-05	3.867	3.88172	1.99518	-4.97277	9.85665	0.262003	0.0391626	0.202464	0.0234026	0.97799	0.0860368	43.9566
Snn	0.990783	0.00921659	4.67749	0.000375602	4.46722e-05	4.82657	5.37414	2.61401	-2.05203	10.7151	0.598705	0.168233	0.401611	0.118342	2.10322	0.240478	42.2132
H2-Eb1	0.988579	0.0114206	4.46085	0.00608637	0.000745997	4.44414	5.00755	2.26255	-4.83148	9.51732	7.60013	2.14625	0.95578	0.372021	28.9471	3.12484	41.1686
Btk	0.98878	0.0112202	4.47876	0.00034024	5.3308e-05	4.47113	5.08089	2.37096	-1.58855	10.4859	0.318225	0.0871072	0.260739	0.0743378	1.09907	0.120467	40.792
Pou2f2	0.999199	0.000801443	7.12828	0.00122365	0.000127909	3.44292	3.39258	1.03154	-0.390867	6.9301	1.75095	0.27224	0.673721	0.17374	5.92022	0.50188	40.6129
Cyp4f18	0.983971	0.0160289	4.11721	0.000283268	4.09065e-05	4.29522	4.57455	2.40468	-3.65864	10.3043	0.340177	0.092946	0.251737	0.0690212	1.27598	0.139774	39.2107
Btla	1	0	18.4207	0.00097191	0.000146575	3.44365	3.05264	1.50123	-0.506141	9.08727	0.742577	0.135574	0.442198	0.113263	2.57935	0.242254	36.6657
Gm8369	0.974354	0.0256462	3.63738	0.000941538	0.000163448	4.41241	4.33344	2.98662	-3.52584	13.0169	1.28474	0.25648	0.589861	0.15385	4.66326	0.636089	32.348
Irf4	0.990984	0.00901623	4.69967	0.000201229	2.83258e-05	3.15689	3.05943	1.50645	-2.51723	9.19905	0.314435	0.0642742	0.216519	0.0502706	1.1038	0.111929	31.1319
Mef2c	0.976558	0.0234422	3.7295	0.00281001	0.000575506	5.22814	5.71443	3.53749	-2.57057	14.0703	3.40651	1.44432	0.845389	0.307984	12.0131	2.05181	30.61
Ccr7	0.969144	0.0308555	3.4471	0.000978554	0.000196963	5.22247	5.90495	3.13222	-4.18588	14.5153	1.63329	0.426089	0.608497	0.14953	5.96017	1.029	30.2497
Sbk1	0.997996	0.00200361	6.2108	0.000200278	3.03258e-05	3.11375	2.94391	1.34136	-1.46634	7.58894	0.288377	0.0567265	0.235786	0.0525017	1.12102	0.117397	29.7332
Sh3bp5	0.995191	0.00480866	5.33252	0.000631883	0.000106682	3.46397	3.44308	1.72938	-0.708251	8.41684	0.694093	0.132631	0.449779	0.107187	2.45964	0.294875	28.894
Mzb1	0.955119	0.0448808	3.05783	0.000827439	0.000187018	5.25511	6.37621	3.52277	-3.7671	12.2992	0.939356	0.455806	0.505054	0.172316	3.41506	0.657002	27.3158
Chchd10	0.991986	0.00801443	4.81846	0.00040267	6.27961e-05	2.52345	2.46132	1.07555	-1.35497	7.22328	0.619236	0.118722	0.367025	0.0985474	2.32427	0.215438	27.2246
H2-Aa	0.97756	0.0224404	3.7742	0.00856074	0.00150185	4.27604	4.92764	2.48204	-5.02953	9.39819	11.2336	4.7467	0.973152	0.432545	43.7123	6.91707	27.0224
Ms4a4c	0.988579	0.0114206	4.46085	0.000563399	8.55647e-05	3.17756	3.14859	1.48589	-2.15312	8.77912	0.636134	0.14559	0.388977	0.104908	2.19437	0.260724	26.7437
Fchsd2	0.999199	0.000801443	7.12828	0.00208014	0.000341231	2.85605	2.86126	0.788678	-0.0570946	6.01322	1.8716	0.356594	0.700569	0.271717	6.50917	0.696075	26.7076
Bach2	0.991986	0.00801443	4.81846	0.00236181	0.000566582	2.81767	2.87488	1.22566	-0.656953	6.28271	0.869709	0.171366	0.450569	0.128264	3.34185	0.397441	23.6921
Wdfy4	0.992186	0.00781407	4.84398	0.000465577	8.99703e-05	3.70822	4.20769	2.08249	-1.17504	9.81878	0.44204	0.166002	0.322647	0.12627	1.46076	0.235888	22.9636
Ighm	0.997195	0.00280505	5.87352	0.0087788	0.00133339	3.00605	3.15814	1.22935	-0.665153	7.78961	13.4214	3.73593	0.978522	0.692917	45.5828	5.97444	22.9351
Cxcr4	0.991384	0.00861551	4.74554	0.000800005	0.000122093	2.98403	2.65336	1.66766	-1.75382	9.63771	1.44315	0.353128	0.543114	0.214611	4.97914	0.671107	22.1394
H2-Ab1	0.965338	0.0346624	3.32682	0.0063126	0.00120112	4.07344	4.729	2.35408	-4.61481	9.54702	8.03932	3.90012	0.933354	0.424191	30.5192	5.63395	22.0659
Cd81	0.99439	0.0056101	5.17756	0.000508255	9.27229e-05	2.6072	2.57701	0.993585	-0.77737	5.82162	0.625237	0.120763	0.433354	0.105193	2.38939	0.288674	21.5801
Fcrla	0.929273	0.0707273	2.57557	0.000816851	0.000211815	5.19452	6.34133	3.56576	-3.49997	11.9467	0.987997	0.621333	0.539008	0.221779	3.3821	0.874248	20.0954
Txndc16	0.999599	0.000400721	7.82182	0.000415286	8.37505e-05	2.52681	2.53506	0.726175	-0.37958	5.57995	0.46873	0.113405	0.328806	0.100351	1.57709	0.209641	19.0088
Ncf2	0.997395	0.00260469	5.94783	0.000285604	5.35251e-05	2.77144	2.58018	1.25018	-0.957549	7.47943	0.372552	0.111127	0.277479	0.0959841	1.27607	0.186585	18.954
Pxk	0.999599	0.000400721	7.82182	0.000669489	0.000132438	2.50663	2.43261	0.76791	0.116284	5.56349	0.782217	0.179246	0.48705	0.158122	2.72462	0.368985	18.5091
Zfp318	0.993789	0.00621118	5.07517	0.000446106	8.16999e-05	2.6797	2.72767	1.04854	-1.31841	6.22709	0.593809	0.139182	0.383607	0.115589	2.02026	0.295841	18.2993
H2-Oa	0.96674	0.0332599	3.36958	0.000540235	0.000118748	3.45249	3.78665	2.3058	-2.87862	9.78086	0.74463	0.365945	0.466835	0.205212	2.83074	0.538806	18.1385
Iglc3	0.93889	0.06111	2.73202	0.00239586	0.000810549	4.94306	6.20796	3.60155	-3.27982	11.8499	3.15809	2.37064	0.813329	0.301718	12.5086	3.54459	17.4437
St6gal1	0.979764	0.0202364	3.87983	0.00068663	0.000177692	2.93077	2.67099	1.79194	-1.36299	9.8142	0.412824	0.138517	0.295167	0.109845	1.57831	0.265834	17.4006
Man1a	0.993989	0.00601082	5.10816	0.00173983	0.000410976	2.44169	2.20779	1.09522	-0.687806	5.78921	1.19915	0.283395	0.551958	0.226669	4.16003	0.637394	15.9359
Mtss1	0.973152	0.0268483	3.59034	0.000647401	0.000164101	3.13232	2.9288	2.21425	-2.10603	9.99758	0.83386	0.374775	0.481838	0.223013	2.96073	0.587291	15.7911
Nrm	0.992186	0.00781407	4.84398	0.000197344	4.46096e-05	2.26281	2.20901	0.960698	-0.625218	6.10631	0.251105	0.0712523	0.211781	0.066078	0.99644	0.145947	15.4492
Blnk	0.889	0.111	2.08057	0.000740544	0.000239153	4.76554	5.81077	3.45962	-2.82764	11.7945	0.699463	0.554923	0.463203	0.238441	2.47302	0.777038	15.167
Syk	0.986175	0.0138249	4.26736	0.00128873	0.000312899	3.20411	2.63928	2.19968	-1.83444	11.0047	1.25411	0.570113	0.613076	0.294788	4.15708	0.898043	14.832
Aff3	0.969144	0.0308555	3.4471	0.00181908	0.000655517	2.65761	1.70501	2.19952	-0.894311	10.9423	0.334018	0.145638	0.207202	0.117345	1.39171	0.254291	14.5448
Pmf1	0.993789	0.00621118	5.07517	0.000244206	5.39738e-05	2.24078	2.22593	0.857626	-0.742391	4.6911	0.279533	0.0802241	0.222521	0.0742903	1.06508	0.170969	13.9593
Snx2	0.999599	0.000400721	7.82182	0.00103662	0.000249	2.18715	2.22538	0.514582	0.13011	3.71993	0.937934	0.293079	0.551958	0.238109	3.31388	0.571782	12.6761
Gm20696	0.984973	0.015027	4.18276	0.000300816	6.39511e-05	2.40491	2.50183	1.09063	-1.18046	6.19977	0.485944	0.143834	0.322015	0.121808	1.52984	0.291242	12.6326
Stap1	0.991585	0.00841515	4.76927	0.00096329	0.000209264	2.23055	2.26988	0.786857	-0.91466	4.61601	1.12682	0.355882	0.551011	0.265451	3.95641	0.700883	12.5912
Rubcn	0.985374	0.0146263	4.2102	0.000257542	6.46921e-05	2.36823	2.54931	1.06308	-0.879478	5.81069	0.307328	0.123944	0.241788	0.104908	1.02578	0.198143	12.2603
Snx29	0.97796	0.0220397	3.79262	0.000639271	0.00018476	2.42833	2.56576	1.22832	-1.03324	6.14621	0.405717	0.183471	0.284428	0.131776	1.41558	0.286352	12.0045
Ero1lb	0.996394	0.00360649	5.6214	0.000371632	0.000101236	2.22474	2.23213	0.886626	-0.333185	5.07207	0.341124	0.135004	0.262634	0.116776	1.18171	0.226339	11.6152
Snx30	0.990383	0.00961731	4.63453	0.00037866	0.000102582	2.35899	2.48392	1.07557	-0.649273	5.46928	0.314593	0.143976	0.247631	0.115921	1.08867	0.225356	11.396
Lmo2	0.928872	0.071128	2.56949	0.000467784	0.00015521	3.29481	3.91646	2.43564	-2.65279	8.35601	0.475047	0.349805	0.33686	0.20151	1.69912	0.49177	11.384
Fam43a	0.935885	0.0641154	2.68081	0.000187841	5.84465e-05	3.26666	3.87297	2.325	-3.36539	9.07424	0.299116	0.225007	0.21415	0.11877	0.995467	0.320493	10.1464
Gpr183	0.954718	0.0452815	3.04852	0.000612521	0.000183324	2.32261	1.95433	2.09545	-4.0918	11.0281	0.808433	0.356546	0.40856	0.199896	2.96009	0.678205	10.1372
Myo1c	0.975356	0.0246444	3.67825	0.000256339	7.15002e-05	2.27116	2.40621	1.19804	-1.01904	5.52041	0.331649	0.159404	0.263424	0.128548	1.10431	0.253239	9.90398
Tgif1	0.958125	0.0418754	3.13028	0.000208248	5.71469e-05	2.12694	2.17507	1.48395	-2.81423	6.73687	0.306064	0.108516	0.228364	0.0850185	1.0895	0.242278	9.5646
Mif4gd	0.990383	0.00961731	4.63453	0.000378589	0.000108869	1.86618	1.928	0.70163	-0.789139	4.28261	0.460834	0.160685	0.337808	0.139941	1.6081	0.334086	8.98275
Ly6d	0.971749	0.0282509	3.53797	0.00497296	0.00232565	4.81912	6.16876	4.04758	-5.85889	12.8009	5.31554	6.83808	0.859918	0.325548	18.3634	9.89006	8.94792
Tec	0.981166	0.0188339	3.95308	0.000416838	0.000129718	1.98642	1.94623	0.971823	-0.612694	5.17659	0.251895	0.0965062	0.202148	0.0863951	0.923692	0.207025	8.86286
A630001G21Rik	0.996394	0.00360649	5.6214	0.000274403	7.98008e-05	1.96943	1.97995	0.676845	-0.506804	4.45728	0.313013	0.112029	0.247631	0.101206	1.00633	0.224002	8.84764
Sgms1	0.981767	0.0182328	3.98613	0.000718645	0.000241749	1.99242	1.79804	1.24086	-3.26807	7.37218	0.494946	0.211811	0.337966	0.17355	1.78285	0.405243	8.76553
Lmbrd1	0.997596	0.00240433	6.02807	0.000532466	0.000155702	1.8766	1.9152	0.538855	-0.249089	3.7203	0.43904	0.173977	0.327858	0.154704	1.61466	0.352327	8.60013
Pold4	0.991585	0.00841515	4.76927	0.000751521	0.000205122	1.89565	1.88866	0.7118	-0.990225	4.35163	0.852179	0.380376	0.487208	0.282351	3.09203	0.700008	8.37335
Add3	0.970747	0.0292527	3.5021	0.00103792	0.000316044	2.19942	1.89712	1.48836	-3.06911	6.58299	1.05022	0.432878	0.542798	0.29061	3.62933	0.958577	8.32739
Ttpal	0.986175	0.0138249	4.26736	0.00019889	5.34284e-05	1.88967	1.84115	0.852744	-0.639297	4.54997	0.321857	0.121618	0.256475	0.11013	1.09557	0.250463	8.26576
Rassf3	0.97215	0.0278501	3.55267	0.00038942	0.000145949	1.90426	1.81668	1.04781	-2.01514	5.60497	0.288534	0.123374	0.228522	0.108041	0.994927	0.231724	8.17612
S1pr1	0.965338	0.0346624	3.32682	0.000412213	0.000187527	3.5791	3.85744	3.1344	-3.79077	12.171	0.582596	0.384553	0.380449	0.184088	2.10246	0.931663	8.07687
Spi1	0.93909	0.0609096	2.73552	0.000283971	9.06202e-05	2.28021	2.55655	1.48124	-2.14986	6.00209	0.28964	0.184705	0.237997	0.140416	1.01555	0.296212	7.81762
4930523C07Rik	0.976959	0.0230415	3.74715	0.00116302	0.000371183	2.09296	1.67174	1.38733	-1.58644	6.14642	1.38171	0.58611	0.647663	0.367512	4.96848	1.35113	7.69641
Foxp1	0.985975	0.0140252	4.25277	0.00464986	0.00152321	1.87605	1.92575	0.739679	-0.817266	4.12584	3.17167	1.39443	0.834176	0.614497	11.1799	2.75189	7.62169
Pkig	0.926468	0.0735324	2.53365	0.000621592	0.000266213	2.89531	3.46919	2.38233	-2.87144	7.89058	0.616551	0.575192	0.416614	0.262983	2.2918	0.871147	7.61694
H2-DMa	0.912643	0.0873572	2.34634	0.00103596	0.000359083	2.44985	3.03956	1.78072	-2.54199	6.04681	1.19615	0.982341	0.623816	0.347669	4.56768	1.51007	7.41031
AB124611	0.945302	0.0546985	2.84967	0.000322017	0.000114125	1.88879	2.01988	1.19166	-2.14217	6.53368	0.349021	0.152236	0.276848	0.130637	1.34329	0.343956	7.37649
Treml2	0.950711	0.0492887	2.95951	0.000200417	6.8214e-05	2.04295	1.81399	1.4469	-2.12646	6.59208	0.284744	0.153423	0.222047	0.122615	0.949743	0.266109	7.2913
Notch2	0.983971	0.0160289	4.11721	0.000537999	0.000204722	1.55652	1.53341	0.666313	-1.83236	4.62393	0.393714	0.187838	0.294062	0.160021	1.82108	0.392584	7.2202
Dmxl1	0.994991	0.00500902	5.29149	0.000704779	0.000241991	1.71156	1.70203	0.634266	-0.33321	4.50892	0.836229	0.383509	0.464624	0.276559	2.75274	0.674961	6.98039
Bcl11a	0.975957	0.0240433	3.70356	0.00134925	0.00078267	4.54334	5.91473	3.90065	-4.13538	11.5678	1.22631	2.03959	0.559855	0.298016	4.2502	2.76863	6.97459
Plekho1	0.912643	0.0873572	2.34634	0.000351298	0.000129183	2.59114	3.00205	2.0255	-2.89986	7.19709	0.459413	0.394949	0.335281	0.228093	1.53314	0.574139	6.91918
Rel	0.978962	0.0210379	3.84017	0.000516351	0.000166605	1.69516	1.69416	0.786038	-2.06963	4.93326	0.752211	0.351894	0.433986	0.247935	2.52565	0.624223	6.85874
Filip1l	0.986576	0.0134242	4.29718	0.000482922	0.000157287	1.73151	1.71787	0.758132	-1.40534	5.80842	0.546905	0.297351	0.362761	0.215703	1.99586	0.514473	6.71726
Napsa	0.921459	0.0785414	2.46233	0.000882879	0.000405505	2.83185	2.57792	2.77901	-3.21926	10.6247	1.06649	1.04106	0.565698	0.331814	3.62084	1.53834	6.6654
Sypl	0.970547	0.029453	3.49506	0.000308334	0.000103575	1.74447	1.71633	0.882764	-1.19867	4.87473	0.383607	0.188076	0.294536	0.15741	1.37666	0.366279	6.55661
Cd180	0.986776	0.0132238	4.31242	0.000483004	0.000301097	4.15957	5.31692	3.62339	-4.56863	11.7827	0.576437	0.929887	0.354706	0.266211	1.97322	1.25323	6.54931
Camk2d	0.997796	0.00220397	6.11529	0.000931373	0.000342058	1.66798	1.59687	0.606882	-0.386334	3.64435	0.750474	0.311924	0.460834	0.242713	2.62862	0.672195	6.52263
N4bp2	0.986375	0.0136245	4.28216	0.000348549	0.000122462	1.79414	1.81211	0.776554	-0.541528	4.82141	0.359918	0.173028	0.268004	0.141175	1.17323	0.324154	6.49361
Strbp	0.995993	0.00400721	5.51564	0.000606503	0.000203499	1.67777	1.69445	0.605453	-0.516318	3.8135	0.522426	0.273094	0.358339	0.208583	1.83923	0.485786	6.35221
Birc3	0.989381	0.0106191	4.53442	0.000470789	0.000164411	1.69729	1.72387	0.639881	-0.749952	4.03729	0.53506	0.278126	0.35976	0.21333	1.82508	0.496105	6.24404
Trim34a	0.988379	0.0116209	4.44326	0.000429226	0.0001394	1.7117	1.72096	0.682147	-1.59026	5.03844	0.467467	0.223536	0.331333	0.186936	1.65378	0.455046	6.22083
H3f3a	0.98878	0.0112202	4.47876	0.00679547	0.00215647	1.60425	1.5964	0.542446	-1.39343	4.10119	9.17183	4.27988	0.959097	0.901263	31.3138	8.1948	6.13013
Fgd2	0.934482	0.0655179	2.65767	0.000277592	0.000112158	2.49981	3.05653	2.02575	-3.15981	7.85182	0.264845	0.254106	0.204201	0.166951	0.873089	0.364883	5.98154
Csnk1g3	0.997596	0.00240433	6.02807	0.000619586	0.000232978	1.57477	1.56223	0.537238	-0.156604	3.38271	0.532375	0.244327	0.373973	0.207206	1.89695	0.503677	5.93088
Traf5	0.978561	0.0214386	3.82089	0.000373487	0.000143664	1.62125	1.57765	0.810003	-1.50628	4.23834	0.306854	0.139751	0.248421	0.123612	1.10395	0.302833	5.91012
Cd37	0.997596	0.00240433	6.02807	0.00259369	0.000900064	1.54157	1.51872	0.493043	-0.17275	3.25696	3.06491	1.41522	0.852021	0.669752	11.2241	2.9278	5.90984
Tcp11l2	0.945302	0.0546985	2.84967	0.000420015	0.00016165	1.69456	1.56553	1.15298	-2.56435	5.33591	0.463834	0.210386	0.337018	0.17298	1.61977	0.467168	5.87541
Spib	0.978361	0.021639	3.81138	0.000480702	0.000286605	4.10984	5.39431	3.74422	-5.90413	11.7696	0.692514	1.19192	0.394346	0.281022	2.29257	1.62232	5.8078
Tsc22d3	0.946704	0.0532959	2.87713	0.0010055	0.000368739	1.68815	1.68606	1.14249	-4.40823	5.32006	1.49653	0.705734	0.61813	0.380281	5.10183	1.48982	5.78102
Lyn	0.865758	0.134242	1.86396	0.000996664	0.000420829	2.07857	1.97897	1.71807	-1.4252	6.70056	0.690145	0.582503	0.444725	0.295927	2.42405	0.874755	5.75996
Blvrb	0.93909	0.0609096	2.73552	0.000390225	0.000145289	1.76792	1.98538	1.17656	-2.03967	4.53382	0.374921	0.264834	0.287903	0.189595	1.414	0.450312	5.55137
Trim59	0.937087	0.0629132	2.70102	0.000199488	7.81229e-05	1.56265	1.66161	1.01083	-1.81871	5.05737	0.266425	0.133105	0.208149	0.111222	0.953229	0.274555	5.42538
Parp1	0.982368	0.0176317	4.02027	0.000413571	0.000137208	1.56155	1.58608	0.605402	-1.14962	3.31797	0.569172	0.308222	0.37729	0.241337	1.89665	0.546161	5.42278
Slc4a7	0.968343	0.031657	3.42063	0.000489259	0.000191889	1.62475	1.68568	0.891328	-1.94008	4.31574	0.446936	0.232175	0.313961	0.179626	1.5573	0.473061	5.34862
Brwd1	0.988579	0.0114206	4.46085	0.000535775	0.000207047	1.53913	1.56796	0.579618	-0.964838	3.54347	0.406349	0.210956	0.300695	0.179768	1.42187	0.415017	5.27315
Baz2b	0.965738	0.0342617	3.33887	0.000755318	0.000303465	1.61148	1.56917	0.920948	-0.940763	4.71943	0.542483	0.353555	0.358812	0.243663	1.87484	0.596941	5.06126
Gpd1l	0.992386	0.0076137	4.87016	0.000221248	7.60802e-05	1.54118	1.53339	0.593782	-1.20779	3.81396	0.280322	0.159594	0.229943	0.140653	0.959856	0.296503	4.98919
Tnfrsf13b	0.969946	0.0300541	3.47424	0.000427659	0.000236439	2.60156	2.85131	2.62808	-2.73869	9.95362	0.527479	0.69287	0.362287	0.278506	1.90774	1.01168	4.9058
Snx9	0.93328	0.0667201	2.6382	0.000378726	0.000177489	2.38254	2.80843	2.09506	-2.5701	7.71818	0.260265	0.307842	0.212887	0.189737	0.910063	0.443703	4.88675
Ly86	0.993789	0.00621118	5.07517	0.00101864	0.000683623	3.06649	4.18412	2.93003	-3.57761	8.01456	1.08054	1.64716	0.575963	0.317573	3.71692	2.34378	4.86303
Fam169b	0.94991	0.0500902	2.94254	0.000420829	0.000225282	2.22746	1.68264	2.43057	-3.85515	11.8064	0.31175	0.269296	0.228996	0.180575	1.07127	0.515334	4.6304
Smim14	0.912843	0.0871569	2.34885	0.001193	0.000504499	1.52	1.81213	0.987038	-1.64291	4.28588	1.21541	0.938764	0.633291	0.439191	4.51555	1.60914	4.26541
Capg	0.921659	0.078341	2.4651	0.000561695	0.00028538	1.89725	2.00643	1.9724	-3.53484	7.78908	0.629817	0.618817	0.398294	0.2833	2.19003	0.987084	4.20939
Irf5	0.918654	0.0813464	2.42419	0.000270639	0.000134282	1.87072	2.1485	1.77839	-3.18531	6.85001	0.277795	0.298775	0.230101	0.198282	1.03043	0.457946	4.20931
H2-DMb1	0.961731	0.0382689	3.2241	0.000429947	0.00024216	2.38608	3.10696	2.25892	-4.76171	7.0103	0.327385	0.4681	0.266425	0.22757	1.22086	0.692817	4.20467
Serp1	0.875776	0.124224	1.95303	0.00195188	0.000861929	1.65701	2.06566	1.29521	-2.28302	4.90868	2.20625	2.12831	0.803853	0.538973	8.20827	3.38073	4.02316
Aldh2	0.913444	0.0865558	2.35643	0.000609345	0.000269636	1.7052	1.60707	1.3812	-1.7178	5.90303	0.501421	0.43715	0.352653	0.259375	1.78856	0.763551	3.99429
Bmp2k	0.920457	0.0795432	2.44857	0.000483616	0.000268264	1.45304	1.74234	1.39433	-2.54231	5.15481	0.433039	0.471993	0.312224	0.258378	1.55951	0.725624	3.12286
Abhd17b	0.907634	0.0923663	2.28508	0.000739266	0.00038676	1.42103	1.73607	1.12285	-1.44391	3.93161	0.528111	0.588436	0.37271	0.309314	1.96701	0.930392	3.00429
Ctss	0.980365	0.0196353	3.91059	0.00120015	0.000787645	1.38086	1.72743	1.60653	-2.54721	5.30637	1.38787	1.86803	0.678301	0.482911	5.13497	2.94017	2.41166
Bmyc	0.960128	0.0398718	3.1814	0.000349692	0.000241991	1.66987	1.65045	2.38225	-5.69378	9.25039	0.299116	0.549653	0.239419	0.27898	1.21178	0.866611	2.33497
Slc15a4	0.959327	0.0406732	3.16066	0.000295283	0.00019185	1.30842	1.75621	1.4096	-2.09459	4.20378	0.31475	0.427988	0.248579	0.244375	1.10065	0.649024	2.21889
Unc93b1	0.995592	0.00440793	5.41993	0.00089186	0.000680964	1.54697	2.25738	1.85375	-2.64628	5.20797	0.956886	1.60424	0.551642	0.389158	3.32641	2.37934	2.16272
Sdc4	0.967341	0.0326588	3.38844	0.000392725	0.000304932	1.70341	2.06792	2.41422	-4.14658	8.51763	0.356286	0.809219	0.260107	0.280927	1.39019	1.23017	1.92498
Ncf1	0.981567	0.0184332	3.975	0.00037562	0.000304498	1.73352	2.06024	2.21057	-3.67893	7.086	0.503159	1.05169	0.351232	0.317051	1.70648	1.54122	1.9194
Ctsh	0.998197	0.00180325	6.31636	0.00105104	0.00101695	2.03206	2.93163	2.56024	-3.36203	7.04794	0.960518	2.66458	0.555275	0.351372	3.55776	3.89379	1.85669
Cybb	0.997395	0.00260469	5.94783	0.000649534	0.000738359	1.88691	2.91245	2.60154	-4.19056	6.55313	0.866393	2.72083	0.431143	0.356071	2.8427	3.78156	1.41845
Rnase6	0.999399	0.000601082	7.41616	0.000564409	0.000959139	2.69712	4.21139	3.63817	-5.26095	9.47973	0.558275	3.04894	0.385186	0.320137	2.0253	4.35728	1.25365
Tcf4	0.995392	0.00460829	5.37528	0.000788322	0.00159546	1.5753	2.52018	3.02179	-4.58113	7.80053	0.866709	5.28116	0.475521	0.366942	2.88602	7.22408	0.629332
Pld4	0.991384	0.00861551	4.74554	0.000303703	0.000912905	0.908178	2.14121	2.997	-5.64106	7.30622	0.270531	2.60818	0.209886	0.336182	0.955201	3.72041	0.233171

## Sheet: Mouse B cell DEPs
	proba_de	proba_not_de	bayes_factor	scale1	scale2	lfc_mean	lfc_median	lfc_std	lfc_min	lfc_max	raw_mean1	raw_mean2	non_zeros_proportion1	non_zeros_proportion2	raw_normalized_mean1	raw_normalized_mean2	score
adt-IA-IE	0.449409	0.550591	-0.203059	21.4679	2.1389	2.1721	2.66433e-05	2.90989	-6.86748	8.84364	47.1993	3.42414	0.694725	0.52326			29.9409
adt-CD19	0.35564	0.64436	-0.594338	7.83794	1.00076	1.39857	9.14931e-05	2.34913	-6.10552	9.10496	22.0925	1.72771	0.696936	0.48761			17.8837
adt-IgD	0.151673	0.848327	-1.72154	2.85492	0.682929	0.448507	0	1.40114	-3.45826	7.40603	5.20483	0.204548	0.256791	0.0892908			11.4125
adt-CD55	0.393709	0.606291	-0.431749	9.19794	1.47486	1.52628	2.59876e-05	2.25004	-5.88953	7.41909	22.3457	2.99307	0.698042	0.52834			11.395
adt-CD24	0.438389	0.561611	-0.247702	9.01932	1.23107	1.67592	0.000101626	2.34605	-6.08492	9.46785	11.7288	2.71846	0.686671	0.492642			7.23081
adt-CD38	0.387497	0.612503	-0.457844	12.1458	4.79878	0.685048	5.84126e-06	1.71114	-8.28356	8.72629	16.6281	5.05193	0.691883	0.55554			2.25479
adt-CD21-CD35	0.429573	0.570427	-0.283593	2.6157	1.60067	0.440328	6.62208e-05	0.869345	-5.3879	7.72407	4.02085	2.05682	0.636134	0.450774			0.860789
adt-CD45R-B220	0.3891	0.6109	-0.451095	1.78221	1.24497	0.379322	9.45926e-05	0.683286	-2.05011	4.26163	2.37224	1.36932	0.552432	0.404443			0.657147
adt-CD150	0.34422	0.65578	-0.644546	3.71794	2.80342	0.275992	7.21216e-06	0.834195	-6.3619	5.93926	7.18193	3.53584	0.680196	0.522406			0.560589

## Sheet: Mouse NK cell DEGs
	proba_de	proba_not_de	bayes_factor	scale1	scale2	lfc_mean	lfc_median	lfc_std	lfc_min	lfc_max	raw_mean1	raw_mean2	non_zeros_proportion1	non_zeros_proportion2	raw_normalized_mean1	raw_normalized_mean2	score
Cma1	0.998798	0.00120216	6.72242	0.000338692	1.33204e-06	8.23121	8.32072	2.95334	-2.64166	18.0812	0.774354	0.00133932	0.367793	0.00126054	2.55299	0.00315207	6666.79
Klra4	0.999199	0.000801443	7.12828	0.00146127	5.93868e-06	9.5221	9.68503	2.76076	-0.844003	18.5923	3.30915	0.00472701	0.49503	0.00315134	9.40568	0.0145609	6150.85
Klra8	0.999199	0.000801443	7.12828	0.00126374	7.5996e-06	8.70424	8.82178	2.64272	-0.402862	17.0004	2.96372	0.00886315	0.601392	0.00579059	8.87378	0.0209102	3693.87
S1pr5	0.997596	0.00240433	6.02807	0.000219838	4.56114e-06	7.03208	7.10715	2.53726	-2.34914	15.0043	0.470179	0.00598755	0.336978	0.00456945	1.42647	0.0209198	479.5
Eomes	0.997195	0.00280505	5.87352	0.000533212	1.67588e-05	7.32216	7.43307	3.3137	-3.75491	18.0483	1.62276	0.0577484	0.666501	0.0320649	4.3877	0.11604	276.865
Itgam	0.997395	0.00260469	5.94783	0.00027619	8.31512e-06	4.91033	4.89285	1.84071	-1.02699	10.7698	0.701789	0.0181202	0.417992	0.0167415	2.05271	0.0418383	240.915
Klra3	0.994991	0.00500902	5.29149	0.000382242	1.6566e-05	6.15713	6.30355	3.03314	-3.26893	16.7205	0.913022	0.0317892	0.333002	0.0165446	2.56765	0.07798	202.735
Itga2	0.995792	0.00420757	5.46665	0.000492163	3.00813e-05	6.23731	6.1947	3.31679	-1.82393	15.2943	0.77336	0.0404554	0.459245	0.0344678	2.16699	0.0911714	148.25
Klrg1	0.993388	0.0066119	5.01225	0.000155311	7.63026e-06	6.47507	6.40863	3.1707	-3.38767	16.9199	0.385189	0.018002	0.243042	0.0122115	1.23874	0.057982	138.335
Adamts14	0.98898	0.0110198	4.49698	0.000330474	2.30779e-05	6.66249	7.00837	3.21502	-2.98935	16.2735	0.612326	0.0318286	0.42495	0.0265107	1.69475	0.0818447	137.96
Klri2	0.991184	0.00881587	4.72235	0.00050049	3.3613e-05	6.22558	6.43421	3.13538	-2.73515	16.4748	1.15457	0.070078	0.490557	0.0369889	3.29543	0.173627	118.161
Prf1	0.989381	0.0106191	4.53442	0.00143163	8.67171e-05	5.94054	5.67411	3.49888	-2.21544	15.6489	4.03529	0.232884	0.841948	0.147837	11.4776	0.578493	117.863
Klra7	0.989181	0.0108195	4.51553	0.000787184	7.47202e-05	7.15812	7.63623	3.46139	-4.15767	16.4567	1.55417	0.140038	0.464712	0.0410069	4.43105	0.348965	90.8916
Klra9	0.980365	0.0196353	3.91059	0.000674312	6.66053e-05	6.91292	7.43634	4.02141	-4.97064	18.018	1.61083	0.153037	0.489563	0.0560151	5.0992	0.425958	82.7555
Klrb1a	0.98357	0.0164296	4.09211	0.000297226	3.02354e-05	6.75836	7.53799	3.4089	-3.91676	16.1036	0.573559	0.0592059	0.34841	0.0412432	1.58143	0.144282	74.0762
Gzma	0.983971	0.0160289	4.11721	0.00986295	0.00102781	7.03712	7.8001	3.92259	-4.86342	15.9242	32.0641	3.59033	0.952783	0.157607	95.0207	9.44374	70.8059
Tnfsf12	0.985574	0.014426	4.22419	0.000156481	1.61296e-05	4.60511	4.81681	2.1645	-3.12939	11.0826	0.269384	0.0205231	0.224155	0.019105	0.753225	0.0525463	66.012
Ncr1	0.97776	0.02224	3.78337	0.00157566	0.000202887	7.62281	8.56922	4.15228	-5.14584	18.276	2.57555	0.337115	0.817594	0.115615	7.45968	0.863354	65.8637
Il18rap	0.992186	0.00781407	4.84398	0.000790749	8.98376e-05	5.46397	5.52453	3.33165	-1.28829	14.7898	1.54125	0.17683	0.674453	0.115536	4.28677	0.404809	57.8613
Styk1	0.97796	0.0220397	3.79262	0.000210817	3.22276e-05	6.51822	7.28178	3.66753	-4.00188	16.1851	0.435388	0.0551879	0.27833	0.0343102	1.18985	0.138832	55.8638
Spry2	0.977359	0.0226408	3.7651	0.000516175	6.46737e-05	5.09548	5.46752	2.95183	-3.93136	12.8624	1.0502	0.125896	0.488072	0.0760655	3.35982	0.332756	51.4488
1700025G04Rik	0.99419	0.00581046	5.14227	0.000468582	6.29324e-05	3.98723	3.54235	2.0503	-1.46617	10.9845	0.512425	0.0630269	0.361332	0.0505791	1.51992	0.140166	43.2363
Klre1	0.966139	0.0338609	3.35105	0.00215841	0.000341667	6.07071	6.84113	3.74303	-3.50046	16.312	3.95924	0.677815	0.901093	0.196959	11.2857	1.71894	39.8572
Serpinb9	0.978561	0.0214386	3.82089	0.000684616	8.72119e-05	3.70204	3.77569	2.05811	-1.9037	11.5409	1.75497	0.213346	0.643141	0.141889	4.78536	0.482547	36.7128
Rap1gap2	0.982368	0.0176317	4.02027	0.000336131	7.61044e-05	3.32658	3.24559	1.81895	-3.34262	9.02457	0.262425	0.0421886	0.215706	0.0382888	0.83344	0.0770516	35.9825
Sytl3	0.977159	0.0228411	3.75609	0.000569018	9.90536e-05	4.57724	4.62925	3.0509	-2.89812	14.2227	0.803181	0.128929	0.489066	0.098125	2.44344	0.311526	35.9014
Anxa1	0.985975	0.0140252	4.25277	0.000229033	3.1063e-05	3.57773	3.3461	2.0806	-3.39302	10.4875	0.429423	0.0521547	0.290755	0.0440794	1.35712	0.140572	34.5402
Samd3	0.97756	0.0224404	3.7742	0.000498688	8.9772e-05	5.03979	5.50509	3.486	-2.45158	15.3531	0.860835	0.146498	0.515408	0.110139	2.3658	0.348111	34.251
Cd9	0.989982	0.010018	4.5933	0.00050364	6.90588e-05	3.37217	3.42378	1.62506	-1.86292	7.93855	0.849901	0.110061	0.521372	0.0885527	2.60226	0.265216	33.0872
Pogk	0.992587	0.00741334	4.89703	0.000120437	1.58935e-05	3.12448	3.04114	1.39811	-1.95099	8.81687	0.329026	0.0439218	0.251988	0.0389191	0.909143	0.0893718	31.784
Il18r1	0.974153	0.0258465	3.62939	0.000542742	9.88765e-05	4.84599	4.93874	3.31078	-6.74612	13.7885	0.952286	0.202789	0.506461	0.108564	2.81632	0.457874	29.807
Ccl5	0.960529	0.039471	3.19192	0.0209628	0.00435058	5.94773	6.69042	4.17161	-4.39103	16.807	48.7237	10.754	0.99006	0.377176	153.437	30.6736	29.7519
Klrb1c	0.956522	0.0434783	3.09104	0.00119067	0.000250776	5.65059	6.51454	3.95597	-4.07093	16.1118	2.69085	0.606043	0.851889	0.232845	7.90297	1.52245	29.3321
Car2	0.977159	0.0228411	3.75609	0.00029735	5.1033e-05	4.15722	4.14969	2.82076	-3.54381	12.9062	0.825547	0.117939	0.393141	0.0659812	2.05895	0.298309	28.6935
Klrk1	0.957524	0.0424765	3.1154	0.0020986	0.000418925	5.06618	5.58974	3.45117	-3.55137	15.7922	3.88569	0.833767	0.900596	0.236745	11.2733	2.09608	27.2473
Pdgfb	0.962332	0.0376678	3.24055	0.000158461	3.23259e-05	4.18311	4.55442	2.63732	-2.62441	10.91	0.358847	0.0663358	0.274851	0.0540455	1.03971	0.164697	26.4074
Nkg7	0.959728	0.0402725	3.17098	0.00536917	0.00118711	4.97884	5.4548	3.83704	-3.21066	15.3985	11.2336	2.61313	0.985089	0.417789	35.8096	6.94143	25.685
Klrc2	0.962132	0.0378682	3.23504	0.000920751	0.000204111	5.97635	7.01002	4.13327	-4.68579	16.7006	1.73559	0.46632	0.705765	0.181084	4.9458	1.15607	25.5675
Camk2n1	0.970948	0.0290523	3.50917	0.0002357	4.85036e-05	3.45709	3.09074	2.50251	-3.09968	10.4406	0.435388	0.070078	0.302684	0.0592846	1.38333	0.198845	24.0504
Ifitm10	0.957924	0.0420757	3.1253	0.000283976	6.38193e-05	4.64812	4.68744	3.51798	-2.4878	14.1106	0.366799	0.0867801	0.287773	0.0747656	1.15818	0.22823	23.5874
Ctla2a	0.96133	0.0386696	3.21326	0.00087957	0.000215272	3.9775	4.03916	3.02131	-4.56646	13.012	2.00348	0.411762	0.58002	0.176081	5.1619	0.915804	22.4191
Klrb1f	0.974354	0.0256462	3.63738	0.000348317	7.50349e-05	4.20956	4.80301	2.74218	-4.45086	12.4068	0.779821	0.158513	0.468191	0.101001	2.03756	0.401185	21.3797
Gm28875	0.986576	0.0134242	4.29718	0.000196326	3.33471e-05	2.54363	2.42805	1.26732	-1.10386	7.14845	0.351889	0.0612542	0.28827	0.0574726	1.29915	0.15658	21.1046
Serpinb6b	0.979363	0.0206371	3.85981	0.000565774	0.000109707	3.35162	3.1059	2.28881	-2.49819	12.4311	1.36382	0.26751	0.564612	0.17096	3.67107	0.593855	20.7189
Anxa2	0.985774	0.0142256	4.23838	0.00163532	0.000329993	3.06874	2.60023	1.93818	-1.39673	9.34643	2.85736	0.647365	0.847913	0.323367	8.362	1.27141	20.1829
Tbx21	0.941495	0.0585053	2.77835	0.000621441	0.000151643	4.39679	5.04246	3.20239	-2.1524	12.35	0.853877	0.234263	0.512425	0.15871	2.46147	0.554411	19.5209
Klrb1b	0.985574	0.014426	4.22419	0.000256464	7.09389e-05	5.67739	6.32455	3.68179	-4.8967	16.9646	0.548211	0.192783	0.29672	0.0861498	1.57158	0.486282	18.3483
As3mt	0.979964	0.0200361	3.88998	0.000306731	6.21311e-05	2.70693	2.55428	1.63958	-2.52958	8.12666	0.427435	0.0991885	0.293241	0.085362	1.22653	0.181036	18.3396
AW112010	0.952114	0.0478862	2.98986	0.00754067	0.00178622	3.49259	3.48378	2.5654	-2.30325	10.1892	17.992	4.20622	0.984592	0.529859	52.8507	10.3718	17.7969
Arl4d	0.950311	0.0496894	2.951	0.00025459	6.19827e-05	3.7873	4.21372	2.60636	-2.6659	10.2234	0.486083	0.116718	0.325547	0.0814622	1.33475	0.284155	17.7899
Nr4a2	0.972951	0.0270487	3.5827	0.00023757	5.21571e-05	3.82544	4.05898	2.81688	-5.57471	12.0362	0.579523	0.131884	0.249503	0.0501457	1.63836	0.354732	17.6682
Borcs7	0.990583	0.00941695	4.65578	0.00022515	3.95888e-05	2.36228	2.34874	1.05115	-1.28024	5.51146	0.38668	0.0809107	0.274851	0.071181	1.20632	0.161656	17.628
Dapk2	0.965738	0.0342617	3.33887	0.00016832	4.65487e-05	4.00976	4.40787	2.75741	-3.43004	11.2405	0.248012	0.0645631	0.205268	0.0531789	0.72882	0.171036	17.0864
Sh2d1a	0.943899	0.056101	2.82287	0.000296656	9.43851e-05	4.36747	4.85501	3.5806	-6.8045	14.3248	0.661034	0.206098	0.411034	0.138305	1.73678	0.455949	16.6364
Lpin1	0.991384	0.00861551	4.74554	0.000488815	0.000106983	2.47151	2.42626	1.10919	-1.1232	7.20831	0.618787	0.131687	0.425944	0.111873	1.79857	0.268799	16.5373
Osbpl3	0.962132	0.0378682	3.23504	0.000749324	0.000212063	4.0923	4.38728	3.0481	-3.79064	13.0317	0.90507	0.250098	0.512425	0.152801	2.45616	0.61594	16.3187
Fasl	0.932478	0.0675215	2.6254	0.000317428	9.76177e-05	4.64331	5.21157	3.73351	-3.36272	15.0064	0.69831	0.238045	0.44831	0.157607	1.97146	0.59863	15.2917
Arsb	0.971549	0.0284512	3.5307	0.000745233	0.000192216	2.84349	2.9349	1.73647	-1.4606	8.62759	0.964712	0.224415	0.544235	0.169227	2.55353	0.502971	14.4361
Cuedc1	0.967341	0.0326588	3.38844	0.000185972	4.7887e-05	2.58294	2.77966	1.47792	-1.75095	7.29981	0.259443	0.0594422	0.217197	0.0538092	0.741819	0.135254	14.1665
Sulf2	0.977359	0.0226408	3.7651	0.000177254	5.72267e-05	4.28597	5.06822	3.10245	-5.52719	12.2723	0.380716	0.12306	0.280318	0.0879619	0.99662	0.303915	14.0549
Cst7	0.9445	0.0554999	2.83427	0.000364099	0.000116334	3.89855	3.51945	3.40182	-4.53099	14.1138	0.704771	0.227251	0.452286	0.150358	2.02081	0.572293	13.7661
Klrc1	0.96093	0.0390703	3.20254	0.000547159	0.000171967	5.20809	6.19099	3.91904	-3.927	14.4159	0.894135	0.372686	0.372763	0.150004	2.47146	0.957704	13.4401
Gpc1	0.951713	0.0482869	2.9811	0.00011545	3.09914e-05	2.91306	2.73834	2.40702	-2.81781	11.3733	0.267893	0.0763807	0.204771	0.0668873	0.799859	0.175471	13.2788
Cd244	0.970547	0.029453	3.49506	0.000546472	0.000178367	3.62379	3.73886	2.68751	-4.35937	12.4129	0.867296	0.307138	0.528827	0.172024	2.50179	0.721257	12.5697
Sema4a	0.942096	0.0579042	2.78932	0.000396602	0.000119271	3.14295	2.78715	2.55776	-1.92913	10.6046	0.794732	0.24612	0.475149	0.174978	2.19433	0.569794	12.1038
Dok2	0.928672	0.0713284	2.56646	0.000486291	0.000148667	3.2051	3.32236	2.46306	-2.0469	9.70556	1.06014	0.342236	0.58996	0.220555	3.04998	0.80904	12.0828
Ccl3	0.96674	0.0332599	3.36958	0.000755048	0.000224001	3.46308	3.67583	2.74863	-5.05692	12.0841	1.4493	0.651146	0.390159	0.133459	4.61402	1.36338	11.7199
Il12rb2	0.943699	0.0563013	2.81909	0.000284756	8.79081e-05	3.28859	2.59613	2.92662	-3.04099	13.6651	0.292744	0.107697	0.230119	0.0927283	0.794597	0.231535	11.286
Il2rb	0.918052	0.0819475	2.41618	0.0020632	0.000797844	4.24294	4.73431	3.67344	-3.06167	13.977	5.06262	2.13507	0.906561	0.389782	13.3609	5.04035	11.2471
Fcer1g	0.940293	0.0597075	2.75673	0.00565863	0.00177853	2.9958	3.09944	2.55975	-4.28491	10.0145	8.25348	3.59541	0.980119	0.499409	26.3568	7.37169	10.7112
H2afz	0.987377	0.0126227	4.35955	0.00444868	0.0010413	2.05042	2.12266	0.794917	-1.22855	4.57547	6.06461	1.61203	0.943837	0.671472	18.3722	3.54203	10.6353
Atp8b4	0.929874	0.0701262	2.58475	0.000549407	0.000190989	3.3566	2.76638	2.90297	-2.44921	11.3589	0.459742	0.166706	0.321074	0.125148	1.16939	0.374767	10.4736
Tm6sf1	0.974955	0.0250451	3.66171	0.00072113	0.000201552	2.23848	1.96076	1.42434	-1.10535	6.99368	1.37724	0.350587	0.650596	0.246081	3.80171	0.832691	10.2199
Ifng	0.952515	0.0474855	2.99868	0.000354422	0.000134417	3.89635	4.73229	3.25112	-5.9452	11.8438	0.65507	0.285275	0.300696	0.117033	1.78751	0.689361	10.1032
Plek	0.962132	0.0378682	3.23504	0.000712166	0.000227846	2.39109	1.83109	2.02438	-2.2663	10.0974	1.37724	0.485267	0.62674	0.273852	3.70081	0.877202	10.0877
Ccr2	0.945302	0.0546985	2.84967	0.00106475	0.000360381	2.89502	2.43631	2.73782	-3.87061	11.9868	2.32555	0.847633	0.59841	0.286851	5.63065	1.616	10.0871
Raph1	0.973152	0.0268483	3.59034	0.000217733	6.76404e-05	2.21766	1.96916	1.42991	-1.53462	7.50749	0.303181	0.0937525	0.23161	0.0753959	0.849296	0.187027	10.0705
Gsap	0.952915	0.0470848	3.00758	0.000544329	0.000175021	2.1842	2.27974	1.40129	-2.22044	7.45751	0.556163	0.155913	0.390656	0.130702	1.62413	0.363998	9.74574
Klrd1	0.943699	0.0563013	2.81909	0.00321848	0.00105615	3.12868	2.23573	2.91817	-3.60129	14.4383	3.45278	1.456	0.874254	0.457575	9.97573	3.24648	9.61377
Rbpms	0.974755	0.0252454	3.65354	0.00041108	0.000116969	2.21078	2.13995	1.26738	-1.97373	8.74205	0.42992	0.123257	0.319583	0.101552	1.21493	0.29273	9.17547
Txk	0.880585	0.119415	1.99798	0.00138869	0.000566113	3.32733	2.50002	3.29745	-2.55329	12.4273	2.27783	1.0243	0.822565	0.390845	7.01812	2.59654	8.99336
Gm2682	0.903827	0.0961731	2.24049	0.0019971	0.000699065	3.98892	3.15332	3.76419	-2.68408	13.6938	0.764911	0.418223	0.460736	0.22347	2.20465	0.979224	8.98076
Fosl2	0.948307	0.051693	2.90935	0.000152554	5.14278e-05	2.7445	2.6188	2.34911	-3.05254	9.59002	0.310636	0.10817	0.220676	0.0755928	0.82137	0.251561	8.96102
Sh2d2a	0.909237	0.0907634	2.30435	0.000417322	0.000151918	2.89512	2.11408	2.76471	-2.74555	10.818	1.10139	0.390885	0.542247	0.235799	2.89965	0.939909	8.93156
Ctsw	0.928071	0.0719295	2.55742	0.00104907	0.000410687	3.23517	3.34521	2.9128	-3.26694	14.0389	1.92843	0.849642	0.766402	0.352044	5.60656	2.06456	8.78551
Gzmb	0.982368	0.0176317	4.02027	0.00115613	0.000598689	4.81232	5.60812	4.05496	-6.82101	14.5107	2.54026	1.60935	0.621769	0.203537	7.17172	4.12844	8.35972
Ptpn12	0.96133	0.0386696	3.21326	0.000393098	0.000130907	2.04052	1.97277	1.24036	-1.07086	5.60435	0.340457	0.0993855	0.261431	0.0885527	0.968399	0.239346	8.25601
Ifngr1	0.969345	0.0306552	3.45382	0.00147487	0.000443639	2.1481	2.01325	1.38224	-1.5806	6.01278	2.26988	0.750177	0.7833	0.385212	6.68663	1.81371	7.91941
Ugcg	0.968143	0.0318573	3.41411	0.00192719	0.000593723	2.02212	2.04953	1.13787	-1.37564	5.31386	3.47565	1.07244	0.849404	0.503466	9.5	2.46767	7.78473
Ms4a4b	0.904428	0.095572	2.24742	0.00296569	0.00133544	3.18505	2.49943	3.24894	-2.75549	12.6443	5.70577	2.71043	0.912525	0.488576	15.3939	6.38839	7.67492
Sytl2	0.934282	0.0657183	2.6544	0.000255354	0.000113728	3.61007	3.57033	3.45232	-3.89538	12.3318	0.364811	0.196565	0.267893	0.137674	0.992375	0.469955	7.62315
Adora2a	0.926868	0.0731316	2.53955	0.00018636	6.44014e-05	2.26938	2.43176	1.64456	-1.71977	7.45214	0.389662	0.147286	0.297217	0.124793	1.0981	0.337654	7.38034
Mxd1	0.951112	0.048888	2.9681	0.000268333	8.58863e-05	1.8051	1.84416	1.19235	-2.84657	5.71568	0.62674	0.186244	0.380716	0.139289	1.6763	0.411514	7.35305
Itgax	0.959126	0.0408736	3.15554	0.000324697	0.00013428	2.95467	2.84761	2.62247	-3.47593	10.9089	0.639662	0.318404	0.369781	0.188175	1.58504	0.645211	7.25849
Chsy1	0.93348	0.0665197	2.64142	0.0006172	0.000220059	2.30281	2.45235	1.65322	-2.17452	8.09887	0.941849	0.344757	0.540755	0.225045	2.57936	0.830356	7.15329
Lfng	0.923262	0.0767381	2.48751	0.000423905	0.000157259	2.44173	1.56178	2.30107	-2.22935	9.00311	0.83002	0.341803	0.500497	0.235169	2.41036	0.829459	7.09554
Trdc	0.975356	0.0246444	3.67825	0.000167641	9.3122e-05	4.25832	4.42666	3.62295	-5.47193	12.8242	0.310139	0.212558	0.23161	0.0468368	0.891133	0.540007	7.02717
Efhd2	0.945702	0.0542977	2.85745	0.000867763	0.000315112	2.15516	2.52795	1.44826	-2.17564	6.36782	1.5174	0.58745	0.70328	0.333609	4.43585	1.41116	6.77456
Cd247	0.906832	0.0931677	2.27556	0.000532698	0.000270809	3.4809	1.95202	3.64262	-2.93401	13.2453	0.471173	0.290987	0.34493	0.19558	1.36119	0.705215	6.71875
Zeb2	0.947506	0.0524945	2.89312	0.00163781	0.000684873	2.31545	2.31812	2.21998	-4.00314	8.80781	1.79821	1.249	0.666501	0.3342	5.56502	1.99396	6.46227
Gm19585	0.935885	0.0641154	2.68081	0.00019272	9.66323e-05	2.9234	2.4639	3.15331	-2.70918	12.669	0.368787	0.213188	0.289264	0.151422	1.15892	0.5327	6.36006
Rap2b	0.969345	0.0306552	3.45382	0.000208599	6.37156e-05	1.61099	1.61064	0.816475	-0.919111	4.26561	0.327535	0.119278	0.262425	0.105609	1.05009	0.266075	6.35795
Smad3	0.927069	0.0729313	2.54251	0.000454741	0.000181088	1.94209	1.98556	1.39724	-1.31261	5.48711	0.346918	0.130938	0.279324	0.1127	0.956845	0.293245	6.33697
Peak1	0.918654	0.0813464	2.42419	0.000844157	0.00034921	2.05149	2.14473	1.6184	-2.30309	6.22621	0.650099	0.269046	0.430915	0.196368	2.01205	0.652324	6.3277
Gramd4	0.96654	0.0334602	3.36336	0.000381876	0.000145256	1.73153	1.78333	0.867641	-1.23305	4.37005	0.535288	0.186363	0.371769	0.155479	1.46688	0.40356	6.29384
Ubash3b	0.93909	0.0609096	2.73552	0.000346669	0.000131816	2.00674	1.88422	1.40162	-2.0316	5.90455	0.354374	0.13472	0.264414	0.107303	0.945643	0.30529	6.21591
Itgb1	0.969746	0.0302545	3.46739	0.00100176	0.000372307	1.89064	1.72063	1.28431	-2.38618	5.97472	1.72863	0.703183	0.707753	0.372961	4.58507	1.44144	6.01391
Rnf157	0.965137	0.0348628	3.32085	0.000173919	6.27558e-05	1.5929	1.51069	0.96032	-2.45427	5.49334	0.336978	0.11593	0.233598	0.0996218	0.868901	0.232354	5.95675
Prkcq	0.885394	0.114606	2.04453	0.000651755	0.000367871	3.31424	1.69828	3.62017	-3.07689	12.6902	0.54672	0.381785	0.382704	0.236863	1.50724	0.870271	5.74002
Id2	0.930074	0.0699259	2.58783	0.0018453	0.000949346	2.5778	3.01088	2.48064	-2.75859	9.02317	4.00646	2.23225	0.871769	0.436934	12.0042	5.47059	5.65652
Itga4	0.959928	0.0400721	3.17618	0.00202911	0.000716541	1.74041	1.56062	1.28629	-2.24164	7.70757	3.0333	1.24289	0.775348	0.491019	8.16494	2.5294	5.61808
Kcnab2	0.968143	0.0318573	3.41411	0.000318206	0.000117518	1.64333	1.57213	0.921022	-1.48797	4.21778	0.431412	0.164579	0.331511	0.141929	1.2777	0.38701	5.42542
Elmo2	0.948708	0.0512923	2.91756	0.000154839	5.75591e-05	1.54941	1.6486	0.924328	-1.33149	4.12481	0.331014	0.127669	0.269881	0.113527	0.934803	0.275549	5.25638
Arl4c	0.921258	0.0787417	2.45957	0.000449219	0.000218262	2.37351	2.02864	2.31101	-2.5682	8.60132	0.870775	0.527377	0.505467	0.262546	2.53212	1.17499	5.11494
Gas7	0.902625	0.0973753	2.22673	0.000336187	0.000163358	2.6978	2.42001	2.86157	-2.89954	12.1414	0.264911	0.234342	0.2167	0.161782	0.73073	0.386624	5.09892
Gem	0.964135	0.0358646	3.29148	0.000290937	0.00011921	1.95646	2.00613	1.67831	-3.10244	8.51167	0.502982	0.224533	0.308151	0.144292	1.40297	0.540035	5.08273
Klhdc2	0.942496	0.0575035	2.79669	0.000249062	9.66155e-05	1.61105	1.74339	1.04911	-1.78152	4.60476	0.364811	0.149728	0.281312	0.118727	1.06166	0.338775	5.04871
Lrrfip2	0.976558	0.0234422	3.7295	0.000260665	0.000106658	1.51159	1.52389	0.69901	-1.32228	3.63656	0.264911	0.100882	0.22664	0.0917829	0.753619	0.225989	5.0408
Tyrobp	0.918654	0.0813464	2.42419	0.00799279	0.004054	2.54407	2.8906	2.76933	-4.895	9.78328	10.4095	9.47711	0.978628	0.529347	31.1813	16.0778	4.93399
Ctsd	0.925867	0.0741334	2.52486	0.00157382	0.000609757	1.70928	1.78185	1.23696	-1.98266	6.63102	3.18638	1.4174	0.891153	0.572757	9.39884	3.29064	4.88211
Myo1f	0.91685	0.0831497	2.4003	0.000717244	0.000296565	1.94201	1.96506	1.57583	-2.27108	6.70692	0.683897	0.351454	0.465209	0.248996	1.88403	0.76804	4.76382
Gata3	0.898417	0.101583	2.17976	0.000179367	0.000117948	3.02506	1.78544	3.48277	-3.43368	13.0005	0.365805	0.281179	0.276839	0.180651	1.02205	0.655515	4.71652
Lgals1	0.938489	0.0615107	2.72506	0.00545983	0.00249901	2.11734	1.86602	2.42534	-4.27396	10.8147	5.56859	4.68069	0.901093	0.550028	18.4518	8.4058	4.64783
Prkch	0.848327	0.151673	1.72154	0.000916731	0.000434902	2.33821	1.63043	2.66754	-2.27048	11.8185	0.564115	0.357796	0.383698	0.244229	1.55423	0.820136	4.4311
Zfpm1	0.902825	0.0971749	2.22902	0.000136252	6.09399e-05	1.8485	1.53188	1.81933	-2.26628	7.55414	0.300199	0.136965	0.236083	0.112424	0.760857	0.317646	4.42772
Bhlhe40	0.927469	0.0725306	2.54845	0.0004417	0.000202667	1.76097	1.64462	1.73546	-3.70943	9.49682	0.751491	0.366501	0.420477	0.215906	2.03423	0.822112	4.35732
Pik3r1	0.956522	0.0434783	3.09104	0.00123938	0.000483758	1.48671	1.50844	0.818906	-1.24643	3.59588	1.80467	0.785275	0.71173	0.460923	5.05869	1.73638	4.33131
Rgs3	0.940493	0.0595071	2.76031	0.000282802	0.000153346	2.13054	2.32133	2.18138	-2.80448	8.23238	0.479622	0.288466	0.352386	0.195541	1.30604	0.673404	4.1321
Plekha5	0.911441	0.0885594	2.33135	0.000291239	0.000144447	1.67731	1.55114	1.61507	-2.36134	6.60998	0.272863	0.142913	0.204274	0.116482	0.765066	0.335976	3.81947
Cdc42ep3	0.898818	0.101182	2.18416	0.000266173	0.00011715	1.58272	1.71279	1.24627	-1.80092	5.06431	0.454274	0.234302	0.342445	0.183054	1.35278	0.563407	3.80022
Fgl2	0.969746	0.0302545	3.46739	0.000492927	0.000350252	2.96688	3.73407	3.18253	-5.26333	10.0023	0.860338	0.83093	0.469185	0.253013	2.56389	2.06028	3.6921
Xcl1	0.97776	0.02224	3.78337	0.000716619	0.000623679	3.20205	3.92336	3.91839	-8.06333	13.889	1.68439	1.51198	0.401093	0.257425	4.34815	3.77271	3.69045
Acot7	0.919054	0.0809457	2.42957	0.000238111	0.000129726	2.12896	2.4942	2.15061	-3.11297	8.23828	0.310139	0.20917	0.236581	0.152643	0.831178	0.507456	3.48709
Ptpn7	0.92767	0.0723302	2.55143	0.000231532	0.000140906	1.98245	1.60836	2.45914	-2.60793	9.95225	0.548708	0.358859	0.369781	0.222761	1.45028	0.832673	3.45287
Prex1	0.901022	0.0989782	2.20863	0.00110593	0.000535816	1.39708	1.50366	1.11877	-1.86442	4.70192	1.12575	0.630347	0.601392	0.392263	3.16524	1.40303	3.15182
Serpina3g	0.943899	0.056101	2.82287	0.000195047	0.000123824	1.60883	1.63368	2.3381	-6.69135	8.54101	0.569085	0.289293	0.276342	0.148468	1.43325	0.74228	3.10645
Nbeal2	0.865959	0.134041	1.86569	0.000231535	0.000119435	1.54217	1.69978	1.44559	-1.90384	6.43693	0.385189	0.228788	0.297714	0.182187	1.01086	0.517644	3.01155
Arhgap18	0.900621	0.0993789	2.20414	0.000331691	0.000166228	1.37007	1.55997	1.09923	-1.93205	4.39802	0.286282	0.162885	0.234592	0.137871	0.756708	0.362653	2.85878
Ccl4	0.947506	0.0524945	2.89312	0.00293221	0.0017959	2.30413	2.49108	2.79746	-5.48078	9.83484	3.83797	5.35386	0.540258	0.338809	11.8835	9.68354	2.8276
Emb	0.962332	0.0376678	3.24055	0.00050323	0.000368552	1.77994	1.95869	2.99793	-7.05359	12.6253	1.02634	0.793311	0.321074	0.250847	2.52982	1.7511	2.57149
Atp1b1	0.96133	0.0386696	3.21326	0.000863873	0.00055595	1.70048	1.56983	2.10404	-3.7975	9.42688	0.952286	1.25258	0.544235	0.347317	2.71586	1.94392	2.37575
Tcf7	0.973552	0.0264476	3.60579	0.000190755	0.000223485	2.71741	2.92404	4.16796	-8.1167	14.769	0.511928	0.628851	0.285785	0.212204	1.21718	1.41403	2.3391
Hopx	0.938289	0.0617111	2.72159	0.00025053	0.000178229	1.72969	1.73292	2.23672	-2.55363	8.45168	0.370278	0.341527	0.262425	0.215394	1.00041	0.802399	2.15653
Nabp1	0.932078	0.0679223	2.61905	0.000403985	0.000247542	1.32484	1.53414	1.55602	-3.90405	5.34947	0.774354	0.577326	0.423956	0.282439	2.00105	1.26515	2.09546
Scimp	0.986375	0.0136245	4.28216	0.000264937	0.000226443	1.77242	1.991	2.5389	-4.67998	8.43407	0.343439	0.559166	0.264414	0.233278	0.995679	0.863323	2.04415
Slamf7	0.948307	0.051693	2.90935	0.000303744	0.000200439	1.49231	1.58787	1.87254	-2.99606	8.59382	0.409046	0.338454	0.285288	0.215079	1.03498	0.802967	1.9235
Irf8	0.976758	0.0232418	3.73828	0.00268943	0.00248573	1.44717	1.78807	2.58715	-5.31289	8.24853	3.88569	8.63838	0.797217	0.491216	11.0302	12.7168	1.25523

## Sheet: Mouse NK cell DEPs
	proba_de	proba_not_de	bayes_factor	scale1	scale2	lfc_mean	lfc_median	lfc_std	lfc_min	lfc_max	raw_mean1	raw_mean2	non_zeros_proportion1	non_zeros_proportion2	raw_normalized_mean1	raw_normalized_mean2	score
adt-CD49b	0.17211	0.82789	-1.57075	1.88119	0.680125	0.472744	0.000498056	1.2572	-5.56117	6.10668	4.06859	0.305444	0.193837	0.118845			6.29707
adt-CD11b-mh	0.334402	0.665598	-0.688342	4.54399	2.13806	0.528778	2.04444e-05	1.58733	-6.7963	7.05301	6.36233	2.99019	0.627734	0.535689			1.1251
adt-CD62L	0.334202	0.665798	-0.689243	4.60224	3.23993	0.314613	1.04904e-05	1.19353	-7.36486	8.01397	9.24851	4.75762	0.634692	0.546285			0.611587
adt-Ly49D	0.111801	0.888199	-2.07247	1.75279	1.02978	0.177925	0.000100255	1.0087	-7.81408	7.47433	1.19384	0.367486	0.14662	0.115536			0.578016

## Sheet: Mouse ILC1 DEGs
	proba_de	proba_not_de	bayes_factor	scale1	scale2	lfc_mean	lfc_median	lfc_std	lfc_min	lfc_max	raw_mean1	raw_mean2	non_zeros_proportion1	non_zeros_proportion2	raw_normalized_mean1	raw_normalized_mean2	score
Gzmc	0.997395	0.00260469	5.94783	0.000573631	9.1093e-06	8.00112	8.24225	3.19323	-3.7236	16.8844	1.74589	0.0170325	0.253753	0.00849593	4.04578	0.0330132	980.542
Cd200r2	0.995392	0.00460829	5.37528	0.000282278	1.06176e-05	8.60729	9.12631	3.13122	-4.62695	15.8537	0.435311	0.0158943	0.306648	0.0123984	1.14669	0.0406612	242.735
Klrb1b	0.990783	0.00921659	4.67749	0.000544274	2.71762e-05	7.42567	7.94211	3.2394	-3.66747	16.0524	1.5822	0.0638211	0.681916	0.0356098	4.03083	0.171891	174.131
AC163354.1	0.991585	0.00841515	4.76927	0.00161177	0.000130702	6.69933	7.36191	3.41983	-2.97385	15.0479	2.83774	0.253293	0.848463	0.115081	7.26268	0.581003	83.7433
Ncr1	0.985173	0.0148267	4.19639	0.00153598	0.000166012	8.10488	8.86933	3.82267	-5.97772	17.1199	2.62437	0.260041	0.822373	0.0926423	6.8495	0.721995	76.8902
2900026A02Rik	0.991184	0.00881587	4.72235	0.00023712	2.16572e-05	5.06496	5.05422	2.34137	-3.21346	12.4394	0.522873	0.036748	0.362044	0.0292683	1.34237	0.0890074	76.3876
Xcl1	0.985374	0.0146263	4.2102	0.00354523	0.000319793	6.59875	7.1996	3.38055	-5.83043	16.8969	8.41315	0.741138	0.936026	0.191992	21.1975	1.83788	76.1081
Stk32c	0.988379	0.0116209	4.44326	0.000119985	1.12448e-05	5.71049	6.2186	2.86445	-2.77444	13.2016	0.258399	0.0196341	0.215154	0.0175203	0.677755	0.0524955	73.7265
Cited4	0.98898	0.0110198	4.49698	0.000235276	2.22253e-05	5.91092	6.55216	2.90481	-3.2319	13.1636	0.44782	0.0414634	0.330593	0.0337398	1.26744	0.104549	71.6576
Cpne7	0.98878	0.0112202	4.47876	8.66714e-05	7.66621e-06	5.42519	5.81972	2.8706	-5.06032	13.722	0.276984	0.0217886	0.209793	0.0189431	0.738584	0.0568824	70.4428
Ccdc136	0.989782	0.0102184	4.57329	0.000152351	1.56408e-05	6.91559	7.58783	3.36847	-4.06183	14.4842	0.317727	0.0355691	0.237312	0.0260163	0.867714	0.0919028	65.2946
Klra5	0.988379	0.0116209	4.44326	0.000328293	3.35583e-05	6.26724	6.67861	3.74227	-8.28857	15.4118	0.812723	0.0878049	0.241601	0.0289024	2.21612	0.221669	62.6565
Clnk	0.987578	0.0124224	4.37576	0.000261347	2.48348e-05	5.96066	6.49461	2.84319	-2.71413	13.9346	0.26233	0.0255691	0.220515	0.0227642	0.677805	0.0657675	61.431
Gzmb	0.986977	0.0130234	4.32789	0.00330252	0.000352267	6.83476	7.49672	3.78897	-4.60305	15.7015	8.18477	0.937602	0.817727	0.167886	21.3383	2.4199	60.2678
Nrgn	0.989782	0.0102184	4.57329	0.000169024	1.39662e-05	5.19756	5.36275	2.74888	-4.81817	15.2744	0.382773	0.0380488	0.21015	0.0165041	0.890667	0.0774223	59.7928
Itga1	0.988379	0.0116209	4.44326	0.000926516	9.9295e-05	6.04417	6.69309	2.97352	-5.17322	13.0809	2.00107	0.24561	0.742316	0.106707	5.35343	0.606291	53.3689
Styk1	0.978161	0.0218393	3.80196	0.000214796	2.50405e-05	6.94181	7.72803	3.43787	-3.31253	15.5176	0.37777	0.0495935	0.227663	0.0322764	0.964393	0.130894	51.1455
Sulf2	0.981366	0.0186335	3.96398	0.000315423	3.6511e-05	5.62214	6.27691	2.83121	-3.94432	13.6731	0.682988	0.0804472	0.458184	0.0615854	1.75499	0.195525	50.4631
Klrb1a	0.98878	0.0112202	4.47876	0.000208872	2.99242e-05	6.77474	7.46878	3.21025	-3.70778	15.8974	0.448177	0.0570325	0.304503	0.0364228	1.10322	0.152755	48.9282
Klrc1	0.978962	0.0210379	3.84017	0.000846346	0.000118122	6.29943	7.22334	3.74227	-3.24511	16.2806	1.8263	0.25	0.679414	0.108008	4.82385	0.641778	47.3489
Gzma	0.985173	0.0148267	4.19639	0.00694523	0.00104323	7.03092	7.82554	3.75388	-5.97282	16.2709	24.2084	3.57407	0.692995	0.161748	63.6389	10.2788	43.5303
Tnfrsf9	0.98317	0.0168303	4.0676	0.000204831	2.28377e-05	5.81225	6.2153	3.11573	-7.03421	14.9629	0.38456	0.0570325	0.223016	0.0339431	0.9212	0.130925	40.8954
Fgl2	0.981567	0.0184332	3.975	0.00159371	0.000213242	5.24182	5.98382	2.81956	-3.2332	11.161	3.63081	0.514878	0.855254	0.202195	9.4368	1.26246	39.1822
Klrb1f	0.981567	0.0184332	3.975	0.000414597	5.4327e-05	4.95425	5.51858	2.54641	-3.64382	11.1234	0.904217	0.124512	0.512152	0.0842683	2.36176	0.312028	37.499
Klrc2	0.969545	0.0304548	3.46058	0.000937393	0.000161269	6.50426	7.53025	3.98611	-3.60616	16.3427	2.10222	0.384065	0.764832	0.157602	5.40166	0.983137	35.7364
Lilr4b	0.979964	0.0200361	3.88998	0.000131256	1.61755e-05	3.31561	3.46511	1.76066	-4.79461	8.47082	0.342745	0.0381301	0.211937	0.0288211	0.908859	0.0880254	34.2335
Cd244	0.97235	0.0276498	3.5601	0.000881543	0.000122609	4.59831	4.61322	2.52938	-2.95583	12.89	1.44425	0.223618	0.701215	0.141016	3.76927	0.520203	33.3183
Cd160	0.984973	0.015027	4.18276	0.000874539	0.000142293	5.88818	6.61709	3.42726	-3.86536	15.7061	1.82202	0.346992	0.664761	0.14622	4.68998	0.834264	33.1016
Cd200r4	0.979764	0.0202364	3.87983	0.000175094	2.59129e-05	4.4183	4.81132	2.40633	-2.28389	11.2239	0.388134	0.0576016	0.294853	0.049187	0.993251	0.142626	30.7692
Cd7	0.984372	0.0156281	4.14293	0.00575355	0.000896704	4.45946	3.51478	3.13905	-3.56124	14.9863	8.60114	1.75301	0.976054	0.414715	23.9654	3.49478	30.5808
Klre1	0.968143	0.0318573	3.41411	0.00172889	0.000310662	6.26131	7.09431	3.58929	-3.84239	15.8354	3.23803	0.655	0.849893	0.180285	8.46476	1.73412	30.5633
Rgs1	0.986175	0.0138249	4.26736	0.00392901	0.000551364	3.74599	3.59449	1.91495	-2.46937	9.15443	8.01179	1.22642	0.869907	0.335447	21.1135	2.62361	30.1458
Tnfsf10	0.980565	0.019435	3.92105	0.000367768	5.50949e-05	3.95536	4.15025	2.04695	-2.16193	10.2954	0.807362	0.120163	0.494996	0.0932114	2.04214	0.268102	30.128
Osgin1	0.985574	0.014426	4.22419	0.000250644	5.00478e-05	3.74387	3.50894	2.19956	-2.96356	10.6683	0.360257	0.0468293	0.24446	0.0381301	1.00244	0.125046	30.013
Arap3	0.979964	0.0200361	3.88998	0.000138953	2.10878e-05	3.7051	3.83994	1.87216	-2.99345	9.89367	0.348821	0.0467073	0.285561	0.0415041	0.902078	0.113952	29.3307
Dapk2	0.976157	0.0238429	3.71214	0.000208631	3.61096e-05	4.62089	5.01444	2.67423	-3.34824	11.425	0.327377	0.0496748	0.263402	0.0417073	0.86821	0.13736	29.2071
Klrb1c	0.97215	0.0278501	3.55267	0.00110333	0.000211608	6.11258	7.114	3.78709	-2.56232	14.6022	2.55182	0.555244	0.840243	0.21439	6.70206	1.45517	28.1526
Car2	0.982769	0.017231	4.04366	0.000267614	4.29262e-05	4.55378	4.55418	2.61849	-3.44906	12.7371	0.692995	0.110407	0.329878	0.0627236	1.6605	0.287374	26.3125
Cd200r1	0.982569	0.0174314	4.0319	0.000438929	6.69086e-05	4.1096	3.76659	2.45456	-2.24531	11.3835	0.448892	0.110569	0.326662	0.0847154	1.17236	0.18492	26.0542
Asb2	0.966339	0.0336606	3.35719	0.000285186	5.15876e-05	4.9189	5.59626	2.71168	-4.06446	12.2036	0.541458	0.114024	0.353467	0.0795935	1.34091	0.258066	25.5587
Serpina3g	0.984572	0.0154278	4.15604	0.000524338	8.11165e-05	3.63134	3.52547	2.0275	-4.29705	9.53645	1.32345	0.194553	0.562545	0.111829	3.40281	0.496185	24.9036
Klrk1	0.957323	0.0426768	3.11048	0.00175525	0.000367162	5.21689	5.90375	3.37149	-3.07705	14.1736	3.57756	0.771301	0.88742	0.217033	9.34555	2.02213	24.1106
Itgax	0.980365	0.0196353	3.91059	0.000577135	9.46498e-05	3.99295	3.91058	2.51167	-3.9856	11.315	1.06147	0.260163	0.559685	0.160772	2.81291	0.475524	23.6198
Klri2	0.989581	0.0104188	4.55367	0.000222035	4.65533e-05	5.52535	5.61847	3.08839	-4.8945	15.0038	0.489635	0.111057	0.231594	0.0519512	1.28576	0.302462	23.4881
S100a4	0.982168	0.0178321	4.00876	0.000831211	0.00016003	4.3398	4.5297	2.4727	-4.07208	11.9856	1.89135	0.412236	0.616154	0.133821	4.72685	0.881304	23.2764
Ccl5	0.962332	0.0376678	3.24055	0.0175999	0.00391412	6.19319	7.16241	4.05316	-4.68347	16.4441	41.8645	10.3209	0.989278	0.357683	116.042	31.0045	23.1795
Tox	0.97776	0.02224	3.78337	0.00104298	0.000216891	4.95687	4.82157	3.6047	-1.90706	14.8561	0.612938	0.143333	0.405647	0.099878	1.58699	0.341127	23.0603
Osbpl3	0.969144	0.0308555	3.4471	0.000877088	0.000179821	4.57757	4.93408	2.97145	-3.0016	13.4171	1.01108	0.217114	0.553967	0.136585	2.66812	0.533034	22.9132
Chn2	0.980765	0.0192346	3.93162	0.000844418	0.000157232	4.34299	4.65025	2.56827	-2.45306	10.7552	0.495711	0.0969512	0.360257	0.074878	1.27525	0.243809	22.7161
Atp8a2	0.971348	0.0286516	3.52348	0.000470322	0.000102577	5.19235	5.77368	3.28498	-5.79573	12.794	0.399929	0.112033	0.298427	0.0766667	1.10987	0.276806	20.8189
1810011H11Rik	0.969345	0.0306552	3.45382	0.000155862	3.40708e-05	4.36333	4.95705	2.53505	-5.48217	11.2247	0.274839	0.0657317	0.223016	0.051626	0.708117	0.148561	20.7979
Il2rb	0.944099	0.0559006	2.82666	0.00270068	0.00064553	4.96468	5.72822	3.58074	-3.52267	13.3858	7.01144	1.81988	0.958184	0.367398	17.7922	4.27049	20.6844
Spry2	0.979964	0.0200361	3.88998	0.000330175	6.6921e-05	4.94031	5.50853	2.85609	-3.31496	13.019	0.654396	0.141382	0.367048	0.0766667	1.75181	0.418932	20.6584
Pdgfb	0.968143	0.0318573	3.41411	0.000141836	2.80208e-05	4.36363	4.78088	2.49407	-3.58971	9.86211	0.29807	0.0639024	0.235883	0.0514228	0.766979	0.16776	19.95
Myo6	0.972951	0.0270487	3.5827	0.000456948	9.61086e-05	3.27032	3.37968	1.76326	-1.64838	8.59665	0.636883	0.116301	0.421372	0.0868293	1.65502	0.273116	19.8173
Fasl	0.942296	0.0577039	2.793	0.000335116	8.41578e-05	5.18838	5.9313	3.62971	-3.64891	14.5412	0.778771	0.214187	0.487848	0.143821	2.04413	0.546501	19.4066
Cst7	0.965939	0.0340613	3.34494	0.000427534	9.88433e-05	4.36382	4.36519	3.38062	-4.87023	14.2555	0.828806	0.197886	0.505361	0.134675	2.22788	0.502458	19.349
Rhoc	0.969946	0.0300541	3.47424	0.000172566	3.74952e-05	3.71331	4.25765	2.17284	-1.59295	9.25428	0.302359	0.0607317	0.253395	0.0547154	0.800403	0.155611	19.0999
Sytl2	0.954718	0.0452815	3.04852	0.000375905	9.16116e-05	4.55136	4.76052	3.32014	-2.54931	12.7817	0.627591	0.161301	0.427806	0.115325	1.6018	0.383947	18.9879
Metrnl	0.972951	0.0270487	3.5827	0.000182642	3.53459e-05	3.36302	3.64162	1.74997	-2.66712	7.95757	0.281987	0.0511789	0.224089	0.0445935	0.777307	0.142173	18.3867
Tcrg-C4	0.968944	0.0310559	3.44042	0.000329905	9.0989e-05	5.12933	5.90129	3.36499	-3.80377	13.7879	0.565404	0.165447	0.28163	0.0873984	1.42427	0.399235	18.2988
Podnl1	0.969345	0.0306552	3.45382	0.000238974	5.65393e-05	4.07678	4.33073	2.77974	-4.17013	11.3313	0.474982	0.126951	0.322731	0.085813	1.20245	0.276184	17.7494
Abcb1a	0.958125	0.0418754	3.13028	0.0001517	3.53479e-05	4.59601	5.04998	3.22696	-3.41425	13.5131	0.255182	0.0728049	0.208006	0.0593089	0.660841	0.173512	17.5044
Ccl3	0.974955	0.0250451	3.66171	0.000944683	0.000194951	4.15535	4.40335	2.6364	-5.53291	11.7137	1.81094	0.584512	0.406004	0.123455	4.88036	1.22922	16.4979
Acot7	0.970547	0.029453	3.49506	0.000439069	0.000100448	3.29525	3.57838	2.0443	-1.52848	9.09791	0.690851	0.162642	0.468549	0.123577	1.87755	0.378099	16.3634
Stk39	0.957924	0.0420757	3.1253	0.000320477	7.79837e-05	4.08281	4.46434	2.93042	-2.56647	12.8908	0.266619	0.0738618	0.220157	0.0636179	0.68757	0.172488	16.2748
Cish	0.96654	0.0334602	3.36336	0.000204928	4.65712e-05	3.82527	4.13439	2.3945	-2.33841	9.67589	0.456755	0.115081	0.317012	0.0815854	1.15344	0.272504	16.1915
Ctsw	0.956522	0.0434783	3.09104	0.00136172	0.000339007	3.88386	4.17674	2.85802	-2.91415	13.9476	2.73016	0.723984	0.86955	0.327073	7.31945	1.75656	16.1837
Klra9	0.986175	0.0138249	4.26736	0.000281997	8.41342e-05	6.2468	6.99233	3.94599	-6.07293	17.6729	0.569335	0.224919	0.213367	0.0735772	1.68389	0.665099	15.8155
Ppm1j	0.930074	0.0699259	2.58783	9.4628e-05	2.61932e-05	4.19178	4.2118	3.32902	-2.48512	13.7941	0.244818	0.0691463	0.209793	0.060935	0.650511	0.173711	15.6973
Gem	0.981166	0.0188339	3.95308	0.000458416	9.45676e-05	2.90199	2.79693	1.57569	-1.50084	10.4821	0.851322	0.176016	0.456397	0.122195	2.20777	0.420925	15.221
Ifng	0.961731	0.0382689	3.2241	0.000424436	0.000119079	4.44372	5.29903	3.17381	-5.94881	12.2376	0.944246	0.240569	0.342387	0.106423	2.05501	0.623848	14.6381
Ifitm10	0.950912	0.0490884	2.9638	0.000205469	6.31623e-05	4.47442	4.88425	3.49792	-3.52804	14.387	0.279485	0.0877642	0.233381	0.0741463	0.786915	0.240744	14.6254
Abcb9	0.957524	0.0424765	3.1154	0.000245031	6.0337e-05	3.61072	3.58352	2.50069	-2.67775	9.86334	0.464618	0.134593	0.330236	0.102846	1.18264	0.303844	14.0539
Klrd1	0.951713	0.0482869	2.9811	0.00338731	0.000935186	3.41194	2.44779	2.92179	-3.61119	13.5208	4.37026	1.28785	0.906362	0.44061	11.6145	2.84508	13.9287
Nkg7	0.946904	0.0530956	2.8811	0.00361274	0.00119603	4.77252	5.64483	3.8366	-6.16293	16.2235	7.77341	2.73126	0.972123	0.401138	21.6226	7.63268	13.5201
Fcer1g	0.954919	0.0450811	3.05316	0.00606953	0.00158863	3.43236	3.65098	2.49813	-2.84961	11.0772	9.55254	3.29882	0.985704	0.483415	26.5125	6.74738	13.4868
Socs2	0.968944	0.0310559	3.44042	0.000233912	7.10581e-05	3.66343	3.80981	2.56329	-5.50948	10.1697	0.399214	0.121057	0.272337	0.0769919	1.07531	0.292619	13.4622
Sytl3	0.966139	0.0338609	3.35105	0.00037445	0.000105602	4.2695	4.74719	2.99732	-4.5052	12.5024	0.479271	0.144228	0.340958	0.10248	1.20865	0.383854	13.4435
Camk2n1	0.970747	0.0292527	3.5021	0.000173927	4.63223e-05	3.36193	3.14428	2.37889	-3.35083	9.90349	0.293781	0.0745122	0.243388	0.058252	0.848526	0.221828	12.8599
Tbx21	0.936085	0.063915	2.68415	0.000479158	0.000157139	4.30737	5.12212	3.18363	-3.27493	13.0256	0.687277	0.233415	0.453896	0.154065	1.71305	0.578604	12.7527
Gm19585	0.936486	0.0635143	2.69087	0.000279849	7.82281e-05	3.77963	3.36483	3.05737	-2.28313	12.4792	0.582916	0.183862	0.406719	0.133659	1.56456	0.466555	12.6747
Gpr68	0.948107	0.0518934	2.90527	0.000133257	3.82557e-05	3.48894	3.37556	2.81265	-3.9322	12.6662	0.243746	0.0771951	0.203002	0.0664634	0.641761	0.183313	12.2145
Tesc	0.943098	0.0569024	2.80783	0.000215978	7.04599e-05	4.1994	4.61574	3.30963	-2.67324	13.6913	0.405289	0.159593	0.305575	0.116992	1.0982	0.379483	12.1528
Apobr	0.95532	0.0446804	3.06251	0.000143499	3.75607e-05	2.97386	3.10261	1.93372	-2.22581	9.13608	0.304861	0.0869919	0.250536	0.0734553	0.763057	0.189567	11.9706
AW112010	0.950511	0.0494891	2.95525	0.00592648	0.00168816	3.45343	3.7288	2.5012	-2.65032	9.50795	14.1976	4.19732	0.982487	0.515569	37.1799	10.7969	11.8921
Slamf7	0.96093	0.0390703	3.20254	0.000627613	0.000157962	2.77715	2.79367	1.79014	-2.01537	10.5792	1.02716	0.265894	0.572194	0.180203	2.60081	0.617456	11.6977
Rcn1	0.975556	0.024444	3.68662	0.000181377	4.65683e-05	2.40222	2.37002	1.38236	-1.83803	7.53874	0.337026	0.080935	0.272337	0.072439	0.885291	0.183181	11.6096
Adgrg5	0.944901	0.0550992	2.84194	0.00015368	4.22792e-05	3.07053	3.03805	2.2741	-2.88877	10.5213	0.271623	0.0891463	0.227305	0.0752033	0.687443	0.188002	11.2276
Cd226	0.953316	0.046684	3.01654	0.000883291	0.000285879	4.19526	4.62136	3.443	-2.96393	12.5281	0.715868	0.296748	0.464618	0.175285	1.83958	0.688106	11.2156
Txk	0.919255	0.0807453	2.43226	0.00148	0.000511986	3.69015	3.47306	3.27954	-2.19127	12.4753	2.62795	0.944431	0.857398	0.373089	7.1362	2.44183	10.7844
Arl4d	0.953917	0.0460829	3.03013	0.000180415	5.91504e-05	3.50173	4.03515	2.61298	-4.49913	10.3075	0.347391	0.120691	0.243746	0.0829675	0.916807	0.298124	10.7687
Efhd2	0.964135	0.0358646	3.29148	0.00106162	0.000262563	2.59719	2.93552	1.34997	-1.07908	6.26289	1.92102	0.511829	0.790922	0.311829	5.11233	1.23757	10.7288
Rgs3	0.928872	0.071128	2.56949	0.000428008	0.000128674	3.00677	3.34876	2.08765	-1.82903	8.3186	0.78842	0.247236	0.50965	0.172642	2.02633	0.571265	10.6653
Samd3	0.942697	0.0573031	2.80039	0.000253685	9.87512e-05	4.37554	5.11744	3.50106	-3.62436	13.9172	0.402073	0.175854	0.308435	0.120732	1.04522	0.433846	10.5415
Cd3g	0.95552	0.0444801	3.06721	0.00204052	0.000792688	4.04776	4.42712	4.19669	-7.06955	14.3981	4.30879	1.87146	0.652966	0.386138	11.5986	4.47475	10.4918
Cd96	0.919054	0.0809457	2.42957	0.000239248	7.93499e-05	3.66099	3.73816	3.23727	-2.1894	13.9674	0.340243	0.135854	0.276626	0.11065	0.909988	0.321052	10.3767
Chsy1	0.948908	0.051092	2.92168	0.000696032	0.000196121	2.64217	2.803	1.59302	-1.79752	8.43321	1.13081	0.304187	0.609006	0.207195	2.86793	0.741651	10.2172
Prf1	0.97756	0.0224404	3.7742	0.00039036	0.000155539	4.59224	4.72192	3.5087	-6.22488	13.321	1.06969	0.448699	0.573267	0.15622	2.71865	1.2265	10.1792
Mvb12b	0.968543	0.0314566	3.42718	0.000215567	6.68786e-05	2.6244	2.2634	1.94578	-3.62985	8.72069	0.26233	0.0812602	0.224446	0.0745935	0.67282	0.175001	10.0899
Fosl2	0.95532	0.0446804	3.06251	0.000154016	4.66964e-05	2.97555	2.96094	2.31849	-3.53138	9.04104	0.310579	0.101707	0.215511	0.0715447	0.797014	0.236126	10.0436
Ccl4	0.958525	0.0414747	3.14031	0.00529134	0.00152206	3.54891	3.79567	2.72144	-5.26651	11.2451	8.79021	4.83902	0.750179	0.308496	23.4233	8.30071	10.0145
Pglyrp2	0.926067	0.0739331	2.52779	0.000240478	7.79263e-05	2.78903	2.27842	2.25183	-1.56455	9.87717	0.391708	0.12752	0.316655	0.104919	1.04687	0.29652	9.84678
Zap70	0.904027	0.0959728	2.2428	0.000473907	0.00016341	3.46482	3.56237	2.95657	-2.31592	11.2859	0.898856	0.360447	0.556826	0.230407	2.38282	0.844718	9.77371
Adgrl1	0.949709	0.0502905	2.93834	0.000227198	7.17319e-05	2.82326	2.71975	2.10896	-1.87735	8.41315	0.430665	0.14252	0.325947	0.11126	1.09201	0.317942	9.69685
Dok2	0.92246	0.0775396	2.47626	0.000422363	0.000138018	3.26734	3.68918	2.4038	-2.36476	8.5026	0.904932	0.336951	0.551823	0.213089	2.39856	0.811531	9.65692
S100a6	0.952915	0.0470848	3.00758	0.00360663	0.0011056	2.81351	2.18175	2.53223	-3.16226	11.4164	6.22802	2.44589	0.849178	0.488374	16.3631	4.82012	9.55118
Il12rb2	0.932278	0.0677219	2.62222	0.000281361	8.22316e-05	3.48917	2.83987	2.91766	-3.77732	12.7401	0.244103	0.107317	0.21015	0.0906098	0.628926	0.232388	9.44295
Serpinb9	0.978561	0.0214386	3.82089	0.000354831	0.000100716	3.06443	3.25176	2.04582	-3.37375	9.54376	0.800929	0.272602	0.43138	0.149959	2.01901	0.659711	9.37851
Prrt1	0.942496	0.0575035	2.79669	0.000139519	4.38362e-05	3.06443	2.59523	2.49853	-3.01236	11.3739	0.25554	0.100691	0.212652	0.0854472	0.672093	0.219841	9.3685
Serpinb6b	0.964336	0.0356642	3.29729	0.000359702	0.000112819	2.92291	2.70748	2.31446	-3.8764	11.3279	0.812366	0.295203	0.446033	0.17187	2.07448	0.67713	8.95476
Bhlhe40	0.953316	0.046684	3.01654	0.000594954	0.000173287	2.41133	2.2218	1.7155	-2.85233	9.86814	0.997498	0.32622	0.512152	0.198943	2.6179	0.716997	8.80423
Emid1	0.963735	0.0362653	3.27996	0.000242227	7.37632e-05	2.3194	2.15016	1.58359	-2.84279	10.3675	0.265547	0.0896748	0.225518	0.0774797	0.731292	0.194712	8.71114
Gimap7	0.945502	0.0544981	2.85355	0.000760125	0.000262529	3.10245	2.27264	2.79076	-2.94763	12.0336	1.69228	0.645935	0.718728	0.301748	4.47169	1.62208	8.55271
Padi2	0.95552	0.0444801	3.06721	0.000495589	0.000151723	2.39513	1.85466	1.87295	-2.26119	8.14814	0.898142	0.363211	0.541458	0.251179	2.38923	0.669602	8.54613
Id2	0.931677	0.068323	2.61274	0.00217314	0.000812517	3.14133	3.65596	2.37792	-2.19839	8.52341	5.1233	2.04854	0.934954	0.415854	13.709	5.06793	8.49746
Abr	0.974755	0.0252454	3.65354	0.000576302	0.000170676	2.1187	1.87616	1.31684	-2.24227	6.4748	0.90243	0.30752	0.540743	0.234187	2.34239	0.587986	8.44039
Cxcr6	0.973152	0.0268483	3.59034	0.000893151	0.000420903	4.495	5.14623	3.54194	-4.61475	13.2104	1.75661	1.0715	0.677627	0.24	4.65946	2.50914	8.34719
Sntb2	0.925867	0.0741334	2.52486	0.00032486	0.000114765	2.54936	2.61096	1.87751	-2.12385	7.33067	0.393138	0.133943	0.303788	0.108293	1.01987	0.316438	8.21653
Zfp512	0.960128	0.0398718	3.1814	0.000680668	0.000195459	2.24557	2.53136	1.16094	-1.46085	4.97867	1.03574	0.324309	0.567906	0.219878	2.77198	0.774806	8.03384
Crim1	0.913244	0.0867562	2.3539	0.000306281	0.000124682	2.63273	2.24769	2.25811	-2.04379	8.75743	0.380629	0.133577	0.291279	0.107683	0.984424	0.323707	8.00639
Sh2d2a	0.914446	0.085554	2.36917	0.000386094	0.000141937	3.10432	2.72509	2.75206	-3.14591	10.7131	0.913152	0.389593	0.515368	0.229065	2.40666	0.933366	8.00441
Neurl3	0.951112	0.048888	2.9681	0.000805646	0.000255719	2.58577	1.7987	2.28595	-1.91927	9.11029	1.48142	0.493821	0.597212	0.272764	3.89691	1.29815	7.76218
Ipcef1	0.894009	0.105991	2.13236	0.000521769	0.000211842	2.89269	2.1186	2.82834	-1.71115	10.8157	0.768763	0.335244	0.488921	0.216301	1.96825	0.762706	7.46491
Myo1f	0.936886	0.0631136	2.69763	0.000751764	0.000274703	2.25525	2.31296	1.55246	-2.53616	7.34037	0.873124	0.319309	0.547177	0.232764	2.25812	0.689834	7.3824
Ptpn7	0.924464	0.075536	2.50461	0.000325249	0.00012209	2.72932	2.38037	2.38305	-1.78759	9.7189	0.803431	0.323821	0.492852	0.204065	2.01033	0.749239	7.3232
Trbc1	0.878381	0.121619	1.97719	0.00130903	0.000626941	3.66162	4.27362	3.53216	-2.95796	12.3694	3.05468	1.70248	0.867048	0.305366	8.16127	4.09859	7.29115
Ccr5	0.941695	0.0583049	2.78199	0.000848847	0.000300299	2.44496	1.71561	2.14935	-2.83091	8.32648	1.58256	0.78874	0.651894	0.333577	4.02695	1.35674	7.25692
Gata3	0.904428	0.095572	2.24742	0.000214271	0.000105686	3.54587	3.90169	3.44519	-2.44916	13.5166	0.48356	0.265081	0.34346	0.17	1.2612	0.616603	7.25271
Atp2b4	0.936486	0.0635143	2.69087	0.000276176	0.000101123	2.65854	1.60028	2.47264	-2.05684	10.1666	0.468192	0.240041	0.347748	0.172317	1.20435	0.44192	7.24521
Hopx	0.909637	0.0903627	2.30921	0.000385218	0.000151261	2.54819	2.58859	2.17105	-2.20315	8.84223	0.768049	0.295366	0.48356	0.18874	1.93675	0.689573	7.15691
Ptpn22	0.890803	0.109197	2.09897	0.00114853	0.000463083	2.81888	2.12841	2.74943	-2.10838	11.0706	1.59328	0.66435	0.711222	0.33561	4.22596	1.66703	7.14591
Zfpm1	0.926668	0.073332	2.5366	0.000158937	5.48026e-05	2.22497	2.00444	1.77171	-1.96056	7.31935	0.350608	0.126016	0.279843	0.103496	0.912672	0.286217	7.09486
Gimap4	0.913244	0.0867562	2.3539	0.00214802	0.00083576	2.71667	1.95619	2.56946	-1.97003	9.78467	4.39778	1.82797	0.938528	0.507642	11.3452	4.35895	7.07077
F2r	0.941495	0.0585053	2.77835	0.000185333	7.39846e-05	2.92543	2.96419	2.53018	-3.67911	9.78931	0.338099	0.165772	0.265189	0.117114	0.894493	0.385026	6.79637
Hip1	0.959527	0.0404729	3.16581	0.000476912	0.000150551	2.20739	2.00051	1.49772	-2.06192	7.764	0.424232	0.17435	0.313438	0.13813	1.08268	0.355138	6.72952
Armc7	0.943699	0.0563013	2.81909	0.00021569	8.07854e-05	2.03132	2.16505	1.36866	-2.91484	6.42287	0.303431	0.108333	0.241959	0.0922358	0.77793	0.234986	6.72478
Ptger4	0.951312	0.0486876	2.97242	0.000347972	0.000112084	2.1022	2.11889	1.34142	-1.88187	5.87808	0.63331	0.245691	0.402073	0.172317	1.61668	0.510956	6.65142
Nlrc3	0.912843	0.0871569	2.34885	0.000200051	7.76093e-05	2.52678	1.87687	2.42171	-3.10945	10.1484	0.365976	0.162073	0.291994	0.132073	0.969588	0.373616	6.55736
Ahr	0.948507	0.0514927	2.91345	0.000200623	6.84663e-05	1.98406	1.97559	1.37027	-2.97381	6.56849	0.357398	0.162683	0.251251	0.11122	0.945855	0.29605	6.3389
Ckb	0.976758	0.0232418	3.73828	0.000382156	0.000151406	2.49552	2.84689	1.77672	-4.10064	7.1208	0.712294	0.322805	0.418871	0.167967	1.81853	0.719604	6.30648
Adora2a	0.920056	0.0799439	2.44311	0.000168419	6.01384e-05	2.28755	2.51275	1.62448	-2.26486	6.696	0.35025	0.144024	0.284846	0.120691	0.916708	0.333989	6.27869
Klk8	0.919856	0.0801443	2.44039	0.000244247	0.000136844	3.40272	4.02315	3.45049	-2.89833	12.0314	0.425661	0.263252	0.324518	0.17378	1.1276	0.615184	6.23701
Rbpj	0.972551	0.0274494	3.56758	0.000444973	0.000151082	1.79888	1.81664	0.922231	-1.21296	4.80485	0.675125	0.244715	0.427806	0.190976	1.67086	0.482692	6.2269
Prkch	0.889601	0.110399	2.08667	0.00105194	0.000419551	2.71495	2.46918	2.65738	-2.53307	10.9829	0.676555	0.338415	0.459614	0.231138	1.74056	0.775488	6.09364
Itgav	0.973152	0.0268483	3.59034	0.00023092	7.80496e-05	1.81799	1.81887	0.893138	-1.18913	4.43537	0.359543	0.120894	0.280558	0.106098	0.930047	0.282069	5.99435
Lpar6	0.942096	0.0579042	2.78932	0.000271836	9.65388e-05	1.89277	2.0609	1.28355	-4.01066	5.29278	0.552895	0.205407	0.371694	0.150732	1.47298	0.468975	5.9449
Dusp6	0.9447	0.0552995	2.8381	0.000183081	6.31617e-05	1.86334	2.0367	1.26775	-3.0365	5.35044	0.307362	0.112927	0.23767	0.093252	0.815063	0.256537	5.92016
Ctsd	0.943899	0.056101	2.82287	0.00161285	0.000553637	1.86272	1.97065	1.1997	-1.51402	5.20318	3.6015	1.31366	0.916369	0.559715	9.66385	3.06533	5.87244
Bcl2	0.906832	0.0931677	2.27556	0.0024633	0.00106039	2.37049	1.67337	2.34958	-2.72546	9.80316	2.84167	1.25207	0.812366	0.427927	7.64157	3.09558	5.85167
Ccnd2	0.922661	0.0773392	2.47906	0.0016222	0.000668896	2.32447	2.16774	2.08083	-3.10319	8.02894	3.97177	1.8176	0.883488	0.482642	10.2589	4.10887	5.80365
Maf	0.962933	0.0370667	3.25726	0.000469284	0.000190041	2.12056	2.3114	1.73467	-3.92022	6.90926	0.958184	0.394553	0.461758	0.185488	2.49869	0.918052	5.77159
Fam189b	0.888599	0.111401	2.07651	0.000319138	0.000128075	2.27661	2.39243	1.98347	-2.42676	7.09963	0.689778	0.308374	0.453538	0.212683	1.85457	0.73276	5.76195
Gm12216	0.947506	0.0524945	2.89312	0.00026963	0.000113886	1.78611	1.76372	1.27344	-2.4264	5.67594	0.336312	0.122154	0.271623	0.105691	0.911871	0.283818	5.73853
Fam102a	0.909838	0.0901623	2.31165	0.000424317	0.000176951	2.31498	1.80743	2.12074	-2.45975	8.48854	0.733738	0.32065	0.483202	0.223049	1.8496	0.746976	5.73217
Peak1	0.932278	0.0677219	2.62222	0.000827454	0.000343173	2.19719	2.36334	1.60356	-1.96824	6.40979	0.643674	0.257602	0.447105	0.187033	1.68039	0.646602	5.71007
Trip4	0.946504	0.0534963	2.87316	0.000481635	0.000182131	1.80181	1.96031	1.07634	-3.39391	4.51617	0.598642	0.21752	0.4203	0.171382	1.57303	0.502627	5.63899
Cxcr3	0.926267	0.0737327	2.53072	0.000449114	0.000202733	2.59699	1.67382	2.85814	-4.9883	12.0544	0.793781	0.480081	0.500357	0.278577	2.07464	0.966456	5.57482
Tmem176b	0.941294	0.0587057	2.77472	0.000291033	0.000106797	1.58527	1.63413	1.74762	-5.92201	7.89155	0.546462	0.180976	0.262688	0.104309	1.42036	0.406098	5.54462
Slc16a6	0.941495	0.0585053	2.77835	0.000320887	0.000115982	2.17611	1.85721	1.65283	-1.87446	7.67357	0.484632	0.201829	0.349893	0.154675	1.24965	0.49279	5.51833
Tnik	0.857744	0.142256	1.79668	0.000635098	0.000277741	2.66968	2.03691	2.74405	-2.0965	10.3933	0.473195	0.258943	0.356683	0.188211	1.23914	0.618679	5.34707
Nbeal2	0.911641	0.088359	2.33384	0.000276952	0.000108455	1.96032	2.10541	1.43577	-2.39013	6.35081	0.487134	0.212195	0.365261	0.170813	1.28206	0.471039	5.33554
Socs1	0.916049	0.0839511	2.38983	0.000190926	7.66642e-05	2.06242	2.03999	1.70174	-3.47788	7.06252	0.347034	0.159593	0.25268	0.11374	0.910005	0.352164	5.32937
Txnrd1	0.945702	0.0542977	2.85745	0.000275946	0.000101878	1.78113	1.84665	1.10271	-1.18749	5.15256	0.493567	0.190691	0.369907	0.155528	1.28213	0.430772	5.30125
Il18rap	0.96093	0.0390703	3.20254	0.00019503	0.000126901	3.36371	3.88041	3.53303	-5.09353	12.2704	0.426019	0.260081	0.281272	0.142398	1.02197	0.652113	5.27151
Glrx	0.953516	0.0464837	3.02106	0.000239707	8.49754e-05	1.74699	1.79884	1.2099	-2.90749	5.85434	0.335239	0.137236	0.256612	0.113008	0.928639	0.310035	5.23269
A630072M18Rik	0.964937	0.0350631	3.31491	0.000161915	5.68121e-05	1.61983	1.67478	0.852743	-1.36269	4.26566	0.267691	0.0998374	0.208006	0.085122	0.744112	0.231285	5.21148
Mfsd10	0.964536	0.0354638	3.30313	0.000271044	9.17896e-05	1.67784	1.77344	0.866099	-1.86636	4.34252	0.469264	0.182642	0.345247	0.151992	1.23855	0.402104	5.16801
Art2b	0.964336	0.0356642	3.29729	0.000148573	8.8717e-05	3.30286	3.92909	3.22831	-6.32789	10.5803	0.285919	0.227764	0.216941	0.137846	0.780284	0.504237	5.11103
Bcl2l11	0.950511	0.0494891	2.95525	0.000341429	0.000123494	1.78501	1.77528	1.21157	-2.26692	5.76956	0.665833	0.263089	0.385275	0.181992	1.69712	0.598394	5.06252
Atp8b4	0.890803	0.109197	2.09897	0.000353427	0.000205533	2.88102	3.16901	2.94826	-2.6386	9.9869	0.284489	0.177276	0.224803	0.129837	0.702556	0.402475	5.02909
Rinl	0.864957	0.135043	1.85709	0.00067454	0.00027683	2.11813	2.17346	1.78284	-1.41353	7.37026	1.3406	0.632642	0.671909	0.355163	3.41255	1.44069	5.01718
Arsb	0.940894	0.0591064	2.76749	0.00045213	0.000204732	2.2203	2.40703	1.78034	-2.21727	7.08757	0.506791	0.252846	0.372409	0.176789	1.30044	0.579979	4.97839
Vps37b	0.924865	0.0751352	2.51036	0.000985184	0.00040212	1.94291	1.73988	1.66379	-2.66719	7.09925	1.89492	0.780285	0.646891	0.341829	4.93693	1.94515	4.93125
Skap1	0.891405	0.108595	2.10517	0.0018944	0.00119364	3.29838	3.81301	3.60071	-2.53931	12.1127	1.20122	0.869512	0.637241	0.358618	3.10999	2.08154	4.92804
Plekha5	0.925265	0.0747345	2.51614	0.000299486	0.000140522	1.95864	1.93344	1.602	-2.21661	6.98831	0.299142	0.135772	0.238385	0.109797	0.795528	0.318802	4.88752
Pitpnc1	0.909237	0.0907634	2.30435	0.00151087	0.000700279	1.95709	1.72267	1.65264	-1.69721	6.62353	0.95747	0.411098	0.557184	0.269959	2.56353	1.03828	4.83206
Lck	0.807654	0.192346	1.43484	0.000820416	0.000432785	2.74703	3.01244	2.86139	-2.07821	9.84042	1.54182	0.969228	0.743388	0.398333	4.10576	2.34464	4.8104
Vav3	0.946904	0.0530956	2.8811	0.00040135	0.00015678	1.75233	1.89306	1.00244	-1.65355	5.31672	0.241959	0.0996748	0.200858	0.0861789	0.606897	0.221291	4.8058
Rbpms	0.96133	0.0386696	3.21326	0.000294053	0.000118232	1.79945	1.71533	1.35125	-2.227	7.66685	0.315583	0.126463	0.248034	0.102724	0.820353	0.308144	4.79058
Sema4a	0.923062	0.0769385	2.48469	0.000240717	0.000123098	2.63993	2.95899	2.56694	-2.38287	9.02402	0.439242	0.269024	0.314153	0.183699	1.15019	0.636649	4.76939
Ptpn4	0.9447	0.0552995	2.8381	0.000416765	0.000202633	1.71174	1.81568	1.17682	-2.75661	5.17862	0.440315	0.178374	0.327734	0.144756	1.1169	0.401945	4.75648
Tnfrsf18	0.927269	0.0727309	2.54548	0.000340858	0.000134627	1.76913	1.89997	1.28548	-2.25981	5.92331	0.627591	0.271911	0.414939	0.201667	1.6631	0.621156	4.73672
Cd9	0.963534	0.0364656	3.27424	0.000192204	8.67624e-05	2.01215	2.15395	1.72683	-3.93913	6.7995	0.338099	0.144634	0.261973	0.104228	0.888726	0.385442	4.63948
Tyrobp	0.931677	0.068323	2.61274	0.00732888	0.00399737	2.68417	3.31571	2.76439	-3.983	10.6052	9.86955	9.50874	0.979986	0.514837	27.2133	16.0465	4.55207
Nabp1	0.942496	0.0575035	2.79669	0.000558878	0.000219234	1.95401	2.14264	1.51155	-3.32444	5.99592	1.09078	0.535041	0.521444	0.266829	2.70426	1.16165	4.54883
Camk2g	0.937888	0.0621118	2.71469	0.000286313	0.000126929	1.63659	1.56966	1.09006	-1.77093	4.80796	0.379557	0.162764	0.300929	0.138984	0.976307	0.356454	4.48252
Lcp2	0.870166	0.129834	1.90243	0.000408381	0.000187372	2.07469	2.46046	1.88118	-1.45557	7.09603	0.758399	0.403577	0.496426	0.266301	1.91359	0.903096	4.3961
Hcst	0.885594	0.114406	2.04651	0.00139152	0.000596464	1.9305	2.07545	1.66212	-2.39335	6.52292	2.62759	1.29154	0.857756	0.494024	7.40961	3.29295	4.3439
Prex1	0.918453	0.0815468	2.42151	0.00116696	0.000517538	1.61841	1.76775	1.05915	-1.96687	4.1591	1.32345	0.592033	0.685132	0.376057	3.46193	1.31298	4.26725
Ugcg	0.949709	0.0502905	2.93834	0.00143152	0.000597087	1.66118	1.84115	1.14915	-1.94728	5.02102	2.49071	1.10768	0.827734	0.494878	6.52925	2.58087	4.20256
Gsap	0.935684	0.0643158	2.67747	0.000416537	0.000176815	1.80262	2.06378	1.33136	-2.99054	6.09473	0.364546	0.164919	0.281987	0.134756	0.936673	0.401927	4.20092
AU020206	0.944099	0.0559006	2.82666	0.00102953	0.000419197	1.65229	1.79734	1.06891	-2.23613	4.35377	1.17763	0.525244	0.625804	0.327724	3.07863	1.21276	4.1944
Tnk2	0.919255	0.0807453	2.43226	0.000270598	0.000116913	1.77475	1.75129	1.42234	-3.05624	5.45642	0.421015	0.196301	0.330951	0.158171	1.12615	0.482157	4.14519
Arhgap18	0.914847	0.0851533	2.3743	0.0003616	0.000155761	1.61813	1.84376	1.05709	-2.62502	4.71864	0.337741	0.153089	0.276269	0.130041	0.86342	0.337925	4.13442
Pde3b	0.91685	0.0831497	2.4003	0.000664998	0.000370869	2.20775	1.54084	2.51504	-3.0506	9.44229	0.732666	0.423902	0.462831	0.248252	1.85231	0.997992	4.09766
Gpr65	0.942496	0.0575035	2.79669	0.000202963	7.82575e-05	1.60542	1.72364	0.980527	-2.40277	4.85856	0.418156	0.175732	0.304146	0.141463	1.0228	0.401081	4.09399
Elmo2	0.952715	0.0472851	3.00312	0.000140995	5.404e-05	1.53086	1.64848	0.864295	-1.45253	3.99334	0.286991	0.126179	0.239457	0.111992	0.738781	0.276781	4.08615
Mxd1	0.941094	0.058906	2.7711	0.000208651	8.38171e-05	1.52199	1.59663	1.18228	-2.538	4.91028	0.436383	0.193821	0.287706	0.142154	1.14864	0.431119	4.05507
Gbp7	0.908235	0.0917652	2.29227	0.000218764	0.000114966	2.03629	1.6472	2.17354	-3.28445	7.91413	0.578985	0.33878	0.393495	0.203496	1.48243	0.75856	3.97945
Tmem176a	0.945702	0.0542977	2.85745	0.000211066	0.000101554	1.50581	1.62268	1.91448	-7.27638	8.4121	0.372051	0.158293	0.204432	0.0855285	0.934714	0.353976	3.97626
Rgs2	0.952915	0.0470848	3.00758	0.000831679	0.000305989	1.47747	1.50322	0.868672	-1.56732	4.65036	1.35597	0.62878	0.530379	0.32126	3.70104	1.38154	3.95803
Lag3	0.97235	0.0276498	3.5601	0.000229886	0.000166576	3.13328	3.62339	3.46293	-6.39515	13.4445	0.327019	0.48561	0.254467	0.201545	0.881423	0.702001	3.93411
Nudt4	0.928872	0.071128	2.56949	0.000244047	0.000106587	1.48967	1.66074	0.892859	-1.31237	4.20842	0.343102	0.142602	0.275197	0.123333	0.867289	0.331502	3.89733
Rab8b	0.932278	0.0677219	2.62222	0.000502067	0.00022053	1.52729	1.67214	0.940024	-1.20273	3.90898	0.681916	0.321098	0.460686	0.241138	1.73057	0.690597	3.82725
Arhgap9	0.942496	0.0575035	2.79669	0.000799468	0.000337868	1.47229	1.52281	0.900891	-1.97768	4.31862	1.28628	0.598943	0.657613	0.389634	3.27682	1.32318	3.64609
Prkcq	0.939892	0.0601082	2.74962	0.000477178	0.000385569	2.99434	3.57685	3.67049	-2.67379	11.7558	0.413152	0.391707	0.311651	0.240285	1.08582	0.897852	3.62122
D16Ertd472e	0.880385	0.119615	1.99608	0.000400961	0.000185995	1.64554	1.73939	1.31138	-2.13379	5.33267	0.655468	0.349837	0.434596	0.240122	1.67804	0.77083	3.58222
Ubash3b	0.932078	0.0679223	2.61905	0.000284163	0.000132946	1.75488	1.82565	1.42984	-1.59405	5.91477	0.256969	0.13878	0.206576	0.108862	0.648202	0.318661	3.56967
Trbc2	0.958525	0.0414747	3.14031	0.00147159	0.00116613	3.15255	3.74413	3.64092	-2.72486	11.9794	2.75089	2.70829	0.743031	0.42248	7.18968	6.47365	3.50124
Anxa2	0.929072	0.0709277	2.57253	0.000724956	0.000388104	1.9689	1.67019	2.04584	-3.2287	7.7912	1.0797	0.778943	0.590422	0.335894	2.89284	1.66692	3.4169
Itk	0.945302	0.0546985	2.84967	0.000411656	0.00029849	2.77611	3.2515	3.30149	-2.94825	10.5725	0.503217	0.476585	0.36955	0.26752	1.28649	1.08271	3.29862
Ctla2a	0.947506	0.0524945	2.89312	0.000343639	0.000232813	2.86595	3.3679	3.04358	-4.15917	9.87456	0.55218	0.525976	0.307005	0.194228	1.38825	1.20935	3.28992
Lfng	0.847526	0.152474	1.71532	0.000282412	0.000160693	2.00046	1.52482	2.32233	-2.83528	8.33974	0.536812	0.359553	0.378485	0.240569	1.39655	0.894257	3.1241
Tnfrsf1b	0.903025	0.0969746	2.2313	0.000206311	9.64376e-05	1.41813	1.64675	1.01088	-1.82544	3.89811	0.301287	0.166707	0.249107	0.140325	0.777881	0.36132	3.05308
Dusp1	0.936886	0.0631136	2.69763	0.000562793	0.000276922	1.52012	1.5264	1.47327	-3.3647	6.67825	0.976054	0.53435	0.348106	0.227846	2.55763	1.30768	2.97312
Smad3	0.896814	0.103186	2.16232	0.000328295	0.000191905	1.49922	1.70354	1.40017	-2.62535	4.81142	0.232666	0.137033	0.201573	0.11622	0.58486	0.314351	2.78935
Gm2682	0.954518	0.0454819	3.04389	0.000928809	0.000790989	2.94995	3.48539	3.89464	-3.98368	12.313	0.395997	0.449106	0.275197	0.236992	0.980997	1.07925	2.68139
Cdc42ep3	0.882188	0.117812	2.01331	0.000201321	0.000113617	1.28144	1.52082	1.25456	-3.24452	4.81893	0.370979	0.236748	0.293424	0.183537	1.00882	0.577307	2.23926
Ms4a4b	0.964536	0.0354638	3.30313	0.00138828	0.00141592	2.14643	2.06508	3.3575	-3.94473	11.7796	2.70122	2.95646	0.784846	0.489553	6.92509	7.0639	2.10426
Cd27	0.906231	0.0937688	2.26846	0.000420936	0.000289604	1.40784	1.53393	1.84893	-2.51544	6.4527	0.615797	0.480813	0.41351	0.279634	1.67647	1.16272	2.0299
Bcl11b	0.97796	0.0220397	3.79262	0.00032069	0.00035816	2.7934	3.5547	3.75023	-4.82564	12.0201	0.453896	0.717317	0.310222	0.291382	1.17944	1.67304	1.96926

## Sheet: Mouse ILC1 DEPs
	proba_de	proba_not_de	bayes_factor	scale1	scale2	lfc_mean	lfc_median	lfc_std	lfc_min	lfc_max	raw_mean1	raw_mean2	non_zeros_proportion1	non_zeros_proportion2	raw_normalized_mean1	raw_normalized_mean2	score
adt-CD11c	0.324985	0.675015	-0.730956	2.87681	2.00699	0.434703	1.42455e-05	1.2229	-4.69129	5.21926	4.51751	2.6078	0.541101	0.508171			0.753038
adt-CD11a	0.421559	0.578441	-0.316378	11.4039	7.66514	0.342336	8.10623e-06	0.805858	-6.25711	6.20629	15.2734	8.90061	0.57827	0.584512			0.587447

## Sheet: Mouse NKT DEGs
	proba_de	proba_not_de	bayes_factor	scale1	scale2	lfc_mean	lfc_median	lfc_std	lfc_min	lfc_max	raw_mean1	raw_mean2	non_zeros_proportion1	non_zeros_proportion2	raw_normalized_mean1	raw_normalized_mean2	score
Klra6	0.993989	0.00601082	5.10816	0.00034827	1.17073e-05	7.44051	7.82411	3.38428	-4.51897	17.0122	0.384137	0.0219822	0.226283	0.0114124	1.05161	0.043265	180.852
Trdc	0.994791	0.00520938	5.25207	0.000824763	4.71213e-05	6.74832	6.90428	3.48062	-2.25349	16.4291	2.10809	0.126723	0.413686	0.043007	5.76485	0.309742	125.598
Klra5	0.992987	0.00701262	4.953	0.000592791	3.56869e-05	7.72712	8.30252	3.36535	-5.5433	15.3315	1.37947	0.101869	0.426128	0.0321308	3.60702	0.268656	103.746
Klra7	0.988579	0.0114206	4.46085	0.000909068	7.80908e-05	7.09107	7.65537	3.52638	-5.84675	15.5074	1.82659	0.165939	0.439347	0.0540365	4.92865	0.437953	79.8016
Ccdc136	0.983771	0.0162292	4.10458	0.00021524	2.00602e-05	7.11364	7.94737	3.55294	-4.64334	15.3367	0.454899	0.0451517	0.317263	0.0343137	1.27543	0.116746	77.715
Tcrg-C2	0.984773	0.0152274	4.16931	0.000502708	5.05304e-05	6.74827	7.30972	3.47368	-3.06399	16.6435	1.18663	0.118528	0.564541	0.0582108	3.13307	0.276781	76.388
Trgv2	0.983971	0.0160289	4.11721	0.00018105	1.71864e-05	6.59951	7.07117	3.44785	-2.84839	15.9804	0.283048	0.0350414	0.221617	0.0257736	0.706672	0.0780133	59.7807
Klra1	0.981366	0.0186335	3.96398	0.000382167	4.30606e-05	5.46593	5.71049	3.04825	-4.29924	15.1028	0.786936	0.0778569	0.232504	0.0251608	2.01661	0.186594	59.0729
Tcrg-C1	0.982168	0.0178321	4.00876	0.000356066	4.48807e-05	5.93193	6.49822	3.17403	-3.06827	13.6574	0.910575	0.113549	0.466563	0.0600873	2.48851	0.253196	58.3013
Cd160	0.98317	0.0168303	4.0676	0.00128377	0.000161134	6.10378	6.86501	3.59279	-2.7541	14.9708	3.06299	0.371285	0.861586	0.166552	8.0207	0.893491	54.7925
Gzmb	0.981166	0.0188339	3.95308	0.00362534	0.000473319	6.70297	7.44043	3.95058	-6.295	15.5929	9.81415	1.277	0.92224	0.200368	25.1963	3.32536	50.7886
Itga1	0.97776	0.02224	3.78337	0.00106533	0.000136712	5.96015	6.70352	3.13322	-4.11007	13.4564	2.62286	0.316636	0.832815	0.139055	6.66853	0.816403	48.6836
Cd200r2	0.987978	0.0120216	4.40895	0.000168269	3.09052e-05	7.33056	8.16102	3.69784	-6.45695	15.989	0.26283	0.0486749	0.202177	0.0345818	0.70412	0.126501	40.8027
Klra9	0.981166	0.0188339	3.95308	0.000483384	8.13733e-05	6.71043	7.43496	3.94124	-3.66986	16.519	1.33048	0.207376	0.449456	0.0700444	3.60685	0.629387	38.4557
Tcrg-C4	0.967341	0.0326588	3.38844	0.000487888	9.73794e-05	5.44067	6.20124	3.40279	-3.42464	14.0732	0.94479	0.169922	0.506998	0.087546	2.49768	0.405724	33.4933
2900026A02Rik	0.978561	0.0214386	3.82089	0.000221638	3.41901e-05	4.67484	4.84761	2.52658	-3.62668	11.4428	0.459565	0.0680147	0.346812	0.0492877	1.16608	0.170265	32.0161
Cd8a	0.972551	0.0274494	3.56758	0.00099477	0.000181827	4.97559	4.62928	3.97956	-5.96981	18.0505	2.15785	0.493451	0.587869	0.165709	5.75165	0.914557	31.2915
Xcl1	0.978962	0.0210379	3.84017	0.0027251	0.000511725	5.98678	6.69321	3.66706	-6.04589	16.286	5.89425	1.30944	0.926128	0.235562	15.7509	3.22713	29.2202
Cited4	0.975756	0.0242436	3.69506	0.000186492	3.45544e-05	5.20401	5.84434	3.16777	-5.64517	13.4093	0.3507	0.0697763	0.271384	0.053845	0.951604	0.18744	26.42
Nr4a2	0.976157	0.0238429	3.71214	0.000278217	5.35206e-05	3.94843	4.20399	2.9378	-6.16859	13.5504	0.83437	0.131778	0.241835	0.0560662	2.37017	0.35438	26.408
Klre1	0.952114	0.0478862	2.98986	0.00163516	0.000376811	5.86137	6.76147	3.74827	-3.37559	14.9968	3.44557	0.794347	0.888802	0.217142	8.86698	2.10405	24.7013
Atp8a2	0.956522	0.0434783	3.09104	0.000549372	0.000124775	5.25738	5.90637	3.3963	-3.43124	14.5028	0.55832	0.120902	0.381026	0.0854396	1.42857	0.309348	24.2786
Gcnt2	0.975356	0.0246444	3.67825	0.000303508	7.40209e-05	3.61044	3.62716	2.28566	-2.77307	11.8709	0.379471	0.0658701	0.284603	0.051011	0.995028	0.148182	24.2437
Baiap3	0.963935	0.0360649	3.2857	0.000120059	2.50575e-05	4.43677	4.81412	2.81218	-2.61423	11.7628	0.286936	0.0518536	0.233281	0.0454197	0.735297	0.13493	24.178
Ccl5	0.961731	0.0382689	3.2241	0.0201967	0.00432271	6.17724	7.12525	4.15925	-3.80399	16.1405	49.4821	11.7723	0.999222	0.393765	135.355	34.9773	23.9047
Dapk2	0.963935	0.0360649	3.2857	0.000223035	4.37574e-05	4.50108	4.94792	2.74238	-3.32267	11.2146	0.339036	0.0651808	0.266719	0.0543811	0.931135	0.176581	23.7348
Cd7	0.972951	0.0270487	3.5827	0.0058577	0.00111839	4.30814	3.37117	3.29828	-3.42194	15.4045	9.32504	2.11389	0.986781	0.446691	25.2246	4.61811	23.5315
Cd3e	0.954919	0.0450811	3.05316	0.00147383	0.000342993	5.22774	6.0624	3.69199	-3.41968	15.3299	3.40591	0.856426	0.926905	0.29339	9.16305	2.05438	23.317
Fgl2	0.969746	0.0302545	3.46739	0.00143463	0.000293327	4.85197	5.76172	2.97117	-3.66937	10.8561	3.42924	0.705231	0.866252	0.239468	8.5327	1.78032	23.2545
Cd3g	0.971749	0.0282509	3.53797	0.00349258	0.000759241	5.40646	5.95006	3.90273	-2.6471	14.9854	7.35226	1.86271	0.982115	0.385378	19.2192	4.51194	23.0295
Cd244	0.951112	0.048888	2.9681	0.000746621	0.000165877	4.03371	4.12268	2.67912	-4.38498	12.029	1.3717	0.297871	0.68196	0.174403	3.57687	0.717814	20.1
Cd200r4	0.968543	0.0314566	3.42718	0.000164482	3.4251e-05	4.16769	4.66993	2.53847	-3.17957	11.041	0.370918	0.0775888	0.294712	0.0634191	0.935524	0.194724	20.0231
Chn2	0.972551	0.0274494	3.56758	0.00086045	0.000198624	4.18505	4.50642	2.69547	-3.52126	11.0134	0.549767	0.117379	0.38647	0.0901118	1.39146	0.297811	19.5538
Klrc2	0.953917	0.0460829	3.03013	0.000733601	0.000209014	5.83517	6.97549	4.11709	-4.31365	15.4921	1.74495	0.501149	0.66563	0.197649	4.31264	1.29262	19.4681
Pdgfb	0.963935	0.0360649	3.2857	0.000159724	3.25492e-05	4.31535	4.78112	2.58623	-3.23791	10.6097	0.336703	0.0755591	0.265163	0.0606618	0.874294	0.197173	19.1349
Abcb1a	0.937688	0.0623122	2.71126	0.000158919	4.04236e-05	4.51434	4.95921	3.31688	-3.07478	13.1829	0.33126	0.0796186	0.265163	0.0651042	0.807631	0.194501	18.745
Osbpl3	0.959527	0.0404729	3.16581	0.00090642	0.000208449	4.48622	4.8843	3.04568	-2.78621	13.0581	1.10187	0.258617	0.586314	0.159161	2.72374	0.653927	18.686
Cish	0.960128	0.0398718	3.1814	0.000242874	5.36243e-05	3.87654	4.25637	2.47392	-2.71924	10.3604	0.578538	0.128868	0.385692	0.0918352	1.45082	0.308869	18.2089
Sulf2	0.967742	0.0322581	3.4012	0.000217383	5.46563e-05	4.67831	5.44227	3.0711	-4.12117	12.8104	0.495334	0.124579	0.361586	0.0893076	1.21142	0.312596	18.1301
Tnfsf10	0.968944	0.0310559	3.44042	0.000332458	7.32732e-05	3.6446	3.92842	2.1403	-2.93668	9.95405	0.715397	0.164484	0.473561	0.117532	1.73285	0.386059	16.359
Gm20069	0.956321	0.0436786	3.08624	0.000106239	2.69133e-05	4.15117	4.21823	3.24044	-2.32373	12.2548	0.266719	0.0691253	0.22395	0.0616192	0.665437	0.173219	15.9471
Ikzf2	0.968744	0.0312563	3.43378	0.00104057	0.00025427	3.60841	2.66678	3.11647	-5.17345	14.3965	1.46345	0.420918	0.540435	0.185892	3.7124	0.852906	15.7061
Osgin1	0.974755	0.0252454	3.65354	0.000220173	6.21958e-05	3.30072	3.10986	2.26308	-4.28509	9.8702	0.307932	0.0675551	0.215397	0.0515089	0.85725	0.183001	15.4619
Cst7	0.956522	0.0434783	3.09104	0.000429623	0.000109972	4.41621	4.49034	3.37721	-2.89921	13.6983	0.802488	0.235715	0.499222	0.156441	2.12438	0.607466	15.444
Tnfsf8	0.950711	0.0492887	2.95951	0.000238632	6.54623e-05	4.46293	4.79218	3.31124	-3.05077	12.9318	0.258165	0.0860907	0.217729	0.0650276	0.664338	0.197209	15.0343
Arap3	0.962733	0.0372671	3.25167	0.000123617	2.77064e-05	3.33863	3.55423	1.99367	-2.85886	8.67827	0.290824	0.0670573	0.251944	0.0572917	0.749749	0.16709	14.9808
Cd3d	0.902825	0.0971749	2.22902	0.00174741	0.000563787	4.72805	5.52654	3.59469	-3.51376	13.9604	4.07154	1.45209	0.94479	0.331687	10.7313	3.42028	14.8345
Fasl	0.91645	0.0835504	2.39506	0.000292991	0.000100027	4.74072	5.43642	3.73879	-3.67804	13.7398	0.753499	0.248123	0.496112	0.163335	1.98648	0.636059	14.8057
Abcb9	0.947706	0.0522941	2.89716	0.000269196	6.86069e-05	3.6409	3.72274	2.49757	-2.41426	9.71026	0.551322	0.149433	0.395801	0.112783	1.36888	0.345558	14.4229
S100a4	0.974354	0.0256462	3.63738	0.000745717	0.000199574	4.0365	4.30701	2.59438	-4.267	11.3869	1.57776	0.513327	0.569207	0.164063	4.05953	1.13684	14.4139
Ccl3	0.964737	0.0352635	3.30901	0.000861699	0.000228278	3.67081	3.88733	2.81481	-5.69959	11.5877	1.80482	0.655829	0.384137	0.140893	5.3872	1.41568	13.9688
Gzma	0.982769	0.017231	4.04366	0.00446872	0.00138243	6.13173	6.99838	3.93577	-7.14901	16.0546	13.5723	5.2927	0.61042	0.196576	32.7298	14.8909	13.4774
Nkg7	0.940894	0.0591064	2.76749	0.00386413	0.00127449	4.83343	5.65889	3.86055	-2.48605	14.1527	8.56299	2.98434	0.986003	0.433517	22.8619	8.38172	13.1836
Tesc	0.917652	0.0823482	2.41086	0.000227316	7.57016e-05	4.08093	4.42547	3.39227	-3.23132	13.0329	0.518663	0.168237	0.370918	0.124694	1.32302	0.410027	13.1678
Ifng	0.952515	0.0474855	2.99868	0.000370973	0.000137445	3.99506	4.84187	3.25107	-5.2149	12.3074	0.8507	0.285922	0.35381	0.119524	2.24991	0.69712	12.8938
Tox	0.952314	0.0476858	2.99426	0.000807707	0.000271441	4.40686	4.18023	3.69408	-3.38426	13.7387	0.499222	0.176126	0.339036	0.120864	1.22583	0.431055	12.5322
Myo6	0.958525	0.0414747	3.14031	0.000396651	0.000116596	2.95729	3.14114	1.89218	-2.55342	8.04745	0.615863	0.14748	0.40902	0.106809	1.51887	0.35984	12.4826
Rgs1	0.974153	0.0258465	3.62939	0.00293217	0.000764364	3.13213	3.04296	2.10058	-4.18221	8.60735	6.03033	1.71691	0.83126	0.368298	15.7031	3.96072	12.418
Cd200r1	0.964937	0.0350631	3.31491	0.00034326	9.15331e-05	3.49188	3.12412	2.60436	-4.18237	11.3044	0.374806	0.133808	0.283048	0.100873	0.906778	0.255177	12.4085
Klrk1	0.951713	0.0482869	2.9811	0.00132552	0.000452412	4.5874	5.36235	3.49253	-2.93559	14.4618	2.73095	0.97549	0.730171	0.263595	6.86747	2.56823	12.2668
Sytl2	0.921459	0.0785414	2.46233	0.000307123	0.00011116	4.13131	4.29905	3.4102	-2.55237	11.9625	0.545101	0.192364	0.384137	0.13557	1.38007	0.465386	12.2511
Klrc1	0.960128	0.0398718	3.1814	0.000476754	0.00017191	5.17334	6.26246	3.9184	-3.3516	14.0263	0.916796	0.386068	0.388802	0.155407	2.36033	1.00526	12.1468
Klrb1c	0.949709	0.0502905	2.93834	0.000721303	0.000275193	5.12367	6.15841	3.95688	-4.01477	13.3298	1.75739	0.70998	0.707621	0.257161	4.43135	1.87082	12.1363
S100a6	0.959928	0.0400721	3.17618	0.00460989	0.00116912	3.08774	2.49961	2.48032	-2.87664	10.6187	7.7916	2.58789	0.936236	0.504979	20.2246	5.29834	11.7864
Stk39	0.931276	0.0687237	2.60646	0.000272146	9.33312e-05	3.74257	4.06988	3.03298	-2.60664	12.152	0.263608	0.0851716	0.217729	0.0728018	0.631839	0.205059	11.5318
Ifitm10	0.935083	0.0649169	2.66753	0.00018945	6.87321e-05	4.20085	4.55574	3.52083	-2.55175	13.2796	0.271384	0.0992647	0.230949	0.0834865	0.749131	0.274231	11.4757
Gimap7	0.938489	0.0615107	2.72506	0.00092877	0.000279325	3.26588	2.4544	2.77863	-2.43371	11.3003	2.29938	0.676624	0.83437	0.320198	5.93517	1.71501	11.3023
Ctsw	0.92246	0.0775396	2.47626	0.00121029	0.000390107	3.64453	3.93821	2.94031	-2.28468	12.6755	2.514	0.850797	0.857698	0.359069	6.47928	2.12006	11.1383
Adgrl1	0.942096	0.0579042	2.78932	0.000249424	7.67326e-05	2.88516	2.78876	2.12659	-2.35778	8.37467	0.531882	0.15422	0.38647	0.120711	1.31928	0.351572	10.8266
Cxcr6	0.960529	0.039471	3.19192	0.00109338	0.000437477	4.55646	5.12221	3.59435	-3.66199	15.1104	2.41991	1.07851	0.792379	0.259689	6.0514	2.5651	10.7492
Sytl3	0.950311	0.0496894	2.951	0.000344943	0.000115872	4.01789	4.45136	3.09055	-3.32353	12.324	0.450233	0.165058	0.330482	0.116805	1.11662	0.436145	10.2866
Adgrg5	0.936285	0.0637147	2.68751	0.000157111	4.68771e-05	3.06045	2.96885	2.31211	-1.82006	10.9161	0.290824	0.0987669	0.23717	0.0835248	0.713842	0.215621	10.132
Asb2	0.963735	0.0362653	3.27996	0.000199277	6.93767e-05	4.0489	4.84896	2.89169	-3.61923	10.7141	0.353033	0.148055	0.260498	0.100031	0.855338	0.344682	10.0474
Cd96	0.924865	0.0751352	2.51036	0.000258074	8.34272e-05	3.71721	3.61093	3.26454	-2.51445	13.397	0.36703	0.146369	0.289269	0.119638	0.932337	0.354054	9.78861
Klrd1	0.935083	0.0649169	2.66753	0.00313279	0.00104488	3.2391	2.2852	3.00261	-2.10502	15.222	3.91524	1.48874	0.898911	0.467946	10.211	3.42199	9.66522
Acot7	0.940493	0.0595071	2.76031	0.000371316	0.000119653	2.90234	3.1978	2.15352	-2.39663	8.79802	0.601089	0.197649	0.417574	0.146063	1.58305	0.479428	9.58341
Zap70	0.885995	0.114005	2.05047	0.000490064	0.000175129	3.41673	3.55481	2.97049	-2.20472	11.0022	0.991446	0.387063	0.601089	0.247128	2.581	0.92402	9.5437
Il2rb	0.926668	0.073332	2.5366	0.00194013	0.000781666	4.30652	4.99793	3.67452	-3.34199	12.5002	4.78305	2.23024	0.938569	0.402574	11.8374	5.34672	9.53446
Cd226	0.935684	0.0643158	2.67747	0.000911947	0.000323268	4.03391	4.46526	3.49952	-3.39942	12.8022	0.716174	0.321002	0.468896	0.191828	1.76599	0.758405	9.39319
Itgax	0.954919	0.0450811	3.05316	0.000408751	0.000126946	3.20434	3.12832	2.67068	-4.34672	10.4135	0.75972	0.321423	0.439347	0.189798	1.91246	0.655216	9.3529
Gdf11	0.939691	0.0603086	2.74608	0.000133243	4.56513e-05	2.87509	1.99533	2.71779	-3.67887	10.5433	0.299378	0.0907246	0.246501	0.0773208	0.767448	0.238184	9.26378
Plekha5	0.955119	0.0448808	3.05783	0.000407415	0.000138102	2.37148	2.2728	1.59571	-1.40564	6.86622	0.489114	0.135876	0.347589	0.111864	1.25712	0.323673	9.21068
Spry2	0.974955	0.0250451	3.66171	0.000220247	8.2212e-05	4.00311	4.58427	3.02126	-4.62813	12.0912	0.456454	0.180836	0.278383	0.0978477	1.1977	0.523401	9.16033
Samd3	0.930074	0.0699259	2.58783	0.000245073	0.000104424	4.09942	4.80852	3.52486	-2.64901	13.1363	0.40902	0.188611	0.305599	0.13174	1.03255	0.469871	9.00859
Art2b	0.955921	0.0440793	3.07668	0.000235205	8.55196e-05	3.89192	4.58603	3.12981	-3.86119	11.9486	0.462675	0.222426	0.319596	0.13737	1.15231	0.5019	8.93541
Trbc2	0.893007	0.106993	2.12184	0.00246031	0.00108994	3.85885	4.25356	3.56842	-2.14774	12.6291	5.51477	2.57464	0.915241	0.43256	14.1219	6.1737	8.82685
Prkch	0.943699	0.0563013	2.81909	0.00113204	0.000434982	2.99574	2.49798	2.68344	-2.14764	11.3027	0.926128	0.345703	0.576983	0.238588	2.35459	0.801129	8.80474
Klrb1f	0.975356	0.0246444	3.67825	0.000207374	8.12398e-05	3.66065	4.38648	2.74869	-4.36665	10.9529	0.460342	0.191521	0.307932	0.119102	1.16098	0.489853	8.67597
Gm19585	0.912242	0.087758	2.34132	0.000250076	8.95605e-05	3.47629	3.19066	3.08163	-2.26379	12.1039	0.524106	0.209865	0.365474	0.151501	1.34793	0.540803	8.6645
Slamf7	0.938289	0.0617111	2.72159	0.000566985	0.000185389	2.46033	2.52735	1.7974	-2.05648	10.2286	0.989891	0.311811	0.559876	0.203508	2.44301	0.740073	8.12164
Il12rb2	0.921459	0.0785414	2.46233	0.000257024	9.42515e-05	3.23834	2.53819	2.95183	-4.28755	13.4264	0.246501	0.115119	0.20451	0.0978094	0.619991	0.25579	7.8492
AW112010	0.926668	0.073332	2.5366	0.00505322	0.00192196	3.21072	3.56419	2.53783	-1.8599	9.45857	11.9362	4.88775	0.989891	0.542241	30.8756	12.6351	7.84582
Klk8	0.887197	0.112803	2.06242	0.000296174	0.000133615	3.69442	4.21123	3.37998	-2.17331	12.0473	0.510109	0.268497	0.381804	0.179688	1.31838	0.63546	7.66474
Prrt1	0.930876	0.0691244	2.60022	0.000130664	4.99348e-05	2.86632	2.4137	2.56236	-2.17747	12.025	0.25661	0.109605	0.217729	0.0925628	0.654738	0.246883	7.60153
Fcer1g	0.939892	0.0601082	2.74962	0.00498856	0.00182654	2.91206	3.05613	2.57758	-4.23526	9.96999	7.75739	3.74935	0.965008	0.513519	21.1909	8.15395	7.568
Efhd2	0.937688	0.0623122	2.71126	0.000981267	0.000304212	2.36592	2.76685	1.44896	-1.67441	5.93156	1.8437	0.597235	0.785381	0.339844	4.69387	1.48255	7.4907
Tbx21	0.935684	0.0643158	2.67747	0.000367003	0.000169089	3.70766	4.52184	3.2358	-2.63441	11.1406	0.51944	0.267961	0.381026	0.175015	1.30683	0.664299	7.29382
Sh2d2a	0.904228	0.0957724	2.24511	0.00036861	0.000153303	2.95739	2.59227	2.75793	-2.10183	10.1593	0.967341	0.417241	0.53577	0.244638	2.48811	1.01466	7.25197
F2r	0.940293	0.0597075	2.75673	0.000203951	7.93962e-05	2.96694	3.03333	2.51517	-2.44227	9.7066	0.394246	0.172986	0.305599	0.123698	0.999448	0.409357	7.24381
Ncr1	0.991384	0.00861551	4.74554	0.000450962	0.000273743	5.68742	6.7312	4.2234	-6.48237	15.2048	0.689736	0.492226	0.352255	0.15805	1.67365	1.33171	7.14777
Txk	0.877379	0.122621	1.96784	0.00122332	0.000554615	3.28514	3.10357	3.27501	-3.28897	12.2635	2.27838	1.05913	0.83437	0.402267	5.99109	2.77005	7.10511
Car2	0.967542	0.0324584	3.3948	0.000154834	5.84493e-05	3.49492	3.5505	2.84373	-5.81492	13.9871	0.33437	0.161803	0.2014	0.0845205	0.825662	0.407999	7.07261
Rgs3	0.901823	0.0981767	2.21765	0.000394306	0.000145511	2.76172	3.11161	2.13308	-1.7575	7.85063	0.675739	0.284122	0.449456	0.195121	1.68408	0.672375	6.9172
Ccl4	0.950311	0.0496894	2.951	0.00451267	0.00170711	2.91558	2.99213	2.8196	-5.77322	11.191	7.67807	5.12259	0.737947	0.334674	21.8502	9.25385	6.88428
Skap1	0.857143	0.142857	1.79176	0.00239073	0.00116717	3.53013	4.00029	3.54719	-2.95162	11.7879	1.58709	0.869715	0.744168	0.369485	4.0724	2.09369	6.8664
Hopx	0.895612	0.104388	2.14939	0.000400181	0.000164951	2.51364	2.52532	2.16436	-1.29721	8.37968	0.835148	0.319432	0.492224	0.205384	2.05698	0.755869	6.84051
Mfsd10	0.960529	0.039471	3.19192	0.000316329	9.99791e-05	1.78707	1.92002	0.897491	-1.10799	4.47921	0.614308	0.192096	0.419907	0.159505	1.63874	0.430828	6.79748
Sema4a	0.895011	0.104989	2.14298	0.000301583	0.000123432	2.91907	3.09488	2.5659	-1.85034	9.7924	0.604977	0.270718	0.42224	0.18593	1.4858	0.649856	6.67404
Chsy1	0.921258	0.0787417	2.45957	0.000622512	0.000223234	2.322	2.5048	1.64552	-2.16884	8.72086	0.965785	0.360179	0.568429	0.23246	2.49545	0.883117	6.56135
Ptpn22	0.873172	0.126828	1.9293	0.00115015	0.000488579	2.70883	2.05411	2.72446	-2.33922	10.523	1.66019	0.714844	0.757387	0.355086	4.36119	1.80855	6.53218
Dtx1	0.93348	0.0665197	2.64142	0.000274697	0.000128965	2.46891	1.54591	2.8557	-3.32345	11.3019	0.732504	0.287531	0.437792	0.176049	1.84236	0.697865	6.5179
Peak1	0.932879	0.0671208	2.63178	0.00094061	0.000349833	2.27677	2.43396	1.58717	-1.76443	6.00278	0.788491	0.272825	0.497667	0.199602	1.97333	0.692036	6.49218
Crim1	0.873973	0.126027	1.93655	0.00028406	0.000133425	2.38596	2.04966	2.25395	-2.31071	8.99221	0.374806	0.148169	0.288491	0.118451	0.94707	0.363805	6.21122
AC163354.1	0.97235	0.0276498	3.5601	0.000504974	0.000270689	4.57119	5.45358	3.77123	-5.12107	12.9509	0.741835	0.506166	0.346034	0.182292	1.68788	1.24246	6.20996
Lrrk1	0.949709	0.0502905	2.93834	0.000594888	0.000208895	1.95462	1.7465	1.47563	-1.75926	8.99832	0.799378	0.316789	0.508554	0.233226	2.09397	0.659311	6.20788
Dok2	0.910038	0.0899619	2.3141	0.000342501	0.000154201	2.82872	3.235	2.48383	-2.30741	8.13444	0.803266	0.374847	0.510886	0.23472	2.01933	0.922104	6.19467
Gimap4	0.890403	0.109597	2.09486	0.00217591	0.000897378	2.62388	1.93955	2.55204	-1.28383	9.79197	4.37325	1.97798	0.939347	0.532552	11.241	4.76862	6.18527
Zfp512	0.931276	0.0687237	2.60646	0.000634285	0.000223728	2.00688	2.35826	1.22537	-1.66981	4.7422	1.04277	0.365158	0.57776	0.239545	2.7446	0.8918	6.17638
Ptger4	0.932679	0.0673212	2.62859	0.000336052	0.000125625	1.93675	1.93195	1.41755	-2.08643	6.0097	0.689736	0.265357	0.420684	0.184704	1.79352	0.566273	6.13415
Rcn1	0.95552	0.0444801	3.06721	0.000146413	5.40715e-05	2.03428	2.05948	1.43581	-1.97323	7.15995	0.264386	0.0993413	0.220062	0.0865885	0.699394	0.232991	6.10652
Lck	0.791224	0.208776	1.33232	0.000940034	0.00042809	2.88951	3.11471	2.82386	-2.31243	9.78924	1.97512	0.981043	0.815708	0.414752	5.04665	2.40028	6.07527
Cxcr3	0.92226	0.0777399	2.47346	0.000467806	0.000216655	2.57282	1.57491	2.82964	-2.4949	12.4284	0.933126	0.491383	0.561431	0.288411	2.38223	1.01548	6.03563
Trbc1	0.860148	0.139852	1.81652	0.00123631	0.000647858	3.48658	4.06994	3.54211	-3.32098	13.0785	2.85614	1.79056	0.566874	0.352673	7.39991	4.37134	5.90217
Serpina3g	0.966139	0.0338609	3.35105	0.000306548	0.000113165	2.74682	2.73184	2.12257	-3.50322	9.96243	0.641524	0.293505	0.343701	0.148706	1.61296	0.752641	5.88661
Sntb2	0.896213	0.103787	2.15584	0.000330849	0.00012461	2.40365	2.51314	1.8714	-1.85311	6.94433	0.342924	0.151425	0.27605	0.120979	0.886175	0.363755	5.85573
Padi2	0.93348	0.0665197	2.64142	0.000445721	0.000170721	2.16037	1.57914	1.92897	-1.74156	8.48173	0.806376	0.398706	0.534215	0.268344	2.1049	0.783179	5.80631
Trac	0.961931	0.0380685	3.22956	0.000562833	0.000347749	3.55506	4.33236	3.39111	-4.47813	12.7666	1.30249	0.87366	0.523328	0.281633	3.32916	2.06701	5.72583
Gem	0.956121	0.043879	3.08145	0.000318355	0.000118674	2.15374	2.18364	1.64862	-3.74898	9.51602	0.608087	0.227099	0.349145	0.146829	1.48488	0.559993	5.71087
Pglyrp2	0.903627	0.0963735	2.23819	0.000219204	8.61317e-05	2.50335	2.07022	2.28272	-1.9445	9.18787	0.332037	0.145757	0.270607	0.119447	0.780522	0.353086	5.53383
Ptpn4	0.938289	0.0617111	2.72159	0.00049683	0.00020751	1.89184	1.98764	1.13147	-1.43685	5.35433	0.502333	0.190487	0.37325	0.15311	1.27	0.435804	5.51308
Itk	0.914246	0.0857544	2.36661	0.000535637	0.000284818	3.12122	3.3735	3.25238	-3.23346	12.1839	0.733281	0.466797	0.493779	0.26731	1.84013	1.06724	5.38158
P2rx7	0.958125	0.0418754	3.13028	0.000225574	9.8695e-05	2.33637	2.14605	2.14574	-3.13198	9.8076	0.317263	0.169462	0.237947	0.12029	0.812222	0.35293	5.37686
Fam189b	0.865558	0.134442	1.86224	0.000324442	0.000134819	2.31909	2.46776	1.9651	-1.38164	6.85458	0.690513	0.330423	0.469673	0.225835	1.83736	0.798566	5.33581
Myo1f	0.903627	0.0963735	2.23819	0.000684064	0.000298989	2.00186	2.08727	1.56506	-1.25186	7.33436	0.825039	0.353745	0.531882	0.251723	2.06916	0.789951	5.2436
Id2	0.930074	0.0699259	2.58783	0.00178593	0.00091002	2.69121	3.20938	2.46916	-2.39444	8.87431	4.3507	2.26463	0.912131	0.447036	11.0821	5.69766	5.23446
Nlrc3	0.881787	0.118213	2.00946	0.000188286	8.22719e-05	2.36418	1.74019	2.40277	-1.54468	9.46782	0.345257	0.1749	0.288491	0.141506	0.907704	0.411173	5.21915
Gata3	0.890002	0.109998	2.09076	0.000180489	0.000110835	3.18143	3.47184	3.4702	-3.03444	11.835	0.416019	0.281059	0.307154	0.181832	1.06794	0.663445	5.12111
Slc16a6	0.916249	0.0837508	2.39244	0.000308118	0.000128309	1.95178	1.63949	1.65123	-3.00451	8.00175	0.541213	0.215418	0.388025	0.164101	1.36391	0.530988	5.0134
Adora2a	0.897415	0.102585	2.16883	0.000155979	6.48548e-05	2.04604	2.25121	1.67801	-2.35844	6.49082	0.362364	0.155369	0.300156	0.129442	0.899482	0.368579	4.99317
Ipcef1	0.868163	0.131837	1.88481	0.0004863	0.000223396	2.61781	1.95979	2.80173	-2.23981	10.9102	0.658631	0.365771	0.437014	0.234643	1.60664	0.850322	4.94623
Hcst	0.876979	0.123021	1.96412	0.00153053	0.000622091	2.08855	2.27358	1.64675	-1.42527	6.553	3.00544	1.3503	0.888802	0.513557	8.10171	3.49724	4.83835
Nbeal2	0.887397	0.112603	2.06443	0.000275985	0.000115553	1.90357	2.15267	1.44288	-1.93279	6.1591	0.510109	0.226984	0.394246	0.180645	1.30276	0.516981	4.7969
Dusp6	0.930675	0.0693248	2.59711	0.000179965	6.95647e-05	1.73977	1.95946	1.2695	-2.04458	5.58481	0.313375	0.123889	0.244946	0.101256	0.796263	0.289804	4.78018
Bcl2	0.885394	0.114606	2.04453	0.00236641	0.00110549	2.22259	1.56528	2.31633	-2.40694	9.29336	2.80482	1.34593	0.827372	0.449449	7.21116	3.38001	4.74184
Lcp2	0.851733	0.148267	1.74826	0.000444452	0.000193817	2.1546	2.4736	1.90597	-1.41481	7.36755	0.840591	0.420075	0.522551	0.278339	2.08195	0.953317	4.70543
Gm12216	0.932478	0.0675215	2.6254	0.000282789	0.000118844	1.76331	1.76303	1.24102	-1.52728	5.59833	0.328927	0.134919	0.264386	0.115656	0.852526	0.323108	4.65252
Prf1	0.965738	0.0342617	3.33887	0.000242171	0.000167126	3.85662	4.06785	3.53778	-4.81855	13.1545	0.636081	0.506013	0.433904	0.187232	1.61365	1.36732	4.55141
Atp8b4	0.889401	0.110599	2.08464	0.000343783	0.00020148	2.74662	2.95488	2.93233	-3.7453	10.0243	0.293935	0.183019	0.230949	0.135034	0.688275	0.420554	4.49509
Ubash3b	0.924464	0.075536	2.50461	0.000303805	0.000134617	1.85874	1.87267	1.44186	-1.90955	5.67575	0.313375	0.142846	0.245723	0.112592	0.798468	0.330342	4.49275
Socs1	0.905029	0.0949709	2.2544	0.000181986	8.17364e-05	1.96056	1.98519	1.71252	-2.836	7.7657	0.359253	0.169845	0.258165	0.121515	0.88388	0.385752	4.49227
Trip4	0.917451	0.0825486	2.40821	0.000476459	0.000199213	1.6803	1.88138	1.08226	-1.41996	4.50059	0.585537	0.240234	0.419907	0.185815	1.50481	0.567968	4.45191
Hip1	0.941495	0.0585053	2.77835	0.000400149	0.000170805	1.86866	1.66147	1.48272	-2.52371	7.93465	0.374028	0.191291	0.279938	0.149931	0.95812	0.403401	4.43828
Glrx	0.951112	0.048888	2.9681	0.000246156	9.13412e-05	1.73661	1.77967	1.2039	-2.74587	5.24477	0.332037	0.148859	0.261275	0.121094	0.887361	0.347888	4.42958
Cd247	0.907233	0.092767	2.28031	0.000421327	0.000269423	3.27385	3.70297	3.63666	-2.68917	12.2709	0.399689	0.299517	0.31493	0.20121	0.996513	0.741413	4.40029
Bcl2l11	0.943899	0.056101	2.82287	0.000337262	0.000132098	1.69875	1.71953	1.23723	-2.41214	5.46331	0.687403	0.285348	0.426905	0.191713	1.7118	0.661292	4.39734
Entpd1	0.930074	0.0699259	2.58783	0.000246858	0.000118891	1.7426	1.59889	1.4151	-2.21593	7.14111	0.248056	0.113511	0.206843	0.0981924	0.604786	0.24203	4.3544
Pde3b	0.90563	0.0943699	2.26141	0.000751699	0.00037491	2.23153	1.59842	2.47843	-2.985	9.50219	0.824261	0.43727	0.493002	0.259191	2.01305	1.03954	4.32128
Prkcq	0.906832	0.0931677	2.27556	0.000552745	0.000365586	3.1293	3.54175	3.60793	-2.97548	11.6384	0.5	0.388672	0.379471	0.241077	1.24097	0.901095	4.30961
Pitpnc1	0.887197	0.112803	2.06242	0.00154945	0.000721073	1.90084	1.69029	1.63172	-1.42102	6.09817	1.00233	0.440525	0.587092	0.285118	2.55308	1.12712	4.30566
Abr	0.958325	0.041675	3.13528	0.000486413	0.0001964	1.78037	1.53566	1.35013	-1.75673	6.15062	0.684292	0.352711	0.468118	0.255515	1.73137	0.719666	4.28321
Ccnd2	0.911841	0.0881587	2.33633	0.00149992	0.000705401	2.14866	1.89584	2.11187	-4.86152	8.28883	3.61586	1.95987	0.877916	0.506127	9.01591	4.5262	4.27999
Serpinb6b	0.947506	0.0524945	2.89312	0.000257611	0.000128432	2.42532	2.22024	2.39254	-3.39653	10.1448	0.53577	0.338771	0.356143	0.192172	1.39338	0.791587	4.26913
Rinl	0.825486	0.174514	1.55397	0.000634478	0.000294551	1.97558	1.94086	1.80772	-1.35558	7.10785	1.27372	0.67693	0.689736	0.372626	3.3068	1.56008	4.18752
Ptpn7	0.923062	0.0769385	2.48469	0.000254659	0.000135954	2.21234	1.89173	2.41439	-2.84375	9.15736	0.615086	0.360869	0.416019	0.224571	1.5682	0.844037	4.11048
AU020206	0.920256	0.0797435	2.44584	0.00111285	0.000454224	1.65786	1.80461	1.06162	-1.72928	4.61619	1.2986	0.557062	0.658631	0.343367	3.24588	1.31256	4.09979
Tnik	0.827489	0.172511	1.56794	0.000569936	0.000293493	2.39716	1.8159	2.73846	-1.98843	10.2534	0.458787	0.272059	0.351477	0.198223	1.12671	0.660144	4.09141
Itgav	0.9447	0.0552995	2.8381	0.00019994	8.69091e-05	1.48195	1.55857	0.974387	-2.13983	4.18614	0.347589	0.135302	0.268274	0.116805	0.884653	0.321825	4.07369
Anxa2	0.931477	0.0685233	2.6096	0.000805722	0.000391917	2.02601	1.67404	2.03585	-2.83261	7.76852	1.27138	0.786918	0.652411	0.34758	3.32247	1.71675	3.92098
Fam102a	0.899619	0.100381	2.193	0.000388885	0.000188126	2.03816	1.58933	2.11309	-2.04367	7.84516	0.628305	0.349763	0.440902	0.240196	1.51804	0.827152	3.74056
Bcl11b	0.958325	0.041675	3.13528	0.000466941	0.000334655	3.2402	3.81432	3.6859	-3.94891	13.5741	0.727838	0.688572	0.449456	0.285616	1.78892	1.61444	3.59038
Ctla2a	0.945502	0.0544981	2.85355	0.000366674	0.000241144	2.94357	3.39048	3.00558	-3.50009	10.1052	0.526439	0.528761	0.289269	0.201631	1.43143	1.21758	3.46055
Tnk2	0.906432	0.0935684	2.27082	0.00027243	0.000126935	1.65917	1.62852	1.40711	-2.17743	5.54572	0.433126	0.208716	0.329705	0.168237	1.06427	0.522495	3.37957
Zfpm1	0.887598	0.112402	2.06643	0.000124688	6.00996e-05	1.75674	1.51629	1.80288	-2.86229	6.67315	0.25972	0.143497	0.219285	0.11669	0.640433	0.335899	3.34943
Txnrd1	0.905029	0.0949709	2.2544	0.000240049	0.000112253	1.48912	1.57447	1.16239	-2.10846	4.79071	0.438569	0.210937	0.332815	0.169769	1.08995	0.489534	3.31552
Arhgap9	0.918253	0.0817471	2.41884	0.000805273	0.000358399	1.42614	1.52578	0.919931	-1.00361	4.22698	1.28927	0.638595	0.686625	0.403722	3.22905	1.43866	3.20095
Ctsd	0.91645	0.0835504	2.39506	0.001344	0.000615601	1.57084	1.71483	1.23941	-1.44375	4.89264	2.83826	1.48372	0.877138	0.582299	7.21964	3.56779	3.17869
Prex1	0.88319	0.11681	2.02299	0.00111985	0.000541762	1.48045	1.64464	1.09121	-1.20547	4.24043	1.2325	0.638863	0.663297	0.395029	3.09888	1.4553	3.15244
Gsap	0.914646	0.0853536	2.37173	0.000396448	0.000186891	1.59352	1.85082	1.3077	-2.37414	5.87352	0.33437	0.177964	0.271384	0.143804	0.848187	0.437249	3.09115
Thy1	0.957924	0.0420757	3.1253	0.00053071	0.000416571	2.07113	1.94442	2.98846	-4.29215	11.5267	1.47434	1.09965	0.527216	0.358801	3.67956	2.48171	3.0708
Gpr65	0.923462	0.0765378	2.49035	0.00018604	8.42931e-05	1.43558	1.58438	1.02542	-2.51622	4.05117	0.378694	0.191713	0.284603	0.151846	0.936405	0.441336	3.04595
Gbp7	0.895211	0.104789	2.14511	0.000207082	0.000117875	1.93116	1.62115	2.14612	-3.1976	7.92322	0.520218	0.355584	0.356921	0.216299	1.26038	0.811411	2.99971
Serpinb9	0.961731	0.0382689	3.2241	0.000197389	0.000117735	2.16783	2.39366	2.13201	-3.66994	8.07645	0.431571	0.321385	0.278383	0.17379	1.07102	0.785108	2.95729
Tnfrsf1b	0.893007	0.106993	2.12184	0.000213663	0.000100731	1.42555	1.64391	1.01574	-1.53654	4.65268	0.304821	0.174326	0.244946	0.146829	0.783074	0.385185	2.89812
Rab8b	0.902625	0.0973753	2.22673	0.000485827	0.000234154	1.38268	1.579	0.967794	-1.38142	4.07631	0.637636	0.344171	0.443235	0.25471	1.58384	0.758042	2.88893
Cd27	0.876578	0.123422	1.96041	0.000485227	0.000283327	1.59455	1.5631	1.79775	-1.9266	6.421	0.776827	0.480699	0.482115	0.284007	2.03155	1.17498	2.75699
Lpar6	0.939892	0.0601082	2.74962	0.000206342	0.000109061	1.42083	1.66583	1.28739	-2.46663	4.69778	0.394246	0.233341	0.300156	0.16705	1.00385	0.550215	2.59227
D16Ertd472e	0.888599	0.111401	2.07651	0.00035764	0.000195654	1.40894	1.5349	1.33888	-1.55977	5.77545	0.569984	0.371745	0.398911	0.25314	1.41527	0.836303	2.38433
Ms4a4b	0.95011	0.0498898	2.94676	0.0015248	0.00132457	2.27621	2.17713	3.25221	-4.48793	11.9246	2.94479	2.92969	0.833593	0.504251	7.35364	7.03476	2.37939
Plcg1	0.917652	0.0823482	2.41086	0.000155543	9.29447e-05	1.32069	1.62447	1.42084	-3.16426	6.11607	0.258165	0.169118	0.208398	0.137408	0.65357	0.366964	2.35218
Arsb	0.94991	0.0500902	2.94254	0.000320738	0.000222258	1.60208	1.7758	1.85112	-2.62663	7.20616	0.355365	0.275008	0.283826	0.192479	0.912266	0.640814	2.28074
Nabp1	0.93348	0.0665197	2.64142	0.000400241	0.000245457	1.36558	1.60447	1.57488	-3.82346	5.55733	0.849922	0.579082	0.426905	0.286229	2.05315	1.28304	2.18523
Cdc42ep3	0.884392	0.115608	2.03469	0.000202583	0.000118527	1.27403	1.5109	1.24623	-1.81817	4.13406	0.391913	0.24349	0.304044	0.189377	1.01273	0.602101	2.14291
Gm2682	0.957323	0.0426768	3.11048	0.00080796	0.000771116	2.64951	2.86225	3.84389	-5.28903	12.2817	0.3507	0.448261	0.248056	0.240541	0.830957	1.08095	2.03675
Tyrobp	0.947305	0.0526949	2.8891	0.00540727	0.00421224	1.93759	2.36991	2.77961	-5.19949	9.97349	6.51866	9.69466	0.894246	0.545994	17.3314	17.1798	1.95469
Actn1	0.959126	0.0408736	3.15554	0.000180984	0.000129592	1.36873	1.57244	1.64893	-4.40296	7.09008	0.346812	0.2981	0.282271	0.173369	0.872375	0.624798	1.91109
Ckb	0.969545	0.0304548	3.46058	0.000214308	0.000173256	1.40389	1.84828	1.86883	-3.87846	6.2162	0.333593	0.364009	0.255054	0.190564	0.853814	0.830748	1.44287

## Sheet: Mouse Th1s DEGs
	proba_de	proba_not_de	bayes_factor	scale1	scale2	lfc_mean	lfc_median	lfc_std	lfc_min	lfc_max	raw_mean1	raw_mean2	non_zeros_proportion1	non_zeros_proportion2	raw_normalized_mean1	raw_normalized_mean2	score
Il4	0.997596	0.00240433	6.02807	0.000150995	4.01563e-06	5.93449	6.01406	2.10899	-2.44016	12.3726	0.314603	0.00724368	0.225687	0.00633304	0.748432	0.0153976	288.457
Zbtb16	0.993388	0.0066119	5.01225	0.000441623	4.61079e-05	5.71856	5.61908	2.87761	-4.70918	13.798	0.545539	0.0380397	0.35937	0.0244215	1.22042	0.073797	94.5705
Mmp9	0.993188	0.00681226	4.98219	0.000303552	1.94012e-05	5.93121	6.2368	2.74025	-4.28169	13.5989	0.761655	0.0510369	0.36184	0.0300923	1.84469	0.12951	84.4821
Cd40lg	0.989782	0.0102184	4.57329	0.00016257	1.31037e-05	6.32365	6.73999	3.07546	-3.66637	14.8972	0.288669	0.0288919	0.226613	0.0223105	0.788891	0.0731888	68.1616
Cxcr6	0.985574	0.014426	4.22419	0.00220746	0.000248662	5.75916	6.03285	3.41473	-2.33327	16.0663	5.48719	0.558839	0.924051	0.198973	13.094	1.33907	56.3152
F2rl2	0.982969	0.0170307	4.05556	0.000104565	1.30392e-05	4.66576	4.99343	2.71716	-2.69374	12.039	0.286817	0.0262842	0.225069	0.0241318	0.69217	0.0673042	47.9836
Art2b	0.983971	0.0160289	4.11721	0.000407294	5.39353e-05	4.87581	5.24672	2.97807	-2.7187	12.4457	1.09231	0.118589	0.578574	0.0879175	2.43842	0.276892	42.9384
Tcrg-C2	0.987177	0.0128231	4.3436	0.000283503	4.34606e-05	5.99257	6.35002	3.40328	-5.82388	17.3067	0.646496	0.104599	0.309046	0.0515336	1.58991	0.252772	37.6925
Izumo1r	0.979964	0.0200361	3.88998	0.000146481	2.13268e-05	5.16131	5.49866	3.06957	-4.33172	14.7126	0.377277	0.0539757	0.238963	0.0304648	0.863767	0.124797	35.7234
Socs2	0.975155	0.0248447	3.66995	0.000330096	5.65354e-05	4.1286	4.05202	2.49353	-2.47184	10.7231	0.670886	0.0795563	0.393949	0.0571216	1.63911	0.202743	33.3783
Il2ra	0.986576	0.0134242	4.29718	0.000171929	3.137e-05	4.02243	4.19161	2.18163	-3.86481	12.1237	0.315221	0.0450764	0.23464	0.029844	0.720346	0.0872184	33.2217
P2rx7	0.985374	0.0146263	4.2102	0.000389397	6.68763e-05	3.50117	3.28451	2.01006	-2.08697	10.2065	0.78234	0.0951612	0.489657	0.0770313	1.77307	0.186979	33.2007
Atp8a2	0.970547	0.029453	3.49506	0.000505564	9.56338e-05	5.3452	5.7963	3.26589	-4.16722	13.9073	0.547082	0.0870483	0.364001	0.0638271	1.3646	0.227447	32.0693
Podnl1	0.974755	0.0252454	3.65354	0.000288172	4.81463e-05	4.52895	4.70008	2.65702	-2.50867	12.3878	0.639086	0.0985968	0.411856	0.0695393	1.45709	0.225136	29.3115
Tcrg-C1	0.986576	0.0134242	4.29718	0.000223905	3.72603e-05	5.33529	5.69222	3.11581	-5.78276	15.1541	0.560049	0.0961132	0.302254	0.049257	1.28366	0.234028	29.2645
Cd226	0.964336	0.0356642	3.29729	0.00110273	0.00025759	4.6745	4.87439	3.43043	-2.07272	13.3442	1.29454	0.211515	0.636616	0.146943	3.08614	0.49996	28.8546
Tnfsf14	0.967542	0.0324584	3.3948	0.000119069	2.18987e-05	4.4717	4.7577	3.06415	-3.29171	12.8635	0.323865	0.0502504	0.259957	0.0418478	0.774351	0.122297	28.3136
Asb2	0.964135	0.0358646	3.29148	0.0002599	5.28934e-05	4.55264	5.18224	2.81649	-5.46159	11.291	0.591232	0.0995488	0.393949	0.0691668	1.36275	0.235372	26.3587
Trac	0.956722	0.0432779	3.09587	0.00126244	0.000236936	4.96587	5.55131	3.21897	-2.03748	14.1465	3.04909	0.604826	0.842544	0.219297	7.44018	1.41382	26.1328
Btbd11	0.981968	0.0180325	3.99738	0.000426554	8.92169e-05	3.99819	4.08748	2.70319	-1.57792	12.1319	0.350726	0.0582806	0.27385	0.0515336	0.882166	0.13821	25.5197
1810011H11Rik	0.971148	0.0288519	3.5163	0.000166864	3.12585e-05	4.27035	4.75513	2.57601	-4.50892	10.4636	0.334671	0.053893	0.25193	0.0446211	0.749698	0.132772	24.1126
Rora	0.98357	0.0164296	4.09211	0.000829983	0.000207828	3.50631	3.4593	2.07002	-2.65204	10.133	1.08645	0.162465	0.523001	0.0893663	2.46616	0.365969	23.628
Ckb	0.982168	0.0178321	4.00876	0.00068367	0.00011266	3.27184	3.53182	1.66061	-3.81685	7.40851	1.50139	0.209901	0.638777	0.133905	3.41609	0.485358	23.0282
Rcbtb2	0.99419	0.00581046	5.14227	0.000637973	0.000116992	2.6569	2.64086	1.14756	-0.590512	6.43416	1.28404	0.177656	0.546156	0.14417	2.97996	0.376939	21.0047
Cd6	0.959527	0.0404729	3.16581	0.000196761	4.97597e-05	4.913	5.6513	3.19933	-3.26381	13.6053	0.438716	0.10849	0.326644	0.0747547	1.02463	0.242789	20.7341
Tcrg-C4	0.971348	0.0286516	3.52348	0.000378925	8.37524e-05	4.98031	5.62942	3.35101	-6.11306	15.1438	0.619327	0.150917	0.320778	0.0786042	1.51277	0.368658	20.4365
Icos	0.978962	0.0210379	3.84017	0.000464285	9.5902e-05	4.4141	4.641	2.89612	-4.16018	12.494	1.04261	0.239166	0.480704	0.10257	2.38725	0.523712	20.1209
Bcl2a1d	0.968944	0.0310559	3.44042	0.000155627	3.44845e-05	3.23927	3.0162	2.2714	-4.0517	9.80566	0.364001	0.0555487	0.270145	0.0433793	0.827639	0.139165	19.2646
St6galnac3	0.964336	0.0356642	3.29729	0.00105105	0.000289714	3.27524	2.53601	2.60828	-2.1223	10.9799	0.446125	0.0769899	0.304724	0.0628337	1.27269	0.218906	19.0418
Cd3e	0.937087	0.0629132	2.70102	0.00116377	0.000298277	5.12732	5.87832	3.63789	-3.76833	15.614	2.67243	0.748665	0.8728	0.249431	6.59113	1.82454	18.5224
Ifit1bl1	0.965338	0.0346624	3.32682	0.000116024	2.40113e-05	3.28392	2.65032	2.59495	-2.32827	12.971	0.438716	0.0699946	0.275702	0.0573285	0.934085	0.16835	18.2207
Cd3d	0.910038	0.0899619	2.3141	0.0017677	0.000475823	4.88197	5.54433	3.55828	-3.37426	14.6919	4.41093	1.19483	0.930534	0.284035	10.5213	2.85742	17.9759
Lysmd2	0.978161	0.0218393	3.80196	0.000120793	2.32764e-05	2.69432	2.61244	1.51549	-2.37236	9.01482	0.310898	0.0557556	0.246064	0.0487189	0.736097	0.111697	17.7559
Camk4	0.947906	0.0520938	2.90121	0.000367606	0.000122452	4.32304	4.81688	3.25712	-2.40474	13.238	0.414634	0.109731	0.29824	0.0791423	0.974729	0.247952	16.9944
Gm2682	0.923462	0.0765378	2.49035	0.00188781	0.000658599	4.33494	4.7896	3.73268	-2.56516	13.6598	1.23896	0.337059	0.58691	0.194503	3.03108	0.806187	16.2984
Id2	0.957724	0.0422761	3.12034	0.00309544	0.000697106	3.50624	3.88726	2.33741	-2.0477	10.4662	7.87373	1.62366	0.966348	0.402169	18.6209	4.25165	15.3562
F2r	0.957724	0.0422761	3.12034	0.000250691	6.46556e-05	3.40026	3.30117	2.50906	-2.45707	10.0701	0.577956	0.130469	0.390553	0.0976034	1.39077	0.30919	15.2947
Dtx1	0.966139	0.0338609	3.35105	0.000420282	0.000100227	3.33152	2.29928	2.7985	-2.32912	11.3806	1.03952	0.210398	0.538747	0.141355	2.391	0.531787	14.9791
Prrt1	0.948507	0.0514927	2.91345	0.000153592	4.07745e-05	3.14777	2.71978	2.51419	-3.17276	12.9652	0.352578	0.0848545	0.282803	0.0737199	0.873182	0.184625	14.8873
Abcb1a	0.952314	0.0476858	2.99426	0.000117039	3.7912e-05	4.13743	4.42594	3.34999	-3.17165	13.1783	0.264897	0.0681734	0.20531	0.056956	0.60323	0.172341	14.4819
Skap1	0.936285	0.0637147	2.68751	0.00294651	0.00103502	4.09528	4.5623	3.51751	-1.81228	13.5735	2.46156	0.694482	0.828651	0.32787	5.92168	1.6858	14.3854
Themis	0.970547	0.029453	3.49506	0.000435908	0.000145314	5.12986	5.97036	3.4798	-3.65422	15.0859	0.494288	0.187052	0.336832	0.10762	1.17062	0.418704	14.3421
Sh2d1a	0.9447	0.0552995	2.8381	0.000262015	8.07174e-05	4.4554	5.07909	3.54001	-3.13178	13.6951	0.632294	0.186845	0.419574	0.123308	1.39967	0.436094	14.2999
Il2rb	0.933681	0.0663194	2.64465	0.00212427	0.000689119	4.48447	5.06857	3.6858	-3.24908	13.059	6.10528	1.8466	0.940414	0.358997	14.2136	4.50344	14.1537
Arl4d	0.952915	0.0470848	3.00758	0.000204461	5.54156e-05	3.64041	4.12636	2.5743	-3.40778	9.7299	0.435011	0.104806	0.282495	0.0748375	1.04611	0.269495	14.1311
AC163354.1	0.981767	0.0182328	3.98613	0.000600985	0.000237465	5.01659	5.75825	3.6989	-4.36594	13.0175	1.23124	0.421499	0.514974	0.146405	2.89311	1.04486	13.8904
Cd28	0.957924	0.0420757	3.1253	0.000794438	0.000200544	3.83754	3.42209	3.06352	-2.64149	14.9907	1.74684	0.528168	0.731399	0.241359	4.22154	1.17012	13.845
Lyst	0.995392	0.00460829	5.37528	0.00171398	0.000415537	2.23533	2.2339	0.791194	-0.926867	5.14145	2.60667	0.489093	0.778018	0.312265	5.91256	0.956007	13.8247
Gata3	0.945702	0.0542977	2.85745	0.000304508	9.22653e-05	4.04584	4.25173	3.43524	-2.11249	14.2035	0.774931	0.222029	0.483791	0.148019	1.80263	0.532247	13.7026
Trbc2	0.904027	0.0959728	2.2428	0.00298904	0.000941516	4.19955	4.54025	3.55663	-2.94926	13.3442	6.99228	2.13887	0.931769	0.391324	16.8214	5.16926	13.6658
Bcl11b	0.946303	0.0536967	2.86921	0.000878375	0.000283437	4.50223	4.9952	3.5918	-2.79194	15.0603	1.64773	0.562068	0.712566	0.237096	3.91823	1.31486	13.4165
Ifng	0.959728	0.0402725	3.17098	0.00040977	0.000121023	4.04547	4.76451	3.31343	-5.11838	11.6449	0.772152	0.250797	0.319543	0.105178	1.98609	0.606964	13.2375
Gm19585	0.931877	0.0681226	2.61589	0.000252159	7.95659e-05	3.54484	3.15995	3.08283	-2.58509	12.0985	0.68694	0.162631	0.452918	0.12248	1.61421	0.439855	13.009
Thy1	0.939892	0.0601082	2.74962	0.00123209	0.000318612	3.65446	3.62336	2.77264	-2.47046	13.4819	3.00062	0.86473	0.82649	0.305062	6.86438	1.95789	12.8126
Inpp4b	0.974955	0.0250451	3.66171	0.00303446	0.000926382	2.70631	2.65178	1.68552	-2.06735	11.9287	1.72708	0.356968	0.696203	0.221284	4.09003	0.871295	12.7039
Cd3g	0.945903	0.0540974	2.86135	0.00200149	0.000762455	4.54842	5.10041	3.98399	-4.81643	15.4776	5.10621	1.72006	0.934856	0.343474	11.9823	4.29326	12.6944
Abcb9	0.961731	0.0382689	3.2241	0.000201046	6.34895e-05	3.26205	3.31051	2.51503	-3.11875	9.6572	0.497376	0.124177	0.358753	0.0948715	1.1298	0.294887	12.4979
Tesc	0.939291	0.0607093	2.73903	0.000208284	6.76308e-05	4.00728	4.41481	3.37065	-4.54731	14.101	0.483483	0.144625	0.353813	0.107082	1.12877	0.362265	12.4861
Pde3b	0.954318	0.0456822	3.03929	0.00105093	0.00031783	2.90249	2.15373	2.42935	-1.41354	10.2686	1.43964	0.323482	0.677061	0.215613	3.35499	0.780933	12.4695
Cxcr3	0.961931	0.0380685	3.22956	0.000645439	0.000175715	3.1997	2.16569	2.78809	-2.46684	15.7377	1.33961	0.401176	0.664403	0.252535	3.11094	0.80729	12.3302
Bcl2a1b	0.96133	0.0386696	3.21326	0.000335157	9.09394e-05	2.85486	2.3904	2.2322	-3.14983	9.24836	0.674591	0.146364	0.417104	0.100501	1.66421	0.390011	12.1819
Fasl	0.939291	0.0607093	2.73903	0.000261258	9.23313e-05	4.56289	5.2255	3.75376	-4.58003	13.5296	0.647731	0.22145	0.436246	0.14446	1.51468	0.590146	11.7112
Tbx21	0.932679	0.0673212	2.62859	0.000436405	0.000154166	4.02373	4.70702	3.24196	-3.26116	11.4273	0.718432	0.220953	0.461871	0.147523	1.64725	0.566717	11.6956
Trbc1	0.909437	0.090563	2.30678	0.00169594	0.000557994	3.96032	4.46273	3.53612	-2.50755	13.1934	4.49182	1.48512	0.594319	0.331678	10.779	3.67347	11.6207
Slfn1	0.966339	0.0336606	3.35719	0.000217543	6.3458e-05	3.58524	3.98378	2.51035	-3.51728	10.8665	0.473912	0.140693	0.313677	0.0940022	0.995634	0.317847	11.2305
Ctla2a	0.948908	0.051092	2.92168	0.000611783	0.000195173	3.67239	3.93264	3.00724	-3.64684	11.8417	1.35042	0.418478	0.551405	0.159402	3.01648	0.987788	11.2147
Sytl2	0.943899	0.056101	2.82287	0.000277254	0.000103736	3.96171	4.22643	3.44098	-3.82978	12.3399	0.518679	0.167391	0.356592	0.119169	1.18266	0.41791	11.2114
Itk	0.921058	0.0789421	2.45681	0.00072417	0.000247633	3.74652	4.08938	3.21239	-2.10193	12.8199	1.18185	0.385115	0.63569	0.229976	2.6639	0.894318	11.1597
Tasp1	0.97756	0.0224404	3.7742	0.000334456	0.000102757	2.2254	2.25691	1.12656	-2.82172	6.29109	0.343007	0.0690426	0.264279	0.0619645	0.818691	0.165202	11.0284
Ccr2	0.953717	0.0462833	3.02559	0.00105605	0.00031289	3.26995	2.7655	2.66499	-2.68534	11.9729	2.17536	0.792707	0.743439	0.251583	4.89283	1.51102	10.5884
Trat1	0.959928	0.0400721	3.17618	0.000151923	6.74549e-05	4.21249	4.70054	3.44673	-4.37897	13.5604	0.272306	0.106213	0.210559	0.0689598	0.621473	0.253898	10.311
Klrb1c	0.975356	0.0246444	3.67825	0.000557031	0.00027528	4.71405	5.65855	4.0218	-5.85532	14.0133	1.55542	0.652386	0.652053	0.228197	3.79664	1.74892	10.2335
Plcg1	0.959327	0.0406732	3.16066	0.000258694	7.52815e-05	2.30258	2.48047	1.35232	-1.87846	7.51311	0.523001	0.126413	0.392096	0.107041	1.19305	0.271467	10.1194
Ptpn7	0.941495	0.0585053	2.77835	0.000373126	0.000114035	2.84915	2.47229	2.39181	-1.75394	9.79203	1.07008	0.279316	0.586601	0.186225	2.3816	0.676443	10.0312
Tmem64	0.97796	0.0220397	3.79262	0.000467273	0.000117051	2.34848	2.36021	1.2703	-3.73729	6.01814	0.745909	0.171158	0.421426	0.118879	1.72366	0.413334	9.79347
Maf	0.972951	0.0270487	3.5827	0.000667639	0.000167817	2.66516	2.78302	1.63347	-3.04321	7.21957	1.25841	0.344013	0.514048	0.173434	3.01197	0.820384	9.78492
Itgb3	0.970747	0.0292527	3.5021	0.000235151	6.72635e-05	2.21923	2.15853	1.3979	-4.28321	8.51556	0.450448	0.126454	0.317382	0.102281	1.03664	0.235231	9.77987
Lpar6	0.952715	0.0472851	3.00312	0.000310206	8.93708e-05	2.14584	2.27082	1.18938	-1.8431	5.88897	0.758876	0.171447	0.459401	0.134939	1.82207	0.403845	9.68165
2010111I01Rik	0.974554	0.0254458	3.64543	0.000463213	0.000163554	2.06769	2.02406	1.06375	-0.878978	4.9368	0.471442	0.105427	0.34486	0.09334	1.18003	0.253056	9.64192
Cd5	0.964937	0.0350631	3.31491	0.000160126	6.10345e-05	3.78026	4.36903	2.80955	-3.39301	11.3121	0.347638	0.146364	0.264588	0.0892421	0.791872	0.310702	9.63459
Ms4a6b	0.949509	0.0504909	2.93415	0.00126241	0.000429408	3.08854	2.83814	2.45573	-2.4848	9.97242	2.75672	0.862701	0.826798	0.311768	6.18862	2.021	9.4576
Gimap7	0.935885	0.0641154	2.68081	0.000772959	0.000256416	2.8863	2.07647	2.82714	-2.39943	11.3004	2.13831	0.567035	0.766595	0.287719	4.91132	1.51112	9.3808
Tmem154	0.975756	0.0242436	3.69506	0.000161508	4.55247e-05	2.07916	2.08091	1.0579	-2.23779	6.08418	0.321704	0.0780661	0.255634	0.0687942	0.68611	0.154212	9.25045
Gbp7	0.939291	0.0607093	2.73903	0.000330592	0.000100891	2.62424	2.30062	2.12422	-2.37009	9.41647	1.03674	0.273025	0.54523	0.179685	2.24628	0.642937	9.16851
Zap70	0.90002	0.09998	2.19745	0.000427432	0.000163348	3.29582	3.49376	2.97535	-2.1468	11.0451	0.977462	0.34008	0.580117	0.221325	2.29315	0.828663	9.12047
Gimap3	0.946303	0.0536967	2.86921	0.00221874	0.000731999	2.81912	1.7566	2.69666	-1.29258	10.4151	4.98117	1.39157	0.941649	0.504574	11.5764	3.60157	9.06143
Gimap4	0.92246	0.0775396	2.47626	0.00234681	0.000794888	2.79227	2.03629	2.54833	-1.93019	9.82697	5.78605	1.59493	0.938561	0.499772	12.9123	4.02133	8.96586
Nabp1	0.943699	0.0563013	2.81909	0.000656986	0.000202493	2.13387	2.26562	1.52728	-2.92836	6.89131	1.83637	0.424935	0.616548	0.249431	3.97916	0.962566	8.82124
Ifi208	0.945101	0.0548988	2.8458	0.000169525	5.18956e-05	2.85456	2.23472	2.51041	-2.93706	11.1145	0.381291	0.1082	0.280025	0.0894077	0.864538	0.286355	8.61825
Hopx	0.919255	0.0807453	2.43226	0.000444273	0.000144739	2.67328	2.63471	2.16807	-1.71536	8.57034	0.889472	0.270458	0.530719	0.177035	2.05926	0.650382	8.46422
Klk8	0.908435	0.0915648	2.29468	0.000295554	0.00012509	3.73847	4.31938	3.39755	-2.95106	13.6121	0.564063	0.241732	0.394566	0.161637	1.31425	0.580807	8.45944
Isg15	0.942496	0.0575035	2.79669	0.000384334	0.000109202	1.81154	1.75454	1.66369	-4.5072	9.79235	1.05928	0.248644	0.326335	0.131587	2.24396	0.480991	8.45135
Igtp	0.97195	0.0280505	3.5453	0.00038048	9.99127e-05	2.18672	2.22714	1.3542	-3.85805	7.63874	0.970979	0.259696	0.499537	0.170164	2.19479	0.568817	8.43752
Rgs3	0.920256	0.0797435	2.44584	0.000365721	0.00013231	2.71574	2.97905	2.15074	-2.32213	8.18675	0.784501	0.237882	0.498611	0.167971	1.76933	0.57916	8.29657
Prkcq	0.898818	0.101182	2.18416	0.000744223	0.000341346	3.6956	4.22946	3.61681	-2.79746	12.6373	0.780488	0.342067	0.497067	0.214123	1.77635	0.801841	8.18701
Atp8b4	0.900421	0.0995792	2.20191	0.000441718	0.000187197	3.17177	3.6098	2.93434	-2.5976	11.6234	0.402593	0.159485	0.288978	0.1195	0.93205	0.366229	8.07213
Pglyrp2	0.921459	0.0785414	2.46233	0.000216295	7.76798e-05	2.58667	2.11934	2.25477	-2.45842	9.68955	0.416178	0.119417	0.320161	0.100584	0.928546	0.298687	8.04133
Samd3	0.947706	0.0522941	2.89716	0.000219514	0.00010299	3.98153	4.78006	3.56134	-3.67132	13.0806	0.374498	0.175421	0.288361	0.119997	0.894053	0.442953	8.03629
Ccnd2	0.929673	0.0703266	2.58168	0.00186272	0.000617401	2.57522	2.48565	2.05769	-4.18663	8.72888	5.19265	1.61459	0.925903	0.469639	11.814	3.78812	8.03131
Ms4a4b	0.907033	0.0929673	2.27793	0.00287767	0.00120081	3.37352	3.33199	3.23065	-2.71063	11.9516	6.13368	2.50093	0.953998	0.461484	14.421	6.06146	8.02601
Sntb2	0.917051	0.0829493	2.40293	0.000306767	0.000112705	2.39786	2.4854	1.86215	-2.60023	7.35598	0.415252	0.126247	0.321704	0.102322	1.01409	0.304373	7.989
Sema4a	0.914246	0.0857544	2.36661	0.00029735	0.000114277	2.94773	3.16997	2.5664	-2.48305	10.4691	0.675517	0.23424	0.444273	0.163873	1.54602	0.574205	7.93663
Adgrl1	0.940293	0.0597075	2.75673	0.000183334	7.38983e-05	2.5026	2.47242	2.13668	-2.48308	8.31078	0.435011	0.136678	0.323248	0.107703	0.983984	0.318296	7.73656
Lat	0.940092	0.0599078	2.75317	0.000577819	0.000206502	3.00686	2.64329	2.67681	-4.71993	12.5136	1.29361	0.501056	0.667799	0.264415	3.14137	1.22946	7.68276
Dok2	0.910439	0.0895612	2.319	0.000376574	0.000141977	2.92796	3.304	2.48845	-3.19216	8.95986	0.947206	0.320916	0.558506	0.20601	2.13839	0.817443	7.65939
Il12rb2	0.933681	0.0663194	2.64465	0.000176389	9.1581e-05	2.75371	2.18058	2.99761	-5.33105	12.6265	0.258413	0.102902	0.219203	0.0872139	0.615534	0.226945	7.46875
Cish	0.96113	0.03887	3.20789	0.000131944	5.37104e-05	2.95488	3.31566	2.54293	-4.50752	9.7147	0.338067	0.124757	0.24205	0.0873381	0.772221	0.307534	7.41974
Gramd3	0.942697	0.0573031	2.80039	0.000751052	0.000260253	2.27938	2.08856	1.67138	-1.78302	8.60146	0.838839	0.255764	0.489657	0.172565	1.98378	0.616597	7.33347
Cd160	0.982769	0.017231	4.04366	0.000338524	0.000203527	4.13066	4.82916	3.74629	-5.09226	14.3456	0.84594	0.450929	0.442421	0.166563	1.95686	1.13031	7.15125
Fam102a	0.919455	0.080545	2.43497	0.000451524	0.000167413	2.39604	1.8842	2.09103	-1.56719	8.14726	0.921581	0.287926	0.55264	0.20899	2.07288	0.696913	7.12672
Il18rap	0.961931	0.0380685	3.22956	0.000248235	0.000122247	3.95038	4.58841	3.39988	-3.99559	12.6023	0.485026	0.249141	0.312751	0.135643	1.13108	0.630734	7.08409
Txk	0.890803	0.109197	2.09897	0.00116685	0.000533196	3.2854	3.29974	3.30752	-2.9161	11.5231	2.21056	0.969659	0.80673	0.371042	5.49883	2.57566	7.01406
Socs1	0.924464	0.075536	2.50461	0.000206791	7.27403e-05	2.19899	2.2081	1.69673	-2.99479	7.7309	0.439333	0.143797	0.291757	0.105965	0.993943	0.330727	6.60867
Chn2	0.964336	0.0356642	3.29729	0.00041557	0.000206898	2.86735	3.2832	2.76755	-4.87897	9.82275	0.279407	0.118672	0.21272	0.0894491	0.694898	0.302789	6.58052
Fgl2	0.978161	0.0218393	3.80196	0.000612123	0.000322528	3.42692	4.18125	3.12977	-6.13791	10.489	1.53535	0.738938	0.594319	0.225258	3.62714	1.89215	6.56921
Klrc1	0.973753	0.0262472	3.6136	0.000267224	0.000183836	4.08329	5.05737	4.10137	-6.29944	15.2811	0.683236	0.374477	0.271689	0.152241	1.60212	0.997376	6.55913
Nkg7	0.962533	0.0374674	3.2461	0.00232816	0.00135829	3.99987	4.84753	3.95962	-3.91088	14.8707	5.3214	2.96796	0.928682	0.39654	13.6453	8.44682	6.46154
Lck	0.792426	0.207574	1.33961	0.00088382	0.000411122	2.88123	3.1976	2.84987	-2.00148	9.63367	2.02748	0.893663	0.808583	0.383294	4.77428	2.22286	6.18832
Arsb	0.940092	0.0599078	2.75317	0.000491241	0.00019993	2.19938	2.37657	1.79193	-2.42861	8.10596	0.636925	0.230763	0.429454	0.16557	1.50238	0.539753	6.12189
Cd96	0.899419	0.100581	2.19079	0.000152639	8.6192e-05	3.05782	3.25618	3.33243	-2.8701	13.8419	0.272615	0.14119	0.224761	0.114574	0.666472	0.34295	5.94241
Lcp2	0.8888	0.1112	2.07854	0.000449523	0.000177922	2.25188	2.57408	1.87706	-1.68124	7.56938	0.97314	0.36831	0.578574	0.251087	2.20165	0.84603	5.86013
Klrc2	0.981166	0.0188339	3.95308	0.000302921	0.000233509	4.10579	5.10145	4.42253	-6.7469	15.829	0.812596	0.525601	0.321395	0.205969	1.94355	1.36611	5.84126
Crim1	0.893608	0.106392	2.12814	0.00028647	0.000124105	2.3628	2.10213	2.26077	-2.20834	8.69435	0.340846	0.134401	0.264279	0.107951	0.819898	0.333704	5.8053
Tmem176a	0.974354	0.0256462	3.63738	0.000286663	8.79897e-05	2.37044	2.45323	1.53334	-4.20756	8.09689	0.343007	0.158285	0.20037	0.0839025	0.840199	0.356047	5.59376
Dusp6	0.943899	0.056101	2.82287	0.000172706	6.3718e-05	1.77838	1.95608	1.27224	-3.24615	5.13455	0.330349	0.106296	0.257796	0.0879175	0.783979	0.250509	5.56551
Ctsw	0.946303	0.0536967	2.86921	0.000760922	0.000399947	2.96072	3.31613	2.97811	-2.97001	12.9074	1.64588	0.832733	0.738191	0.334782	3.9579	2.1057	5.565
Cd247	0.907634	0.0923663	2.28508	0.000451726	0.00026825	3.5408	4.21754	3.67268	-3.70757	12.761	0.443964	0.285484	0.350726	0.187218	1.08752	0.70859	5.43428
Ero1l	0.97215	0.0278501	3.55267	0.000179993	7.42563e-05	1.53256	1.56617	0.829517	-2.25982	3.9661	0.326027	0.104847	0.252856	0.0899872	0.763137	0.217045	5.38854
Tnfrsf18	0.939892	0.0601082	2.74962	0.000359883	0.000131019	1.80589	1.91721	1.28208	-2.62683	5.84698	0.722754	0.252659	0.473912	0.189867	1.74544	0.591097	5.33256
Tnk2	0.932679	0.0673212	2.62859	0.000289072	0.000113643	1.85128	1.77454	1.39385	-1.99076	5.78302	0.549861	0.174924	0.401358	0.145577	1.28831	0.44866	5.31589
Slc16a6	0.938289	0.0617111	2.72159	0.000276981	0.000119652	1.85312	1.5727	1.63574	-2.7297	6.96286	0.564372	0.185976	0.390861	0.145619	1.32509	0.468859	5.23728
Ptpn22	0.872571	0.127429	1.92388	0.00101304	0.000474638	2.5552	1.98926	2.77766	-2.37269	11.1376	1.431	0.66915	0.687558	0.331926	3.50335	1.7172	5.213
Ipcef1	0.882989	0.117011	2.02105	0.000410568	0.00022042	2.5223	1.85575	2.87108	-2.349	10.6806	0.728311	0.332754	0.460019	0.215199	1.61883	0.787547	5.18468
Il18r1	0.960529	0.039471	3.19192	0.000194646	0.000117181	3.59943	4.15694	3.34857	-4.53619	12.2398	0.37172	0.24256	0.234023	0.124881	0.860489	0.600311	5.15944
Sh2d2a	0.908034	0.0919655	2.28987	0.000308429	0.000149797	2.62477	2.2828	2.81792	-2.76754	10.3986	0.845323	0.38913	0.511269	0.224388	1.89668	0.974845	5.10682
Ehd3	0.934482	0.0655179	2.65767	0.000181227	7.57196e-05	1.73215	1.67732	1.31798	-1.93899	5.84333	0.395184	0.132497	0.297623	0.108862	0.897086	0.304882	5.0967
Itga1	0.983771	0.0162292	4.10458	0.000246674	0.000178754	3.58257	4.25879	3.38474	-6.84046	12.4429	0.592467	0.402417	0.332819	0.150006	1.46102	1.04149	5.0257
Galnt10	0.948507	0.0514927	2.91345	0.000331826	0.000150648	1.58284	1.51774	1.02978	-1.85947	4.54977	0.328805	0.105427	0.266749	0.0947887	0.787259	0.249586	4.9927
Gbp9	0.918854	0.0811461	2.42688	0.000123084	4.47845e-05	1.61933	1.51718	1.31596	-1.95816	6.65552	0.394875	0.122729	0.278481	0.10344	0.83697	0.283327	4.78362
Smad3	0.90583	0.0941695	2.26376	0.000378939	0.000181909	1.76071	1.93891	1.36561	-1.78177	5.47448	0.33004	0.122232	0.267366	0.10584	0.765189	0.285237	4.72336
Kbtbd11	0.932679	0.0673212	2.62859	0.000303518	0.000120225	1.75437	1.5342	1.36189	-2.14917	7.68225	0.700216	0.330188	0.455387	0.226458	1.60858	0.602204	4.68621
Mdfic	0.951713	0.0482869	2.9811	0.000218657	9.25582e-05	1.70046	1.68364	1.22295	-2.20552	6.88155	0.300093	0.118672	0.23464	0.0979759	0.749443	0.272405	4.67832
Ahcyl2	0.964937	0.0350631	3.31491	0.000531413	0.000230922	1.51203	1.56891	0.742894	-1.16103	4.2294	0.526706	0.185397	0.385613	0.155843	1.28061	0.417585	4.63696
Nlrc3	0.880585	0.119415	1.99798	0.00015302	8.19789e-05	2.12638	1.60995	2.45936	-2.35189	9.37086	0.360605	0.159071	0.288052	0.129683	0.817763	0.383092	4.53905
Armc7	0.929673	0.0703266	2.58168	0.000182725	8.23228e-05	1.69808	1.92653	1.36378	-2.49291	5.78835	0.284038	0.107372	0.228774	0.0912703	0.643824	0.243054	4.49804
Faah	0.921258	0.0787417	2.45957	0.000186536	8.3843e-05	1.89273	1.56772	1.81943	-2.45322	7.64152	0.417104	0.17567	0.320161	0.129062	0.971577	0.408942	4.49681
Rinl	0.84472	0.15528	1.69378	0.000611406	0.000279402	1.97517	2.04978	1.81452	-1.36663	7.58163	1.39487	0.612443	0.690028	0.346951	3.23561	1.42842	4.47409
Trip4	0.941895	0.0581046	2.78565	0.00041296	0.000188847	1.5644	1.70427	1.06803	-2.04762	4.24711	0.624575	0.207086	0.429762	0.16557	1.42454	0.502996	4.43056
Tnfsf10	0.980765	0.0192346	3.93162	0.000136846	7.94638e-05	2.32073	2.67611	2.25594	-3.88728	9.87187	0.33251	0.171282	0.26397	0.116851	0.773325	0.405829	4.42224
D16Ertd472e	0.894009	0.105991	2.13236	0.000419767	0.000179195	1.69967	1.77387	1.30491	-1.29742	5.6476	0.846249	0.31868	0.503859	0.227286	1.88844	0.726062	4.42073
Klrk1	0.978561	0.0214386	3.82089	0.000660825	0.000495087	3.35718	4.13263	3.6589	-5.65572	14.1614	1.48688	1.00037	0.440568	0.264705	3.50307	2.67175	4.40177
AW112010	0.956722	0.0432779	3.09587	0.0035484	0.00197184	2.60349	3.0199	2.61365	-2.87025	8.55736	8.93455	4.72039	0.957703	0.510369	20.6644	12.5296	4.2938
Cd27	0.870767	0.129233	1.90776	0.000569606	0.000264239	1.9512	2.07249	1.7872	-1.87484	6.766	0.965113	0.431516	0.555727	0.258123	2.33727	1.06475	4.28313
Tmem176b	0.959527	0.0404729	3.16581	0.000277089	0.000105275	1.89115	1.96489	1.40653	-3.8574	7.59276	0.389009	0.195414	0.225069	0.106461	0.992978	0.444883	4.22105
Tnik	0.868163	0.131837	1.88481	0.000503369	0.000291977	2.29285	1.7855	2.78743	-2.83664	9.73483	0.483174	0.253694	0.348256	0.186266	1.14202	0.620374	4.2208
Hcst	0.888199	0.111801	2.07247	0.00134232	0.000597227	1.85366	1.98658	1.66909	-2.13249	7.58863	2.98518	1.21921	0.847175	0.488803	7.30365	3.23201	4.18887
AU020206	0.934883	0.0651172	2.66423	0.000936461	0.00042961	1.51721	1.63381	1.05762	-1.95813	4.42164	1.32232	0.493936	0.655758	0.318266	3.17088	1.16633	4.12481
Hdhd5	0.899219	0.100781	2.18857	0.000174019	7.84366e-05	1.60542	1.59425	1.25282	-1.46523	4.96985	0.27138	0.10762	0.23464	0.0979759	0.640331	0.251743	4.08352
Fam189b	0.885794	0.114206	2.04848	0.000271429	0.0001301	2.00487	2.20747	2.00851	-2.58334	7.88844	0.661624	0.305186	0.432232	0.211143	1.5355	0.75506	4.07713
Prkch	0.887598	0.112402	2.06643	0.000689121	0.000446647	2.13375	1.93281	2.75775	-2.94584	11.3857	0.607286	0.341529	0.403211	0.23453	1.45135	0.796646	3.88731
Slamf7	0.951913	0.0480866	2.98547	0.000357654	0.000189547	1.81616	1.87519	1.89215	-2.92108	8.72881	0.671812	0.29964	0.424514	0.192847	1.52961	0.724868	3.83244
Itgal	0.89461	0.10539	2.13872	0.00134744	0.000585312	1.53018	1.50853	1.13776	-1.09714	5.09918	3.04569	1.38015	0.862303	0.575396	7.06004	2.92904	3.6883
Zfp512	0.950711	0.0492887	2.95951	0.00043856	0.000221799	1.4959	1.77991	1.30093	-2.83157	4.33979	0.847484	0.336562	0.491201	0.223809	2.0375	0.836822	3.64224
Acot7	0.938089	0.0619114	2.71814	0.000210512	0.000126179	2.08562	2.46622	2.20953	-3.23857	8.0695	0.368632	0.1962	0.281877	0.142307	0.850842	0.488379	3.63353
Cdc42ep3	0.886796	0.113204	2.05843	0.000237396	0.000109978	1.52067	1.72468	1.21022	-1.72903	4.4049	0.522075	0.21404	0.385922	0.16913	1.2411	0.538288	3.50612
Arhgap18	0.897816	0.102184	2.17319	0.000300893	0.000162245	1.39266	1.59682	1.08348	-1.41504	4.33063	0.36925	0.145494	0.291139	0.125378	0.82701	0.333214	3.45647
Zfpm1	0.907233	0.092767	2.28031	0.000114102	5.89743e-05	1.72318	1.56286	1.8184	-2.53084	7.00759	0.27632	0.131876	0.221365	0.108117	0.623774	0.313514	3.42847
Arl4c	0.943899	0.056101	2.82287	0.000354536	0.00020556	2.22568	2.51993	2.30833	-2.63903	8.54778	0.81167	0.517861	0.472677	0.254605	1.82706	1.20059	3.38703
Adora2a	0.938089	0.0619114	2.71814	0.00012357	6.53418e-05	1.70242	1.97205	1.7253	-2.33632	6.41032	0.281568	0.149468	0.23958	0.123763	0.696056	0.352934	3.3575
Xcl1	0.984973	0.015027	4.18276	0.00065432	0.000664006	3.52793	4.33928	3.87189	-7.59701	13.3701	1.44119	1.53583	0.584131	0.225589	3.62499	3.84044	3.33001
Lef1	0.97195	0.0280505	3.5453	0.000421676	0.000303992	2.91927	2.95881	3.03496	-4.253	11.6828	0.537203	0.478828	0.380982	0.1849	1.27046	1.15023	3.2244
Nbeal2	0.893608	0.106392	2.12814	0.000210553	0.000113774	1.53938	1.77524	1.47949	-2.39758	7.23102	0.457549	0.211143	0.349182	0.169419	1.02046	0.491308	3.19733
Ptger4	0.93909	0.0609096	2.73552	0.000247572	0.000123876	1.51385	1.55563	1.41144	-2.69822	5.76707	0.512504	0.254812	0.335289	0.177077	1.14715	0.553721	3.13627
Peak1	0.934682	0.0653176	2.66095	0.00060352	0.000358948	1.52064	1.72412	1.6525	-3.08706	5.38955	0.522692	0.266774	0.370176	0.192599	1.24657	0.685894	2.76366
Gsap	0.935885	0.0641154	2.68081	0.000315571	0.000188304	1.34977	1.62989	1.38832	-3.09013	5.81347	0.316456	0.167722	0.257178	0.135395	0.772418	0.414187	2.51719
Osbpl3	0.981166	0.0188339	3.95308	0.000252035	0.000250097	2.42173	3.06354	3.20214	-5.20164	11.9005	0.280642	0.300551	0.216116	0.174262	0.673859	0.761432	2.1432
Emb	0.971749	0.0282509	3.53797	0.000437513	0.000340049	2.23024	2.74443	2.71716	-5.05531	10.9195	0.767212	0.816218	0.324174	0.246865	1.70396	1.82227	2.08544
Serpinb6b	0.958525	0.0414747	3.14031	0.000176109	0.000135685	1.70699	1.62548	2.4734	-4.32332	9.62104	0.433158	0.336603	0.287126	0.18817	0.96565	0.800284	2.05972
Cd4	0.971549	0.0284512	3.5307	0.000212301	0.000216674	2.52952	2.92782	3.49575	-7.73806	13.7599	0.410003	0.802848	0.27879	0.242104	0.921331	1.1801	1.97486
Chsy1	0.972751	0.027249	3.57511	0.000317701	0.000238329	1.29294	1.59756	1.74506	-2.97395	6.28559	0.578882	0.363094	0.392714	0.228859	1.32157	0.91016	1.87736
Klre1	0.98337	0.0166299	4.07978	0.000282247	0.000484945	2.60307	3.53764	4.2243	-9.00431	15.2457	0.728929	0.944244	0.240815	0.249721	1.70729	2.51724	1.7655
Tcf7	0.977159	0.0228411	3.75609	0.000148177	0.00021962	3.134	3.70187	3.9694	-6.21025	13.3423	0.33992	0.65785	0.23464	0.215323	0.733321	1.4889	1.54357
Gzmb	0.98898	0.0110198	4.49698	0.000348434	0.000708859	3.09104	4.09005	4.22872	-8.73071	13.1153	1.00926	1.76733	0.284656	0.227493	2.29638	4.62752	1.53392
Ramp1	0.963534	0.0364656	3.27424	0.000305972	0.000274648	1.91805	1.78497	3.0742	-5.59282	12.4062	0.39117	0.659671	0.284656	0.27468	0.859984	1.08146	1.52524
Ccl5	0.992186	0.00781407	4.84398	0.00352151	0.00569302	3.47815	4.64254	4.40328	-6.45262	15.0541	7.33683	14.3743	0.76536	0.376175	17.3264	42.687	1.41176
Ly6c2	0.962332	0.0376678	3.24055	0.00191903	0.00187788	1.66503	1.65591	3.24235	-7.53002	11.2767	2.16641	3.88613	0.462488	0.382466	5.06731	6.14546	1.37292
Tex2	0.977359	0.0226408	3.7651	0.00030625	0.000266414	1.30965	1.6728	2.04523	-4.403	6.58844	0.325718	0.602012	0.252547	0.246078	0.779471	0.850266	1.2006
Serpinb9	0.969345	0.0306552	3.45382	0.00012114	0.000131987	1.40396	1.72752	2.23414	-5.13937	8.79499	0.302563	0.329774	0.221056	0.17302	0.67885	0.814574	1.17003
Ccr9	0.978161	0.0218393	3.80196	0.000267295	0.000726939	1.39247	2.27392	3.71935	-10.1436	12.3097	0.59401	3.02844	0.265205	0.298191	1.30882	4.18905	0.43506

[truncated: 35 more sheets: Mouse Th1 DEPs, Mouse Th17 DEGs, Mouse Th17 DEPs, Mouse Treg DEGs, Mouse Treg DEPs, Mouse CTL DEGs, Mouse CTL DEPs, Mouse TEM DEGs, Mouse TEM DEPs, Mouse Naïve CD4+ DEGs, Mouse Naïve CD4+ DEPs, Mouse Naïve CD8+ DEGs, Mouse Naïve CD8+ DEPs, Human B cell DEGs, Human CD4+ Th DEGs, Human CD4+ Th DEPs, Human GD DEGs, Human Naïve CM CD4+ DEGs, Human Naïve CM CD4+ DEPs, Human NKT DEGs …]
