# Supplementary material for: Spatial proteogenomics reveals distinct and evolutionarily conserved hepatic macrophage niches
Source: Cell. 2022 Jan 20;185(2):379–396.e38. doi: 10.1016/j.cell.2021.12.018 (PMC8809252; doi:10.1016/j.cell.2021.12.018)
Supplement: Table S6. Clinical data from patient liver biopsies used in the study, related to Figure 4 [file mmc6.xlsx]

## Sheet: Human Samples
Sample Number Flow	Biopsy used for	Gender	Age	Weight	Height	Reason for hospitalization	Procedure	Concomitant medication	Concomitant disorders/operations	Alcohol intake	Steatosis	Fibrosis
H01	Flow Cytometry	male	unknown	unknown	unknown	unknown	unknown	unknown	unknown	unknown	unknown	unknown
H02	CITE-Seq Flow Cytometry	male	unknown	unknown	unknown	Colorectal cancer with liver metastases	Liver resection	unknown	unknown	unknown	unknown	unknown
H03	Flow Cytometry	male	unknown	unknown	unknown	Liver resection	Liver resection	unknown	unknown	unknown	unknown	unknown
H04	scRNA-seq Flow Cytometry	female	53y	73kg	161cm	Symptomatic cholecystolithiasis	Laparoscopic cholecystectomy	Zestril (Lisinopril) 10 mg daily	Pituitary macroadenoma --> acromegaly --> endoscopic hypophysectomy	1-2 standard units daily	Mild (10-15%); centrilobular; macrosteatosis	No
								Omeprazol 20 mg daily	Oophorectomy due to cyst
								Lutenyl (Nomegestrol) 5 mg daily	Light form of obstructive sleep apnea
								Simvastatine 20 mg daily	Hemorrhoids --> rubber band ligation
								Somatuline (Lanreotide) 90 mg once every 4 weeks	Diabetes mellitus type 2 --> metformine (not in medication overview..)
								D-Cure (Colecalciferol) once every 4 weeks	Pulmonary arterial hypertension
									Diaphragmatic hernia
									Stage 2 chronic kidney disease
									Idiopathic polyneuropathy
									Cystic hygroma --> surgical removal
H05	Flow Cytometry	male	56y	79kg	176cm	Colorectal cancer with synchronous multiple liver metastases	Parenchyma-sparing open liver resection	In advance: 4 cycles of FOLFOX (Leucovorin/ Fluorouracil/Oxaliplatin) + panitumumab	Low back pain	Unknown	Mild (10-15%)	No
								Cortisone ointment due to chemotherapy-induced rash	Cervical spondylosis
H06	CITE-seq Flow Cytometry	male	72y	87kg	174cm	Relapse of colorectal liver metastases (segment VI/VII)	Open liver resection	In advance: 8 cycles of CAPOX (Capecitabine/Oxaliplatin)	COPD (GOLD II)	Unknown	No	No
									Arrhythmia
									Prostate cancer (Gleason 6)
									Colorectal cancer with liver metastases --> laparoscopic sigmoid colectomy + microwave ablation of liver lesions
									Squamous cell carcinoma --> chemoradiotherapy with Cisplatin/Etoposide
H07	scRNA-Seq Flow Cytometry	female	46y	69kg	160cm	Hepatocellular adenoma (segment III)	Liver resection with adhesiolysis	Zaldiar (Tramadol/Paracetamol) 37.5/325 mg daily	Endometriosis --> hysterectomy	Unknown	No	No
								Livial (Tibolon) 2.5 mg daily	Oophorectomy of both ovaries
								Citalopram 20 mg daily	Appendectomy
								Nortrilen (Nortriptyline) 25 mg daily	Bilateral hydrosalpinx --> salpingectomy
									Laparoscopic caecectomy
									Colpopromontoriopexy
									Total colectomy with ileorectal anastomosis
									Hypovitaminosis D --> startup of supplements (not in medication overview..)
H08	Flow Cytometry	male	73y	80kg	180cm	Symptomatic cholelithiasis	Laparoscopic cholecystectomy	Loortan (Losartan) 50 mg daily	Asthma	Social drinker	No	No
								Relvar (Fluticason/Vilanterol) 92/22 μg daily	Pulmonary arterial hypertension
									Granulomatous rosacea
								Ventolin (Salbutamol)	Surgical removal of 6 tubular adenomas with low-grade dysplasia
H09	Flow Cytometry	male	37y	90kg	188cm	Colorectal cancer with solitary liver metastasis (segment V)	Laparoscopic resection of metastasis + cholecystectomy	4 cycles of FOLFIRINOX (Leucovorin/ Fluorouracil/Irinotecan/Oxaliplatin)		Unknown	No	No
								bevacizumab
H10	scRNA-seq Flow Cytometry Confocal Microscopy	male	55y	116kg	173cm	Morbid obesity	Laparoscopic gastric bypass	Selozok (Metoprolol) 100 mg daily	Dermatographic urticaria	4 standard units daily	No	No
								Zestril (Lisinopril) 20 mg daily	Tonsillectomy
								Asaflow (Acetylsalicylic acid) 80 mg daily	Acute myocardial infarction complicated by major arrhythmias --> percutaneous coronary intervention
								Zocor (Simvastatine) 40 mg daily	Pulmonary arterial hypertension
								CetiSandoz (Cetirizine) 10 mg daily	Hyperlipidemia
									Intersphincteric abscess
H11	CITE-Seq Flow Cytometry	female	53y	114kg	167cm	Morbid obesity	Laparoscopic gastric bypass	L-Thyroxine 175 µg on odd days	Laparoscopic sacropexy	1 standard unit monthly	Mild (20%)	Clear pericellular fibrosis
								L-Thyroxine 150 µg on even days	Hashimoto's thyroiditis
								Omeprazol 40 mg twice daily	Spinal stenosis --> laminectomy
								Simvastatine 20 mg daily	Carpal tunnel release
								Rivotril (Clonazepam) 2 mg if necessary	Hepatic steatosis
								Mirtazipine 15 mg daily	Insomnia
								Tramium (Tramadol) 100 mg daily	Reflux
								Temesta (Lorazepam) 2,5 mg if necessary	Tremor
								Daflon (Diosmine/Flavonoids) 450/50 mg if necessary
H12	Flow Cytometry	male	48y	110kg	181cm	Symptomatic cholecystolithiasis	Laparoscopic cholecystectomy	Paroxetine 20 mg daily	Renal colic	3 standard units weekly	5% steatosis	Mild pericellular fibrosis
								Pantomed (Pantoprazol) 40 mg twice daily	Gastro-esophageal reflux disease (Grade A)
								Spasmomen (Otilonium bromide) 40 mg three times a day	Several abdominal and dorsal lipomas --> resection
									Laparoscopic appendectomy with peritonitis
H13	CITE-seq Flow Cytometry	male	73y	107kg	172cm	Symptomatic cholecystolithiasis	Laparoscopic cholecystectomy	Asaflow (Acetylsalicylic acid) 80 mg daily	Diabetes mellitus type 2 with micro- and macrovascular complications	Unknown	5% steatosis	Clear pericellular fibrosis
								Bisoprolol 2.5 mg daily	Bursitis left elbow --> bursectomy
								D-cure (Colecalciferol) once weekly	Cataract --> surgery
								Efexor (Venlafaxine) 75 mg daily	Autonomous struma --> total thyroidectomy
								Glucophage (Metformin) 500 mg twice daily	Syncope with hypoglycemia and hypotension --> hospitalization
								Humalog (Insulin lispro) 10 IU three times daily	Chronic kidney disease
								Lantus (Insulin glargine) 40 IU once daily	Prostatitis --> hospitalization
								L-Thyroxine 125 µg daily	Spinal stenosis --> surgery
								Lisinopril 5 mg daily
								Simvastatine 40 mg daily
								Paracetamol 1 g if necessary
H14	scRNA-seq Confocal Microscopy Flow Cytometry	female	75y	63kg	160cm	Symptomatic cholecystolithiasis	Laparoscopic cholecystectomy	Cholecalciferol 10 µg daily	Carpal tunnel release	Unknown	> 5% steatosis	Very mild pericellular fibrosis
								Domperidon 10 mg if necessary	Disturbed glycemia
									Hypercholesterolemia
									Cataract --> surgery
H16	CITE-seq Confocal Microscopy Flow Cytometry	female	66y	56kg	156cm	Colorectal cancer with liver metastases (segment II/VIII)	Liver resection with adhesiolysis	In advance: 4 cycles of FOLFOX (Leucovorin/ Fluorouracil/Oxaliplatin)	Wertheim-Meigs operation (in 1998)	Unknown	< 5% steatosis	No
H17	Flow Cytometry	female	33y	64kg	178cm	Symptomatic cholecystolithiasis	Laparoscopic cholecystectomy	Paracetamol 1 g if necessary	Endometriosis	Unknown	No	Mild pericellular fibrosis
								Bellina (Ethinylestradiol/Chlormadinone acetate) 0.03/2 mg daily
H18	CITE-Seq Flow Cytometry	female	28y	52kg	157cm	Hepatocellular adenoma (segment V/VI)	Laparoscopic liver resection + cholecystectomy	Movicol (Macrogol + electrolytes) if necessary		Unknown	No	Mild pericellular fibrosis
								Paracetamol 1 g if necessary
								Tradonal (Tramadol) 50 mg if necessary
H19	Flow Cytometry	female	25y	67kg	160cm	Colorectal cancer with synchronous diffuse liver metastases	Liver resection + microwave ablations	Clexane (Enoxaparin sodium) 40 mg daily	Acne	Unknown	No	No
								Lindynette 30 (Ethinylestradiol/Gestodene) 0.03/0.075 mg daily	Asthma
								Magnesium daily	Hay fever
								Minocycline 100 mg daily
								Mometasone nasal spray 50 µg twice daily
								Pantomed (Pantoprazol) 40 mg daily
								Paracetamol 1 g if necessary
								Tradonal (Tramadol) 50 mg if necessary
								In advance: 8 cycles of FOLFOX (Leucovorin/ Fluorouracil/Oxaliplatin) + panitumumab
H20	Flow Cytometry	female	51y	80kg	173cm	Colorectal cancer with metachronous liver metastases (segment VI/VIII)	Liver resection	In the past: adjuvant FOLFOX (Leucovorin/ Fluorouracil/Oxaliplatin)		Unknown	5-10% steatosis	Pericellular fibrosis
								In advance: 8 cycles of FOLFIRINOX (Leucovorin/ Fluorouracil/Irinotecan/Oxaliplatin) + bevacizumab
H21	scRNA-seq Flow Cytometry	female	77y	68kg	156cm	Hepatocellular carcinoma (segment II/VII)	Liver resection	Amlodipine 5 mg daily	Diabetes mellitus type 2 with peripheral polyneuropathy	Unknown	<5% steatosis	Cirrhosis
								Betahistine 16 mg three times daily	Metabolic syndrome
								Mirabegron 25 mg daily	Total hysterectomy
								Acetylsalicylic acid 100 mg daily	Cholecystectomy
								Clexane (Enoxaparin sodium) 40 mg daily	Diverticulosis
								Duloxetine 60 mg daily	Hemorrhoids
								Deanxit (10 mg melitracen + 0.5 mg flupentixol) once daily	Gastric sleeve
								Metformin 500 mg daily	Parkinson
								Lormetazepam 1 mg daily	Cystadenocarcinoma --> bilateral overiectomy and appendectomy + chemotherapy (Endoxan, Platinol)
								Oxycodon 20 mg daily
								Pantoprazol 40 mg daily
								Paracetamol 1 g four times daily
								Prolopa (100 mg levodopa + 25 mg benserazide) three times daily
								Magnesium 3g daily
								Simvastatine 40 mg daily
H22	scRNA-seq Flow Cytometry	female	55y	66kg	169cm	Liver injury (segment VI)	Laparoscopic liver resection	Unknown	Migraine	Unknown	No	No
									Meningitis
H23	scRNA-seq Flow Cytometry	female	75y	142kg	168cm	Morbid obesity	Roux en-Y gastric bypass	Unknown	hypothyroidism	Unknown	No	5-10% fibrosis
									appendectomy
H24	Flow Cytometry	male	58y	74kg	177cm	Metastasis of colorectal adenocarcinoma (segment VIII)	Liver resection	Atorvastatine (Lipitor) 40 mg daily	Asymptomatic chronic calcifying pancreatitis	Sporadic	5-10% steatosis	No
								Minocycline 100 mg daily	Nefrolithiasis
								Paracetamol 1 g four times daily if necessary	Lumbar hernia
								Tradonal (Tramadol) 50 mg four times daily if necessary
H25	scRNA-seq Confocal +RNAScope Flow Cytometry	female	49y	99kg	176cm	Symptomatic cholecystolithiasis	Laparoscopic cholecystectomy	Seretide (50 µg salmeterol + 250 µg fluticason) one dose daily	Asthma	No	5-10% steatosis	Minimal pericellular fibrosis
								Ventolin (Salbutamol)	Nasal polyposis grade 3
								Nasonex (mometason) 2 times twice daily	Obesity
								Flixonase (fluticason)
								Microgynon (30 µg ethinylestradiol + 150 µg levonorgestrel) once daily
H26	Confocal + RNAScope	male	57y	120kg	191cm	Colorectal cancer with liver metastases	Liver resection	In advance: 4 cycles of CAPOX (Capecitabine/Oxaliplatin)	Arrhythmia	Unknown	20% steatosis	Mild pericellular fibrosis
								Metoprolol	Sinusitis
								Enalapril	Arterial hypertension
								Allopurinol	Gout
H29	Confocal + RNAScope	female	67y	106kg	164cm	Morbid obesity	Gastric bypass	Nobiten (nebivolol) 2.5 mg twice daily	Osteopenia	Unknown	10% steatosis	Minimal pericellular fibrosis
								Entresto (49 mg sacubitril + 51 mg valsartan)	Hemorrhoids
								Procoralan (ivabradine) 5 mg	Hysterectomy/ovariectomy
								Pantomed (pantoprazol) 40 mg once daily	Cholecystectomy
								Cymbalta (duloxetine) 60 mg once daily	Gastritis
								Zolpidem 10 mg once daily	Cardiomyopathy
								Calcium	Asthma with persistent bronchial obstruction
								Mirtazipine 15 mg daily	Depression
								Spironolactone 25 mg daily
								Montelukast once daily
								Relvar (Fluticason/Vilanterol) 184/22 μg daily
								Incruse (umeclidinium) once daily
								Duovent (ipratropium + fenoterol) if necessary
								Azithromycine 250 mg three times daily
								Mometasone nasal spray (50 µg) 2 doses once daily
H30	snRNA-seq	female	64y	96kg	159cm	Obesity class 2	Gastrc Bypass	Asaflow (Acetylsalicylic acid) 80 mg daily	Appendectomy	No	0.15	No
									Cholelithiasis --> cholecystectomy
									Varicectomy
H32	snRNA-seq	male	33y	123kg	174cm	Obesity class 3	Gastrc Bypass	/	/	Unknown	0.5	No
H33	snRNA-seq	male	67y	82.7kg	Unknown	Liver abscess	Resection	Lisinopril 5 mg daily	Cholecystectomy	Unknown	No	Mild pericellular fibrosis
								Asaflow (Acetylsalicylic acid) 80 mg daily	Diabetes mellitus type 1
								Paracetamol 1 g if necessary
								Tradonal (Tramadol) 50 mg if necessary
								Tresiba (Insulin degludec) 16 IU once daily
								Novorapid (Insulin aspart) 10 IU three times daily
H35	Visium	female	59y	102kg	159cm	Obesity class 3	Gastric Bypass	Co-Bisoprolol (bisoprolol/hydrochlorothiazide) 5/12.5 mg daily	Tonsillectomy	Unknown	35-40%	No
								Pantoprazol 40 mg daily	Adenotomy
									Appendectomy
									Nefrolithiasis
									Menopause
									Arterial hypertension
H36	Visium	male	59y	55kg	175cm	Colorectal cancer with liver metastases	Resection	Epipen (epinefrine) 0.3 mg if necessary	Food allergy	6 standard units daily	No	mild pericellular & periportal fibrosis
H37	snRNA-seq Visium	male	58y	118kg	176cm	Obesity class 2	Gastric Bypass	Asaflow (Acetylsalicylic acid) 80 mg daily	Diabetus mellitus type 2	Unknown	0.7	Clear pericellular fibrosis
								Olmetec (olmesartan/medoxomil) 40/25 mg daily	Obstructive sleep apnea
								Bisoprolol 10 mg daily	Depression
								Metformin 850 mg three times daily	Coronary artery disease
								Pantoprazol 40 mg daily	Arterial hypertension
								Atorvastatine 40 mg daily	Hypercholesterolemia
								Nortrilen (Nortriptyline) 25 mg three times daily
								Baclofen 5 mg three times daily
								Paracetamol 1 g three times daily
								Pregabaline 300 mg twice daily
								Sulpiride 50 mg twice daily
H38	snRNA-seq Visium	female	68y	95kg	174cm	Symptomatic cholecystolithiasis	Cholecystectomy	/	Obesity	Unknown	0.1	Mild pericellular fibrosis
H40	Confocal	female	38y	135kg	175cm	Obesity class 3	Gastric bypass	Strumazol (thiamazol) 10 mg three times daily	Graves' disease	Unknown	mild (15%); mixed micro- and macrosteatosis	no fibrosis
								L-Thyroxine 125 µg once daily
								Pantoprazol 40 mg once daily
H41	Confocal	female	41y	105kg	158cm	Obesity	Gastric bypass	Euthyrox (L-Thyroxine) 75-100 µg once daily	Cholecystectomy	No	clear (40%); mixed micro- and macrosteatosis	minimal periportal fibrosis
								Metformax (metformin) 500 mg two times daily	Hypothyroidism			no pericellular fibrosis
								Microgynon (30 µg ethinylestradiol + 150 µg levonorgestrel) once daily				no septae
H42	Confocal	male	75y	73kg	169cm	Symptomatic cholecystolithiasis with cooled-down cholecystitis	Laparoscopic cholecystectomy	Aldactone (spironolacton) 12.5 mg once daily	Diabetes mellitus type 2	Unknown	0	light focal periportal fibrosis
								Colofiber (for obstipation) once daily	Fluctuating blood pressure			light focal pericellular fibrosis
								Cozaar (losartan) 100 mg once daily	Chronic bronchitis			no septae
								Duspatalin (mebeverine) 135 mg two times daily	Thyroid cyst
								Furosemide 20 mg daily	IBD
								Metformax (metformin) 850 mg two times daily
								Omeprazol 20 mg once daily
								Onglyza (saxagliptine) 5 mg once daily
								Paracetamol 1 g if necessary
								Progor (diltiazem) 120 mg once daily
								Simvastatine 20 mg once daily
								Sotalol 80 mg twice daily
								Xarelto (rivaroxaban) 20 mg once daily
H43	Confocal	male	50y	91kg	187cm	Symptomatic cholecystolithiasis	Laparoscopic cholecystectomy		Surgical removal of varices	Occasional drinking in weekend	0	minimal focal pericellular fibrosis
									Clear cell papillary renal cell carcinoma with metastasis in lungs			no periportal fibrosis
												no septae
