# Supplementary material for: Spatial proteogenomics reveals distinct and evolutionarily conserved hepatic macrophage niches
Source: Cell. 2022 Jan 20;185(2):379–396.e38. doi: 10.1016/j.cell.2021.12.018 (PMC8809252; doi:10.1016/j.cell.2021.12.018)
Supplement: Table S7. Differentially expressed genes (DEGs) and proteins (DEPs) per cell type in mouse NAFLD lymphoid cell atlas, related to Figures 5 and S5 [file mmc7.xlsx]

## Sheet: B cell DEGs
	proba_de	proba_not_de	bayes_factor	scale1	scale2	lfc_mean	lfc_median	lfc_std	lfc_min	lfc_max	raw_mean1	raw_mean2	non_zeros_proportion1	non_zeros_proportion2	raw_normalized_mean1	raw_normalized_mean2	score
Cd79a	0.999599	0.000400641	7.82202	0.00326564	1.04146e-05	9.28807	9.40449	2.5668	0.103795	23.9544	4.44581	0.00409999	0.900806	0.00324031	19.7157	0.016462	11123.8
Ebf1	1	0	18.4207	0.00403023	4.34156e-05	8.37646	8.57844	2.24029	-0.385914	18.3331	2.90065	0.00714191	0.867419	0.00548869	14.9636	0.0250751	4998.65
Ms4a1	0.999199	0.000801282	7.12848	0.00146101	1.0643e-05	7.922	8.03714	2.18237	-0.0579596	19.4753	1.92565	0.00595159	0.712419	0.0048274	8.3561	0.0203138	3258.72
Gm31243	1	0	18.4207	0.000438315	4.72192e-06	7.7995	8.01554	2.17344	-2.45107	15.7155	0.408548	0.00178548	0.307258	0.00152096	2.01112	0.00571894	2742.76
Pax5	0.999399	0.000600962	7.41636	0.000720391	8.88526e-06	7.57248	7.67025	1.91876	-1.05641	17.206	0.898226	0.0034387	0.527258	0.00284354	4.49379	0.0126081	2698.99
Fcer2a	0.998798	0.00120192	6.72262	0.00043815	4.1543e-06	7.13548	7.29217	1.98755	-4.25283	14.4467	0.709194	0.00357096	0.418387	0.00337257	3.28679	0.0104298	2248.64
Vpreb3	0.999599	0.000400641	7.82202	0.000304963	2.98954e-06	7.06866	7.18048	2.44825	-1.25091	17.3397	0.389516	0.00125645	0.247419	0.00105806	1.82058	0.00596578	2157.15
Fcmr	0.9998	0.000200321	8.51534	0.000983704	1.01714e-05	7.31052	7.4569	1.91348	-1.77241	13.2488	1.22371	0.00786933	0.581774	0.00720804	5.40025	0.0187318	2107.58
Bank1	0.999399	0.000600962	7.41636	0.00268435	5.96695e-05	6.9154	7.10879	1.75168	-1.39432	15.1968	1.57468	0.00899352	0.708548	0.00786933	8.97601	0.0340713	1821.85
Cr2	0.998798	0.00120192	6.72262	0.000252758	3.29834e-06	6.84348	6.89384	1.92152	-5.87653	15.7424	0.340484	0.00204999	0.236774	0.00185161	1.57989	0.00715508	1511.09
Cd19	0.999399	0.000600962	7.41636	0.000408081	5.81138e-06	6.80429	6.83976	1.75433	-0.46036	15.5737	0.538548	0.00357096	0.390968	0.00357096	2.46461	0.0129357	1296.4
Pou2af1	0.9998	0.000200321	8.51534	0.000387424	1.06897e-05	6.25981	6.33199	1.9917	0.188753	15.9387	0.455323	0.00409999	0.318548	0.00376934	2.22739	0.0128232	1087.33
Lrrk2	0.999599	0.000400641	7.82202	0.000342572	8.13785e-06	6.34062	6.47674	1.76674	-1.78077	11.5165	0.370484	0.00337257	0.280484	0.00310805	1.89925	0.0146307	823.096
Ighd	0.999199	0.000801282	7.12848	0.0015251	3.19928e-05	6.07961	6.22808	1.7594	-4.36585	10.7509	1.95855	0.0301547	0.73	0.0285015	9.3319	0.0726923	780.472
Cd22	0.999399	0.000600962	7.41636	0.000387681	9.53059e-06	5.89995	5.93994	1.55673	-1.46878	13.2071	0.55129	0.00621611	0.393387	0.00601772	2.53309	0.0210501	709.979
Chst3	0.999599	0.000400641	7.82202	0.000262106	1.07018e-05	6.11073	6.40845	2.42148	-1.64531	12.9719	0.340645	0.00846449	0.25871	0.00813384	1.66593	0.0157283	647.244
Fcrl1	0.999599	0.000400641	7.82202	0.000222296	4.78752e-06	6.09031	6.10697	1.63816	-2.17074	14.6507	0.234194	0.00271128	0.200484	0.00264515	1.10315	0.0110554	607.715
H2-Ob	0.9998	0.000200321	8.51534	0.000700999	2.32542e-05	5.22601	5.20938	1.46931	-1.9989	9.83836	0.890161	0.0322047	0.535645	0.0300886	4.05989	0.0746455	284.237
Trim7	0.999199	0.000801282	7.12848	0.000318969	2.24351e-05	5.11096	5.10841	1.94251	-1.73103	11.1361	0.315323	0.0115064	0.240806	0.010779	1.53311	0.0287226	272.805
Cd79b	0.998998	0.0010016	6.90514	0.00235532	8.5109e-05	5.41693	5.44563	1.94806	-1.47292	11.1575	2.9571	0.155866	0.829194	0.125182	13.0333	0.297655	237.189
Gm15987	0.999399	0.000600962	7.41636	0.000363999	2.73118e-05	4.65456	4.57668	1.68312	-1.80181	10.0372	0.278387	0.0123	0.224032	0.0119032	1.50514	0.0311298	225.05
Iglc1	0.998598	0.00140224	6.56827	0.000776786	2.79304e-05	4.99153	4.96643	1.73367	-0.820124	11.8314	1.35677	0.0585901	0.299032	0.0356434	5.76649	0.128518	223.966
Cxcr5	0.998197	0.00180288	6.31656	0.000196659	1.14291e-05	5.3339	5.10722	2.46075	-1.33936	17.4705	0.324677	0.0103161	0.251452	0.00945642	1.54853	0.0451716	182.852
Pgap1	0.997396	0.00260417	5.94803	0.000487013	3.18174e-05	4.93591	4.8749	1.9664	-1.43834	12.8326	0.555484	0.0187145	0.362097	0.0167967	2.86784	0.091817	154.17
Cd55	0.997796	0.00220353	6.11549	0.000896707	6.28192e-05	4.79386	4.64191	2.04093	-0.81636	14.6553	1.07355	0.0478773	0.574194	0.0414628	5.11075	0.171157	143.144
Iglc2	0.998197	0.00180288	6.31656	0.00194654	6.35573e-05	5.86438	6.00721	2.20366	-1.49598	12.1309	1.98581	0.206785	0.615	0.0607063	8.40288	0.350001	140.793
Gga2	0.997997	0.00200321	6.211	0.000229415	1.80476e-05	4.33211	4.35105	1.54792	-0.920041	9.03325	0.259516	0.013358	0.212097	0.0130274	1.21586	0.038304	137.512
Igkc	0.999399	0.000600962	7.41636	0.0105519	0.000412555	5.47217	5.37687	1.73106	-1.47021	11.0937	10.9824	0.830181	0.624839	0.248446	41.0196	1.6486	136.156
Scd1	0.986979	0.0130208	4.3281	0.00047686	6.81618e-05	4.30132	4.5261	2.08353	-1.79658	12.0412	0.725968	0.0204338	0.449516	0.0175903	3.27079	0.104479	134.655
H2-DMb2	0.998598	0.00140224	6.56827	0.000799862	2.94752e-05	6.13337	6.41114	2.22543	-3.82193	12.3413	0.803548	0.119495	0.492097	0.0788256	3.47301	0.196812	108.232
Blk	0.995393	0.00460737	5.37548	0.000311197	2.55783e-05	5.32215	5.44168	2.06161	-3.06134	11.9035	0.309516	0.0218886	0.244032	0.0153419	1.49339	0.0750439	105.912
Cd83	0.996194	0.00380609	5.56734	0.000292028	2.60392e-05	3.62617	3.61753	1.33018	-2.02254	9.63018	0.484839	0.0257902	0.302581	0.0206322	2.38212	0.083993	102.842
March1	0.995793	0.00420673	5.46685	0.000647351	5.63495e-05	4.60474	5.00893	2.06185	-2.2694	9.89182	0.430323	0.0550192	0.322742	0.0493982	2.39697	0.109479	100.817
B3gnt5	0.998998	0.0010016	6.90514	0.000279694	1.90285e-05	4.52549	4.21487	1.81411	-1.26434	15.0222	0.312581	0.0185161	0.247258	0.0177887	1.51638	0.0757525	90.5891
Tnfrsf13c	0.996595	0.00340545	5.67896	0.000238047	2.12333e-05	4.21081	4.37673	1.83362	-1.28988	9.73017	0.309839	0.0347838	0.244677	0.0313451	1.43149	0.0668913	90.1122
Ralgps2	0.998598	0.00140224	6.56827	0.00113003	0.000170722	3.52883	3.36598	1.57825	-0.98455	9.81842	1.11726	0.0980029	0.60371	0.0878191	5.50922	0.265801	73.1416
Swap70	0.999399	0.000600962	7.41636	0.000557863	6.061e-05	3.73366	3.60237	1.41706	-1.01827	9.65833	0.660323	0.0615659	0.440323	0.0554821	3.14336	0.170873	68.6839
Dennd5b	0.989984	0.010016	4.5935	0.000826188	0.000293638	4.22323	3.98826	2.19008	-0.84166	10.0158	0.298226	0.0258564	0.236774	0.0242031	1.71297	0.116333	62.1857
Serpinb1a	0.99379	0.00620994	5.07537	0.000335262	3.43216e-05	4.88492	5.05544	2.11659	-3.67896	12.6071	0.373871	0.0460257	0.276129	0.0294935	1.75785	0.163379	52.5586
Ciita	0.991987	0.00801282	4.81867	0.000303483	3.90289e-05	3.80479	4.05206	1.8872	-2.82271	9.26475	0.45629	0.0916545	0.328548	0.0745933	2.16335	0.165655	49.688
Ccr7	0.98117	0.0188301	3.95329	0.00054199	7.32955e-05	4.32049	4.54308	2.41976	-3.2706	11.3388	0.981452	0.131464	0.475484	0.0719482	4.57542	0.404631	48.8546
Siglecg	0.989984	0.010016	4.5935	0.000562212	6.80402e-05	5.13157	5.87536	3.01546	-2.74617	12.6643	0.607903	0.17339	0.415161	0.131398	2.79896	0.296431	48.4534
Sh3bp5	0.988381	0.0116186	4.44346	0.000436848	6.87171e-05	3.83017	3.78938	1.97022	-1.00694	12.9789	0.409355	0.0403386	0.312742	0.035445	1.93066	0.153447	48.1909
Wdfy4	0.996194	0.00380609	5.56734	0.000383127	6.34176e-05	3.52852	4.04602	1.86714	-1.58578	8.00449	0.310806	0.0711546	0.254839	0.0634837	1.62549	0.136341	42.0679
Gm30211	0.984575	0.0154247	4.15624	0.00055047	7.6857e-05	4.38542	4.15461	2.5672	-4.27385	11.6751	0.339839	0.0991271	0.223548	0.0532337	1.75849	0.194403	39.6687
Btla	0.995793	0.00420673	5.46685	0.000578274	8.56592e-05	3.11518	2.87238	1.52475	-0.45648	8.58174	0.435806	0.0825949	0.325	0.0732707	2.38594	0.192252	38.6609
Cd24a	0.986378	0.0136218	4.28237	0.000371109	5.03933e-05	4.08822	4.56339	2.28131	-1.5429	10.3242	0.422903	0.106864	0.278871	0.0765772	1.75747	0.190602	37.696
Fchsd2	0.996194	0.00380609	5.56734	0.00147132	0.000306064	2.58699	2.59732	0.90148	-1.4568	5.75062	1.02694	0.131133	0.549355	0.116982	5.63301	0.455557	31.9884
Bach2	0.991186	0.0088141	4.72255	0.00198774	0.000502707	2.74533	2.73141	1.18805	-1.79949	6.94697	0.597097	0.0856368	0.373871	0.0699643	4.1228	0.371613	30.4577
Snn	0.975361	0.0246394	3.67846	0.000201503	3.84452e-05	4.23705	4.93648	2.76484	-2.41383	11.1667	0.317258	0.119363	0.243871	0.0942997	1.44312	0.203322	30.0732
Syk	0.972756	0.0272436	3.57532	0.00083687	0.000197045	3.40496	3.40289	2.36033	-2.84711	10.5899	0.816935	0.237535	0.503548	0.170612	4.01263	0.489629	27.9044
Mef2c	0.936098	0.0639022	2.68437	0.00187455	0.000555456	4.41208	5.13407	3.40768	-3.23629	12.6579	1.93355	0.879381	0.757097	0.321122	9.38215	1.53792	26.9162
Cd81	0.980769	0.0192308	3.93183	0.000461669	0.00010668	2.96569	3.12975	1.48411	-1.09005	8.64201	0.333548	0.0363709	0.273065	0.0330644	1.52629	0.182967	24.7395
Cxcr4	0.987981	0.0120192	4.40915	0.000368149	7.37272e-05	2.27375	2.21402	1.09139	-1.39262	6.58521	0.863548	0.115329	0.441935	0.0916545	3.90809	0.360027	24.6815
St6gal1	0.98137	0.0186298	3.96419	0.000541948	0.000146125	2.69888	2.34051	1.61232	-1.83356	8.70305	0.277742	0.053895	0.220323	0.0484063	1.62312	0.18188	24.0851
Txndc16	0.994792	0.00520833	5.25227	0.000269463	6.54956e-05	2.32258	2.30919	0.905531	-1.40524	5.94582	0.264194	0.0453644	0.215645	0.0427853	1.3101	0.13109	23.2117
Pou2f2	0.998798	0.00120192	6.72262	0.000745567	0.000144046	2.51169	2.49893	0.824125	-0.393246	5.10434	0.986129	0.158709	0.526452	0.125909	4.35858	0.484209	22.6088
Gm20696	0.95653	0.0434696	3.09125	0.000163418	4.0561e-05	2.30037	2.22863	1.42354	-1.75958	7.89929	0.289839	0.0474805	0.223065	0.044637	1.34962	0.140407	22.1116
Pxk	0.996595	0.00340545	5.67896	0.000475066	0.000103413	2.37139	2.38772	0.771517	-0.991305	5.20743	0.483871	0.0788256	0.359677	0.0736675	2.35925	0.265399	21.0804
H2-Eb1	0.990385	0.00961538	4.63473	0.00504515	0.000684288	3.6558	3.91121	1.76318	-2.72796	7.91957	5.42323	2.57876	0.901129	0.433871	23.5657	4.42741	19.4587
Ighm	0.973157	0.0268429	3.59054	0.00548703	0.00108662	2.75264	2.89614	1.60609	-1.55214	7.5698	7.46145	2.58339	0.93	0.532403	32.4548	4.79624	18.6264
Zfp318	0.984575	0.0154247	4.15624	0.000309472	7.43861e-05	2.19276	2.21244	1.02529	-3.71378	5.33177	0.402097	0.0681127	0.298226	0.0632192	2.05839	0.256302	17.6103
Man1a	0.998798	0.00120192	6.72262	0.00126502	0.000335779	2.3493	2.20249	0.899161	-0.702247	6.54725	0.789677	0.13034	0.477903	0.114072	4.2604	0.591653	16.9169
Gm8369	0.946314	0.0536859	2.86942	0.000582221	0.0001593	3.43373	3.29277	2.84928	-4.09104	15.7422	0.8	0.198783	0.459516	0.138209	3.70186	0.768946	16.5306
Ms4a4c	0.985777	0.0142228	4.23859	0.000371501	7.49317e-05	2.51656	2.53162	1.1872	-3.10316	7.66963	0.394677	0.12128	0.287581	0.0973416	1.8293	0.306887	15.0008
Chchd10	0.978566	0.0214343	3.8211	0.000343414	7.68566e-05	2.39444	2.33628	1.25377	-1.93055	6.78224	0.380806	0.109113	0.276935	0.092911	1.75388	0.286546	14.6558
Blnk	0.887019	0.112981	2.06065	0.000505551	0.000219302	4.26075	5.58235	3.51846	-3.43526	11.2974	0.432419	0.39426	0.326452	0.230988	2.09437	0.661769	13.4845
Cd74	0.984375	0.015625	4.14313	0.0244319	0.0041287	4.88119	5.26918	3.11785	-4.53795	14.6482	22.2108	21.4652	0.952258	0.450139	95.0195	34.5101	13.4398
Add3	0.98758	0.0124199	4.37596	0.000792873	0.00021891	2.15359	2.07499	1.08505	-1.61176	6.46278	0.626613	0.138672	0.408548	0.119892	3.14653	0.515195	13.153
Mtss1	0.907853	0.0921474	2.28769	0.000693701	0.000304927	2.56245	2.32371	2.26926	-2.33295	10.0915	0.462742	0.203214	0.330968	0.152162	2.2971	0.468579	12.5618
S1pr1	0.96234	0.0376603	3.24076	0.000258295	0.00010044	3.33068	3.28975	2.90294	-4.98931	15.8161	0.362742	0.134837	0.271613	0.0885465	1.69769	0.509526	11.0975
H2-Aa	0.971354	0.0286458	3.52368	0.00640552	0.00127471	3.91653	4.31543	2.39403	-4.62826	9.93698	6.40355	6.20685	0.885968	0.415223	27.4689	10.0497	10.705
Mzb1	0.941306	0.0586939	2.77493	0.000545517	0.00015717	3.94043	4.66185	3.30112	-3.63595	11.2608	0.589516	0.518979	0.359355	0.199246	2.35193	0.87641	10.5745
Snx2	0.996595	0.00340545	5.67896	0.000809655	0.000222372	2.02666	2.03369	0.648782	-0.245398	4.38822	0.544677	0.187475	0.398548	0.16519	2.63041	0.521721	10.218
Foxp1	0.992188	0.0078125	4.84419	0.00274745	0.000864026	1.79213	1.74336	0.696659	-0.919107	4.17779	1.82306	0.616122	0.752742	0.397963	9.92617	1.78123	9.98689
Bcl11a	0.968349	0.0316506	3.42083	0.000812309	0.000451667	4.38366	5.99526	4.003	-4.86415	12.6996	0.65871	0.869792	0.42629	0.30168	3.34833	1.47949	9.92093
Filip1l	0.952724	0.0472756	3.00333	0.000466426	0.000198792	1.80519	1.73584	1.08477	-0.888194	5.33284	0.455161	0.149253	0.342581	0.125843	2.32704	0.429677	9.77652
H2-Ab1	0.969351	0.030649	3.45403	0.00540289	0.00110207	3.80277	4.14367	2.18045	-4.49212	10.3653	5.505	5.69144	0.885645	0.433673	23.6554	9.23251	9.74343
Fcrla	0.922877	0.0771234	2.48209	0.000442224	0.000180262	4.23427	5.24937	3.6838	-3.78979	12.4607	0.529516	0.633911	0.371774	0.252877	2.36329	1.04807	9.54784
Stap1	0.983574	0.0164263	4.09231	0.000405613	0.000122626	1.68107	1.69183	0.743973	-2.19815	4.2287	0.657903	0.183045	0.417581	0.158445	3.1053	0.550429	9.48394
H2-Oa	0.964944	0.0350561	3.31512	0.000430511	0.000103021	3.23334	3.76973	2.08813	-3.04094	8.44127	0.434516	0.392937	0.323548	0.226028	1.92959	0.663276	9.4064
Snx29	0.930689	0.0693109	2.59732	0.000413243	0.000142493	1.96886	2.20454	1.41311	-3.49066	6.52247	0.257419	0.138209	0.209194	0.112816	1.45934	0.308518	9.31302
Lmbrd1	0.997596	0.00240385	6.02827	0.0004289	0.00014521	1.80247	1.78332	0.6354	-0.385907	4.25845	0.282097	0.0966803	0.237581	0.0896045	1.42837	0.290504	8.86254
Gpr183	0.950321	0.0496795	2.95121	0.00045303	0.000153617	1.70897	1.58726	1.28398	-2.5878	6.78934	0.705	0.22702	0.39129	0.161156	3.2358	0.628909	8.79283
Lmo2	0.89403	0.10597	2.13259	0.000253144	0.000100345	3.30198	4.31519	2.71706	-3.64791	8.63207	0.301129	0.321584	0.242258	0.20619	1.41973	0.545426	8.59497
4930523C07Rik	0.982973	0.0170272	4.05577	0.000902839	0.000283068	1.92201	1.67632	1.13325	-1.07042	7.0168	0.902097	0.270864	0.534516	0.208835	4.20173	0.965382	8.36538
Baz2b	0.975761	0.0242388	3.69526	0.000629874	0.000240174	1.64147	1.58162	0.94608	-1.45995	4.59947	0.444032	0.18774	0.331774	0.155204	2.38097	0.487894	8.01054
Trim34a	0.986378	0.0136218	4.28237	0.000283296	9.18076e-05	1.68561	1.70212	0.677957	-1.59261	5.05644	0.241129	0.0843804	0.203548	0.0797514	1.19927	0.259077	7.80271
Camk2d	0.994792	0.00520833	5.25227	0.000901049	0.000369322	1.63284	1.61833	0.617189	-0.3066	4.19979	0.523226	0.156461	0.372903	0.137812	2.76529	0.592305	7.62321
Lyn	0.850761	0.149239	1.74058	0.000868491	0.000400898	2.10974	2.25034	1.87598	-2.2146	7.06315	0.41871	0.365626	0.319516	0.238593	2.44422	0.712892	7.23344
Tsc22d3	0.965345	0.0346554	3.32703	0.000985446	0.000324909	1.73367	1.69942	0.995784	-2.47682	5.9254	0.869677	0.406626	0.496774	0.269673	4.05279	1.05213	6.67807
Iglc3	0.927684	0.0723157	2.55165	0.00138715	0.000508381	4.60641	5.87066	3.6576	-3.95091	12.3604	1.31242	2.5486	0.565645	0.332826	5.56646	4.17012	6.14884
Mif4gd	0.981771	0.0182292	3.98633	0.000287947	9.90083e-05	1.65963	1.6638	0.725429	-0.68961	4.02877	0.269516	0.114734	0.227903	0.104021	1.27707	0.346186	6.12231
Cd180	0.96895	0.0310497	3.44062	0.000330998	0.000217252	3.13218	4.24603	3.20038	-3.73719	9.72548	0.344194	0.51931	0.247903	0.256381	1.58244	0.864087	5.73612
Pkig	0.908053	0.0919471	2.29009	0.00059987	0.000292332	2.61123	3.28112	2.35359	-2.43507	7.99235	0.371774	0.534916	0.288871	0.274501	1.70656	0.92726	4.80581
Ly6d	0.964744	0.0352564	3.30921	0.00304239	0.00178105	4.11262	5.47854	3.99655	-4.38095	13.067	2.94419	6.85762	0.781129	0.36232	12.9724	11.2376	4.74751
Spib	0.979167	0.0208333	3.85015	0.000227076	0.00018178	3.4588	4.79416	3.70381	-4.50097	11.1313	0.317581	0.65732	0.235161	0.280585	1.38644	1.10915	4.32352
H2-DMa	0.888622	0.111378	2.07674	0.0007858	0.000314711	2.08773	2.55054	1.61745	-2.54797	5.73388	0.817097	1.24593	0.506774	0.378257	3.63797	2.14628	3.53874
Napsa	0.934495	0.0655048	2.65788	0.000560694	0.000298114	2.45242	2.55284	2.45541	-3.09448	9.36492	0.646452	1.12326	0.415806	0.363709	2.73398	1.90138	3.5263
Ly86	0.968149	0.031851	3.41432	0.000707212	0.000465255	2.88979	4.0169	2.90886	-3.37385	9.0006	0.587742	1.57704	0.402742	0.352202	2.69326	2.62379	2.96631
Bmp2k	0.923678	0.0763221	2.4934	0.000299691	0.000211535	1.17113	1.52404	1.39305	-2.52381	4.75622	0.240323	0.229335	0.20371	0.167372	1.24833	0.503154	2.90557
Ncf1	0.95613	0.0438702	3.08166	0.000295142	0.000226518	1.68348	2.14403	2.09755	-3.1145	7.86863	0.310484	0.50205	0.249194	0.253273	1.44334	0.899638	2.7009
Tnfrsf13b	0.967548	0.0324519	3.39501	0.000255277	0.000172745	2.09163	2.74019	2.41056	-2.8022	8.94256	0.251452	0.591588	0.209032	0.280254	1.09845	1.00961	2.27567
Serp1	0.909455	0.0905449	2.307	0.00123422	0.000738517	1.24087	1.60884	1.38092	-1.89064	4.2203	1.25032	1.92878	0.647742	0.481153	5.7911	3.59039	2.00145
Cybb	0.992788	0.00721154	4.92483	0.00048033	0.000547159	1.47123	2.38802	2.41407	-3.66882	6.16001	0.626613	1.45801	0.386935	0.369396	2.81433	2.5478	1.62514
Unc93b1	0.983774	0.016226	4.10478	0.000546738	0.00049039	1.49508	2.29089	2.11869	-3.25816	6.4037	0.528548	1.49927	0.378387	0.372768	2.44266	2.57626	1.41754
Ctsh	0.990785	0.00921474	4.67769	0.000776991	0.000834985	1.74871	2.65941	2.60505	-3.75907	7.04007	0.615323	3.00608	0.420161	0.380505	2.75841	5.03369	0.958279
Tcf4	0.990785	0.00921474	4.67769	0.000738287	0.00125763	1.39942	2.18855	2.99843	-4.73793	8.58138	0.515806	2.53154	0.357581	0.391152	2.55009	4.43301	0.805014
Rnase6	0.99379	0.00620994	5.07537	0.00036857	0.000711355	2.22789	3.74924	3.58235	-5.54466	9.64025	0.306129	3.26127	0.239839	0.360071	1.33407	5.40572	0.549818

## Sheet: B cell DEPs
	proba_de	proba_not_de	bayes_factor	scale1	scale2	lfc_mean	lfc_median	lfc_std	lfc_min	lfc_max	raw_mean1	raw_mean2	non_zeros_proportion1	non_zeros_proportion2	raw_normalized_mean1	raw_normalized_mean2	score
adt-IA-IE	0.327724	0.672276	-0.718496	13.5173	1.6831	1.65751	0.000472039	2.70645	-8.69287	9.25137	43.7397	2.26914	0.809839	0.466539			31.9499
adt-CD55	0.322115	0.677885	-0.744067	12.0107	1.57976	1.52	0.000351727	2.57341	-6.53198	9.46348	26.0797	2.14066	0.809839	0.467134			18.5182
adt-CD19	0.292668	0.707332	-0.88246	4.1832	1.13034	0.887102	0.00034222	1.74387	-6.35315	7.7775	11.7477	1.09787	0.809355	0.427853			9.49242
adt-CD24	0.270232	0.729768	-0.993444	4.40234	1.01099	1.01891	0.000146091	1.97772	-6.46494	8.85857	12.4358	1.50893	0.808871	0.44994			8.39733
adt-CD21-CD35	0.188902	0.811098	-1.45716	2.39894	0.804804	0.682057	4.88162e-05	1.58237	-6.13914	7.81205	5.4871	1.46072	0.797581	0.442468			2.5621
adt-CD38	0.316506	0.683494	-0.769874	5.97756	3.216	0.534293	0.000130802	1.4229	-7.43864	8.39229	13.5161	3.91304	0.809194	0.481748			1.84551
adt-CD62L	0.256611	0.743389	-1.06366	3.06578	1.89856	0.580626	2.70009e-05	1.65577	-6.33091	5.61269	9.00016	3.80578	0.805161	0.47335			1.3731
adt-CD45R-B220	0.277644	0.722356	-0.956177	1.62633	1.21458	0.248292	5.40912e-05	0.826948	-4.14853	5.23266	1.99565	0.743883	0.715323	0.366288			0.666102

## Sheet: pDC DEGs
	proba_de	proba_not_de	bayes_factor	scale1	scale2	lfc_mean	lfc_median	lfc_std	lfc_min	lfc_max	raw_mean1	raw_mean2	non_zeros_proportion1	non_zeros_proportion2	raw_normalized_mean1	raw_normalized_mean2	score
Siglech	1	0	18.4207	0.00285435	8.0784e-06	9.18187	9.12339	2.74546	0.325859	19.9543	12.1899	0.00194102	0.997197	0.00194102	20.3042	0.00756837	24632.9
AC140186.1	1	0	18.4207	0.000487543	4.6244e-06	7.53599	7.51259	2.19825	0.679548	15.496	2.41787	0.00131488	0.754812	0.00131488	3.98596	0.00446151	6732.74
Gm21762	0.999599	0.000400641	7.82202	0.000497121	4.47526e-06	7.13978	7.26028	2.25604	-1.0699	14.1058	2.61596	0.00175318	0.797421	0.00162795	4.18616	0.00461085	6482.16
Smim5	0.9998	0.000200321	8.51534	0.000568141	4.84523e-06	7.41863	7.44328	2.28681	0.0995827	16.7219	3.01738	0.00175318	0.872173	0.00175318	5.04547	0.00619095	6046
Cox6a2	1	0	18.4207	0.00153323	1.08269e-05	7.75157	7.79255	2.31099	0.872438	16.1574	7.83386	0.00569783	0.931602	0.00488385	13.106	0.0186378	5450.87
Cd209d	0.999399	0.000600962	7.41636	0.000523787	3.27975e-06	7.54353	7.55918	2.47597	-0.529137	16.3543	2.81368	0.00156534	0.591291	0.00156534	4.45023	0.00662192	5069.6
Klk1	0.998798	0.00120192	6.72262	0.000787138	5.94921e-06	7.08639	7.16516	2.32733	-1.10724	13.527	4.97272	0.00294283	0.748832	0.00294283	8.06303	0.0119716	4772.78
Pgam2	0.998798	0.00120192	6.72262	7.71632e-05	1.03497e-06	6.29994	6.2874	2.25587	-0.850578	13.3547	0.528312	0.000313067	0.231546	0.000313067	0.876895	0.0024082	2293.99
Clec10a	1	0	18.4207	0.000435393	4.6899e-06	6.55894	6.55755	1.78457	0.530188	12.9593	1.9174	0.00306806	0.730705	0.00306806	3.12812	0.0147803	1388.14
Cd209a	0.9998	0.000200321	8.51534	0.000311026	4.87878e-06	5.8513	5.9704	1.84392	-0.640223	12.8007	1.74547	0.0036942	0.484582	0.00356897	2.77741	0.0141663	1147.19
Ppfia4	1	0	18.4207	0.000472229	8.96387e-06	5.95196	5.99097	1.74109	0.701044	12.7201	2.07195	0.00457078	0.829004	0.00438294	3.46392	0.0203354	1013.85
Dntt	0.9998	0.000200321	8.51534	0.00029259	4.83213e-06	6.69325	6.72568	2.05247	-1.02364	14.1133	0.911979	0.00219147	0.511306	0.00212886	1.5397	0.010648	967.838
Ccr9	0.999199	0.000801282	7.12848	0.00130682	2.13458e-05	6.62132	6.53585	2.25607	-1.28216	15.3387	4.98991	0.0182205	0.942441	0.0136497	8.32191	0.0636057	866.307
Klk1b27	0.995994	0.00400641	5.51584	0.000195888	5.85141e-06	5.60297	5.64294	2.3411	-3.98012	13.9617	1.13231	0.00338113	0.448888	0.00331851	1.81637	0.0141717	718.129
P2ry14	0.9998	0.000200321	8.51534	0.000496431	1.14559e-05	5.83063	5.81781	1.87819	-0.0887661	11.1446	1.92973	0.00707532	0.792936	0.00688748	3.2455	0.0342771	552.068
Ctsl	1	0	18.4207	0.00233528	9.60573e-05	5.25315	5.281	1.66521	0.275115	10.2234	6.14016	0.0277378	0.974024	0.0257341	10.2466	0.127789	421.217
Ccnd1	1	0	18.4207	0.00107722	2.79553e-05	5.91475	5.93097	1.90855	0.385986	11.2816	2.8305	0.0102686	0.851617	0.0097677	4.75022	0.0671471	418.431
Lair1	0.9998	0.000200321	8.51534	0.000954443	2.77681e-05	5.3176	5.37855	1.5664	-0.588605	10.0973	3.74566	0.0244819	0.947113	0.0230418	6.21924	0.110393	299.579
Nucb2	1	0	18.4207	0.000559988	2.48589e-05	4.99143	4.8192	1.81353	0.349247	10.9317	2.32405	0.0159664	0.842833	0.0151525	3.79735	0.0670026	282.888
Alox5ap	1	0	18.4207	0.000812959	3.52879e-05	4.58899	4.63589	1.26837	0.35174	8.32853	3.94319	0.0253585	0.945244	0.0246697	6.53913	0.10698	280.5
Upb1	1	0	18.4207	0.00107929	8.01019e-05	5.85205	5.88329	2.37284	0.330912	12.1731	2.57485	0.00995554	0.869744	0.00932941	4.24516	0.105154	236.252
Bst2	1	0	18.4207	0.00608998	0.000339378	4.29755	4.33764	1.24792	0.35393	8.35107	22.8374	0.189594	0.999439	0.153967	37.8188	0.792997	204.954
Ly6c2	0.990986	0.00901442	4.69987	0.00263791	0.000204556	6.82719	6.65214	3.74357	-4.71244	23.2215	13.0529	0.211696	0.946552	0.066746	20.8932	0.704772	202.394
Clec12a	0.999599	0.000400641	7.82202	0.00064113	3.72524e-05	4.30977	4.29707	1.38393	-0.144221	8.92861	2.9402	0.0262351	0.8718	0.0252958	4.78792	0.124677	165.506
Pltp	0.999199	0.000801282	7.12848	0.000745665	4.56731e-05	4.18965	4.17746	1.41146	-0.066081	8.90327	3.53448	0.0352514	0.890488	0.0329973	5.72356	0.156366	153.356
Mpeg1	1	0	18.4207	0.00157135	6.50718e-05	4.55722	4.54522	1.31405	0.501453	8.67613	4.89011	0.0542859	0.970286	0.051844	8.25985	0.254625	147.833
Rnase6	0.993189	0.0068109	4.9824	0.00196023	0.000159258	5.14743	5.43886	2.73193	-2.2467	11.8043	9.19342	0.126542	0.995141	0.10062	15.1955	0.545062	143.503
Slpi	0.9998	0.000200321	8.51534	0.000356985	1.99816e-05	4.16016	4.18744	1.23695	-0.743898	7.99828	1.56363	0.0205998	0.514296	0.019285	2.53218	0.0812815	129.603
Pld4	0.998197	0.00180288	6.31656	0.00152638	0.000117514	4.28336	4.24927	1.7477	-0.839262	8.98292	7.01028	0.0875337	0.986731	0.0748857	11.4961	0.382605	128.702
Tsc22d1	0.999599	0.000400641	7.82202	0.00100158	8.79217e-05	3.98047	3.93034	1.40874	0.0196772	9.2075	3.63913	0.0405735	0.925248	0.0355018	6.04532	0.213835	112.532
Psap	1	0	18.4207	0.00612532	0.000540716	3.9	3.67622	1.30062	0.365392	8.49672	22.1286	0.308246	0.998692	0.217206	36.1899	1.27132	111.019
Grn	1	0	18.4207	0.00178668	0.000119675	4.04199	4.08984	1.06797	0.586312	7.46655	6.39899	0.0837142	0.977761	0.0785173	10.4567	0.415963	101.61
Ctsb	1	0	18.4207	0.00289186	0.000290871	3.61436	3.47648	1.2205	0.203558	8.26872	12.6961	0.194352	0.991403	0.160666	20.7381	0.868871	86.2669
Khk	0.9998	0.000200321	8.51534	0.000590716	6.08972e-05	3.77078	3.84595	1.23859	-0.339306	8.36303	2.19566	0.0260472	0.79032	0.0253585	3.61894	0.158979	85.8371
Plac8	0.997396	0.00260417	5.94803	0.00634063	0.000712287	3.63265	3.5367	1.43749	-0.856145	8.71955	27.6997	0.562833	0.998879	0.261036	45.3869	1.97169	83.6211
Irf8	0.995593	0.00440705	5.42013	0.00482125	0.000392203	4.19896	3.83995	1.99632	-1.08403	11.3817	20.4375	0.491453	0.999252	0.26786	34.2164	2.03159	70.7199
Fdps	0.998798	0.00120192	6.72262	0.000469688	5.49984e-05	3.07573	3.06564	1.11171	-0.487734	7.50902	1.92693	0.0360654	0.670155	0.0337487	3.07924	0.135917	69.6815
Pacsin1	0.997596	0.00240385	6.02827	0.00044222	4.60648e-05	3.62206	3.54883	1.43448	-0.591888	10.6101	1.59895	0.0356271	0.749393	0.0337487	2.68204	0.153053	63.4715
Atp1b1	0.991186	0.0088141	4.72255	0.00103883	0.000100766	4.106	4.16836	1.91869	-4.65316	10.0074	3.41992	0.0968631	0.900206	0.0770146	5.70181	0.390076	60.0182
Ldhb	0.991987	0.00801282	4.81867	0.000191933	2.36841e-05	4.21171	3.89622	2.46186	-1.1691	14.0207	0.768268	0.0221652	0.467016	0.0202242	1.28071	0.091611	58.8794
Lifr	0.999599	0.000400641	7.82202	0.000652445	7.19004e-05	4.96387	4.83875	2.14544	-0.391207	13.0181	0.748458	0.0115209	0.483835	0.0100808	1.28872	0.114465	55.8864
Runx2	0.998798	0.00120192	6.72262	0.0010355	8.69851e-05	4.83804	4.25409	2.54861	-3.58479	16.3697	2.06223	0.0642414	0.788451	0.0585436	3.56012	0.30915	55.714
Tyrobp	0.983774	0.016226	4.10478	0.00704214	0.000884607	4.11652	4.39943	2.14241	-4.77068	10.1001	34.9239	1.24269	0.999439	0.281072	57.4377	4.27944	55.2509
Trib1	0.998397	0.00160256	6.43454	0.000384864	3.1107e-05	4.07133	3.9534	1.50485	-0.490836	10.4435	0.928425	0.018471	0.49673	0.0172187	1.55506	0.119486	52.9866
Rgs10	0.989984	0.010016	4.5935	0.000766693	0.000109113	3.62809	3.67685	1.79867	-2.13507	10.765	3.53373	0.117087	0.898524	0.0902886	5.83184	0.40197	52.6369
Ramp1	0.992188	0.0078125	4.84419	0.000652257	7.18067e-05	4.81049	4.71801	2.43913	-4.52363	15.3351	2.40871	0.107445	0.842272	0.0609229	4.00159	0.384471	50.0678
Tcf4	0.995393	0.00460737	5.37548	0.00333621	0.000369517	4.26418	3.92917	2.20899	-1.836	11.0208	7.02411	0.243817	0.989161	0.17776	11.9748	1.17523	43.4491
Ctsh	0.992188	0.0078125	4.84419	0.00221131	0.000354357	3.62449	3.7773	2.03486	-1.47228	8.63825	8.40703	0.268424	0.990282	0.191597	13.7913	1.21621	41.1002
Jaml	0.984375	0.015625	4.14313	0.000522941	7.27083e-05	3.77642	3.82967	2.06143	-3.11726	12.2261	1.93571	0.095423	0.803775	0.0707532	3.20142	0.339926	35.5663
Sema4b	0.994992	0.00500801	5.29169	0.000374504	6.53953e-05	2.98735	2.86042	1.43209	-1.90641	8.32794	1.40721	0.050216	0.699682	0.0454574	2.43227	0.220997	32.8786
Rell1	1	0	18.4207	0.000677917	8.67361e-05	3.17612	3.1422	0.961917	0.323606	6.6751	1.2764	0.0433911	0.660437	0.0411997	2.18004	0.216725	31.9487
Rpgrip1	0.998397	0.00160256	6.43454	0.000618651	0.000102555	2.59585	2.55112	0.939224	-0.189339	6.16926	2.51878	0.0854048	0.80826	0.0781416	4.23905	0.349842	31.454
Ly6d	0.960737	0.0392628	3.19742	0.00498044	0.00122957	4.90752	5.80406	3.70348	-5.22027	12.8435	19.3358	1.15766	0.983554	0.316762	31.5843	5.094	30.4281
Plaur	0.977163	0.0228365	3.75629	0.000241998	3.89981e-05	3.53273	3.53862	2.25052	-2.77334	11.3274	0.983368	0.039697	0.444029	0.0352514	1.59566	0.186303	30.2572
Syngr2	0.998598	0.00140224	6.56827	0.000888108	0.000141159	2.58949	2.58674	0.798823	-0.55022	5.91326	3.82751	0.138438	0.925808	0.125477	6.22755	0.542934	29.7019
Kmo	0.994591	0.00540865	5.21433	0.000626228	0.000107032	4.27451	4.04853	2.56335	-1.63694	11.9116	1.27565	0.0519692	0.694076	0.0473984	2.13611	0.30807	29.6389
Pafah1b3	0.989984	0.010016	4.5935	0.000523177	9.43373e-05	2.84281	2.85586	1.32726	-1.23135	7.04175	2.04336	0.0782042	0.824519	0.0687496	3.41497	0.334291	29.0409
Lag3	0.977965	0.0220353	3.79283	0.000368607	7.13729e-05	4.19637	4.21635	2.84413	-5.43198	14.5751	1.83611	0.109824	0.704354	0.0701897	2.94544	0.430492	28.7117
Mvb12a	0.998798	0.00120192	6.72262	0.000765846	0.000138346	2.50692	2.5237	0.749681	-0.219612	5.21248	2.89628	0.103124	0.903383	0.0966126	4.77397	0.416992	28.7008
Evi2a	0.997997	0.00200321	6.211	0.000469875	7.08596e-05	2.75552	2.7156	0.941143	-0.38555	7.10794	1.90712	0.0780164	0.791441	0.0703149	3.14615	0.307456	28.1968
Lgals1	0.975361	0.0246394	3.67846	0.00446064	0.000944544	3.26496	2.91781	2.13457	-5.47487	12.4669	18.664	0.993551	0.997384	0.335483	30.6364	3.59117	27.8535
Spib	0.974559	0.0254407	3.64563	0.000510501	9.35826e-05	4.71911	5.41027	3.28919	-3.47909	11.7005	1.85143	0.125352	0.786769	0.0933567	3.10835	0.546975	26.8177
Msmo1	0.998998	0.0010016	6.90514	0.00041022	6.46888e-05	2.83663	2.77647	0.973355	-0.285964	6.57079	1.08298	0.0403857	0.513175	0.0376307	1.75471	0.186903	26.6313
Il11ra1	0.999199	0.000801282	7.12848	0.000184373	3.03182e-05	3.15664	3.09376	1.15531	-0.520743	7.4728	0.284807	0.00826498	0.211736	0.00807714	0.458595	0.057737	25.0727
Ly86	0.969551	0.0304487	3.46079	0.00124019	0.000301634	3.6994	4.37993	2.65758	-2.69718	10.2112	4.416	0.241813	0.95683	0.169244	7.23262	1.10659	24.1791
Dnajc7	0.998397	0.00160256	6.43454	0.00195818	0.000386744	2.45701	2.42543	0.853207	-0.849463	4.99943	6.75556	0.267735	0.984115	0.211321	11.2113	1.14396	24.0797
Idi1	0.997196	0.00280449	5.87372	0.000229848	3.5162e-05	2.83821	2.80749	1.06931	-0.523248	7.64113	0.580639	0.0265481	0.364418	0.0239184	0.957347	0.114171	23.799
Cd200	0.979968	0.0200321	3.89019	0.00019441	4.48652e-05	3.15469	2.77449	2.161	-1.52204	11.293	0.716128	0.035314	0.464212	0.0323086	1.17978	0.16337	22.7817
Iglc3	0.917067	0.0829327	2.40315	0.00138462	0.000563856	4.13254	5.21944	3.79684	-4.84712	12.671	7.18053	0.516812	0.919828	0.226536	11.7021	2.18865	22.0954
Irf7	0.992788	0.00721154	4.92483	0.000350655	7.09847e-05	2.30803	2.29008	0.931227	-1.14556	5.7229	1.70361	0.0686244	0.679125	0.063177	2.77291	0.291826	21.9307
B3gnt8	0.938301	0.0616987	2.72181	0.000127018	3.86388e-05	3.80059	4.50067	2.97576	-3.13091	11.0881	0.514857	0.0330599	0.382545	0.0306806	0.846803	0.148144	21.7244
Pkib	0.967147	0.0328526	3.38232	0.000364582	8.88879e-05	3.4974	3.94666	2.49497	-2.28211	9.73239	1.21622	0.0691253	0.622687	0.060422	2.02661	0.330649	21.4362
Tex2	0.997997	0.00200321	6.211	0.000558344	8.5236e-05	3.56853	3.44901	1.45165	-0.704886	9.42375	0.620258	0.0330599	0.420482	0.0309311	1.0693	0.186098	20.5043
Lynx1	0.958534	0.0414663	3.14052	7.99252e-05	2.09251e-05	3.71846	4.20781	2.76083	-3.14545	11.619	0.267427	0.018471	0.215661	0.0171561	0.447485	0.0826472	20.1332
Cst3	0.998397	0.00160256	6.43454	0.00217344	0.000518384	2.19117	2.12516	0.832269	-0.27082	5.40926	9.50645	0.444117	0.980751	0.302924	15.467	1.71167	19.7998
Prr5	0.95012	0.0498798	2.94697	0.000174512	5.38225e-05	2.89289	2.04997	2.61789	-4.30952	11.2504	0.806018	0.0488385	0.531116	0.0453948	1.336	0.196849	19.6338
Ctsz	0.995393	0.00460737	5.37548	0.00136983	0.000286681	2.52858	2.41467	1.12347	-0.611344	5.95541	4.85423	0.232171	0.966548	0.188905	7.94838	1.04844	19.1696
Fth1	0.998397	0.00160256	6.43454	0.0110541	0.00289811	2.15714	2.05998	0.891106	-0.0698729	6.09021	45.2904	2.33555	0.999813	0.592887	74.756	8.70027	18.535
Cybb	0.994191	0.00580929	5.14247	0.00143716	0.00022747	3.43261	3.61607	1.8084	-1.27899	8.45592	4.01682	0.277941	0.946739	0.182769	6.73317	1.24899	18.5049
Unc93b1	0.98758	0.0124199	4.37596	0.00121624	0.000268469	2.9119	3.09241	1.69337	-1.81874	8.27624	4.12241	0.243566	0.942441	0.184084	6.78545	1.11413	17.7345
Tnfrsf13b	0.960737	0.0392628	3.19742	0.00043845	0.000117376	2.99436	3.20649	2.12084	-1.35824	8.8758	1.64081	0.108008	0.761914	0.0912279	2.74022	0.464266	17.6735
Tubb2a	0.989183	0.0108173	4.51573	0.000162933	3.56194e-05	2.68475	2.69709	1.20572	-2.20296	6.68411	0.422538	0.0219773	0.310596	0.0186588	0.701377	0.106583	17.6672
Ldlr	0.994992	0.00500801	5.29169	0.000360718	0.000103495	3.0049	2.90178	1.3114	-0.944578	9.32262	0.412073	0.0212886	0.291908	0.0191597	0.681991	0.11621	17.6345
Insig1	0.996394	0.00360577	5.62161	0.000207534	5.10424e-05	2.41504	2.38954	0.987203	-0.623408	5.92352	0.495048	0.0245445	0.346104	0.0236053	0.873525	0.125574	16.7996
Xbp1	0.9998	0.000200321	8.51534	0.000907927	0.000181433	2.57099	2.53468	0.809518	-0.0121727	5.35321	2.24407	0.116774	0.836853	0.104439	3.71667	0.590027	16.1951
H2-DMb1	0.956931	0.0430689	3.10093	0.000448175	0.00012759	2.52051	2.75096	1.76655	-2.59364	6.91004	1.84582	0.099305	0.765651	0.0887233	2.97171	0.46656	16.0542
Bmyc	0.982772	0.0172276	4.04387	0.000437004	0.000115644	2.49269	2.2665	1.55454	-1.03214	8.41896	1.65689	0.103625	0.765838	0.0926053	2.73742	0.435728	15.66
Bcl11a	0.969551	0.0304487	3.46079	0.00123403	0.000332127	4.89606	5.96178	3.8329	-4.4695	12.4751	2.44907	0.258719	0.844702	0.168117	4.13774	1.31435	15.4134
Litaf	0.992989	0.00701122	4.95321	0.000507613	0.000129459	2.39896	2.2469	1.22132	-0.987532	7.73779	1.51766	0.0850917	0.715754	0.0758875	2.48402	0.392761	15.1723
Cd180	0.96855	0.0314503	3.42739	0.000582106	0.000140256	4.0121	4.56534	2.95041	-2.88629	12.2913	1.45618	0.137437	0.713511	0.0999311	2.38927	0.631952	15.1688
Ftl1	0.994591	0.00540865	5.21433	0.00508243	0.00196634	1.6886	1.56831	0.760294	-0.692259	4.20218	16.8141	0.923799	0.98505	0.340868	27.4176	3.15184	14.689
Cd4	0.97516	0.0248397	3.67016	0.000162133	4.49583e-05	3.74104	3.83882	2.78272	-4.20115	12.7759	0.612409	0.0610481	0.368716	0.0438921	1.00427	0.264963	14.1794
Gpx1	0.997796	0.00220353	6.11549	0.00190791	0.000449467	2.24093	2.20504	0.751878	-0.324802	4.44321	5.97122	0.393087	0.978322	0.288335	9.94709	1.58507	14.0629
Ptms	0.993389	0.00661058	5.01245	0.00108503	0.000260117	2.50463	2.39191	1.2252	-1.69886	7.64834	2.2422	0.17513	0.836853	0.13537	3.75877	0.687657	13.6904
Sdc4	0.984375	0.015625	4.14313	0.000619103	0.000141233	2.97669	2.58918	1.87824	-1.66943	10.1222	1.40591	0.0994302	0.674827	0.08553	2.41055	0.530501	13.5258
Fcrla	0.911659	0.0883413	2.33406	0.000494557	0.000183023	4.18925	5.04178	3.62484	-4.56332	12.3852	1.78471	0.207814	0.707905	0.146578	2.91944	0.931647	13.1276
Cbfa2t3	0.978966	0.0210337	3.84037	0.000245766	5.05515e-05	3.02745	2.64031	1.97918	-1.70525	9.70465	0.496356	0.049089	0.341432	0.0417632	0.865902	0.20206	12.9737
Hmgcs1	0.996595	0.00340545	5.67896	0.000433459	9.74921e-05	2.41004	2.34708	0.962599	-0.529744	6.451	0.83405	0.0524075	0.412446	0.0468975	1.38484	0.257474	12.9626
Hivep3	0.98778	0.0122196	4.39242	0.000414404	8.88733e-05	2.98222	2.9246	1.4669	-1.15331	7.98964	0.55242	0.0449565	0.366287	0.0390082	0.935278	0.217839	12.804
Snx18	0.998798	0.00120192	6.72262	0.000455659	8.21091e-05	2.65215	2.57753	0.965244	-0.471052	6.19381	1.00953	0.0807714	0.579144	0.073383	1.71944	0.35937	12.6894
Pgls	0.999599	0.000400641	7.82202	0.0013565	0.000363557	1.91743	1.91162	0.517328	-0.141914	3.63262	5.14539	0.326154	0.969352	0.264041	8.52128	1.32352	12.3451
Gm2a	0.991987	0.00801282	4.81867	0.000708848	0.000190531	2.1417	1.99769	1.04752	-0.529324	6.11115	2.36591	0.162795	0.864138	0.140818	4.01219	0.712953	12.0525
Ifnar2	0.998798	0.00120192	6.72262	0.00044852	0.000112699	2.06684	2.0452	0.719501	-0.565148	4.95317	1.34816	0.0945464	0.702299	0.087158	2.2131	0.385466	11.8665
Cacna1e	0.957332	0.0426683	3.11069	0.000478481	0.000139041	4.03701	4.52329	3.07397	-3.33325	11.8693	0.503644	0.0465844	0.361054	0.0350636	0.862225	0.305805	11.3825
Ly6a	0.958934	0.0410657	3.15065	0.0015347	0.000491328	2.24488	1.82748	1.81765	-2.37739	11.4378	5.95814	0.480496	0.80527	0.25083	9.53745	1.94125	11.0292
Napsa	0.930288	0.0697115	2.59113	0.000732014	0.000259059	2.6653	2.51245	2.39678	-3.62227	9.51664	3.03177	0.298729	0.904691	0.20268	4.91015	1.21652	10.7577
Cdip1	0.998397	0.00160256	6.43454	0.000364449	9.24649e-05	2.15559	2.15595	0.752587	-0.0773153	4.56099	0.891983	0.0644919	0.547374	0.0603594	1.50472	0.313574	10.3438
Ppif	0.994591	0.00540865	5.21433	0.000176223	5.5982e-05	1.7318	1.70746	0.651456	-0.758024	4.84177	0.570734	0.0375055	0.388152	0.0359401	0.925615	0.155391	10.3158
Cyp51	0.991987	0.00801282	4.81867	0.000195971	4.35112e-05	2.44921	2.40922	1.10312	-1.16195	6.86907	0.382172	0.0326842	0.27322	0.0293657	0.633515	0.151887	10.2156
Dhcr7	0.994191	0.00580929	5.14247	0.000105541	2.81973e-05	1.91268	1.88508	0.708126	-0.554504	4.6181	0.305737	0.0234174	0.245188	0.0230418	0.512569	0.0963484	10.1754
BC028528	0.886619	0.113381	2.05666	7.51174e-05	3.10824e-05	2.76565	3.41565	2.45106	-2.6502	8.68368	0.278453	0.0308684	0.236404	0.0287396	0.460915	0.130316	9.78185
Fam174a	0.997396	0.00260417	5.94803	0.00041905	0.000124637	1.74395	1.75035	0.572958	-0.104752	3.84763	1.36442	0.0985536	0.698935	0.0916035	2.27391	0.407753	9.72545
BC035044	0.964744	0.0352564	3.30921	0.000174712	5.76985e-05	2.46135	1.98725	1.7852	-1.9706	8.37555	0.458045	0.0401979	0.330219	0.0363158	0.753471	0.1918	9.6692
Ctss	0.981771	0.0182292	3.98633	0.00160461	0.000501535	1.95194	1.93959	1.0969	-0.940253	5.56096	6.04784	0.465469	0.977574	0.325214	9.85082	2.01556	9.5399
Pkig	0.90625	0.09375	2.26868	0.000695899	0.000270779	2.71804	3.10205	2.29126	-2.41335	8.39869	1.47356	0.157097	0.739301	0.12435	2.46537	0.714453	9.37917
Phlpp2	0.99399	0.00600962	5.10837	0.000154222	3.76174e-05	2.29855	2.18615	1.05478	-0.273025	6.24632	0.248925	0.0206625	0.202205	0.0197859	0.42807	0.105306	9.34365
Fcer1g	0.980168	0.0198317	3.90044	0.00201325	0.000821345	2.83519	3.252	2.14782	-4.99704	8.71899	8.52981	1.22898	0.992525	0.262037	13.907	4.25176	9.27356
Mzb1	0.940905	0.0590946	2.7677	0.000426343	0.000225512	3.49415	4.39557	3.28276	-4.06954	10.8859	1.45599	0.232421	0.552981	0.142884	2.43373	0.92744	9.16916
Blnk	0.875601	0.124399	1.95142	0.000574035	0.000212364	4.09609	5.23304	3.53474	-4.15982	11.5424	1.1082	0.16987	0.646982	0.128671	1.8415	0.822647	9.16913
Kctd12	0.998397	0.00160256	6.43454	0.000642861	0.00013289	2.44331	2.2485	1.05997	-0.214923	6.35604	1.59989	0.167992	0.725846	0.138188	2.72702	0.737812	9.03069
Ncf1	0.953325	0.0466747	3.01675	0.000558928	0.000144812	2.61166	2.62676	1.83542	-2.40831	8.15552	1.34012	0.146891	0.644739	0.120531	2.26067	0.654698	9.01804
Mctp2	0.991587	0.00841346	4.76947	0.000740123	0.000183894	2.74	2.6126	1.26724	-1.12317	7.24675	0.808634	0.0802705	0.498412	0.0703776	1.39893	0.443556	8.64168
Npc2	0.984776	0.0152244	4.16952	0.0017473	0.000562867	1.73514	1.73683	0.714182	-1.40131	4.21193	6.10316	0.541857	0.983368	0.363283	10.1644	2.09347	8.42457
Hhex	0.947316	0.0526843	2.88931	0.000401417	0.000148723	2.35841	1.53366	2.16611	-6.45921	9.93673	1.09606	0.109699	0.620445	0.0952351	1.82536	0.513544	8.38283
Lmo2	0.88742	0.11258	2.06465	0.000267064	0.00010463	3.16287	4.041	2.73816	-3.23696	9.08002	0.895534	0.121345	0.569426	0.098491	1.49114	0.567978	8.30364
Arid3a	0.99399	0.00600962	5.10837	0.00016986	4.85652e-05	2.11063	2.00299	1.02578	-1.08004	6.09924	0.28518	0.029804	0.229677	0.0283013	0.489292	0.128566	8.03256
Snx5	0.993189	0.0068109	4.9824	0.00127541	0.000422559	1.70088	1.65604	0.755368	-0.634382	4.12576	4.08709	0.338989	0.945431	0.262225	6.7514	1.46779	7.82351
Prkcd	0.990385	0.00961538	4.63473	0.000498994	0.000136217	2.07512	2.04978	1.01809	-0.565352	4.88983	1.359	0.135746	0.689404	0.119717	2.25944	0.601035	7.80088
Cxxc5	0.966146	0.0338542	3.35125	0.00035006	0.00011504	2.32642	1.68486	1.90424	-5.12005	8.88746	0.886563	0.101246	0.556718	0.0901634	1.48809	0.454734	7.61306
Idh2	0.986178	0.0138221	4.26757	0.000171609	6.53367e-05	1.70129	1.64116	0.816295	-1.01089	5.57219	0.40441	0.0311815	0.321809	0.0299919	0.666801	0.153385	7.39595
Pmepa1	0.992989	0.00701122	4.95321	0.000140631	2.6054e-05	2.79365	2.71871	1.26367	-0.683768	7.7598	0.260138	0.0356897	0.204448	0.0308684	0.458332	0.174425	7.34079
Chst15	0.931691	0.0683093	2.61295	0.000199719	8.12166e-05	2.09249	1.88837	1.67731	-1.42566	8.90831	0.490563	0.0550999	0.374696	0.0501534	0.812654	0.235846	7.21011
Kynu	0.969952	0.0300481	3.47445	0.000544445	0.000165961	3.4142	3.44465	2.46941	-2.72935	9.99822	0.320127	0.0371298	0.264437	0.0328721	0.536693	0.255858	7.16168
Rilpl2	0.979768	0.0202324	3.88003	0.000388271	0.000121073	1.7735	1.74733	0.893771	-1.58092	5.27149	1.30592	0.140505	0.651467	0.111076	2.18674	0.556667	6.96677
Zeb2	0.966546	0.0334535	3.36357	0.0010305	0.00034853	2.28678	2.19143	1.53795	-2.53985	7.70013	1.79219	0.206625	0.737806	0.141068	3.05446	1.01518	6.88044
Cd7	0.947917	0.0520833	2.90142	0.00110954	0.000720965	3.10287	2.41733	3.45239	-4.333	16.883	4.06223	0.90201	0.881891	0.251268	6.72365	3.05241	6.83481
Cd74	0.984375	0.015625	4.14313	0.0105784	0.00988212	2.64447	3.44662	3.7605	-7.75705	13.1804	59.9923	8.84635	0.984489	0.466032	95.4781	37.573	6.71996
Txndc5	0.97496	0.0250401	3.66192	0.000377981	0.000130188	1.74166	1.62252	0.977864	-1.19909	4.97003	1.11512	0.107069	0.605681	0.0949847	1.83883	0.492794	6.49887
Cd8b1	0.971154	0.0288462	3.51651	0.000591318	0.000397629	3.58983	4.3267	3.61828	-9.66846	14.3663	2.28182	0.495774	0.495608	0.188154	3.64294	2.03788	6.41724
Irf5	0.914864	0.0851362	2.37452	0.000233486	9.25587e-05	1.80351	1.7447	1.4208	-1.27868	6.0405	0.752943	0.0821489	0.504579	0.0740091	1.25233	0.359613	6.28061
H2-DMa	0.873197	0.126803	1.92953	0.000723474	0.000365989	1.77595	2.23992	1.71488	-2.72503	5.36717	3.34218	0.377121	0.907494	0.25083	5.43131	1.62473	5.93684
Irf2bp2	0.995393	0.00460737	5.37548	0.000734615	0.000200423	2.00222	1.93121	0.832208	-0.769915	5.52953	1.19772	0.179575	0.565876	0.148957	2.06266	0.747222	5.52702
Emp3	0.966146	0.0338542	3.35125	0.001597	0.000585078	1.48417	1.51949	0.704432	-2.03556	3.82094	5.61353	0.631207	0.962811	0.393776	9.18321	2.50735	5.43581
Prkca	0.973958	0.0260417	3.62167	0.000936316	0.000370868	1.7334	1.76065	0.832506	-0.902194	5.00843	1.30854	0.134243	0.673145	0.114958	2.18953	0.73549	5.16027
Ptpn6	0.96855	0.0314503	3.42739	0.0008598	0.000325363	1.57664	1.57519	0.847802	-1.14465	4.62062	3.19922	0.382318	0.903383	0.276877	5.19983	1.6028	5.11498
Nrp1	0.970753	0.0292468	3.5023	0.000332981	9.84739e-05	3.00947	3.06511	1.95228	-2.65374	11.2543	0.275649	0.0497151	0.229677	0.039196	0.465185	0.279632	5.00644
Serp1	0.897436	0.102564	2.16905	0.00156405	0.000655208	1.70708	1.93412	1.20576	-1.23129	4.69476	4.99196	0.639096	0.972715	0.381128	8.29086	2.86985	4.93168
H2-Aa	0.965545	0.0344551	3.33303	0.00314129	0.00263364	1.99689	2.73664	2.97881	-7.16485	8.78039	17.2306	2.58976	0.946365	0.420011	27.2583	11.0463	4.92761
H2-Oa	0.960737	0.0392628	3.19742	0.000251281	0.000182065	2.00675	2.75328	2.4434	-3.89583	6.83668	1.07587	0.180264	0.605494	0.136748	1.77093	0.78375	4.53438
Fgd2	0.873998	0.126002	1.93678	0.00017794	8.9104e-05	2.11201	2.59043	2.00047	-2.30064	7.44489	0.410577	0.0712541	0.322183	0.0616743	0.684924	0.326099	4.43597
Lamp2	0.995593	0.00440705	5.42013	0.000572619	0.00023103	1.55801	1.50513	0.634624	-0.129876	3.86649	0.83405	0.108947	0.545506	0.0972387	1.38284	0.49303	4.36989
Fam43a	0.907252	0.0927484	2.28053	0.000115253	4.42793e-05	2.67438	3.0715	2.32442	-2.55792	8.05547	0.300505	0.0689374	0.201271	0.0588567	0.513105	0.32406	4.23451
Rp2	0.966747	0.0332532	3.36979	0.000152804	5.62754e-05	1.66078	1.62206	0.915181	-1.01323	4.24751	0.257709	0.0367541	0.218651	0.0350636	0.438025	0.178424	4.07716
Ccl4	0.954527	0.0454728	3.0441	0.00151896	0.000741498	2.36035	2.55848	2.34532	-7.79001	8.10517	5.98038	1.52069	0.509251	0.226786	9.90633	5.76552	4.05556
H2-Ab1	0.963942	0.0360577	3.28591	0.00258588	0.00226454	1.53551	2.16994	2.85912	-7.49036	8.36866	15.6838	2.27118	0.942067	0.438795	24.7136	9.64469	3.9346
Fyn	0.93109	0.0689103	2.60355	0.0012497	0.000542917	1.90785	1.66767	1.52077	-2.03555	7.50914	2.13493	0.374116	0.826388	0.258406	3.57933	1.75225	3.89717
Slc15a4	0.940304	0.0596955	2.75695	0.00023071	8.14759e-05	1.88625	2.03629	1.23906	-1.25309	5.39664	0.499907	0.0916661	0.368716	0.0802079	0.845403	0.413837	3.85331
Ptpre	0.966947	0.0330529	3.37603	0.000282908	0.000106927	1.58844	1.50228	0.930009	-1.32612	5.07072	0.7208	0.122409	0.457671	0.108133	1.22124	0.511216	3.79461
Mef2c	0.936298	0.0637019	2.68772	0.0014429	0.000777553	3.43945	3.95676	3.58601	-5.41533	11.9387	2.41936	0.77265	0.852177	0.312441	4.0832	3.7303	3.76484
Gnaq	0.990385	0.00961538	4.63473	0.000591948	0.000218056	2.22478	2.10679	1.11887	-0.667542	6.22366	0.314334	0.0514057	0.242758	0.0450817	0.542132	0.326214	3.69733
As3mt	0.975761	0.0242388	3.69526	0.000149853	5.84995e-05	1.74575	1.7061	1.21431	-3.29926	6.36811	0.250047	0.0432659	0.21809	0.0378812	0.420709	0.200706	3.65935
Itgax	0.977364	0.0226362	3.76531	0.000148325	7.18755e-05	2.60723	2.9765	2.19258	-5.66052	9.42608	0.283312	0.0913531	0.219772	0.0700645	0.457227	0.330753	3.60418
Myo5a	0.948117	0.051883	2.90549	0.000295667	0.000114894	2.20955	2.31343	1.60353	-1.60759	7.54608	0.355821	0.0743222	0.283872	0.067059	0.605915	0.380487	3.51865
Klrd1	0.955929	0.0440705	3.07689	0.000727363	0.00051948	2.41705	1.89958	2.96519	-4.45099	13.0908	2.15007	0.697326	0.76154	0.261787	3.50527	2.44962	3.45865
St8sia4	0.98758	0.0124199	4.37596	0.00131562	0.000471253	1.65243	1.53981	0.785742	-0.60248	4.85324	2.27322	0.421952	0.821155	0.298103	3.87511	1.92497	3.32648
Marcks	0.954527	0.0454728	3.0441	0.000247491	9.22869e-05	1.83577	1.76556	1.12424	-1.7317	5.17337	0.296206	0.0633022	0.224631	0.055726	0.51279	0.291108	3.23373
Blvrb	0.878005	0.121995	1.97367	0.000408455	0.000202764	1.57883	1.69548	1.42109	-1.76602	5.44375	0.658755	0.114771	0.464025	0.0988041	1.09149	0.540725	3.18699
Ccr2	0.933293	0.0667067	2.63841	0.00035568	0.000187314	2.03045	1.83237	2.27669	-4.49078	11.9566	0.968791	0.278004	0.430387	0.149083	1.58748	1.01657	3.17076
Ccr5	0.889022	0.110978	2.08079	0.000446452	0.000245622	2.15337	2.04134	2.27108	-3.94268	9.91818	0.83704	0.25227	0.494113	0.166802	1.41702	1.05827	2.88337
Bmp2k	0.918069	0.0819311	2.41639	0.00043138	0.000174278	1.74219	1.78036	1.24182	-1.30451	5.33603	0.560456	0.12266	0.391142	0.106506	1.01176	0.622027	2.83375
Lyn	0.844752	0.155248	1.69402	0.000867269	0.000428746	1.99228	2.02521	1.88871	-2.5476	6.72841	0.933283	0.196043	0.583069	0.154593	1.55741	1.10205	2.81548
Scd2	0.985176	0.0148237	4.19659	0.000172797	5.85999e-05	1.5702	1.54671	0.683204	-1.10493	4.36213	0.263502	0.0664955	0.20015	0.0596707	0.446174	0.265768	2.63607
Abhd17b	0.946314	0.0536859	2.86942	0.000659849	0.000274504	1.64142	1.68942	1.07109	-0.912135	4.50258	0.790693	0.168493	0.501215	0.139879	1.34693	0.843119	2.62226
Snn	0.97476	0.0252404	3.65375	0.000101033	8.29312e-05	2.61213	3.47133	3.21709	-4.2328	9.75289	0.330779	0.125352	0.260325	0.0967378	0.552659	0.567572	2.54349
Siglecg	0.989583	0.0104167	4.55388	0.000179498	0.000226576	2.66258	3.95591	3.71581	-5.78791	10.1152	0.48234	0.238557	0.363857	0.163672	0.808151	1.09647	1.96245
Il7r	0.951322	0.0486779	2.97263	0.000606756	0.000422648	2.61826	2.27595	3.09027	-4.38525	15.1175	0.864885	0.551875	0.508316	0.211821	1.48636	2.01797	1.92851
Cd8a	0.972756	0.0272436	3.57532	0.000215142	0.000275531	3.00239	3.81892	3.66216	-11.1259	13.155	0.535975	0.35721	0.230798	0.166802	0.886983	1.56024	1.70683
Mtss1	0.908053	0.0919471	2.29009	0.000592294	0.000350437	1.97219	1.79216	2.35523	-3.1652	8.62933	0.501962	0.20387	0.365352	0.150147	0.852558	1.04977	1.6017
Cd244	0.959936	0.0400641	3.17639	0.000124392	0.000115282	1.72632	1.83493	2.49639	-5.12769	9.0052	0.273594	0.140379	0.222762	0.101058	0.466537	0.535608	1.5037
Ptprj	0.936498	0.0635016	2.69108	0.000547679	0.000274227	1.75379	1.54402	1.35346	-1.66059	6.48212	0.303682	0.102937	0.24743	0.0859683	0.531423	0.646198	1.44229
Cd24a	0.985176	0.0148237	4.19659	0.000128475	0.000153534	1.85364	2.77358	2.94641	-5.66112	8.27411	0.285928	0.169557	0.202392	0.112955	0.476816	0.70297	1.2573
H2-Eb1	0.984375	0.015625	4.14313	0.00153132	0.00207579	1.03786	1.79726	2.54628	-6.37086	6.30538	6.90133	2.23474	0.915343	0.453948	10.9882	9.65879	1.18071
Syk	0.972356	0.0276442	3.5603	0.000442867	0.000373355	1.91501	2.00161	2.73445	-4.8197	8.859	0.571295	0.350636	0.392824	0.225409	0.985261	1.69121	1.11564
Snx29	0.919872	0.0801282	2.44061	0.000274584	0.000209477	1.27232	1.5824	1.60984	-2.83079	6.24192	0.33732	0.117776	0.266679	0.0986789	0.57514	0.66594	1.09884
Ighm	0.969351	0.030649	3.45403	0.00231611	0.00244779	1.1484	1.84186	1.97937	-3.56759	6.20997	6.56046	3.14457	0.989161	0.533717	10.9585	13.4687	0.934371
H2-DMb2	0.989583	0.0104167	4.55388	6.75056e-05	0.000318978	0.400846	1.62946	3.92777	-9.43184	8.78985	0.32293	0.316887	0.209307	0.195542	0.503973	1.36573	0.147917
Cd79b	0.994792	0.00520833	5.25227	0.000185929	0.000955066	0.418075	1.82389	3.38662	-7.4029	6.89783	0.388339	1.16542	0.306672	0.337675	0.651433	5.12316	0.0531601

## Sheet: GD T cell DEGs
	proba_de	proba_not_de	bayes_factor	scale1	scale2	lfc_mean	lfc_median	lfc_std	lfc_min	lfc_max	raw_mean1	raw_mean2	non_zeros_proportion1	non_zeros_proportion2	raw_normalized_mean1	raw_normalized_mean2	score
Cysltr1	0.998598	0.00140224	6.56827	0.000109549	3.07014e-06	5.37187	5.37955	1.94761	-0.712978	12.4445	0.283737	0.00298882	0.207612	0.00294061	1.07519	0.0103408	558.548
Ramp3	0.997196	0.00280449	5.87372	0.000162884	3.41455e-06	6.14563	6.11302	2.50978	-3.3243	16.5737	0.34083	0.00482067	0.240484	0.00414578	1.22885	0.0161226	468.415
Ltb4r1	0.997396	0.00260417	5.94803	0.000331952	8.31587e-06	6.12404	6.10358	2.44396	-1.88646	15.1847	0.572664	0.00858079	0.385813	0.00761666	2.15196	0.030156	437.017
Krt83	0.994591	0.00540865	5.21433	0.000136977	4.0831e-06	6.35252	6.23383	3.10049	-2.92118	17.5072	0.365052	0.00872541	0.211073	0.00679715	1.22539	0.0314734	247.329
Tcrg-C1	0.995593	0.00440705	5.42013	0.000539789	2.10294e-05	6.12425	5.85265	3.13058	-2.08763	18.0872	0.948097	0.0247782	0.425606	0.017258	3.54096	0.0940699	230.528
Ly6g5b	0.996194	0.00380609	5.56734	0.000208634	7.00791e-06	5.34811	5.17517	2.6175	-2.19389	15.8046	0.413495	0.0148959	0.295848	0.0135461	1.46272	0.0357801	218.635
Actn2	0.994391	0.00560897	5.17776	0.000286932	1.24279e-05	5.76604	5.5362	3.0684	-3.38799	17.7958	0.647059	0.019813	0.422145	0.0171134	2.4317	0.082918	169.098
Zbtb16	0.990785	0.00921474	4.67769	0.000429919	4.38429e-05	5.48037	5.32367	2.77763	-2.68597	15.5151	0.307958	0.00954493	0.238754	0.00877362	1.2404	0.0482932	140.762
Igf1r	0.995393	0.00460737	5.37548	0.00115941	7.95218e-05	4.51432	4.36918	2.04282	-2.86708	11.9848	0.678201	0.0396741	0.439446	0.0349499	3.19009	0.119249	120.764
Tmem176a	0.995192	0.00480769	5.33272	0.00196392	0.000113884	4.99499	5.12427	2.21569	-3.01139	12.4102	2.83045	0.126639	0.82872	0.0786251	10.1735	0.424535	119.7
Il2ra	0.994792	0.00520833	5.25227	0.000321768	2.19065e-05	4.94893	4.94544	2.19306	-2.11279	13.0232	0.375433	0.0181739	0.283737	0.0154744	1.42176	0.0620191	113.452
Icos	0.991587	0.00841346	4.76947	0.000742208	5.38756e-05	5.46892	5.05593	3.01703	-3.88785	16.8458	1.75433	0.0779503	0.628028	0.0544736	6.31387	0.309487	111.572
Tnfrsf25	0.994591	0.00540865	5.21433	0.000208204	1.58816e-05	5.53479	5.29294	2.96168	-3.0975	18.5213	0.321799	0.0177401	0.259516	0.0162939	1.24801	0.0677391	101.971
Tmem176b	0.995593	0.00440705	5.42013	0.00212735	0.000155627	4.46111	4.56889	1.87932	-2.50759	11.0272	2.51384	0.159082	0.795848	0.0971365	8.93362	0.504943	78.9275
Pxdc1	0.989784	0.0102163	4.5735	0.000548618	4.76319e-05	5.40094	5.33103	3.23072	-5.05648	15.6625	0.944637	0.0516294	0.487889	0.0448322	3.37314	0.248104	73.4293
Il18r1	0.985176	0.0148237	4.19659	0.00100224	0.00011798	5.4447	5.43465	3.4525	-5.43508	19.412	1.4827	0.132135	0.678201	0.088845	5.44295	0.502412	58.986
Rgcc	0.98738	0.0126202	4.35976	0.000322632	3.61549e-05	3.36432	3.28158	1.79533	-2.02474	10.7051	0.67301	0.0524007	0.368512	0.0387582	2.44647	0.162892	50.5285
F2r	0.97516	0.0248397	3.67016	0.000435616	6.64721e-05	4.33491	3.91913	3.05994	-2.78507	16.8411	0.645329	0.0498939	0.425606	0.0454589	2.28556	0.203068	48.7899
Rarg	0.991787	0.00821314	4.79377	0.000190125	2.46701e-05	3.51876	3.32267	1.81643	-1.50763	12.5131	0.252595	0.0181257	0.211073	0.017258	0.929376	0.0710382	46.0351
Ckb	0.988181	0.0118189	4.42616	0.000592157	7.20926e-05	3.35419	3.4559	1.48067	-2.52225	7.88728	1.01211	0.0923641	0.583045	0.0745758	3.55503	0.295935	40.2935
Rora	0.99379	0.00620994	5.07537	0.00134188	0.000236089	3.96887	3.52913	2.22444	-3.001	14.7474	0.944637	0.0805534	0.529412	0.0634882	3.68014	0.376226	38.8225
Tmem64	0.994792	0.00520833	5.25227	0.000529312	6.29543e-05	3.30252	3.19166	1.3343	-1.18254	9.02041	0.802768	0.0626687	0.487889	0.054811	3.01445	0.261117	38.1258
Il7r	0.986579	0.0134215	4.29739	0.00244646	0.000419512	3.929	3.03608	2.86738	-3.47796	15.9656	4.02422	0.535866	0.880623	0.269668	14.5476	1.53172	37.3158
Cxcr6	0.969551	0.0304487	3.46079	0.00180546	0.000338176	5.21758	5.48821	3.71638	-4.66432	20.3532	2.83045	0.380688	0.82526	0.179184	10.2254	1.56963	33.9901
Lmo4	0.990585	0.00941506	4.65598	0.000868791	0.000125449	2.82202	2.79923	1.23341	-1.18164	8.0376	1.36505	0.147416	0.574394	0.122493	4.91821	0.414129	33.5144
Podnl1	0.964744	0.0352564	3.30921	0.000220302	4.49472e-05	4.33568	4.4765	2.90878	-3.52606	14.9127	0.378893	0.0530756	0.302768	0.0435307	1.45827	0.214878	29.4242
S100a4	0.977364	0.0226362	3.76531	0.00208141	0.000304393	3.74626	3.7452	2.25819	-4.823	10.758	3.31488	0.410818	0.795848	0.174749	10.7904	1.42044	28.4585
Camk4	0.973758	0.026242	3.6138	0.000582268	0.000117133	4.26648	4.12654	3.02545	-3.15327	15.3944	0.318339	0.0434825	0.256055	0.0380351	1.493	0.232632	27.3817
Emb	0.973758	0.026242	3.6138	0.00122269	0.000210291	3.69768	3.83288	2.21233	-2.43318	12.1322	2.44291	0.379194	0.749135	0.174556	8.65566	1.27885	25.0271
Ramp1	0.96855	0.0314503	3.42739	0.00103732	0.000197959	4.16753	4.28482	2.92604	-4.54361	16.1851	1.84256	0.652719	0.750865	0.243251	6.56444	1.14533	23.8862
Serpinb1a	0.963742	0.036258	3.28016	0.000507711	0.000104212	4.00065	4.36911	2.9433	-5.11445	12.4051	0.892734	0.12042	0.510381	0.0898091	3.27063	0.553358	23.6459
Smco4	0.993389	0.00661058	5.01245	0.000352113	5.92131e-05	3.00711	2.87313	1.40244	-2.33428	10.0321	0.306228	0.0430004	0.254325	0.0396741	1.03444	0.141836	21.9315
Selenop	0.991386	0.00861378	4.74574	0.00190727	0.000416755	2.48875	2.54469	0.977314	-1.08108	5.4657	1.33391	0.194803	0.538062	0.152574	4.42225	0.531321	20.7142
Tcrg-C2	0.972756	0.0272436	3.57532	0.000184146	5.97155e-05	4.20153	4.32884	3.39381	-5.18672	16.2244	0.363322	0.0693212	0.228374	0.0425665	1.33266	0.302615	18.5027
St6galnac3	0.975962	0.0240385	3.70377	0.00136228	0.000335206	3.33967	2.78614	2.5394	-2.89842	15.3797	0.460208	0.0822889	0.302768	0.060162	2.98174	0.551988	18.0403
Maf	0.977163	0.0228365	3.75629	0.00128767	0.000254531	3.6298	3.69545	2.22912	-4.58947	12.7101	1.38062	0.229801	0.66955	0.123409	4.94828	1.05375	17.045
Thy1	0.959535	0.0404647	3.16602	0.00146019	0.000388332	3.53583	3.22464	2.80227	-3.85753	14.783	2.02422	0.407781	0.740484	0.231826	7.1184	1.51911	16.5685
Gata3	0.945513	0.0544872	2.85376	0.000222423	6.48273e-05	4.13751	3.76077	3.64127	-5.06234	17.7385	0.323529	0.0852295	0.238754	0.0720208	1.24045	0.330864	15.5121
Cd3e	0.964543	0.0354567	3.30334	0.000586361	0.000234098	5.30707	5.65414	4.53225	-6.07752	20.7017	0.974048	0.285962	0.543253	0.149778	3.34479	1.23194	14.409
Cd3g	0.952925	0.0470753	3.00779	0.00159434	0.000593552	4.41591	4.82131	3.68469	-5.01258	18.8761	3.17128	0.816911	0.823529	0.248554	10.7265	3.33797	14.1904
Ccr2	0.968349	0.0316506	3.42083	0.000879037	0.000223562	2.78926	2.2682	2.13709	-3.131	11.55	1.46194	0.423207	0.641869	0.207916	5.19802	1.04733	13.8434
Bcl11b	0.925681	0.0743189	2.52216	0.000712015	0.000255629	4.22053	4.2967	3.65782	-4.17357	18.1498	0.903114	0.233899	0.512111	0.151899	3.33093	1.02914	13.6602
Gclc	0.988381	0.0116186	4.44346	0.000596343	0.000173029	2.11249	2.14467	0.916666	-0.787578	4.84143	0.453287	0.0660914	0.299308	0.0604512	1.56868	0.255758	12.9569
Cd226	0.955729	0.0442708	3.07215	0.000635583	0.000211478	4.14471	3.97088	3.65605	-4.46975	16.6447	0.347751	0.103982	0.271626	0.0784805	1.54389	0.495639	12.9105
Fam129a	0.98097	0.0190304	3.9425	0.000367137	9.16742e-05	2.39406	2.06914	1.43905	-1.93161	8.2117	0.418685	0.0849884	0.320069	0.0757809	1.58688	0.298681	12.7195
Cd3d	0.932893	0.0671074	2.632	0.00135373	0.000566936	4.12902	4.65435	3.57598	-4.93104	17.1706	2.13149	0.664915	0.762976	0.245035	7.3672	2.56302	11.8685
Bcl2a1d	0.961338	0.0386619	3.21347	0.00017744	5.41698e-05	2.6624	2.53832	2.0023	-3.52004	9.61008	0.349481	0.0763112	0.256055	0.0619938	1.19486	0.269255	11.8149
Arhgap31	0.96875	0.03125	3.43399	0.000238947	6.69797e-05	2.3223	2.11269	1.61622	-2.60438	9.08498	0.304498	0.0540879	0.238754	0.0485442	1.26041	0.248902	11.7598
Furin	0.982372	0.0176282	4.02047	0.000319623	9.09728e-05	1.9749	1.93283	1.01672	-1.03526	6.17714	0.50519	0.0789626	0.318339	0.0705746	1.82701	0.309328	11.6645
Fosl2	0.940505	0.0594952	2.76052	0.000154344	5.18137e-05	2.0414	1.87636	1.65839	-2.96832	8.76944	0.377163	0.0611743	0.219723	0.0474354	1.36215	0.240778	11.5488
Znrf1	0.978766	0.021234	3.83069	0.000584554	0.000178074	2.05888	1.94972	1.08358	-1.63988	6.8608	0.508651	0.111213	0.371972	0.101379	2.17669	0.389538	11.5048
Blk	0.963742	0.036258	3.28016	0.000303893	0.000102079	3.36279	3.79821	3.18633	-6.08757	11.6685	0.415225	0.0968955	0.257785	0.0769379	1.55434	0.457742	11.4189
Cd96	0.917668	0.0823317	2.41108	0.000209967	7.6531e-05	3.10117	2.81905	2.90477	-4.2649	13.9054	0.278547	0.0785769	0.240484	0.0712013	1.06315	0.312444	10.5523
Tcf7	0.963542	0.0364583	3.27445	0.000298856	0.000122835	3.77338	3.83006	3.3644	-4.42452	16.156	0.489619	0.179859	0.347751	0.110972	1.711	0.620626	10.4028
Zap70	0.903846	0.0961538	2.24071	0.000345915	0.000139753	3.24196	3.24909	3.07922	-3.88056	14.9559	0.449827	0.134545	0.34083	0.111213	1.63784	0.547047	9.70634
Mdfic	0.984175	0.0158253	4.13019	0.000627963	0.000167715	2.32803	2.32562	1.23688	-1.72963	8.23752	0.415225	0.0913999	0.320069	0.0805052	1.70974	0.411504	9.67259
Skap1	0.857372	0.142628	1.79363	0.00181201	0.000742802	3.52249	3.6445	3.55582	-5.21654	17.9928	1.02422	0.365021	0.598616	0.22985	4.75222	1.76525	9.48287
Gabbr1	0.973558	0.0264423	3.60599	0.000156451	5.03314e-05	1.86366	1.71076	1.10024	-0.875759	6.39831	0.231834	0.0444466	0.204152	0.0430004	0.953181	0.189718	9.3634
Kcnn4	0.964744	0.0352564	3.30921	0.000210674	6.437e-05	2.12551	2.13881	1.36119	-3.01593	7.26241	0.259516	0.0677786	0.211073	0.0608851	1.03091	0.242907	9.02079
Ikzf2	0.963742	0.036258	3.28016	0.00090672	0.000290562	3.17852	2.20059	3.05298	-3.8126	15.9955	0.692042	0.23173	0.418685	0.132038	2.80759	1.00851	8.8487
Ifngr1	0.959936	0.0400641	3.17639	0.00106985	0.000350604	1.98934	2.04527	1.25933	-2.5302	5.96843	1.83737	0.409034	0.67128	0.260509	6.68656	1.53877	8.64448
Lat	0.929888	0.0701122	2.58497	0.000654977	0.000251085	2.6858	2.45449	2.39367	-2.82509	12.0727	0.989619	0.285769	0.579585	0.190995	3.60226	1.11949	8.64227
Klk8	0.896434	0.103566	2.15822	0.00019936	9.1118e-05	3.23937	3.43568	3.03354	-3.32931	13.17	0.32872	0.118492	0.256055	0.0942923	1.13772	0.427879	8.61344
Camk2n1	0.92508	0.0749199	2.51346	0.000221239	8.95635e-05	2.78955	2.36974	2.72481	-3.77323	14.2014	0.259516	0.0727439	0.200692	0.0626687	0.974235	0.328605	8.27034
Itk	0.897837	0.102163	2.17341	0.000422567	0.00019094	2.87083	2.80967	2.84985	-3.12599	12.159	0.480969	0.1586	0.347751	0.124711	1.93836	0.683689	8.13925
AC163354.1	0.975561	0.0244391	3.68683	0.000526221	0.000298913	3.90523	4.25699	3.55182	-7.06983	15.0778	0.399654	0.213411	0.243945	0.105958	1.78486	0.862904	8.07774
Trbc2	0.915264	0.0847356	2.37968	0.00210126	0.00103085	3.60997	3.80749	3.60862	-4.37273	18.5648	2.98962	1.22378	0.799308	0.327854	10.4621	4.72761	7.98879
Smpdl3a	0.964744	0.0352564	3.30921	0.000496233	0.000156526	1.86469	1.79357	1.12632	-2.21742	6.28742	0.728374	0.163373	0.491349	0.139558	2.64944	0.622203	7.94016
S100a6	0.94992	0.0500801	2.94275	0.00383991	0.00130036	2.14863	1.73264	2.02403	-3.94823	10.2318	6.4308	2.16911	0.870242	0.532781	22.2972	6.04905	7.91999
Osbpl3	0.926482	0.0735176	2.53387	0.000492989	0.000206294	2.66023	2.52387	2.62442	-4.2762	12.381	0.368512	0.113382	0.285467	0.0909179	1.4916	0.513436	7.72831
Bcl2a1b	0.947115	0.0528846	2.88531	0.00035856	0.000131227	2.22931	2.01597	1.77034	-2.85777	9.01757	0.652249	0.17393	0.413495	0.126253	2.2024	0.642374	7.64329
Wls	0.94371	0.0562901	2.8193	0.000226003	7.65267e-05	1.87114	1.89279	1.19124	-1.5716	6.27276	0.285467	0.0650791	0.240484	0.0582819	1.09168	0.27054	7.55038
Ptpn7	0.910857	0.0891426	2.32415	0.000322314	0.000123159	2.20749	2.07386	1.96323	-2.73411	11.5672	0.422145	0.120035	0.309689	0.0984381	1.5372	0.467554	7.25767
Dusp1	0.958534	0.0414663	3.14052	0.000497626	0.000168497	1.83214	1.84698	1.15452	-2.5144	6.31992	0.871972	0.209555	0.394464	0.140619	3.16265	0.835726	6.9334
Capg	0.95633	0.0436699	3.08644	0.00111846	0.000361639	1.89283	1.69141	1.50239	-2.76283	6.97414	1.56228	0.69032	0.697232	0.340002	5.55108	1.59878	6.57205
Odc1	0.972155	0.0278446	3.55288	0.0002587	9.16516e-05	1.6179	1.57782	0.919668	-2.82172	5.60402	0.519031	0.151755	0.276817	0.118878	1.93241	0.477684	6.54501
Fgl2	0.953325	0.0466747	3.01675	0.000358377	0.000179889	2.45954	2.74052	2.3316	-4.09925	10.5731	0.543253	0.207626	0.342561	0.128037	2.08771	0.800665	6.41318
Trbc1	0.903846	0.0961538	2.24071	0.00112636	0.000641633	3.30343	3.65632	3.65553	-5.32169	17.186	1.4481	0.699383	0.432526	0.22257	4.95599	2.64883	6.18075
Ahcyl2	0.98778	0.0122196	4.39242	0.000522411	0.000174555	1.68115	1.68371	0.69243	-0.77938	3.8786	0.33737	0.0997397	0.264706	0.0916892	1.44476	0.399958	6.07278
Id2	0.921675	0.0783253	2.46532	0.00185533	0.000787923	2.48036	2.75174	2.2131	-3.43903	9.13109	2.39792	0.933957	0.742215	0.316332	8.33298	3.41062	6.06014
Igtp	0.94391	0.0560897	2.82308	0.000198013	8.1401e-05	1.57191	1.60137	1.02297	-1.67635	4.98081	0.378893	0.107549	0.228374	0.0903876	1.38343	0.368482	5.90158
Kif1b	0.938902	0.0610978	2.73224	0.000256263	0.000117335	1.63069	1.56952	1.23133	-1.94739	5.82624	0.311419	0.0824817	0.259516	0.0710567	1.30321	0.360839	5.88943
Dok2	0.93149	0.0685096	2.60981	0.000184171	9.95786e-05	2.39989	2.51483	2.61022	-5.07402	11.9871	0.288927	0.117914	0.245675	0.0961724	1.07698	0.447511	5.77558
Trac	0.964944	0.0350561	3.31512	0.000415934	0.000253126	3.41073	3.89908	3.36302	-4.81813	14.4122	0.757785	0.367721	0.382353	0.187524	2.5497	1.51884	5.72564
Cdc42ep3	0.929688	0.0703125	2.5819	0.000255797	9.65213e-05	1.67966	1.70172	1.1819	-2.04613	5.17452	0.394464	0.113238	0.320069	0.101331	1.43105	0.420367	5.71806
Fam102a	0.923478	0.0765224	2.49056	0.000362136	0.000151327	1.92509	1.72931	1.69652	-2.2757	9.62057	0.370242	0.118299	0.299308	0.103693	1.4509	0.500125	5.58483
Cd247	0.930489	0.0695112	2.59422	0.000302655	0.000187379	2.89748	2.67388	3.34345	-5.08996	14.4543	0.285467	0.13469	0.207612	0.106922	1.12761	0.605257	5.3981
Acot7	0.926482	0.0735176	2.53387	0.000206843	9.00036e-05	2.15113	2.09677	2.05386	-3.38073	10.0936	0.221453	0.100174	0.200692	0.0826263	0.846658	0.343836	5.29692
Aebp2	0.964543	0.0354567	3.30334	0.000420045	0.000165953	1.47379	1.50021	0.73511	-1.56941	3.84795	0.519031	0.161155	0.377163	0.139125	1.93076	0.606875	4.68884
Lcp2	0.877404	0.122596	1.96807	0.000353174	0.000178519	1.89778	1.71717	1.96398	-2.53871	9.06833	0.404844	0.160769	0.309689	0.134449	1.62167	0.673483	4.56964
Jaml	0.946314	0.0536859	2.86942	0.000345833	0.000183787	2.13476	2.13629	2.38848	-4.35701	11.0269	0.595156	0.556209	0.404844	0.25053	2.19003	1.02651	4.55444
Rinl	0.84395	0.15605	1.68792	0.000519702	0.000252457	1.8658	1.73476	1.84163	-2.94775	8.5572	0.778547	0.307077	0.49481	0.22768	2.81531	1.16847	4.49544
Tnik	0.86879	0.13121	1.8903	0.000392457	0.000206686	2.017	1.79852	2.19396	-3.26015	12.1078	0.288927	0.111936	0.240484	0.0963652	1.24168	0.561627	4.4593
S100a11	0.956731	0.0432692	3.09608	0.00176397	0.000698249	1.55658	1.56895	0.908662	-2.17853	4.36913	2.59689	1.1452	0.813149	0.533311	8.94463	3.23355	4.3058
Sh2d2a	0.939704	0.0602965	2.74629	0.000156498	0.0001168	1.96017	2.10033	2.66869	-3.99822	13.7522	0.351211	0.198853	0.278547	0.137534	1.21874	0.799901	2.98654
Lck	0.961138	0.0388622	3.2081	0.000521152	0.000433842	1.94744	2.23879	2.77517	-3.86538	12.7961	0.593426	0.421519	0.392734	0.26398	2.18384	1.6992	2.50288
Ctla2a	0.970553	0.0294471	3.49527	0.000295483	0.000340034	2.42865	2.95062	3.40676	-5.10659	13.0959	0.365052	0.480428	0.226644	0.191332	1.21148	1.70642	1.72422
Txk	0.964543	0.0354567	3.30334	0.000271507	0.000328026	1.65638	1.8524	3.0327	-5.3345	13.5101	0.297578	0.383629	0.237024	0.208831	1.13623	1.40904	1.33568
AW112010	0.969551	0.0304487	3.46079	0.00221191	0.00255533	1.19052	1.55173	2.3048	-4.12664	9.32125	2.65571	3.09988	0.771626	0.470594	9.39373	11.5755	0.966128
Il2rb	0.979167	0.0208333	3.85015	0.000317347	0.000556594	1.59979	1.96578	3.45223	-6.03456	14.0366	0.366782	0.724547	0.276817	0.27203	1.35211	2.64064	0.819154

## Sheet: GD T cell DEPs
	proba_de	proba_not_de	bayes_factor	scale1	scale2	lfc_mean	lfc_median	lfc_std	lfc_min	lfc_max	raw_mean1	raw_mean2	non_zeros_proportion1	non_zeros_proportion2	raw_normalized_mean1	raw_normalized_mean2	score
adt-CD44-mh	0.323918	0.676082	-0.735823	12.4583	5.83516	0.374406	0.000475407	1.07647	-7.0788	8.0942	35.6644	9.03293	0.693772	0.582867			1.47825
adt-CD278	0.316306	0.683694	-0.7708	2.54408	1.61636	0.281101	0.000205427	0.738218	-3.86396	4.83828	4.51557	1.55688	0.686851	0.527189			0.815303
adt-CD73	0.28766	0.71234	-0.906775	2.20858	1.33573	0.29106	0.000153244	1.12159	-4.56706	4.82565	4.30796	1.77338	0.676471	0.531961			0.707054
adt-CD5	0.224359	0.775641	-1.24044	6.41232	3.70561	0.495513	0	2.32036	-9.04295	9.63076	11.9031	9.10765	0.693772	0.577227			0.647604
adt-CD11a	0.292468	0.707532	-0.883428	5.15002	3.4714	0.264021	0.000159591	0.812516	-5.78532	6.58203	11.519	5.19075	0.693772	0.570189			0.585901

## Sheet: Treg DEGs
	proba_de	proba_not_de	bayes_factor	scale1	scale2	lfc_mean	lfc_median	lfc_std	lfc_min	lfc_max	raw_mean1	raw_mean2	non_zeros_proportion1	non_zeros_proportion2	raw_normalized_mean1	raw_normalized_mean2	score
Izumo1r	0.979367	0.020633	3.86001	0.000218384	2.18969e-05	4.78418	4.97096	2.89981	-4.14733	14.5654	0.331334	0.0253692	0.202399	0.0208182	1.53302	0.104815	69.9735
Tnfsf8	0.970152	0.0298478	3.48134	0.000315697	5.53614e-05	3.98994	3.55898	2.95776	-2.89806	14.9438	0.538231	0.0452675	0.281859	0.0368434	2.48242	0.168086	58.9264
Icos	0.985577	0.0144231	4.2244	0.000418709	6.13331e-05	4.61123	4.36036	3.07378	-5.20392	14.6159	0.781109	0.102154	0.41979	0.0587267	3.3856	0.378176	41.2818
Cd5	0.965745	0.0342548	3.33907	0.000342973	7.0171e-05	4.32592	4.46855	3.15728	-5.99584	15.4281	0.565217	0.0714597	0.388306	0.0579521	2.47095	0.32996	32.3953
Ctla4	0.980168	0.0198317	3.90044	0.000250926	4.34403e-05	3.68666	3.51678	2.36625	-4.02597	12.4933	0.44078	0.0491891	0.242879	0.0344711	1.9656	0.224776	32.2388
Cd4	0.966947	0.0330529	3.37603	0.000354819	6.55426e-05	3.80122	3.51844	2.98867	-4.09399	14.8021	0.626687	0.185621	0.427286	0.115662	2.78791	0.37502	28.2584
Ikzf2	0.958734	0.041266	3.14557	0.00118195	0.000288844	3.36808	2.43051	3.22501	-4.06833	17.3201	1.24438	0.21191	0.388306	0.131784	6.75791	0.873192	26.0666
Gata3	0.953125	0.046875	3.01226	0.00025242	6.36002e-05	4.26034	3.84169	3.70543	-3.82047	16.8657	0.43928	0.0804648	0.301349	0.069281	1.77692	0.30962	24.4502
Cd6	0.959135	0.0408654	3.15575	0.000254702	6.31491e-05	4.43827	4.96866	3.35924	-6.3201	15.5223	0.355322	0.0693779	0.272864	0.0573227	1.74153	0.332242	23.2642
Smco4	0.984976	0.015024	4.18297	0.000270416	5.76908e-05	2.6532	2.53409	1.52806	-2.47426	9.0491	0.262369	0.0432825	0.215892	0.0399903	1.1576	0.134012	22.9184
Tcf7	0.961939	0.0380609	3.22976	0.000430307	0.000118295	4.14889	4.04819	3.52066	-4.77989	17.0003	0.655172	0.173178	0.394303	0.108448	2.79251	0.581003	19.941
Cd247	0.955729	0.0442708	3.07215	0.000649569	0.000176659	4.0406	3.78272	3.36798	-3.93127	15.0004	0.568216	0.124909	0.38081	0.100896	2.69436	0.552412	19.7078
Nrp1	0.945112	0.0548878	2.84601	0.000463656	0.000153189	2.6128	2.53682	2.27958	-3.68764	11.1932	0.376312	0.0977003	0.281859	0.0807069	2.0247	0.27135	19.4956
Cd28	0.955329	0.0446715	3.06272	0.000730569	0.000187631	3.14732	2.46066	2.77383	-3.45458	14.6256	1.10345	0.230501	0.556222	0.159283	4.75034	0.813839	18.3708
Il18r1	0.961939	0.0380609	3.22976	0.000417139	0.000133007	4.10539	4.13827	3.48886	-5.02435	16.7299	0.574213	0.155652	0.35982	0.0965868	2.47689	0.576905	17.6261
S100a4	0.958534	0.0414663	3.14052	0.00131314	0.000295447	2.90552	2.89024	2.40323	-4.47417	11.3439	2.28486	0.431566	0.622189	0.177681	8.46158	1.45527	16.894
Rora	0.969151	0.0308494	3.4473	0.000731636	0.000261827	3.02107	2.61859	2.38615	-3.94757	13.066	0.493253	0.0914064	0.322339	0.0681675	2.1612	0.41104	15.8845
Ehd3	0.960737	0.0392628	3.19742	0.000553386	0.000166864	2.46745	2.31278	1.62139	-2.83124	9.17136	0.244378	0.0449286	0.2009	0.039603	1.1409	0.180654	15.583
Bcl11b	0.933494	0.0665064	2.64164	0.000750103	0.000261604	4.23124	4.26342	3.73074	-4.69626	16.5441	0.889055	0.231469	0.509745	0.150424	3.68352	1.00784	15.4646
Trac	0.951723	0.0482772	2.98131	0.000707412	0.000244444	4.1441	4.65503	3.41233	-6.53454	14.4757	1.2024	0.351682	0.604198	0.179521	5.10422	1.43191	14.7722
Kcnn4	0.978365	0.0216346	3.81159	0.000270776	6.30731e-05	2.52514	2.51729	1.37557	-1.62757	7.6585	0.286357	0.0660857	0.235382	0.0594529	1.27195	0.231728	13.8604
Faah	0.960136	0.0398638	3.18161	0.00033919	0.000106819	2.23579	1.82715	1.74405	-2.13222	9.50574	0.383808	0.0719438	0.289355	0.0652626	1.81705	0.312834	12.9863
Itgb1	0.959736	0.0402644	3.17119	0.00134143	0.000419422	2.06701	1.85148	1.50992	-1.96329	8.57139	1.75112	0.358509	0.655172	0.24885	7.76949	1.24579	12.8911
Arhgap31	0.971755	0.0282452	3.53818	0.000237823	6.84401e-05	2.37956	2.1009	1.66206	-2.63448	9.07832	0.263868	0.054321	0.206897	0.0487533	1.24806	0.244942	12.1247
Cd3e	0.963942	0.0360577	3.28591	0.000569833	0.000243829	5.28973	5.82731	4.5521	-9.07405	19.1417	0.650675	0.29344	0.436282	0.151537	2.78926	1.24078	11.8913
Prkcq	0.909856	0.0901442	2.31188	0.00050321	0.000189126	3.39204	3.36151	3.20642	-3.58505	14.6033	0.376312	0.121714	0.277361	0.100702	1.9464	0.555373	11.888
Emb	0.958333	0.0416667	3.13549	0.000764733	0.00022422	2.91809	3.03079	2.34905	-3.62005	10.7617	1.29085	0.407504	0.536732	0.17894	5.39398	1.35239	11.6387
Cd3d	0.933293	0.0667067	2.63841	0.00137924	0.000566121	4.11876	4.69393	3.58959	-7.5063	15.8093	1.73313	0.67146	0.724138	0.244057	7.17373	2.54857	11.5935
Il7r	0.941907	0.0580929	2.78586	0.00120815	0.000458785	2.84909	1.93388	2.98435	-3.95168	15.1329	1.52024	0.601695	0.607196	0.275865	6.91777	1.72202	11.4454
Trbc1	0.899239	0.100761	2.18879	0.00152831	0.000614447	3.71024	3.84084	3.7314	-4.59457	15.9152	1.84558	0.683321	0.455772	0.220915	7.72421	2.5495	11.2409
S1pr1	0.942107	0.0578926	2.78953	0.000421577	0.000136343	2.90954	2.30842	2.99586	-4.44993	15.0992	0.646177	0.186734	0.398801	0.133479	2.91978	0.788344	10.776
Maf	0.963141	0.036859	3.2631	0.000826931	0.000268829	2.76514	2.85839	2.37889	-5.00583	10.2622	0.868066	0.241394	0.431784	0.128734	4.00785	1.06734	10.383
Trbc2	0.919271	0.0807292	2.43248	0.00232766	0.00102901	3.67432	3.77858	3.65691	-4.52388	16.7746	2.991	1.21612	0.805097	0.325635	12.6306	4.63287	10.0173
Cd3g	0.951522	0.0484776	2.97696	0.00124656	0.000604979	4.05403	4.43938	3.71339	-5.72398	17.2484	1.90555	0.84764	0.754123	0.248318	8.23602	3.38656	9.8593
Themis	0.952724	0.0472756	3.00333	0.00060467	0.000256855	4.2882	4.63591	3.7247	-6.82154	17.1906	0.329835	0.121811	0.236882	0.086565	1.54816	0.69784	9.51337
Ms4a6b	0.941506	0.0584936	2.77856	0.00122284	0.000428879	2.56727	2.56438	2.20921	-3.52133	10.7889	1.38081	0.409392	0.671664	0.232244	5.97877	1.6229	9.45783
Thy1	0.903846	0.0961538	2.24071	0.000997256	0.000398513	2.91342	2.56971	2.89587	-3.72167	13.1792	1.10795	0.430404	0.574213	0.235004	4.71226	1.57269	8.72953
Gm2682	0.945513	0.0544872	2.85376	0.000909543	0.00048092	3.77925	3.62444	4.00888	-5.14632	16.8798	0.331334	0.151489	0.254873	0.106221	1.85322	0.846146	8.2773
Lat	0.930889	0.0691106	2.60043	0.000632569	0.000251475	2.62003	2.34876	2.44053	-3.25533	12.0339	0.842579	0.287485	0.514243	0.191431	3.47202	1.113	8.17325
Sh2d1a	0.948317	0.0516827	2.90957	0.000250344	0.000118568	3.62523	3.79474	3.59886	-5.14285	16.4431	0.293853	0.148293	0.224888	0.106802	1.31642	0.589374	8.09726
Skap1	0.864984	0.135016	1.85732	0.00162054	0.000771728	3.38713	3.55905	3.58953	-3.99571	16.5344	0.803598	0.369305	0.533733	0.230356	4.15472	1.77168	7.9431
Arl4c	0.935497	0.0645032	2.67436	0.000372254	0.000139092	2.23984	2.11374	1.9007	-2.33266	8.15955	0.467766	0.165577	0.326837	0.120649	2.09927	0.601139	7.82184
Ass1	0.95012	0.0498798	2.94697	0.000502918	0.000157712	1.95985	1.79756	1.47466	-2.48201	9.20898	0.328336	0.174098	0.224888	0.121665	1.3365	0.369439	7.09004
Lck	0.889022	0.110978	2.08079	0.000830588	0.000426749	2.59835	2.71345	2.8138	-3.65551	12.3181	0.956522	0.409053	0.595202	0.256887	4.09186	1.6355	6.50083
Ms4a4b	0.936899	0.063101	2.69784	0.00207091	0.00104808	2.73413	2.88765	3.13365	-4.43351	13.8983	2.67166	1.30269	0.8006	0.376955	11.5535	5.03149	6.27824
Tnik	0.869591	0.130409	1.89735	0.000424289	0.000210981	2.09661	1.89179	2.18608	-2.66306	11.3742	0.292354	0.111063	0.238381	0.0958122	1.61904	0.546511	6.21121
Tox	0.945112	0.0548878	2.84601	0.000625705	0.000417345	2.9276	2.77995	3.49708	-4.5635	14.2801	0.314843	0.198935	0.206897	0.122246	2.30148	1.12388	5.99512
Lcp2	0.882011	0.117989	2.01162	0.000377122	0.000179159	2.03874	1.87046	2.01544	-2.50256	8.92336	0.410795	0.159526	0.331334	0.132994	1.93181	0.659383	5.97296
Smpdl3a	0.942508	0.057492	2.7969	0.000426417	0.000158316	1.64507	1.58797	1.14322	-2.29702	5.81387	0.509745	0.167998	0.374813	0.141806	2.11121	0.630848	5.50545
Tnfrsf18	0.919471	0.0805288	2.43518	0.000319426	0.00013947	1.58268	1.6579	1.40957	-2.27785	6.31338	0.443778	0.181506	0.286357	0.144904	1.99556	0.579552	5.44959
Zap70	0.903446	0.0965545	2.23611	0.000252985	0.000140367	2.78714	2.79794	3.12751	-3.95379	13.0635	0.247376	0.139724	0.218891	0.114161	1.04405	0.561522	5.18221
Dusp1	0.944311	0.0556891	2.83067	0.000452946	0.000169223	1.64238	1.60533	1.23651	-2.44235	6.27578	0.569715	0.216461	0.29985	0.14258	2.54583	0.845618	4.94456
Rinl	0.855369	0.144631	1.77734	0.000491897	0.000250675	1.79009	1.68811	1.89605	-1.89745	8.41132	0.677661	0.308303	0.463268	0.227548	3.01641	1.15488	4.67549
Atxn1	0.935296	0.0647035	2.67105	0.000958299	0.000529012	2.41645	1.99386	2.43888	-3.36626	13.5486	0.335832	0.133237	0.248876	0.0977003	1.66016	0.862284	4.65242
Itk	0.923878	0.0761218	2.49625	0.000321141	0.000197767	2.4932	2.40129	2.93131	-3.16102	12.521	0.256372	0.164464	0.218891	0.127911	1.13574	0.704201	4.02106
Cd27	0.904647	0.0953526	2.24996	0.000342638	0.000165527	1.68534	1.62954	1.79682	-2.49511	8.26668	0.364318	0.228468	0.253373	0.172113	1.66784	0.825187	3.40634
Cxcr6	0.973958	0.0260417	3.62167	0.000402273	0.000387647	2.83196	3.11528	3.91229	-6.40462	16.8428	0.449775	0.44701	0.256372	0.194771	1.93833	1.79994	3.04968
Il2rb	0.973958	0.0260417	3.62167	0.000458874	0.000529328	2.15258	2.40288	3.49337	-6.19326	13.7715	0.613193	0.718131	0.421289	0.267344	2.76956	2.60042	2.29259
Id2	0.958534	0.0414663	3.14052	0.000963496	0.000803345	1.46321	1.73448	2.30186	-4.32255	8.12343	1.07646	0.970322	0.490255	0.322634	4.51027	3.51285	1.87866
AW112010	0.967348	0.0326522	3.38864	0.00249037	0.0025185	1.30055	1.56212	2.34648	-4.44067	8.06068	3.0075	3.09044	0.808096	0.468119	13.0861	11.4657	1.48436
Nkg7	0.977965	0.0220353	3.79283	0.000784252	0.00164609	1.3208	1.65164	3.99353	-7.51635	14.3047	0.662669	2.33542	0.286357	0.364754	2.80441	9.07849	0.408006

## Sheet: Treg DEPs
	proba_de	proba_not_de	bayes_factor	scale1	scale2	lfc_mean	lfc_median	lfc_std	lfc_min	lfc_max	raw_mean1	raw_mean2	non_zeros_proportion1	non_zeros_proportion2	raw_normalized_mean1	raw_normalized_mean2	score
adt-CD5	0.301082	0.698918	-0.842152	14.1893	3.35793	1.31222	0.000140071	2.70652	-9.99117	9.99765	43.2414	8.08361	0.71964	0.57589			7.01944
adt-Ly6A-Ly6E	0.309295	0.690705	-0.803418	6.8772	3.46509	0.578806	0.000113487	1.69789	-6.50797	8.34829	16.4093	4.15323	0.716642	0.562092			2.28684
adt-CD4	0.283854	0.716146	-0.925423	2.35786	1.47612	0.351292	0.000160277	1.05934	-6.55267	7.35703	4.47976	1.36151	0.710645	0.493004			1.15585
adt-CD43	0.313702	0.686298	-0.782869	5.92325	3.51609	0.296511	0.000130445	0.943018	-6.40691	6.56272	11.925	4.65219	0.71964	0.565481			0.760052
adt-CD73	0.296474	0.703526	-0.864144	2.0566	1.36431	0.313404	6.98268e-05	1.08662	-4.75063	6.02248	3.994	1.7726	0.703148	0.530477			0.70616

## Sheet: TEM DEGs
	proba_de	proba_not_de	bayes_factor	scale1	scale2	lfc_mean	lfc_median	lfc_std	lfc_min	lfc_max	raw_mean1	raw_mean2	non_zeros_proportion1	non_zeros_proportion2	raw_normalized_mean1	raw_normalized_mean2	score
Gzmk	0.985777	0.0142228	4.23859	0.000359071	6.95879e-05	6.29233	6.9624	3.69433	-8.99886	16.4525	0.698492	0.115754	0.407035	0.0648975	3.27685	0.543271	37.9535
Ccl5	0.967348	0.0326522	3.38864	0.025696	0.00641228	5.70089	6.59229	4.45517	-5.60743	17.2267	50.7236	11.9084	0.964824	0.348661	241.272	46.1529	29.8023
Eomes	0.974559	0.0254407	3.64563	0.000199522	4.89204e-05	4.94299	5.34661	3.55397	-5.56175	15.6763	0.348409	0.0892159	0.231156	0.0630157	1.73333	0.366838	23.3559
Cd6	0.957732	0.0422676	3.12055	0.000259673	6.56936e-05	4.62383	5.13118	3.34322	-4.53297	16.9408	0.252931	0.0732931	0.226131	0.0593969	1.44591	0.345518	19.3496
Cd5	0.958333	0.0416667	3.13549	0.000294344	7.35952e-05	4.1605	4.2689	3.08834	-4.62055	15.4492	0.308208	0.0805308	0.259631	0.0627744	1.64586	0.360958	18.9706
Ms4a4b	0.936498	0.0635016	2.69108	0.0036349	0.00100032	3.75244	3.97446	3.06983	-1.9714	16.5724	4.8861	1.24352	0.943049	0.374282	23.4265	4.71151	18.6578
Gm2682	0.936098	0.0639022	2.68437	0.00121143	0.000461421	4.39313	4.29002	3.93309	-2.92046	17.7684	0.472362	0.148034	0.306533	0.105235	3.16795	0.811675	17.1463
Sh2d1a	0.959936	0.0400641	3.17639	0.000475245	0.000114382	4.66196	4.74561	3.58425	-3.26586	19.0293	0.479062	0.14345	0.316583	0.10456	2.05759	0.570479	16.8146
Cd8b1	0.94992	0.0500801	2.94275	0.00127805	0.000434619	3.70821	3.17353	3.5552	-8.90342	14.9707	1.97487	0.914306	0.681742	0.253317	9.43625	2.23918	15.627
Nkg7	0.946514	0.0534856	2.87337	0.0044549	0.00150837	4.39639	4.75733	3.85665	-5.04088	17.8033	6.22613	2.16951	0.941374	0.345621	29.4264	8.29043	15.6047
Cd247	0.947516	0.052484	2.89334	0.000634401	0.000179159	4.08743	3.90944	3.33505	-2.30342	15.8472	0.41876	0.130712	0.304858	0.104029	2.1499	0.575331	15.2739
Trac	0.948117	0.051883	2.90549	0.000788845	0.000238159	4.35486	4.85902	3.37649	-5.3793	15.6697	1.03685	0.359324	0.567839	0.182002	4.86634	1.45116	14.6036
Themis	0.950721	0.0492788	2.95973	0.000807135	0.00026379	4.77607	5.08846	3.71154	-4.97192	17.2437	0.373534	0.121255	0.257956	0.0864656	2.08956	0.685117	14.5667
Bcl11b	0.923878	0.0761218	2.49625	0.000777336	0.000264037	4.37044	4.44203	3.68721	-3.2672	18.4643	0.696817	0.239228	0.445561	0.153486	3.38858	1.02537	14.4431
Cd3d	0.917668	0.0823317	2.41108	0.00172321	0.000565619	4.47159	4.97877	3.60492	-6.42831	17.7481	1.85595	0.671508	0.720268	0.24579	8.18084	2.53518	14.4295
Ctla2a	0.94992	0.0500801	2.94275	0.00101822	0.000306881	4.05678	4.34373	3.43979	-4.69311	14.4769	1.30988	0.453317	0.500838	0.183402	5.4903	1.58362	14.0646
Ms4a6b	0.939103	0.0608974	2.73573	0.00142914	0.000430103	2.85998	2.85523	2.16232	-2.39222	12.3056	1.57621	0.407045	0.718593	0.232376	7.41233	1.59632	13.28
Cd3e	0.960136	0.0398638	3.18161	0.000672101	0.000239985	5.61267	6.14917	4.54769	-7.1928	20.9269	0.659966	0.294379	0.410385	0.153245	2.92653	1.24205	13.2246
Cd8a	0.961138	0.0388622	3.2081	0.000644265	0.000254021	3.6394	3.13661	3.49496	-9.83024	14.8854	0.922948	0.387069	0.507538	0.17351	4.4026	1.30453	12.2824
Trbc2	0.923077	0.0769231	2.48491	0.00278501	0.000993842	3.99379	4.0885	3.65039	-3.01232	19.0083	3.17253	1.21689	0.809045	0.327141	13.8062	4.62602	11.9194
Thy1	0.911659	0.0883413	2.33406	0.00105307	0.000390945	3.04812	2.74723	2.84264	-3.21883	13.6651	1.19765	0.430109	0.654941	0.233824	5.95952	1.54736	11.7396
Arl4c	0.942508	0.057492	2.7969	0.000425729	0.000141604	2.47515	2.29683	1.88781	-1.75646	9.16227	0.551089	0.164198	0.355109	0.120531	2.76974	0.586886	11.6812
Prkcq	0.91847	0.0815304	2.42173	0.000498815	0.000186434	3.56334	3.5913	3.18825	-2.57529	16.1674	0.311558	0.124439	0.257956	0.101858	1.81893	0.563743	11.4972
Lat	0.935497	0.0645032	2.67436	0.000733521	0.000248148	2.8579	2.63604	2.42729	-2.4765	12.7408	0.927973	0.2869	0.544389	0.191653	4.36105	1.09536	11.3784
Cd28	0.947716	0.0522837	2.89737	0.000593012	0.000192977	2.94227	2.26184	2.74339	-2.12438	14.4537	0.676717	0.245742	0.410385	0.164825	3.23421	0.870808	10.9277
Lck	0.899038	0.100962	2.18659	0.00113475	0.000408036	3.14546	3.32506	2.77957	-2.25794	14.1351	1.1139	0.406369	0.658291	0.256212	5.48302	1.60372	10.7541
Trbc1	0.886218	0.113782	2.05268	0.00159324	0.000618369	3.89765	4.01208	3.69816	-1.97584	18.1663	1.50084	0.697177	0.403685	0.223209	6.58286	2.59985	9.86888
Cd3g	0.957732	0.0422676	3.12055	0.00154351	0.000594852	4.38667	4.73795	3.72991	-4.92649	18.815	1.64657	0.858673	0.698492	0.251628	7.58907	3.42157	9.72965
Lpin1	0.952524	0.047476	2.99889	0.000192401	6.4739e-05	1.92655	1.87437	1.31828	-2.3003	6.52305	0.271357	0.0770567	0.211055	0.0679855	1.33644	0.281598	9.14327
Hopx	0.920473	0.0795272	2.44879	0.000202469	7.04514e-05	2.35987	2.36467	1.88291	-2.31748	9.99421	0.266332	0.0889747	0.222781	0.0743064	1.25997	0.347304	8.5613
Cst7	0.93109	0.0689103	2.60355	0.000307841	0.000124899	3.5329	3.5803	3.32452	-5.18169	14.4763	0.331658	0.179204	0.259631	0.127141	1.5068	0.658266	8.08695
Tox	0.952524	0.047476	2.99889	0.00101514	0.000409528	3.85983	3.62621	3.47029	-3.2463	16.7335	0.413735	0.196478	0.264657	0.120869	2.32166	1.12728	7.94944
Tcf7	0.962941	0.0370593	3.25747	0.000247502	0.000128391	3.41049	3.33948	3.52465	-6.19771	17.3474	0.316583	0.18456	0.232831	0.114065	1.45901	0.626885	7.93756
Skap1	0.836338	0.163662	1.63123	0.00158323	0.000755935	3.57668	3.71884	3.58124	-2.7542	18.3326	0.683417	0.374234	0.469012	0.233245	3.82345	1.78927	7.64292
Lfng	0.909455	0.0905449	2.307	0.00034511	0.000139056	2.01236	1.64976	1.89829	-1.88053	10.7678	0.363484	0.134331	0.281407	0.112666	1.92939	0.516989	7.51009
S100a4	0.96254	0.0374599	3.2463	0.000808029	0.000318274	2.39919	2.39181	2.26032	-4.88187	9.85971	1.12898	0.471122	0.430486	0.184704	4.79315	1.58461	7.2571
Prf1	0.96254	0.0374599	3.2463	0.000218678	0.000118178	3.57625	3.9053	3.36351	-6.92494	15.0222	0.321608	0.209071	0.252931	0.108179	1.6097	0.817434	7.04238
Atxn1	0.948918	0.0510817	2.9219	0.00110021	0.000528867	2.63372	2.22212	2.42779	-2.08949	14.8022	0.350084	0.13351	0.269682	0.0976116	2.09791	0.852369	6.4823
Gimap7	0.930088	0.0699119	2.58804	0.000528054	0.000232819	2.5683	1.66591	3.10199	-2.58521	16.9937	0.731993	0.336212	0.427136	0.219204	3.32865	1.33388	6.40911
Sh2d2a	0.928886	0.0711138	2.5697	0.000260162	0.000108103	2.79884	2.87373	2.6448	-4.09338	13.8801	0.365159	0.198311	0.252931	0.138142	1.75995	0.783927	6.28352
Itk	0.90605	0.0939503	2.26633	0.00037106	0.000195006	2.82867	2.76785	2.91761	-2.60477	13.1371	0.289782	0.163812	0.232831	0.127817	1.46059	0.696301	5.93353
Ttc39b	0.883013	0.116987	2.02128	0.000296525	0.000136356	2.16587	1.61664	2.25674	-1.76455	13.1379	0.244556	0.106055	0.20938	0.093848	1.26483	0.476215	5.75258
Cd27	0.909054	0.0909455	2.30214	0.00041087	0.000163368	2.04672	1.97942	1.75202	-2.44256	8.51484	0.475712	0.225718	0.341709	0.169843	2.23124	0.811803	5.62541
Nbeal2	0.90605	0.0939503	2.26633	0.000216	9.4578e-05	1.70133	1.69859	1.3094	-1.21618	6.6352	0.237856	0.0909047	0.20268	0.0829433	1.18381	0.369548	5.45007
Hcst	0.883213	0.116787	2.02322	0.00133512	0.000584007	1.82101	1.92728	1.568	-1.98978	6.50734	1.65327	0.758408	0.698492	0.387262	7.63789	2.608	5.33308
Gzmb	0.975561	0.0244391	3.68683	0.00047045	0.000316945	3.75338	4.3261	3.87755	-6.5974	17.0028	0.634841	0.597829	0.296482	0.151074	3.09218	2.2226	5.22186
Rinl	0.844151	0.155849	1.68944	0.000545016	0.000243788	1.9969	1.89952	1.84611	-1.44948	8.93099	0.61474	0.311363	0.435511	0.229144	3.00867	1.16139	5.1731
Klrk1	0.96274	0.0372596	3.25187	0.000472648	0.000347385	2.6534	2.57651	3.31729	-6.29505	14.2304	0.624791	0.502002	0.335008	0.187889	3.38504	1.73647	5.1725
Ptpn22	0.866186	0.133814	1.86765	0.000929296	0.000441516	2.34214	1.89128	2.46883	-1.87447	13.4737	0.639866	0.368589	0.437186	0.238215	3.27717	1.49206	5.14429
Gbp7	0.902444	0.0975561	2.22468	0.000253107	0.000108522	1.94798	1.89607	1.70374	-2.40093	9.41055	0.256281	0.127189	0.20268	0.105428	1.27251	0.512829	4.83364
Prkch	0.911659	0.0883413	2.33406	0.000621234	0.000284399	2.50627	2.17088	2.50238	-2.18484	13.0481	0.273032	0.173703	0.221106	0.133848	1.58504	0.832177	4.77367
Myo1f	0.905849	0.0941506	2.26398	0.000446326	0.000223645	1.57272	1.52425	1.37716	-1.66911	6.39303	0.311558	0.146538	0.249581	0.126659	1.69498	0.559757	4.7623
Il2rb	0.940304	0.0596955	2.75695	0.000853082	0.000506523	3.23383	3.4322	3.43171	-3.24982	15.309	0.680067	0.71585	0.457286	0.266828	3.32257	2.58506	4.15643
Lcp2	0.894431	0.105569	2.13682	0.000356603	0.000177854	2.03051	1.87323	1.97828	-1.91111	9.89003	0.261307	0.16468	0.222781	0.136791	1.36959	0.679876	4.09041
S1pr1	0.92488	0.0751202	2.51057	0.00023774	0.00014317	2.14677	1.5669	2.93666	-5.08242	15.1823	0.293132	0.198456	0.222781	0.139445	1.47651	0.837117	3.78647
Txk	0.947917	0.0520833	2.90142	0.000446023	0.000311486	2.52876	2.53663	3.05037	-3.8342	14.6538	0.41541	0.380314	0.298157	0.207045	2.04664	1.38306	3.74204
Fam189b	0.851362	0.148638	1.74532	0.000262637	0.000137952	1.69126	1.8106	1.70396	-1.66782	7.20459	0.264657	0.16661	0.227806	0.134379	1.27776	0.609436	3.54595
Ctsw	0.947115	0.0528846	2.88531	0.000480468	0.000315666	2.388	2.22318	2.92103	-4.76288	14.179	0.465662	0.450663	0.345059	0.235513	2.2157	1.57788	3.35327
Cxcr6	0.977364	0.0226362	3.76531	0.000419533	0.000364132	3.22424	3.51634	3.75408	-4.55932	16.6945	0.298157	0.451387	0.21273	0.196236	1.57746	1.81081	2.80877
Emb	0.965946	0.0340545	3.34515	0.000336177	0.000239257	1.74323	1.91986	2.37821	-5.31691	9.59176	0.489112	0.433583	0.308208	0.186731	2.3051	1.45502	2.7617
AW112010	0.945513	0.0544872	2.85376	0.00404171	0.00239741	2.11439	2.3353	2.30318	-4.19403	9.86556	2.99665	3.09047	0.830821	0.468613	13.827	11.4498	2.55338
Id2	0.947716	0.0522837	2.89737	0.00116288	0.00076815	1.85652	2.17564	2.24206	-3.12389	9.20413	1.01843	0.972352	0.495812	0.32304	4.69647	3.51085	2.48346
Ly6c2	0.976162	0.0238381	3.71234	0.000638713	0.000823734	2.42047	2.37007	4.42081	-10.8961	20.0324	0.549414	3.51744	0.214405	0.28965	2.73679	5.85869	1.13068

## Sheet: TEM DEPs
	proba_de	proba_not_de	bayes_factor	scale1	scale2	lfc_mean	lfc_median	lfc_std	lfc_min	lfc_max	raw_mean1	raw_mean2	non_zeros_proportion1	non_zeros_proportion2	raw_normalized_mean1	raw_normalized_mean2	score
adt-CD8b	0.222556	0.777444	-1.25083	8.64358	3.22908	0.852025	0	2.47131	-10.1232	10.2691	22.0268	5.93409	0.80067	0.50123			3.16264
adt-CD5	0.285457	0.714543	-0.917553	9.84487	3.5572	1.0803	7.37011e-05	2.4516	-8.21197	9.10953	20.3886	8.86065	0.81407	0.573655			2.48581
adt-CD8a	0.265224	0.734776	-1.01899	3.09345	2.15971	0.403012	4.04119e-05	1.51293	-7.37902	8.45985	5.30653	2.57809	0.81407	0.527431			0.829527
adt-CD43	0.30629	0.69371	-0.817521	5.54463	3.66441	0.260756	0.000114113	0.868221	-7.0092	7.58166	14.4037	4.60536	0.81407	0.563281			0.815539

## Sheet: CTL DEGs
	proba_de	proba_not_de	bayes_factor	scale1	scale2	lfc_mean	lfc_median	lfc_std	lfc_min	lfc_max	raw_mean1	raw_mean2	non_zeros_proportion1	non_zeros_proportion2	raw_normalized_mean1	raw_normalized_mean2	score
Gzmk	0.995994	0.00400641	5.51584	0.000567799	2.2165e-05	7.77119	8.05477	3.05382	-9.5048	17.9491	1.06051	0.0306924	0.576941	0.0196119	4.9957	0.141996	273.406
Pdcd1	0.992989	0.00701122	4.95321	0.000182097	1.11851e-05	5.38667	5.30896	2.5925	-4.95401	16.3444	0.421153	0.0143578	0.298714	0.0120689	1.87766	0.0567568	178.205
Cd3e	0.980168	0.0198317	3.90044	0.00120188	0.000139621	7.05323	7.43608	4.28274	-5.1082	24.3122	1.51453	0.172502	0.6808	0.103626	7.02232	0.663208	74.6826
Ccl5	0.978165	0.0218349	3.80217	0.0316424	0.00445779	6.69871	7.614	4.21705	-6.93465	19.0283	64.1334	7.41128	0.945212	0.302658	273.385	27.4007	66.835
Cd8a	0.985978	0.0140224	4.25297	0.0013658	0.000138452	5.38716	5.39776	3.31717	-6.91311	15.607	1.6627	0.264423	0.710338	0.125267	7.77697	0.694011	60.3676
Tox	0.974159	0.0258413	3.6296	0.00151532	0.000292999	4.78752	4.7596	3.35122	-3.69693	17.3015	1.03525	0.111637	0.542163	0.0793321	6.40161	0.588456	52.0818
Themis	0.982772	0.0172276	4.04387	0.00112371	0.00015591	5.74548	6.08401	3.40944	-3.56585	19.4712	0.553121	0.0819331	0.379705	0.0597721	3.57935	0.412706	49.8298
Cd3g	0.97516	0.0248397	3.67016	0.00282019	0.000375418	5.66594	5.88655	3.49103	-2.92725	18.0427	3.80943	0.560943	0.873749	0.197576	17.5252	2.011	49.3766
Tcrg-C2	0.98117	0.0188301	3.95329	0.000315187	3.56637e-05	5.49197	5.47825	3.27599	-4.89957	16.0364	0.352549	0.0472351	0.202477	0.0306924	1.61503	0.190281	46.6135
Cd6	0.978766	0.021234	3.83069	0.000288031	4.38694e-05	5.32236	5.72994	3.07	-3.27367	16.7976	0.343497	0.0493679	0.267747	0.0418249	1.79338	0.221597	43.0739
Sh2d1a	0.974359	0.025641	3.63759	0.000504079	8.01313e-05	5.11172	5.21503	3.40644	-4.09579	18.0976	0.65031	0.0985278	0.420677	0.076627	2.89811	0.362505	40.8664
Eomes	0.982171	0.0178285	4.00897	0.000197535	3.74402e-05	5.41474	5.74258	3.31494	-6.07583	16.0663	0.355884	0.0681475	0.272034	0.0454143	1.77658	0.255345	37.6734
Trac	0.969151	0.0308494	3.4473	0.00107775	0.000166298	5.25613	5.66604	3.15929	-3.02561	17.0738	1.45117	0.261146	0.679371	0.139676	6.87877	0.964576	37.4835
Nkg7	0.966546	0.0334535	3.36357	0.0060395	0.00117062	5.31938	5.83198	3.68814	-4.81211	17.6452	7.96427	1.66275	0.917103	0.301722	35.527	5.97282	31.6402
Cd5	0.975361	0.0246394	3.67846	0.000298623	5.36884e-05	4.67451	4.86736	2.89011	-3.03079	15.459	0.327299	0.0606565	0.248213	0.0486397	1.70272	0.254353	31.2927
Nr4a2	0.983173	0.0168269	4.0678	0.000264507	2.88032e-05	3.95305	4.00388	2.1515	-4.34202	11.6812	0.485469	0.0769391	0.213435	0.042085	2.14001	0.308028	27.4636
Cst7	0.955729	0.0442708	3.07215	0.000444093	9.82105e-05	4.39135	4.68656	3.23005	-3.17225	16.0708	0.634111	0.134266	0.399714	0.101493	2.75667	0.455489	26.5769
Gzmb	0.977364	0.0226362	3.76531	0.00138737	0.000222303	5.72747	6.17957	3.64147	-6.84471	18.6266	1.77513	0.470426	0.508337	0.116579	7.61011	1.66134	26.2359
Cd3d	0.957532	0.0424679	3.11561	0.00222513	0.000401083	5.32332	5.76521	3.38234	-4.1277	16.9257	2.10719	0.551527	0.785136	0.201633	9.53703	1.94597	26.0892
Cish	0.95653	0.0434696	3.09125	0.000304704	7.1782e-05	3.89369	3.92716	2.74521	-3.48046	14.1655	0.307289	0.0567549	0.243449	0.0466629	1.55024	0.246629	24.4747
Bcl11b	0.943309	0.0566907	2.81178	0.000891938	0.000195209	4.93963	5.17809	3.49926	-3.52308	18.0699	0.721296	0.200801	0.48404	0.126463	3.84584	0.790795	24.0227
Trbc2	0.95653	0.0434696	3.09125	0.00360369	0.000777807	4.67195	4.87287	3.55329	-4.23418	18.1757	3.90853	0.983717	0.851834	0.284815	17.4614	3.5096	23.2445
Ctla2a	0.958534	0.0414663	3.14052	0.00108434	0.00024941	4.4556	4.81424	3.34506	-3.79669	16.0011	1.51787	0.363679	0.523106	0.156167	6.11938	1.20968	22.5394
Sh2d2a	0.965545	0.0344551	3.33303	0.000407387	8.54325e-05	3.61424	3.65348	2.54639	-2.85408	13.9326	0.73797	0.144566	0.421629	0.110753	3.33594	0.535579	22.5119
Cxcr6	0.957732	0.0422676	3.12055	0.00113167	0.000300341	5.01468	5.27093	3.64315	-3.46112	17.5892	1.21677	0.363055	0.595998	0.153098	5.90249	1.35678	21.8157
Fasl	0.952324	0.0476763	2.99447	0.000250872	5.6891e-05	4.97077	5.49229	3.46527	-5.16704	15.8604	0.309671	0.0886958	0.249166	0.0696561	1.54768	0.353847	21.7415
Cd8b1	0.966146	0.0338542	3.35125	0.00167866	0.000308925	4.69136	4.88268	3.47118	-6.52097	15.1569	1.78657	0.852	0.703192	0.2175	8.2551	1.8058	21.4462
Prkch	0.966947	0.0330529	3.37603	0.000869059	0.000222019	3.25686	2.97118	2.45193	-2.85964	12.7397	0.613626	0.128752	0.410195	0.106383	3.52186	0.561866	20.4145
Maf	0.965545	0.0344551	3.33303	0.000821083	0.000226389	3.02653	3.11725	2.20353	-3.98485	10.7716	1.01096	0.179108	0.391615	0.110545	4.94127	0.746369	20.0369
Atxn1	0.970152	0.0298478	3.48134	0.00145668	0.000436007	3.05573	2.57722	2.29252	-1.88724	14.1857	0.515484	0.0985278	0.339209	0.0765749	3.48433	0.603661	17.6377
Ccl3	0.969752	0.0302484	3.4676	0.000662664	0.000128907	2.76848	2.8188	2.22465	-4.69909	10.3825	1.45117	0.335119	0.305384	0.105447	5.80085	0.922618	17.4065
Lat	0.960938	0.0390625	3.20275	0.000906941	0.00019079	3.44346	3.26626	2.32392	-1.83	12.9242	0.906146	0.239193	0.541687	0.164386	4.27665	0.849407	17.3373
Zap70	0.935897	0.0641026	2.68102	0.000407473	0.000113705	3.82046	3.96324	3.04617	-2.54894	15.0632	0.380657	0.117151	0.30586	0.0968631	1.86709	0.435707	16.3714
Ikzf2	0.94972	0.0502804	2.93855	0.000777772	0.000250561	3.1307	2.09637	3.18165	-3.81815	16.9022	0.697951	0.194663	0.350643	0.116787	3.88305	0.748727	16.2364
Cd247	0.951723	0.0482772	2.98131	0.000506473	0.000150679	4.03778	4.19423	3.24238	-3.00683	17.5521	0.338256	0.116995	0.272511	0.0918691	1.8163	0.488727	15.006
Gzma	0.985577	0.0144231	4.2244	0.00131954	0.00045473	4.65321	5.03542	3.58454	-8.08441	16.0448	4.49166	1.43458	0.300143	0.0879675	16.9055	5.59554	14.0585
Itk	0.927284	0.0727163	2.54569	0.000507647	0.000159975	3.54964	3.69132	2.82785	-2.91295	14.1805	0.403049	0.141601	0.31777	0.110337	2.14996	0.56131	13.596
Gimap7	0.952123	0.0478766	2.99007	0.000713338	0.000204983	3.19058	2.2243	3.02593	-2.62531	17.766	0.943306	0.282214	0.555503	0.18894	4.37904	1.06332	13.1397
Lck	0.909856	0.0901442	2.31188	0.00111292	0.000354836	3.35422	3.76704	2.70384	-3.24852	12.8618	0.951882	0.368777	0.584564	0.232846	4.74889	1.38077	11.5362
Hip1	0.958133	0.041867	3.13049	0.000384828	0.000126295	1.96886	1.80383	1.41572	-2.84908	8.40015	0.307289	0.0794881	0.243449	0.0697082	1.78829	0.307369	11.455
Ms4a4b	0.933093	0.0669071	2.6352	0.0027195	0.000884084	3.58469	3.93268	3.00235	-4.12231	15.2832	2.86946	1.17911	0.836112	0.341518	13.4376	4.33991	11.0992
Trbc1	0.891226	0.108774	2.10333	0.0013995	0.000560757	3.98713	4.39048	3.66155	-4.2338	16.8305	1.33159	0.652864	0.328728	0.217292	6.30995	2.31844	10.8515
Trps1	0.966346	0.0336538	3.35739	0.000613563	0.000189694	1.68668	1.58682	0.980781	-1.12875	6.39325	0.357313	0.074338	0.240114	0.0640899	2.39562	0.373052	10.8313
Rgs3	0.928486	0.0715144	2.56366	0.000307314	9.9689e-05	2.6589	2.84898	1.88311	-2.54345	8.42781	0.288709	0.0993081	0.246308	0.0838059	1.42064	0.375838	10.0504
Osbpl3	0.944311	0.0556891	2.83067	0.000384113	0.000189331	2.95584	2.94958	2.6616	-3.08251	13.9985	0.268223	0.104146	0.22344	0.0822972	1.46066	0.439419	9.82541
Cdk6	0.96875	0.03125	3.43399	0.000508122	0.000169456	1.74947	1.66908	0.990164	-1.45402	5.43919	0.437351	0.129324	0.30586	0.106643	2.47459	0.442701	9.77914
AW112010	0.944712	0.0552885	2.83832	0.00618605	0.00211822	2.88604	3.15205	2.26504	-3.28856	10.016	7.24821	2.63356	0.903764	0.432347	31.4166	9.3434	9.70414
Lax1	0.956731	0.0432692	3.09608	0.000225376	7.81516e-05	1.97164	1.56095	1.56893	-1.66457	8.51891	0.303954	0.07928	0.252025	0.0738178	1.59451	0.328305	9.57585
Prf1	0.973558	0.0264423	3.60599	0.000247931	0.000110305	4.13522	4.61315	3.23379	-5.60619	14.6114	0.362077	0.195859	0.261077	0.0959788	1.71299	0.744251	9.51774
Rgs1	0.96254	0.0374599	3.2463	0.00139076	0.000445676	2.45128	2.33184	1.82819	-2.5509	8.37133	2.07956	0.811632	0.658409	0.264787	9.65119	2.5133	9.41302
Lcp2	0.921074	0.0789263	2.45703	0.000442841	0.000153252	2.52557	2.47244	1.94406	-2.30857	10.5762	0.388757	0.143214	0.311577	0.120377	2.03179	0.553678	9.26786
Glrx	0.951723	0.0482772	2.98131	0.000238244	7.28413e-05	1.89693	1.88223	1.26565	-2.50393	6.25041	0.326346	0.0971232	0.226775	0.0863029	1.363	0.290862	8.88913
Skap1	0.867188	0.132812	1.87632	0.00147229	0.000694563	3.70854	4.17257	3.55257	-4.78601	17.1406	0.596951	0.359517	0.410672	0.221193	3.86147	1.62617	8.80622
Cd160	0.976162	0.0238381	3.71234	0.000245568	0.000129835	4.26151	4.7373	3.77867	-6.42908	15.7229	0.277751	0.208188	0.205336	0.104822	1.3963	0.694247	8.57092
Cd27	0.932692	0.0673077	2.6288	0.000434929	0.000139263	2.33606	2.38066	1.70318	-1.90403	8.02306	0.505955	0.202882	0.360172	0.154398	2.44865	0.677156	8.44738
Ptpn22	0.915064	0.0849359	2.3771	0.00110983	0.00039023	2.72146	2.38911	2.42159	-3.14171	13.0595	0.781324	0.331946	0.504526	0.215315	3.95281	1.2788	8.41209
2010111I01Rik	0.965345	0.0346554	3.32703	0.000600126	0.000201475	2.09817	2.17191	1.10257	-1.56104	5.93615	0.266317	0.0814129	0.228204	0.0733496	1.44514	0.381613	7.9456
Adam19	0.966947	0.0330529	3.37603	0.000552937	0.000170075	1.85305	1.79407	1.13152	-1.93025	7.78875	0.362077	0.162774	0.28061	0.136191	2.07016	0.485368	7.9035
Ccl4	0.954728	0.0452724	3.04873	0.00240118	0.000749741	2.38571	2.38239	2.45651	-4.86235	10.895	4.4607	2.44109	0.553597	0.269729	18.3571	5.54327	7.90052
Thy1	0.927083	0.0729167	2.54273	0.000955427	0.000351766	3.18642	3.19498	2.83255	-2.50001	14.5785	0.729871	0.421214	0.46403	0.221766	3.53984	1.46682	7.6897
Serpina3g	0.952123	0.0478766	2.99007	0.000533107	0.000181231	2.33982	2.09984	1.9654	-2.78474	10.9376	0.548833	0.230869	0.353502	0.141653	2.62677	0.835677	7.35472
Cd28	0.952724	0.0472756	3.00333	0.000438686	0.000173621	2.7927	2.05719	2.74592	-2.65177	13.7032	0.417818	0.240337	0.306813	0.156947	2.12323	0.807453	7.34352
Ipcef1	0.905248	0.0947516	2.25695	0.000492007	0.000195259	2.52456	2.47008	2.3247	-3.21834	12.3851	0.282992	0.125787	0.225345	0.102794	1.51791	0.523317	7.32263
Rinl	0.865585	0.134415	1.86247	0.000555857	0.000223579	2.18294	2.27092	1.83336	-2.24202	9.06829	0.634111	0.285543	0.450214	0.211413	3.24775	0.99095	7.15438
Lag3	0.951322	0.0486779	2.97263	0.000286886	0.000127178	2.75635	2.64585	3.14621	-5.63492	13.3714	0.565984	0.54055	0.314435	0.220049	2.36492	0.919342	7.09044
Ms4a6b	0.953526	0.0464744	3.02127	0.00110374	0.000368951	2.70794	2.70819	2.06401	-3.14524	10.8567	0.808957	0.399469	0.499285	0.218332	3.94483	1.5205	7.02555
Id2	0.939904	0.0600962	2.74983	0.00184132	0.000695506	2.6752	2.97832	2.22244	-2.70711	10.1261	1.85612	0.877282	0.630777	0.294803	8.01597	3.05575	7.01769
Chsy1	0.935897	0.0641026	2.68102	0.000438892	0.000187443	1.80879	1.91457	1.3325	-1.72726	6.75097	0.361601	0.128492	0.28585	0.108776	1.92928	0.515737	6.76636
Gbp7	0.916266	0.083734	2.39266	0.000266666	9.7406e-05	2.14108	2.12083	1.64769	-1.64325	9.59635	0.288232	0.113614	0.23535	0.0942621	1.38595	0.441084	6.72759
Hcst	0.904848	0.0951522	2.25229	0.00146741	0.000520261	2.11142	2.35943	1.53677	-1.94376	7.11016	1.48642	0.706706	0.690805	0.363783	6.85241	2.30076	6.28849
Ttc39b	0.890425	0.109575	2.09509	0.000284158	0.000127205	2.16197	1.63686	2.22474	-2.2231	12.3624	0.227727	0.0970712	0.201525	0.0856786	1.18696	0.423099	6.06516
Il2rb	0.959736	0.0402644	3.17119	0.000969316	0.000492743	3.6766	4.02617	3.44185	-3.93761	15.5272	0.799428	0.705613	0.462601	0.251366	3.63562	2.49325	5.36116
Ctsw	0.96254	0.0374599	3.2463	0.000543849	0.000316007	2.81726	2.79315	2.95582	-3.12383	13.7753	0.549786	0.440306	0.381134	0.223014	2.78248	1.46616	5.34661
Ccnd2	0.901643	0.0983574	2.21561	0.00135453	0.000565518	1.99637	1.82707	1.76822	-2.55181	8.94754	1.2344	0.670915	0.585517	0.32227	5.66469	2.24667	5.03359
Nlrc5	0.953325	0.0466747	3.01675	0.000397836	0.00016172	1.62763	1.67024	0.957437	-1.46421	5.06725	0.271081	0.11996	0.229633	0.106175	1.43345	0.464838	5.01922
Fam189b	0.884816	0.115184	2.03885	0.000285328	0.000127511	1.92574	2.1483	1.70847	-2.54282	6.80929	0.291091	0.156063	0.243926	0.125319	1.39986	0.543883	4.95652
Gimap4	0.911058	0.0889423	2.32662	0.00174732	0.000832974	2.27726	1.5599	2.62792	-3.09512	14.4047	1.29157	0.828227	0.659838	0.372522	6.30178	3.0827	4.65526
Fgl2	0.957131	0.0428686	3.1058	0.000352121	0.000167154	2.58011	2.8442	2.38148	-5.34569	9.92667	0.295379	0.208136	0.217723	0.124694	1.31703	0.782982	4.33992
Pitpnc1	0.867989	0.132011	1.88329	0.000873784	0.000462927	1.51268	1.68821	1.34106	-1.54916	5.70839	0.359695	0.173698	0.264412	0.137856	2.30509	0.831964	4.19111
Bcl2a1b	0.944511	0.0554888	2.83449	0.000299407	0.000120017	1.87351	1.62746	1.78397	-3.19816	10.9117	0.295379	0.175051	0.22201	0.124434	1.289	0.618676	3.90341
S100a4	0.960938	0.0390625	3.20275	0.000468058	0.000330728	1.75353	1.94959	2.24607	-4.77306	8.81972	0.647451	0.472299	0.315388	0.178068	2.80172	1.55135	3.16684

[truncated: 12 more sheets: CTL DEPs, Th DEGs, Th DEPs, NKT cell DEGs, ILC1 DEGs, ILC1 DEPs, NK cell DEGs, NK cell DEPs, Naïve CD4+ DEGs, Naïve CD4+ DEPs, Naïve CD8+ DEGs, Naïve CD8+ DEPs]
