# Supplementary material for: Spatial proteogenomics reveals distinct and evolutionarily conserved hepatic macrophage niches
Source: Cell. 2022 Jan 20;185(2):379–396.e38. doi: 10.1016/j.cell.2021.12.018 (PMC8809252; doi:10.1016/j.cell.2021.12.018)
Supplement: Table S8. Differentially expressed genes (DEGs) and proteins (DEPs) per cell type in mouse NAFLD myeloid cell atlas, related to Figures 5 and S6 [file mmc8.xlsx]

## Sheet: cDC1 DEGs
	proba_de	proba_not_de	bayes_factor	scale1	scale2	lfc_mean	lfc_median	lfc_std	lfc_min	lfc_max	raw_mean1	raw_mean2	non_zeros_proportion1	non_zeros_proportion2	raw_normalized_mean1	raw_normalized_mean2	score
Xcr1	0.999799	0.000200642	8.51374	0.00068474	2.9766e-06	8.01673	7.96723	2.95272	-1.53604	17.5327	4.12369	0.00768559	0.837232	0.00547502	5.15753	0.0126164	3277.2
Sept3	0.998395	0.00160514	6.43293	0.000146362	1.40771e-06	7.38096	7.38899	2.90978	-2.75411	15.6802	0.852912	0.00385564	0.444251	0.00313592	1.0784	0.0082483	965.004
Itgae	0.997191	0.00280899	5.87211	0.0001863	2.50705e-06	6.94543	6.84165	2.98085	-3.09859	18.2552	0.866103	0.0041898	0.405674	0.00331585	1.06483	0.00966638	765.091
Cd24a	0.998796	0.00120385	6.72102	0.000667815	2.14331e-05	5.22721	5.13271	2.05691	-0.898668	12.0162	4.35839	0.0589657	0.935042	0.041898	5.8909	0.117038	263.103
Hepacam2	0.994181	0.00581862	5.14085	0.000195671	8.22197e-06	6.05634	6.20675	2.59594	-4.71124	13.8072	0.860627	0.0146514	0.485316	0.0120296	1.13201	0.0306959	223.347
AC163354.1	0.997392	0.00260835	5.94642	0.000446466	1.76578e-05	6.31417	6.38833	2.33822	-1.71514	13.1689	0.812096	0.0134691	0.46217	0.0103074	1.04546	0.04172	158.227
Clec9a	0.998194	0.00180578	6.31495	0.000461524	2.11811e-05	4.98014	4.7661	2.08887	-1.32506	12.5919	1.98283	0.0463191	0.735441	0.0393276	2.58237	0.0989684	129.946
Gpr171	0.987159	0.0128411	4.34218	0.000180042	8.56212e-06	4.16702	4.19792	2.23997	-3.03672	11.9016	1.16874	0.0255244	0.404679	0.0187127	1.63044	0.0537604	126.377
Rtl8b	0.996388	0.00361156	5.62	0.000213908	1.08765e-05	3.59521	3.63375	1.42404	-1.69632	9.4015	1.43156	0.031205	0.572424	0.0302025	1.82861	0.065925	99.7231
Rtl8a	0.992576	0.00742376	4.89562	0.000255285	1.43958e-05	3.40021	3.43742	1.54768	-1.58023	8.01159	1.64311	0.0360888	0.634893	0.0341096	2.08176	0.0773771	91.4793
Tlr3	0.987761	0.0122392	4.3908	0.000310267	1.79822e-05	4.15468	3.91085	2.28128	-3.57167	13.8137	1.31135	0.0340582	0.608512	0.032079	1.76877	0.0848335	86.6246
Cldn1	0.995586	0.00441413	5.41852	0.000218209	1.94989e-05	5.61575	5.45581	2.66987	-3.14174	13.9801	0.362618	0.00992186	0.224739	0.00789122	0.462023	0.031746	81.73
Jaml	0.991573	0.00842697	4.76785	0.000454653	3.59834e-05	4.82194	4.5409	2.70335	-2.26686	12.13	2.36486	0.0918415	0.820309	0.0680907	3.10794	0.193517	77.442
P2ry14	0.988162	0.0118379	4.42454	0.000343957	3.93544e-05	3.72383	3.55344	2.04284	-3.19081	11.5626	1.46964	0.0575519	0.633151	0.0488382	1.93036	0.132235	54.3601
Flt3	0.983146	0.0168539	4.06617	0.00048268	6.14865e-05	4.92872	5.25742	2.57886	-3.41821	12.3417	1.78198	0.111608	0.763315	0.0766502	2.40097	0.24749	47.815
Kctd14	0.985554	0.0144462	4.22277	0.00019267	2.31137e-05	5.20285	5.64438	2.92079	-4.19692	15.0607	0.819811	0.0657259	0.483823	0.0406385	1.13644	0.128773	45.9157
Pianp	0.972913	0.0270867	3.58125	0.000111354	1.1144e-05	3.42053	3.28261	2.98118	-7.24062	11.8476	0.699602	0.0296885	0.392484	0.0243934	0.846686	0.064125	45.1636
Cystm1	0.98736	0.0126404	4.35813	0.000106298	1.26639e-05	4.34283	4.1974	2.46159	-3.75451	12.5267	0.45993	0.0234937	0.341215	0.0192782	0.579869	0.060696	41.4899
Ppt1	0.997793	0.00220706	6.11388	0.00251363	0.000246798	3.10344	3.10882	1.047	-0.541759	8.64996	13.3176	0.596083	0.974863	0.397825	16.924	1.28583	40.8473
Egr3	0.973114	0.026886	3.58889	0.000159713	1.62767e-05	3.14721	3.04724	2.45644	-4.69916	13.602	1.09134	0.0575776	0.215032	0.0339811	1.43351	0.122675	36.7764
Trim35	0.996188	0.0038122	5.56573	0.000714641	8.51746e-05	2.86039	2.87006	0.926752	-1.75531	5.80995	3.68467	0.186408	0.800149	0.148982	5.02227	0.399666	35.9441
Kit	0.986356	0.0136437	4.28074	0.000116619	1.54348e-05	5.04746	5.25064	2.62558	-3.17052	14.7716	0.308611	0.0254216	0.240916	0.0202807	0.436963	0.0620201	35.5619
Cd34	0.983748	0.016252	4.10315	0.000125037	1.84662e-05	4.29885	4.39966	2.67872	-4.55709	12.1159	0.626929	0.0504061	0.344948	0.0360631	0.77795	0.0941343	35.5268
H2-Ob	0.97813	0.02187	3.80053	0.000284823	4.18633e-05	4.02456	4.29899	2.04385	-2.86101	9.34961	1.54281	0.111711	0.691389	0.0722805	1.97156	0.227249	34.9163
Naaa	0.986557	0.013443	4.29576	0.00211581	0.000224514	3.22398	3.18851	1.55803	-2.87731	10.3143	10.5689	0.572897	0.97337	0.347162	13.5756	1.28444	34.0752
Rab7b	0.989968	0.0100321	4.59188	0.000741097	9.79211e-05	3.47224	3.18049	1.86292	-2.34191	13.2311	3.07466	0.214708	0.892235	0.150936	4.1817	0.433796	33.4716
Tnni2	0.986958	0.0130417	4.32647	0.000277962	3.4262e-05	3.22308	3.38939	1.47198	-1.59523	7.32366	1.46939	0.0936665	0.637133	0.0685534	1.93608	0.189544	32.9219
Tspan33	0.984952	0.0150482	4.18134	0.000220041	3.29179e-05	4.0381	3.95182	2.34475	-3.02411	11.6802	0.7556	0.062847	0.488552	0.0508945	1.03531	0.131325	31.8346
Irf8	0.981742	0.0182584	3.9847	0.00352609	0.000406355	2.68024	2.90069	1.58708	-5.73522	9.91474	19.9455	1.25476	0.995271	0.567808	27.1486	2.64609	27.4989
Anpep	0.981942	0.0180578	3.99596	0.000267476	4.56173e-05	3.69702	3.53693	2.13408	-1.98336	10.7142	0.714037	0.0667027	0.472623	0.048504	0.955866	0.132103	26.7508
Pmepa1	0.982745	0.0172552	4.04223	0.000165261	2.85616e-05	4.19779	4.20032	2.57	-4.68861	11.7208	0.380538	0.0391733	0.265057	0.0271951	0.537852	0.0847162	26.6513
Arsb	0.995586	0.00441413	5.41852	0.000588348	0.000103404	3.14256	3.21697	1.1434	-1.08347	7.95893	0.834495	0.0499177	0.510702	0.0461135	1.1076	0.138636	25.1067
Wdfy4	0.997392	0.00260835	5.94642	0.00207631	0.000280699	3.18033	3.24402	0.954322	-1.66673	6.98412	3.76879	0.262595	0.891986	0.196458	5.10244	0.679105	23.8954
Slco3a1	0.988764	0.011236	4.47734	0.000416199	7.09728e-05	3.04953	3.02829	1.32704	-2.11845	7.60698	0.659532	0.0431318	0.421105	0.0380681	0.859419	0.109896	23.8481
Plpp1	0.979133	0.0208668	3.84851	0.000214087	4.41599e-05	3.01462	2.82433	1.91314	-3.14276	9.39247	0.535341	0.0312307	0.360627	0.0287888	0.668414	0.0875258	23.0219
Zbtb46	0.97813	0.02187	3.80053	0.000326552	7.70049e-05	4.55666	4.85551	2.59665	-5.14732	13.1841	0.39995	0.0419751	0.309607	0.035035	0.556018	0.115365	21.9614
H2-Oa	0.985554	0.0144462	4.22277	0.000324883	8.26322e-05	4.27082	4.70421	2.66152	-4.09668	10.4147	2.16824	0.282182	0.740169	0.102252	2.71732	0.537887	21.5755
Cst3	0.996188	0.0038122	5.56573	0.0372468	0.00585531	2.61137	2.63994	0.880361	-1.40656	5.49259	221.131	17.245	0.998009	0.927385	285.85	35.939	20.7702
Ifi205	0.980939	0.019061	3.94087	0.000362761	6.20963e-05	3.11276	3.05731	1.95185	-3.95356	10.2379	1.87282	0.181755	0.722748	0.109295	2.44601	0.388622	19.5919
Net1	0.990971	0.00902889	4.69825	0.00023514	4.46419e-05	3.49168	3.59391	1.64584	-3.61439	8.23299	0.593081	0.0598396	0.416874	0.0365001	0.770598	0.139448	19.2952
Hmgn3	0.984952	0.0150482	4.18134	9.27829e-05	2.02797e-05	2.96423	2.62091	1.9245	-2.53496	9.91201	0.507466	0.0534649	0.36436	0.0429262	0.666007	0.108364	18.2181
Zfp366	0.98435	0.0156501	4.1415	0.00037599	6.04026e-05	3.85738	3.68499	2.33436	-2.72618	10.8331	0.474863	0.0488382	0.33101	0.0413325	0.677394	0.145953	17.9028
Adam8	0.98134	0.0186597	3.96255	0.000279438	5.83453e-05	3.45103	3.34661	2.13397	-3.53806	10.4448	0.800149	0.107264	0.432305	0.0673196	1.04453	0.201883	17.8554
Spint2	0.985754	0.0142456	4.23696	0.000200764	4.76734e-05	3.83615	3.9488	2.0941	-4.03044	9.84971	0.496765	0.0579632	0.334495	0.0345723	0.570997	0.12928	16.9433
Serpinb6b	0.974719	0.0252809	3.6521	0.000118694	2.8166e-05	3.82323	3.8257	3.04314	-8.80922	13.9058	0.672972	0.109526	0.293678	0.0290202	0.787827	0.18407	16.3636
Dnase1l3	0.970305	0.029695	3.48663	0.000443835	0.000100043	2.93663	2.89943	2.59301	-5.90465	12.3073	1.22822	0.136721	0.438527	0.079452	1.50433	0.288286	15.3238
Id2	0.989567	0.0104334	4.55226	0.00327556	0.000703358	2.39912	2.43829	0.992667	-1.833	6.81199	17.5781	1.90261	0.991289	0.548504	23.7215	3.9867	14.2752
Dpp4	0.970907	0.0290931	3.50773	0.000790674	0.000176016	3.28479	3.27227	1.88911	-2.50591	8.97637	0.920607	0.123252	0.562967	0.0945147	1.27162	0.308392	13.5444
Pbx1	0.997994	0.00200642	6.20939	0.00100871	0.000191197	2.81147	2.78815	0.957784	-0.509722	6.73264	1.02514	0.0895538	0.570682	0.0770101	1.32768	0.285335	13.0819
Siglecg	0.977528	0.0224719	3.77276	9.47811e-05	3.15038e-05	3.5376	3.9139	2.42573	-4.89874	10.5947	0.369338	0.0681935	0.291687	0.0492751	0.524166	0.146541	12.6537
Asb2	0.960875	0.0391252	3.20108	0.000132925	4.36304e-05	3.24895	2.86763	2.92474	-5.56846	13.5284	0.509706	0.0701213	0.328522	0.0461906	0.617043	0.158812	12.6234
Olfm1	0.956059	0.0439406	3.07998	0.000365081	9.39098e-05	2.67639	2.62781	1.92183	-3.66201	8.34955	1.26232	0.196124	0.631906	0.137749	1.77198	0.421348	11.2556
Qpct	0.955056	0.0449438	3.05636	0.000102993	2.81448e-05	2.3908	2.04304	2.33082	-5.66751	10.5837	0.597312	0.0782696	0.320309	0.0599681	0.698286	0.165016	10.117
1700025G04Rik	0.958868	0.0411316	3.14898	0.000291141	8.56298e-05	2.60839	2.24849	1.98176	-3.31234	9.08346	0.666003	0.106287	0.464161	0.0892967	0.916863	0.240946	9.92563
Dusp10	0.970907	0.0290931	3.50773	0.000100448	2.92963e-05	2.20425	2.12099	1.26436	-1.53556	8.05924	0.280986	0.0325416	0.218268	0.0302283	0.370157	0.0856708	9.52386
Tlr12	0.960273	0.0397271	3.18518	0.000210267	5.17524e-05	3.26472	3.23993	2.54185	-4.34474	11.8307	0.437282	0.0783981	0.312593	0.0637981	0.578012	0.20062	9.40604
Xlr	0.951244	0.048756	2.97094	0.000106613	3.18393e-05	2.07623	2.11368	2.1681	-5.44221	8.34325	0.627924	0.072666	0.214286	0.0536449	0.755741	0.17717	8.85641
Unc119	0.946429	0.0535714	2.87168	0.000407444	0.000112895	1.78938	1.75742	1.38903	-3.97032	8.64307	2.27949	0.282593	0.805376	0.211366	3.02137	0.640511	8.44072
Arhgap5	0.994783	0.00521669	5.25066	0.00106257	0.000267036	2.34643	2.25817	0.956828	-0.856791	5.36026	1.06919	0.151038	0.577153	0.127622	1.47114	0.409564	8.42829
Rnase6	0.94683	0.0531701	2.87962	0.00075764	0.000225475	2.13802	1.89302	1.59255	-2.31567	8.21143	4.13564	0.616415	0.92434	0.345183	5.47456	1.41978	8.24401
Ckb	0.962881	0.0371188	3.25581	0.00159753	0.000456127	2.05271	1.96474	1.38183	-2.72094	8.79413	7.17048	1.1057	0.968143	0.455686	9.36389	2.3391	8.2174
Ahr	0.960072	0.0399278	3.17994	0.000360789	0.00011219	2.24786	2.05468	1.56187	-1.81082	7.8581	0.985067	0.157465	0.472125	0.114204	1.32542	0.372781	7.99223
Klrk1	0.952247	0.0477528	2.99279	0.000256526	8.83707e-05	2.17883	2.02902	1.85506	-3.50229	8.62982	1.17148	0.20566	0.59333	0.13541	1.58296	0.438982	7.85682
Tbc1d4	0.992576	0.00742376	4.89562	0.000310366	0.000105943	3.47597	3.5768	2.12102	-5.78633	10.7097	0.64435	0.166872	0.389995	0.0575776	0.814966	0.371344	7.62851
Phf11a	0.950441	0.0495586	2.95377	0.000128457	4.23635e-05	1.76135	1.77636	1.32752	-3.35041	7.33038	0.716775	0.106313	0.433051	0.0856724	0.91361	0.219907	7.31758
H2-Ab1	0.923355	0.0766453	2.48883	0.0206514	0.00834317	2.46626	1.92876	2.5631	-5.25268	12.1217	122.841	28.8297	0.998009	0.78704	159.663	53.911	7.30406
Ccnd1	0.970907	0.0290931	3.50773	0.000447275	0.000191069	2.89406	2.41654	2.66551	-4.0944	11.523	1.73171	0.477534	0.665754	0.193785	2.34324	0.997916	6.79566
Cyfip2	0.955859	0.0441413	3.07522	0.000176156	6.41051e-05	2.10233	1.87804	1.78314	-3.05881	8.76217	0.5555	0.100272	0.395719	0.0830763	0.794336	0.255792	6.52857
Plbd1	0.971709	0.0282905	3.53653	0.00224063	0.000714095	1.79848	1.63377	1.1378	-2.4887	7.70664	9.12817	1.53799	0.990543	0.630912	12.4378	3.48439	6.41981
Ptms	0.978933	0.0210674	3.83873	0.00108847	0.000331398	1.8963	1.94328	0.892021	-1.19529	4.7658	3.55052	0.684634	0.896217	0.38505	4.67078	1.3956	6.34653
Sult1a1	0.956661	0.0433387	3.0944	0.000221544	6.93109e-05	2.36701	2.27255	1.88612	-2.94495	8.75064	0.400448	0.068065	0.278248	0.0584516	0.512531	0.194134	6.24913
H2-DMb2	0.982143	0.0178571	4.00733	0.000167146	8.86151e-05	2.5742	2.93298	2.04503	-4.24047	8.41817	1.00348	0.281025	0.50896	0.105645	1.27184	0.534262	6.12804
Nr4a2	0.938604	0.0613965	2.72704	0.000196797	7.43067e-05	1.67906	1.59488	2.11801	-4.99745	9.61878	1.04281	0.186947	0.240916	0.0849013	1.42531	0.395952	6.0441
H2-Aa	0.917135	0.0828652	2.40404	0.0177183	0.00831365	2.35817	1.66412	2.7342	-5.37897	12.8378	99.3544	27.329	0.998009	0.765294	128.082	51.0433	5.91731
H2-Eb1	0.926164	0.0738363	2.5292	0.0135898	0.00635072	2.46117	1.88603	2.7249	-4.32066	12.613	74.0774	21.7171	0.997511	0.740001	93.5282	39.7543	5.79029
Kcnn4	0.941212	0.0587881	2.77323	9.18218e-05	4.28769e-05	2.13599	1.83127	2.603	-5.19146	11.3013	0.348432	0.10256	0.270035	0.0740284	0.499877	0.189663	5.62962
Tubb2a	0.969904	0.0300963	3.47279	0.000308797	0.000102747	1.75264	1.73252	1.0031	-2.43104	5.11789	0.987805	0.203398	0.530612	0.151655	1.26989	0.398044	5.59148
Cadm1	0.956461	0.0435393	3.08957	0.0029585	0.000767127	3.21837	3.07887	3.0235	-7.03345	13.4801	2.17646	0.459798	0.672474	0.224373	2.6917	1.56703	5.52821
Slc25a20	0.987761	0.0122392	4.3908	0.000343552	0.000123048	1.60353	1.58641	0.690965	-0.858969	4.19549	0.600796	0.0960056	0.364609	0.087189	0.796591	0.231566	5.51619
Fnbp1	0.995185	0.00481541	5.33111	0.00201457	0.000493872	2.04703	2.08987	0.673316	-1.69778	4.62171	2.04032	0.395512	0.762568	0.288454	2.70552	1.00692	5.50022
Havcr2	0.946228	0.0537721	2.86773	0.000343499	0.000123125	1.89115	1.84261	1.56223	-3.59261	7.04898	0.874316	0.180701	0.505973	0.140782	1.15784	0.412103	5.31333
Pkib	0.976726	0.0232745	3.73685	0.000700535	0.000224741	1.84442	1.71136	1.07209	-1.50903	6.43526	2.0657	0.439569	0.798158	0.29506	2.73296	0.960681	5.24704
Slc46a3	0.964687	0.035313	3.30755	0.000251124	9.45927e-05	1.69727	1.65519	1.07638	-3.29749	7.70892	0.703833	0.128676	0.470632	0.109423	0.987075	0.324994	5.15497
Cd82	0.949238	0.0507624	2.9285	0.000224743	8.76387e-05	1.53895	1.65138	1.01488	-2.28262	4.49829	1.01145	0.167361	0.587108	0.135076	1.3071	0.390391	5.15269
Slamf7	0.927368	0.0726324	2.54694	0.00044619	0.000184196	2.16103	1.67144	2.09902	-2.71239	9.61963	1.48258	0.41988	0.702837	0.252288	1.97342	0.827759	5.15202
Cbfa2t3	0.94703	0.0529695	2.88361	0.000799157	0.000350417	2.29302	1.76802	2.29283	-4.10392	9.78312	1.92558	0.537862	0.759831	0.290536	2.71089	1.21627	5.11081
Pfkp	0.961276	0.0387239	3.2118	0.000389333	0.000133829	1.66726	1.64538	1.05303	-2.90741	5.26911	1.16949	0.23648	0.562469	0.181292	1.57734	0.521497	5.04287
Ciita	0.936196	0.0638042	2.68601	0.00105185	0.000391949	2.08938	1.93811	1.68661	-2.34338	7.55934	2.50747	0.670471	0.840219	0.334156	3.36383	1.41439	4.96913
Arhgap22	0.953852	0.0461477	3.02866	0.000412581	0.000142973	2.65735	2.61791	2.08524	-3.43088	9.6048	0.30886	0.0821509	0.243156	0.0644664	0.413761	0.224535	4.89682
Itgb7	0.930377	0.0696228	2.5925	0.000523828	0.000215389	1.76487	1.67409	1.85809	-3.9378	8.97202	2.27626	0.524085	0.810353	0.29907	3.26603	1.17765	4.89458
Anxa1	0.942215	0.0577849	2.79151	0.000558314	0.000265912	2.00991	1.55301	2.75921	-4.42683	11.5238	2.7566	0.764754	0.825784	0.33395	4.03615	1.6896	4.80133
Bcl11a	0.957063	0.0429374	3.10413	0.000251976	0.000120185	2.43602	2.21518	2.51532	-5.05342	10.0379	0.436784	0.13266	0.31558	0.0935893	0.624736	0.334037	4.55599
Itpr1	0.953451	0.046549	3.01958	0.0010765	0.000394639	1.90449	1.89565	1.25726	-2.61896	6.18275	0.781234	0.191214	0.476854	0.151681	1.09627	0.537339	3.8855
Agpat3	0.959872	0.0401284	3.17471	0.000476085	0.000158218	1.79262	1.69122	1.2891	-2.66673	6.58777	0.585615	0.134382	0.404181	0.116081	0.751556	0.348651	3.86419
Itgax	0.927769	0.0722311	2.55291	0.000394595	0.000186972	2.18505	1.75558	2.33056	-3.62635	10.097	1.0677	0.403943	0.56222	0.228177	1.39244	0.820521	3.70807
Eps8	0.919342	0.0806581	2.43344	0.000228918	0.000119737	2.0584	1.52282	2.43426	-3.37465	11.1833	0.460926	0.161603	0.32454	0.122275	0.628255	0.37348	3.46257
Rbpj	0.947231	0.0527689	2.88762	0.00105945	0.000375897	1.74984	1.71322	1.10171	-1.50631	5.19006	1.13265	0.354437	0.598308	0.252056	1.57161	0.813435	3.38081
Cd9	0.930979	0.0690209	2.60183	0.000571245	0.000295847	1.66458	1.52179	1.8238	-3.0937	7.6376	2.30687	0.774162	0.762568	0.272594	2.85931	1.44377	3.29661
Dynll2	0.950441	0.0495586	2.95377	0.000410726	0.000149699	1.54879	1.61312	0.919871	-1.96943	3.90875	0.681931	0.169366	0.452713	0.138752	0.886483	0.418974	3.27701
Tbc1d8	0.964486	0.0355136	3.30168	0.000516721	0.000191942	1.6788	1.70891	1.06783	-2.86408	4.61483	0.580139	0.154483	0.38676	0.121093	0.766142	0.392956	3.27315
Gatm	0.93118	0.0688202	2.60495	0.000431083	0.000217211	1.95215	1.8995	1.92239	-2.85445	8.62048	1.22399	0.423427	0.633897	0.234912	1.63188	0.99045	3.21639
Cdk14	0.975321	0.024679	3.67681	0.00122503	0.000414858	1.88411	1.9551	0.999933	-2.36712	5.24535	0.671478	0.153403	0.432554	0.123149	0.913309	0.559002	3.07829
Klrd1	0.986557	0.013443	4.29576	0.000135941	0.000124175	2.7246	3.24779	2.61653	-5.37824	9.00105	0.569189	0.361839	0.331757	0.109655	0.782187	0.757198	2.81451
Cd36	0.932584	0.0674157	2.62708	0.000703538	0.00034363	1.83763	1.70999	2.12324	-5.75184	8.27532	1.07118	0.463371	0.573917	0.189852	1.34498	1.02326	2.41541
Fmnl2	0.93118	0.0688202	2.60495	0.00168642	0.000602517	2.20941	1.87059	1.933	-2.17919	7.95117	0.421603	0.187359	0.31334	0.120322	0.597611	0.890192	1.48324
Pglyrp1	0.95004	0.0499599	2.94528	6.91488e-05	0.000112919	1.60412	1.64521	2.76204	-7.74299	9.97468	0.374067	0.242494	0.249129	0.105105	0.520825	0.751878	1.11117
Actn1	0.960474	0.0395265	3.19046	0.000206312	0.000218296	1.2882	1.50826	2.58337	-6.33907	9.47855	0.459184	0.374177	0.297412	0.200468	0.55522	0.900042	0.794665

## Sheet: cDC1 DEPs
	proba_de	proba_not_de	bayes_factor	scale1	scale2	lfc_mean	lfc_median	lfc_std	lfc_min	lfc_max	raw_mean1	raw_mean2	non_zeros_proportion1	non_zeros_proportion2	raw_normalized_mean1	raw_normalized_mean2	score
adt-CD24	0.244181	0.755819	-1.12989	8.00666	1.04301	1.12688	0.000234812	2.19055	-5.95785	7.7507	13.5617	2.34984	0.470383	0.503033			6.50362
adt-CD11c	0.23756	0.76244	-1.1661	8.9623	1.8458	1.00293	3.93987e-05	2.16206	-6.67351	7.88182	15.2621	3.86765	0.469886	0.496761			3.95764
adt-Integrin	0.117175	0.882825	-2.01946	3.46132	0.787012	0.350775	0	1.50283	-8.65806	8.93221	6.22922	1.81652	0.46217	0.485194			1.20288
adt-XCR1	0.194021	0.805979	-1.42409	1.77251	0.879235	0.412582	2.6077e-05	1.18559	-6.07524	7.786	2.11772	1.21532	0.461424	0.466584			0.718929
adt-CD103	0.132022	0.867978	-1.88319	1.33853	0.616531	0.340896	0	1.24507	-4.36541	6.68682	2.32678	1.21288	0.460677	0.468641			0.65397
adt-CD117	0.152488	0.847512	-1.71522	2.4314	0.95802	0.463878	5.00679e-06	1.40089	-8.08007	8.74924	3.77302	3.29347	0.470383	0.496016			0.531423

## Sheet: Mig. cDC DEGs
	proba_de	proba_not_de	bayes_factor	scale1	scale2	lfc_mean	lfc_median	lfc_std	lfc_min	lfc_max	raw_mean1	raw_mean2	non_zeros_proportion1	non_zeros_proportion2	raw_normalized_mean1	raw_normalized_mean2	score
Slco5a1	0.997793	0.00220706	6.11388	0.000276343	1.26719e-06	8.75879	8.94006	3.07462	-4.49613	17.3685	0.468813	0.000763213	0.297787	0.000667811	1.07682	0.00147713	6385.13
Fscn1	0.998596	0.00140449	6.56667	0.00193899	6.65313e-06	8.24096	8.12818	3.24295	-3.98724	18.6249	6.95573	0.0109712	0.679074	0.00674967	14.1997	0.0201933	5794.96
Cacnb3	0.998997	0.00100321	6.90354	0.000680137	3.31868e-06	8.61822	8.55326	2.97892	-4.46615	18.0387	2.03722	0.00381607	0.704225	0.00245659	4.17523	0.00703653	5113.75
Tmem150c	0.998796	0.00120385	6.72102	0.000253445	1.60071e-06	9.21261	9.40154	3.09725	-3.90738	19.5048	0.293763	0.000524709	0.214286	0.000500859	0.767736	0.00160704	4401.17
Ccr7	0.998997	0.00100321	6.90354	0.0022342	8.6618e-06	9.10628	8.88358	3.6909	-4.26802	22.4854	8.39537	0.0192234	0.838028	0.00808529	15.9788	0.0345215	4214.98
Apol7c	0.997592	0.0024077	6.02667	0.00136718	1.00479e-05	8.98137	8.81404	3.53214	-2.78229	22.9098	4.23441	0.0321742	0.49497	0.00892005	8.90854	0.0469746	1703.28
Nudt17	0.994984	0.00501605	5.29008	0.000275376	2.62812e-06	6.33051	6.19891	2.88294	-2.88008	14.6201	1.09356	0.00417382	0.454728	0.00374451	1.96994	0.00832472	1498.04
Lad1	0.997793	0.00220706	6.11388	0.000188282	1.78736e-06	7.86161	7.53805	3.39516	-3.25576	18.4562	0.636821	0.00236119	0.328974	0.00197958	1.08103	0.00591009	1437.99
Tnfrsf4	0.994583	0.00541734	5.21272	0.000292114	7.14628e-06	5.82668	5.50448	2.94811	-2.95317	15.8306	0.99497	0.00257584	0.343058	0.00238504	1.71869	0.00729955	1371.9
Gm13546	0.991974	0.00802568	4.81705	9.40014e-05	6.1805e-07	5.57567	5.31482	3.04577	-3.92506	14.7602	0.420523	0.00162183	0.203219	0.00157413	0.767041	0.00342159	1249.94
Adcy6	0.997592	0.0024077	6.02667	0.000323572	6.55311e-06	7.2771	7.022	2.98808	-2.97582	16.9514	0.582495	0.00190803	0.359155	0.00157413	1.18478	0.00698807	1233.78
Tnfrsf9	0.997994	0.00200642	6.20939	0.000111813	1.50884e-06	6.31967	6.15497	2.55286	-1.69251	15.3433	0.386318	0.00195573	0.250503	0.00171723	0.710575	0.00396265	1133.23
Il12b	0.992576	0.00742376	4.89562	0.000481969	3.11418e-06	7.9703	7.80414	4.37231	-8.52395	22.0979	2.41046	0.0188418	0.289738	0.00412612	3.57812	0.026957	1057.93
Strip2	0.997994	0.00200642	6.20939	0.000450379	8.39859e-06	7.50365	7.71023	3.11059	-4.4195	16.1636	0.642857	0.0110904	0.392354	0.0101603	1.47035	0.0159528	691.599
Socs2	0.99699	0.00300963	5.80292	0.000643003	1.4106e-05	6.44645	5.99133	2.99662	-2.32628	16.3889	1.95775	0.0155028	0.661972	0.0128792	3.81307	0.0398025	617.57
Mreg	0.998796	0.00120385	6.72102	0.000636949	1.54802e-05	7.72041	7.59534	2.88684	-3.02559	17.6143	0.694165	0.00624881	0.432596	0.00496089	1.78926	0.02351	587.572
Ccl22	0.995987	0.00401284	5.51423	0.00104327	1.6533e-05	7.44501	7.43139	3.51573	-7.09811	19.5322	5.62274	0.0818308	0.567404	0.0207976	8.7322	0.130522	498.088
Ankrd33b	0.995586	0.00441413	5.41852	0.000296011	8.50695e-06	6.24906	6.18852	2.69309	-4.04721	14.4561	0.540241	0.00689277	0.337022	0.00539019	1.2117	0.0154424	490.338
Serpinb6b	0.99057	0.00943018	4.65436	0.000874542	1.85213e-05	6.14819	6.05276	3.34591	-6.58401	15.9115	3.61871	0.0803282	0.602616	0.0407842	5.84132	0.107811	333.117
Bcl2l14	0.992175	0.00782504	4.84257	0.000286004	7.12734e-06	5.7848	5.72601	2.80335	-4.21308	15.8325	1.10664	0.0199151	0.33501	0.0159798	1.77178	0.0317918	322.391
Tubb2b	0.993579	0.00642055	5.04181	0.000150158	3.47754e-06	6.02985	6.00859	2.85248	-4.52303	16.0195	0.569416	0.0160036	0.259557	0.0129269	1.02055	0.0217562	282.852
Cd200	0.993579	0.00642055	5.04181	0.000160122	4.60593e-06	5.66364	5.74978	2.6695	-4.20438	14.032	0.518109	0.0134516	0.288732	0.0114959	0.992373	0.0201121	279.456
Zmynd15	0.989968	0.0100321	4.59188	0.000803421	2.60354e-05	5.01231	4.81042	2.73884	-2.57553	15.2432	2.82998	0.0474385	0.596579	0.0395678	5.22523	0.0999783	261.962
H2-Eb2	0.99679	0.00321027	5.73818	0.000240666	9.4367e-06	6.81872	6.77912	3.16732	-3.69348	20.0478	0.759557	0.0183887	0.433602	0.0147873	1.42574	0.0381523	254.814
Slc4a8	0.992175	0.00782504	4.84257	0.000297288	9.37235e-06	5.10647	5.11468	2.53731	-3.79964	14.3893	0.474849	0.0105419	0.252515	0.00956401	1.09844	0.0245886	228.121
Il4i1	0.997191	0.00280899	5.87211	0.00119814	3.93172e-05	5.83623	5.80892	2.43778	-3.27664	14.064	4.03119	0.107112	0.832998	0.052614	7.44079	0.213516	203.386
Ccl5	0.989165	0.0108347	4.51411	0.00418247	0.000211436	4.72187	4.81309	2.45452	-4.29528	12.9402	26.4296	0.633872	0.71328	0.120301	54.2627	1.32271	193.71
Tm4sf5	0.986758	0.0132424	4.311	0.000133724	5.00561e-06	5.03995	4.69373	2.94235	-2.60957	15.619	0.471831	0.0108758	0.214286	0.0105896	0.889112	0.0232158	193.018
Ly75	0.991573	0.00842697	4.76785	0.000324939	1.8393e-05	5.44225	5.57393	2.62241	-4.31791	13.6745	0.638833	0.0243036	0.336016	0.0208214	1.25412	0.03864	176.637
Vsig10	0.99679	0.00321027	5.73818	0.000141422	6.19516e-06	4.53121	4.58174	1.72311	-1.77294	9.64898	0.331992	0.00820454	0.237425	0.00808529	0.702855	0.0181066	175.891
Serpinb9	0.990971	0.00902889	4.69825	0.000756058	2.97195e-05	4.49591	4.41059	2.19835	-3.30968	11.6433	2.6006	0.0615579	0.597586	0.0477962	4.33843	0.118968	163.953
Tbc1d4	0.994181	0.00581862	5.14085	0.00151201	8.75272e-05	5.3778	5.33423	2.43813	-3.98454	13.8236	3.67907	0.129365	0.767606	0.0726006	7.31026	0.249354	157.66
Stat4	0.990971	0.00902889	4.69825	0.000282951	1.4897e-05	4.76147	4.81044	2.49157	-3.64179	11.8704	0.492958	0.0147873	0.238431	0.0140479	1.06137	0.0362922	139.25
Tspan3	0.994181	0.00581862	5.14085	0.00124357	5.49471e-05	3.97694	4.07322	1.58458	-1.62105	9.46139	3.80785	0.106731	0.740443	0.0925873	7.45997	0.213272	139.108
Nr4a3	0.994984	0.00501605	5.29008	0.000394257	1.86576e-05	5.51328	5.52421	2.50259	-4.40552	13.1456	1.24547	0.0665426	0.462777	0.0323412	2.41492	0.117536	113.277
Snn	0.987159	0.0128411	4.34218	0.000133603	7.10472e-06	4.27238	4.12417	2.38969	-4.69335	11.9527	0.473843	0.0151927	0.302817	0.0140479	0.839551	0.0332465	107.887
Fxyd2	0.980939	0.019061	3.94087	0.000168405	7.93179e-06	3.92333	3.82287	2.86164	-6.15267	13.2976	0.572435	0.0234927	0.217304	0.0199389	1.32752	0.0487078	106.929
Cacna1s	0.988563	0.0114366	4.45943	0.000108506	6.82619e-06	4.92865	4.85618	2.73963	-4.7214	13.3895	0.438632	0.0265694	0.288732	0.0229679	0.76004	0.0406191	92.222
H2-M2	0.988563	0.0114366	4.45943	0.000407404	3.00266e-05	6.76767	6.83953	3.97342	-6.97778	19.2039	1.12374	0.096785	0.294769	0.0246613	2.1733	0.16064	91.5595
Spib	0.986356	0.0136437	4.28074	9.02646e-05	5.4106e-06	4.16443	4.25375	2.43106	-5.8151	12.8507	0.316901	0.0154789	0.211268	0.0133085	0.700827	0.0337524	86.4693
Gnb4	0.983949	0.0160514	4.11578	0.000226992	1.65006e-05	3.80492	3.76218	2.20764	-4.69854	10.6744	0.67002	0.0326035	0.288732	0.0275949	1.24372	0.0548129	86.3347
Spint2	0.990971	0.00902889	4.69825	0.000571869	4.76861e-05	5.04834	4.90586	2.56369	-3.43141	12.9369	1.15493	0.0740078	0.476861	0.0528287	2.0571	0.125907	82.4813
Il7r	0.993379	0.00662119	5.01084	0.000252567	1.62489e-05	5.31535	5.45937	2.38598	-4.27747	14.6796	0.515091	0.0427399	0.33501	0.0256869	1.09116	0.0718238	80.7518
Tmem123	0.994783	0.00521669	5.25066	0.00312591	0.000205532	3.56822	3.64254	1.39818	-1.03526	7.55872	8.89738	0.370993	0.917505	0.27843	18.3795	0.826653	79.3344
Relb	0.995385	0.00461477	5.37387	0.00145882	0.00010507	4.13847	4.24419	1.44834	-2.889	8.54342	3.79779	0.208858	0.909457	0.156673	7.69296	0.4384	72.6212
Mical3	0.988162	0.0118379	4.42454	0.000248878	2.51408e-05	3.85362	3.90857	1.88353	-2.99752	11.0215	0.298793	0.0118775	0.21831	0.0113051	0.701691	0.0374198	72.2625
Traf1	0.994783	0.00521669	5.25066	0.00155432	0.000116183	5.14462	4.98913	2.46957	-2.99505	14.4791	4.46278	0.318999	0.910463	0.178902	8.51673	0.636967	68.7875
Adora2a	0.989968	0.0100321	4.59188	0.000247938	2.01049e-05	4.4842	4.28388	2.34007	-3.66064	11.4933	0.554326	0.0342253	0.406439	0.0319118	1.20482	0.0789332	68.4458
Adam23	0.991573	0.00842697	4.76785	0.000490638	4.39478e-05	5.40436	5.36649	2.66861	-6.9827	15.1927	0.372233	0.0273326	0.217304	0.0177447	0.946747	0.0768197	66.6049
Plxnc1	0.994583	0.00541734	5.21272	0.00153302	0.000152324	3.97082	3.96049	1.63876	-1.71297	9.25265	1.49095	0.0917764	0.643863	0.075582	3.45732	0.207815	66.0606
Zc3h12c	0.980939	0.019061	3.94087	0.000454483	4.82897e-05	3.6498	3.66249	2.263	-5.63704	10.6156	0.453722	0.031244	0.243461	0.0255199	1.32179	0.0775265	62.2275
Net1	0.976525	0.0234751	3.72806	0.000491344	5.30582e-05	3.6808	3.56413	2.51413	-4.11214	10.4129	1.26258	0.082427	0.444668	0.0632751	2.25813	0.149704	55.5211
Mxd1	0.987159	0.0128411	4.34218	0.000493504	4.58839e-05	3.2644	3.30751	1.50892	-3.48914	8.01844	1.33199	0.0866962	0.513078	0.0676875	2.56495	0.186095	44.9932
Dusp5	0.986958	0.0130417	4.32647	0.000339666	3.73925e-05	4.05144	3.92568	2.15042	-2.94818	11.5498	1.00302	0.0787302	0.437626	0.0564062	1.77142	0.172137	41.6924
Gatsl2	0.988563	0.0114366	4.45943	0.000214838	2.14012e-05	3.16502	3.26625	1.51719	-2.52841	8.51471	0.462777	0.0323412	0.303823	0.0309101	0.954779	0.0727964	41.5117
Adam8	0.983347	0.0166533	4.07835	0.000568807	6.65888e-05	4.09717	4.09612	2.40937	-3.72826	12.1608	1.25453	0.146465	0.55332	0.0907747	2.31229	0.232602	40.7299
Fam60a	0.988563	0.0114366	4.45943	0.000302859	3.7359e-05	3.29641	3.24172	1.59077	-1.68262	8.65058	0.671026	0.0576464	0.426559	0.0527571	1.39515	0.113402	40.555
Rabgap1l	0.985554	0.0144462	4.22277	0.00206246	0.000279208	3.18562	3.09024	1.75086	-2.33901	9.11826	0.710262	0.0640861	0.376258	0.0566924	2.56106	0.202235	40.3419
Col27a1	0.982745	0.0172552	4.04223	0.000159193	2.04748e-05	3.45885	3.38506	1.96444	-3.11824	10.6097	0.296781	0.0249475	0.202213	0.0214892	0.622974	0.0539063	39.9725
Etv3	0.994984	0.00501605	5.29008	0.0011711	0.000129519	3.23979	3.28468	1.23424	-2.10153	7.00401	3.11469	0.256392	0.843058	0.172319	6.36473	0.530421	38.8756
Tuba1a	0.979334	0.0206661	3.85838	0.000607611	6.69587e-05	3.45142	3.25579	2.12844	-2.79727	10.4733	2.32193	0.212388	0.613682	0.151092	4.2625	0.417447	35.242
Foxp4	0.992376	0.0076244	4.86875	0.000373694	5.10441e-05	3.39674	3.45651	1.39103	-2.05216	8.72118	0.366197	0.0365865	0.293763	0.0339868	0.863213	0.0832325	35.228
H2-Q6	0.993178	0.00682183	4.98078	0.00058102	7.5484e-05	3.39847	3.32579	1.6167	-1.83833	9.87834	1.14386	0.119133	0.593561	0.0958786	2.43284	0.239209	34.5637
Laptm4b	0.947432	0.0525682	2.89164	0.000218373	2.22171e-05	2.36228	2.22034	2.23157	-3.54197	9.01597	0.710262	0.038113	0.287726	0.035871	1.19395	0.0820907	34.3578
Grasp	0.979735	0.0202648	3.87839	0.00015981	2.00123e-05	3.86498	3.80216	2.33286	-4.04432	12.4457	0.460765	0.0595306	0.265594	0.0386377	0.930309	0.108279	33.2071
Rogdi	0.995385	0.00461477	5.37387	0.00101391	0.000129535	3.01493	3.05747	1.20688	-1.82401	7.06533	2.54427	0.234879	0.801811	0.177948	4.94115	0.47716	31.2206
Eno3	0.983146	0.0168539	4.06617	0.000508681	6.82071e-05	3.85442	4.03037	2.17506	-5.23031	10.9429	2.06539	0.179689	0.622736	0.0948054	3.97039	0.505928	30.2485
Hmgn3	0.984551	0.0154494	4.15461	0.000180584	2.29837e-05	3.49571	3.24026	2.13282	-2.31013	10.7891	0.627767	0.0833572	0.377264	0.0658033	1.15389	0.137017	29.439
Pcgf5	0.989567	0.0104334	4.55226	0.00114443	0.000177472	2.69328	2.73581	1.2082	-1.50391	6.24965	1.834	0.16297	0.682093	0.142721	3.97261	0.373875	28.6175
Birc2	0.991172	0.00882825	4.72093	0.000856857	0.000126116	2.72764	2.76218	1.10091	-0.863454	6.46257	1.56036	0.133157	0.65493	0.11806	3.36445	0.325356	28.2061
Glipr2	0.973716	0.0262841	3.61215	0.000521952	7.64767e-05	3.3749	3.36561	2.51007	-5.02391	11.3893	1.59054	0.143269	0.482897	0.110404	2.71522	0.340831	26.886
Fabp5	0.967496	0.032504	3.39335	0.00274715	0.000355103	2.97359	2.90306	2.31743	-5.23063	9.82235	10.2052	1.3791	0.725352	0.244014	20.5466	2.30874	26.4634
Gadd45b	0.98435	0.0156501	4.1415	0.00122389	0.000153721	3.41106	3.4842	1.81259	-5.29335	9.31893	4.02314	0.439635	0.790744	0.211672	6.78098	0.875471	26.4204
Swap70	0.993178	0.00682183	4.98078	0.00106555	0.000169105	2.66837	2.71536	0.976775	-1.24949	5.69972	1.97183	0.198412	0.679074	0.165546	3.81981	0.43618	23.368
Cd63	0.97492	0.0250803	3.66027	0.00130105	0.000200293	3.86555	3.87553	2.94077	-6.64687	12.7116	5.38934	1.00556	0.724346	0.171866	9.5353	1.59636	23.0895
Cblb	0.983146	0.0168539	4.06617	0.00109778	0.000227846	2.56744	2.60879	1.25345	-2.13557	6.0862	0.975855	0.0968327	0.51006	0.0850983	2.59017	0.292598	22.7279
Tmem39a	0.983146	0.0168539	4.06617	0.000410458	6.29232e-05	2.59671	2.66376	1.14147	-1.2484	6.11153	0.577465	0.0607231	0.34004	0.0573125	1.22693	0.140289	22.71
Zbtb46	0.965891	0.0341091	3.34348	0.000377549	9.17446e-05	4.31409	4.75505	2.72098	-4.01077	12.5688	0.283702	0.0705495	0.234406	0.0566209	0.747765	0.142601	22.622
Gca	0.983949	0.0160514	4.11578	0.000112794	1.74613e-05	3.01458	3.07102	1.57121	-3.94423	7.85401	0.308853	0.0355133	0.234406	0.0318403	0.566664	0.0763537	22.3729
Cd83	0.986958	0.0130417	4.32647	0.00159585	0.000229801	3.34093	3.36898	1.70254	-3.74504	9.16695	3.88229	0.555858	0.838028	0.238552	7.44553	1.13862	21.8466
Pfkfb3	0.98435	0.0156501	4.1415	0.000821496	0.000182388	2.50929	2.56645	1.14175	-1.28175	5.81456	1.00704	0.10778	0.506036	0.0946146	2.15248	0.250174	21.5897
Icosl	0.985754	0.0142456	4.23696	0.000289739	4.83764e-05	2.98497	2.96604	1.49537	-1.95346	7.76512	0.694165	0.0988838	0.429577	0.0838819	1.43698	0.198807	21.5754
4833407H14Rik	0.978732	0.0212681	3.82905	7.68625e-05	1.3518e-05	3.41008	3.11601	2.27224	-3.34787	10.662	0.28169	0.0352032	0.22334	0.0321265	0.516594	0.0839488	20.9846
Papss2	0.979735	0.0202648	3.87839	0.000292668	5.88731e-05	2.94977	2.78357	1.95268	-3.76599	11.4043	0.386318	0.0421198	0.274648	0.0387331	0.825977	0.116148	20.9771
Poglut1	0.985754	0.0142456	4.23696	0.000296925	4.7018e-05	2.42739	2.51236	1.06903	-1.26502	5.35257	0.741449	0.0753434	0.466801	0.070955	1.43174	0.166959	20.8158
Basp1	0.973315	0.0266854	3.59659	0.00132779	0.000237885	3.19531	2.77208	2.36317	-3.21294	11.4225	3.76559	0.504293	0.761569	0.242654	6.57787	1.02224	20.5611
Cpne2	0.975321	0.024679	3.67681	0.000302863	5.02834e-05	2.62623	2.63415	1.49002	-2.0052	8.08341	0.862173	0.101603	0.439638	0.0879126	1.44664	0.185509	20.4798
Rras2	0.987761	0.0122392	4.3908	0.000316773	5.87081e-05	2.96359	2.95533	1.54791	-3.44833	7.58159	0.389336	0.0465083	0.301811	0.041619	0.860532	0.126077	20.2278
Flt3	0.972713	0.0272873	3.57367	0.000422331	8.9684e-05	4.3175	4.6837	2.7749	-5.25526	11.4241	0.89336	0.253148	0.518109	0.131988	1.92721	0.414039	20.0965
Arhgap22	0.964888	0.0351124	3.31346	0.000608301	0.000164349	3.17002	3.03612	2.45315	-4.81382	11.4366	0.714286	0.0888905	0.3833	0.0740317	1.36166	0.215711	20.0106
Map3k14	0.986356	0.0136437	4.28074	0.00111368	0.000237836	2.48938	2.48068	1.11979	-1.44434	5.87127	1.33903	0.154551	0.649899	0.134063	3.16268	0.405579	19.4121
Zfp366	0.963483	0.0365169	3.27278	0.000392023	8.21751e-05	3.38304	3.26187	2.49087	-3.52793	11.7194	0.382294	0.0817592	0.264588	0.0637998	1.00044	0.176624	19.1623
Tspan33	0.966693	0.0333066	3.36813	0.000210551	4.5851e-05	3.63975	3.6645	2.50332	-3.36757	11.3937	0.524145	0.118298	0.359155	0.0855276	1.02198	0.19684	18.8973
Il15ra	0.956461	0.0435393	3.08957	0.000316688	6.80091e-05	2.24484	2.19748	1.58442	-3.29437	7.34668	0.39839	0.0379222	0.257545	0.0361572	0.90696	0.108276	18.8036
Idi1	0.970506	0.0294944	3.49362	0.000400686	6.5717e-05	2.62278	2.5198	1.80489	-3.49692	8.47412	1.03622	0.133705	0.374245	0.0907031	1.94229	0.277492	18.358
Samsn1	0.980337	0.0196629	3.90916	0.00142429	0.000230692	2.89377	3.00646	1.71475	-4.20358	7.21545	3.5171	0.467611	0.831992	0.283295	7.19289	1.16136	17.9226
Gclc	0.9376	0.0623997	2.70976	0.000964259	0.000189065	1.96986	1.84055	1.76327	-4.45967	8.2597	1.47485	0.111405	0.310865	0.0960933	2.44941	0.275468	17.5157
Ccser2	0.98114	0.0188604	3.95165	0.00040844	8.18425e-05	2.27377	2.30157	1.09429	-1.21751	5.39658	0.442656	0.0490126	0.309859	0.046556	1.0463	0.137272	17.331
Slc7a11	0.969101	0.0308989	3.44565	0.000129123	3.15217e-05	3.30714	3.03637	2.81847	-6.45715	12.2059	0.381288	0.0869586	0.221328	0.0440756	0.806223	0.158359	16.837
Cmc2	0.956862	0.043138	3.09925	0.000233748	3.77821e-05	2.0516	1.94374	1.43235	-1.99023	6.87959	0.917505	0.0851937	0.347082	0.0785871	1.40332	0.179524	16.0371
Bcl2a1b	0.976324	0.0236758	3.71934	0.00212488	0.000456004	3.65988	3.29357	2.57859	-5.64764	13.6069	6.82797	1.3807	0.880282	0.391361	11.6514	2.66479	16.0023
H2-Q7	0.986156	0.0138443	4.26594	0.00104667	0.000200502	2.49983	2.45539	1.21546	-1.62039	7.29	3.05936	0.48569	0.839034	0.294791	6.11324	0.969069	15.7698
Map4k4	0.974518	0.0254815	3.64399	0.00142965	0.00032509	2.30307	2.23436	1.26199	-1.90334	6.19464	2.7163	0.364124	0.722334	0.250572	5.66278	0.828204	15.747
Bcl2a1d	0.979936	0.0200642	3.88855	0.00122564	0.000235592	3.30708	3.15023	2.04821	-3.88358	10.4888	3.86016	0.725029	0.808853	0.298559	6.43635	1.36699	15.571
Tbc1d8	0.98134	0.0186597	3.96255	0.000932533	0.000199923	2.45993	2.47694	1.18052	-1.46711	5.5571	1.04527	0.174156	0.506036	0.137426	2.40668	0.380978	15.5396
Il21r	0.968098	0.0319021	3.41266	0.000322256	6.32047e-05	3.04189	2.79959	2.06909	-3.53489	10.24	0.711268	0.136615	0.447686	0.104012	1.44515	0.283544	15.5037
Rrad	0.979735	0.0202648	3.87839	0.000146147	2.7422e-05	2.82535	2.7607	1.5296	-2.60558	7.6903	0.428571	0.074938	0.256539	0.0620826	0.765176	0.140073	15.434
Dnase1l3	0.964085	0.0359149	3.29003	0.000523149	0.00011472	3.01507	2.81835	2.48058	-4.35759	11.6788	1.19115	0.216323	0.373239	0.106898	1.84319	0.367957	15.1032
Lima1	0.969302	0.0306982	3.45237	0.000968273	0.000210481	2.23522	2.23519	1.52482	-2.9409	8.04437	1.32394	0.147586	0.491952	0.12147	2.42355	0.361986	14.9651
Ccnd2	0.975722	0.0242777	3.69362	0.000354827	8.08961e-05	3.15865	3.26227	2.40616	-5.16412	11.8994	1.03622	0.220855	0.34507	0.105633	1.99365	0.424389	14.8384
Clic4	0.981742	0.0182584	3.9847	0.001386	0.000309309	2.49288	2.49643	1.29893	-3.8592	6.97087	2.78873	0.449533	0.817907	0.273493	5.41827	0.915587	14.7524
Rasa2	0.962079	0.0379213	3.23358	0.000393651	8.82132e-05	2.08414	2.06028	1.21596	-1.42795	6.02377	0.524145	0.0658033	0.330986	0.0608185	1.10216	0.159353	14.4149
Nostrin	0.955257	0.0447432	3.06104	0.000266997	5.84299e-05	2.1397	2.10567	1.50793	-2.4314	8.04273	0.49497	0.0814015	0.297787	0.0739363	1.09812	0.164221	14.3079
Aebp2	0.99077	0.00922953	4.67607	0.000866595	0.000191371	2.24633	2.21522	0.939048	-1.23475	5.41068	1.55734	0.227938	0.694165	0.185294	3.27426	0.521783	14.0961
Avpi1	0.979735	0.0202648	3.87839	0.000442902	9.07651e-05	2.65657	2.4962	1.65695	-2.51871	8.96895	1.21529	0.239935	0.590543	0.156626	2.45522	0.471636	13.8294
Csrp1	0.966292	0.0337079	3.35573	0.000368037	8.02605e-05	2.46134	2.46388	1.62512	-2.50216	7.33476	1.25151	0.198102	0.537223	0.149184	2.18071	0.392913	13.6607
Phlpp1	0.985754	0.0142456	4.23696	0.000694073	0.000191025	2.45059	2.42385	1.22591	-2.05987	6.91982	0.392354	0.058362	0.27666	0.0512307	1.17535	0.211502	13.6183
Gpr132	0.978531	0.0214687	3.81946	0.000703789	0.000157359	2.92019	2.40628	2.02827	-2.38137	9.90153	1.12072	0.248712	0.593561	0.18694	2.46933	0.533717	13.5107
Nectin1	0.963483	0.0365169	3.27278	0.000486141	0.000162255	2.67705	2.27251	2.01507	-1.93685	9.56867	0.438632	0.0874356	0.320926	0.0745564	0.968095	0.195233	13.2746
Fnbp1l	0.963884	0.0361156	3.28425	0.000341607	9.24177e-05	2.41786	2.15186	1.8967	-4.82112	9.43244	0.480885	0.0742702	0.321932	0.0635852	1.02027	0.18833	13.0986
Bmp2k	0.972311	0.0276886	3.55865	0.00109867	0.00024723	2.11746	2.1512	1.09547	-1.42485	5.38513	1.59457	0.246947	0.663984	0.203396	3.57267	0.596191	12.6889
Jak2	0.979334	0.0206661	3.85838	0.000843753	0.000219896	2.21877	2.29753	1.06776	-1.66183	5.64428	1.19316	0.212841	0.594567	0.168766	2.6871	0.477199	12.4938
Nfkb2	0.98114	0.0188604	3.95165	0.000337636	6.99438e-05	2.5644	2.57803	1.26323	-2.63613	6.5182	1.09658	0.200153	0.589537	0.163518	2.0601	0.425922	12.4035
Mllt6	0.979735	0.0202648	3.87839	0.000323315	7.92293e-05	2.32974	2.38608	1.18916	-4.00475	6.11614	0.539235	0.0979536	0.372233	0.0864577	1.20186	0.228494	12.2543
Anxa3	0.947632	0.0523676	2.89568	0.00119035	0.000280203	2.13642	1.9422	2.21561	-4.47591	10.916	3.26358	0.54875	0.745473	0.315732	6.47367	1.16228	11.8995
4930523C07Rik	0.966091	0.0339085	3.34959	0.000629161	0.000151454	2.83804	2.37478	2.1432	-2.50278	10.2246	0.985915	0.23018	0.556338	0.168122	2.08641	0.504609	11.7344
Sdhaf1	0.985554	0.0144462	4.22277	0.000262626	5.66088e-05	2.09836	2.12705	0.917236	-1.47462	4.73193	0.738431	0.124809	0.468813	0.109974	1.42276	0.258659	11.5421
Dpp4	0.955257	0.0447432	3.06104	0.000675678	0.000211054	2.85435	2.89832	2.05045	-2.93015	9.34954	0.735412	0.185151	0.45674	0.13082	1.49836	0.372488	11.4818
Tmem131l	0.985955	0.0140449	4.25135	0.00120249	0.000312784	2.16807	2.19616	0.948179	-1.57736	5.42431	0.866197	0.149566	0.469819	0.129961	1.98872	0.381565	11.3
Bcl2a1a	0.974318	0.0256822	3.63594	0.000524139	0.000137411	2.97201	2.78387	2.18581	-5.16737	11.505	1.75855	0.400043	0.530181	0.192067	3.02425	0.802643	11.1981
Bhlhe40	0.959671	0.0403291	3.16952	0.000563761	0.000153458	2.27061	2.17294	1.66436	-2.67496	7.88597	1.46177	0.279932	0.609658	0.172868	2.95003	0.6128	10.9308
Cxcl16	0.965891	0.0341091	3.34348	0.00155615	0.000402711	2.50511	2.16162	1.99424	-4.42285	10.0333	4.71328	1.07658	0.904427	0.451393	8.9783	2.06856	10.8731
Marcksl1	0.974518	0.0254815	3.64399	0.00133579	0.000283313	2.95168	3.04374	1.81203	-5.76135	8.37279	3.57545	0.814945	0.732394	0.28797	5.98968	1.62937	10.8506
Zfp36l1	0.982343	0.0176565	4.01884	0.00185261	0.00045473	2.23455	2.13279	1.1967	-1.31115	7.84912	3.96076	0.77614	0.856137	0.359402	7.65169	1.67801	10.1895
Myo1g	0.969703	0.030297	3.46594	0.000974847	0.00024472	2.19837	2.07289	1.3816	-1.85192	7.15464	2.7163	0.478129	0.787726	0.319166	4.97759	1.07673	10.1627
Arl5c	0.971308	0.0286918	3.52203	0.000810906	0.00021127	2.82097	2.54842	1.94803	-5.09839	8.95316	2.16901	0.513905	0.746479	0.281268	4.01363	1.12099	10.1003
Mthfd2	0.969904	0.0300963	3.47279	0.000284573	6.77572e-05	2.12844	1.9651	1.30907	-1.30444	7.62657	0.950704	0.18019	0.48994	0.144295	1.69519	0.358627	10.0609
Apobec3	0.982343	0.0176565	4.01884	0.00103419	0.000256697	2.14344	2.20722	0.959041	-1.5979	5.48121	2.36821	0.537946	0.84507	0.340632	4.78793	1.0543	9.73405
Klrd1	0.980939	0.019061	3.94087	0.000321387	0.000110173	3.25059	3.4214	2.86072	-6.78262	12.0027	0.932596	0.368179	0.347082	0.12531	2.08851	0.728031	9.32498
Syngr2	0.983146	0.0168539	4.06617	0.00177067	0.000433691	2.19217	2.25151	1.25096	-5.15693	8.41161	5.9829	1.45113	0.922535	0.59824	11.1973	2.81328	8.72518
Epsti1	0.927568	0.0724318	2.54992	0.00302353	0.000739524	1.63522	1.58079	1.42765	-2.38084	6.24686	5.94567	0.933553	0.715292	0.525496	10.8086	2.08033	8.49597
Chka	0.983347	0.0166533	4.07835	0.00146492	0.000428817	1.99106	1.98139	0.912387	-1.42993	5.10994	0.480885	0.0914186	0.310865	0.0788018	1.04748	0.246187	8.47157
Rftn1	0.960875	0.0391252	3.20108	0.000972617	0.000273326	1.80356	1.8724	1.04772	-1.94688	5.16864	1.01308	0.196408	0.560362	0.16619	2.41983	0.522168	8.35807
Atxn1	0.953451	0.046549	3.01958	0.00114308	0.000355983	2.193	2.06666	2.41958	-5.17118	10.4203	0.55332	0.0967373	0.284708	0.0725291	1.72141	0.462557	8.16126
Gfpt1	0.980337	0.0196629	3.90916	0.000554859	0.000171733	1.81475	1.84595	0.823131	-1.3384	4.26641	1.01911	0.206306	0.55332	0.169934	2.09628	0.479826	7.92835
Wdr91	0.966894	0.0331059	3.37438	0.000227423	7.08882e-05	1.85852	1.81426	1.12736	-1.83813	5.66387	0.428571	0.0907031	0.282696	0.0797558	0.764962	0.179881	7.90352
Dennd4a	0.9687	0.0313002	3.43233	0.00113448	0.000322858	2.15015	2.06952	1.31382	-2.41941	6.6545	1.19819	0.307623	0.56841	0.197577	2.63918	0.721484	7.86522
Zbtb18	0.971108	0.0288925	3.51486	0.00020655	6.10791e-05	1.73377	1.7174	0.929206	-1.55929	5.0509	0.344064	0.0700248	0.251509	0.0652309	0.784622	0.172972	7.8646
Rel	0.985955	0.0140449	4.25135	0.00122663	0.000329981	1.97801	2.01108	0.934923	-2.49177	4.72793	1.90946	0.460265	0.697183	0.298989	4.09103	1.03487	7.81941
Msi2	0.971308	0.0286918	3.52203	0.000587476	0.000192253	1.90593	1.97022	1.02651	-2.4231	5.05549	0.315895	0.0696909	0.230382	0.0632036	0.792513	0.194571	7.76308
Phf11a	0.954454	0.0455457	3.04242	0.000165506	4.49843e-05	1.93818	1.93864	1.44037	-3.3879	6.60448	0.528169	0.154813	0.342052	0.112884	1.06661	0.266313	7.7626
Rgs3	0.962681	0.0373194	3.25021	0.000238789	7.29103e-05	1.99659	1.89556	1.33173	-2.87917	6.82126	0.575453	0.136544	0.3833	0.113218	1.16821	0.301008	7.74879
Slc38a2	0.974719	0.0252809	3.6521	0.000886605	0.000250659	1.89901	1.83816	1.02562	-1.23984	5.61716	1.62877	0.398159	0.702213	0.283462	3.44061	0.854511	7.64619
H2-DMb2	0.972913	0.0270867	3.58125	0.000307454	8.067e-05	2.84326	3.00097	2.29954	-5.88454	9.30965	0.802817	0.337889	0.356137	0.138356	1.54889	0.58089	7.58126
Cd1d1	0.961075	0.0389246	3.20643	0.000406832	0.000127238	2.0223	1.99595	1.55418	-3.47441	7.17662	0.467807	0.109211	0.250503	0.0920626	1.07355	0.286694	7.5727
Gpr137b	0.967496	0.032504	3.39335	0.000432922	0.000129484	1.79046	1.83369	1.02111	-3.25135	6.70887	0.93662	0.203134	0.49497	0.15913	1.73774	0.412694	7.53915
Lrrk1	0.970706	0.0292937	3.50065	0.00117402	0.000389289	1.77876	1.80688	0.883797	-1.00134	5.19803	1.31087	0.295411	0.67505	0.235404	2.95601	0.69846	7.52803
Cd274	0.955658	0.0443419	3.07047	0.000295999	0.000104175	2.34431	2.12697	1.91196	-4.24741	8.72646	0.546278	0.144605	0.328974	0.105991	1.08848	0.342251	7.45573
Arhgap31	0.932183	0.067817	2.62072	0.000734898	0.000201648	1.55745	1.58143	1.45041	-2.97923	6.51386	0.911469	0.157293	0.394366	0.135423	1.74715	0.365372	7.44749
Stat5a	0.959069	0.040931	3.15408	0.000223895	6.63407e-05	1.75583	1.6558	1.16832	-2.82932	5.69989	0.486922	0.0977628	0.294769	0.0882465	0.916438	0.216547	7.43077
Rassf2	0.969703	0.030297	3.46594	0.000591363	0.000181855	1.7546	1.80372	0.908683	-1.02041	4.68785	0.963783	0.205352	0.56841	0.175515	2.01787	0.477614	7.41301
Tnip3	0.963483	0.0365169	3.27278	0.000332881	0.000109434	3.12306	3.08999	2.70202	-5.96389	13.9372	0.683099	0.267435	0.299799	0.128029	1.2735	0.537921	7.39367
Gyg	0.943018	0.0569823	2.80634	0.000460963	0.000119181	1.60712	1.5914	1.66386	-3.50522	6.27167	1.63883	0.307456	0.475855	0.234306	3.06633	0.668283	7.37408
Ltb	0.959671	0.0403291	3.16952	0.000169534	4.80519e-05	2.24273	2.28239	2.46137	-7.83373	10.2206	0.471831	0.131917	0.244467	0.0765121	1.0307	0.315043	7.33732
N4bp2l1	0.964085	0.0359149	3.29003	0.000655524	0.000189942	1.70244	1.69511	0.950836	-1.57437	5.82521	1.05634	0.233615	0.542254	0.198197	2.35261	0.546755	7.32539
Cbfa2t3	0.948234	0.0517657	2.90787	0.00101679	0.00035952	2.52056	1.97605	2.30162	-3.01564	10.1834	1.88129	0.639	0.724346	0.325224	3.75949	1.29921	7.29367
Specc1	0.949238	0.0507624	2.9285	0.000589329	0.000209093	1.6648	1.6447	1.15941	-2.40208	5.57791	0.647887	0.136758	0.373239	0.114243	1.56311	0.357592	7.27721
Tmem176a	0.950843	0.0491573	2.96232	0.00174706	0.00046737	1.92383	1.80595	2.19209	-5.45168	10.4911	4.9497	1.34426	0.83501	0.450248	10.0709	2.69244	7.19595
Nlrc5	0.966292	0.0337079	3.35573	0.000641612	0.00020647	1.71973	1.76243	0.9012	-2.00298	4.29952	0.604628	0.12562	0.39336	0.111668	1.2854	0.311715	7.09152
Ssh1	0.951445	0.0485554	2.97528	0.000163202	4.68823e-05	1.63719	1.69162	1.03465	-2.1679	5.30002	0.344064	0.0710981	0.248491	0.0664711	0.652284	0.158806	6.72466
Cnn2	0.964687	0.035313	3.30755	0.00100865	0.000311396	2.15166	1.72888	1.55691	-1.51644	7.83669	3.19416	0.952275	0.834004	0.457332	5.84704	1.8754	6.70836
Tmcc3	0.945827	0.0541734	2.85987	0.00230567	0.000842244	2.15406	2.09149	2.01682	-4.51202	8.51766	1.23843	0.342468	0.586519	0.201178	3.79382	1.26337	6.46848
Slc44a1	0.955658	0.0443419	3.07047	0.000249947	8.55539e-05	1.64627	1.63285	0.981112	-1.5843	4.8175	0.308853	0.0664234	0.243461	0.0618203	0.667911	0.172811	6.36282
Thap2	0.949238	0.0507624	2.9285	0.000129756	4.33408e-05	1.51543	1.57149	0.881449	-1.27836	4.26837	0.278672	0.065207	0.222334	0.0607947	0.595612	0.142605	6.32942
Dynll2	0.955056	0.0449438	3.05636	0.00048326	0.000167911	1.76314	1.70139	1.20823	-2.15718	5.0075	0.871227	0.201846	0.452716	0.161396	1.55903	0.436748	6.29378
Lsp1	0.932785	0.0672151	2.63028	0.00350171	0.0012695	2.26805	1.57289	2.11814	-2.05744	8.94498	11.4899	3.99726	0.967807	0.663709	21.454	8.00599	6.0778
Pmvk	0.949238	0.0507624	2.9285	0.000266935	8.03018e-05	1.65575	1.64288	1.15156	-2.85499	4.99627	0.731388	0.196027	0.39336	0.153191	1.35102	0.376372	5.94346
Hivep1	0.967897	0.0321027	3.40618	0.00037466	0.000114602	1.70014	1.76591	0.917488	-2.67298	5.37232	0.410463	0.114744	0.291751	0.100696	0.968974	0.279167	5.90109
Ccdc88a	0.959069	0.040931	3.15408	0.00162794	0.000539436	1.68127	1.63209	1.06294	-2.10983	5.13137	2.36419	0.635757	0.719316	0.380056	4.83751	1.4121	5.75965
Cdc42ep3	0.94362	0.0563804	2.8176	0.000243799	8.9426e-05	2.0963	1.86551	2.06103	-3.41353	9.35494	0.639839	0.204374	0.397384	0.159989	1.31093	0.47898	5.73741
Gucd1	0.954254	0.0457464	3.03782	0.000336145	0.000131856	1.55107	1.55715	0.92556	-1.82521	4.91208	0.418511	0.0890097	0.307847	0.0835241	0.830212	0.227175	5.6684
Ass1	0.932986	0.0670144	2.63348	0.000682389	0.000296505	1.97408	1.69247	1.86656	-3.20855	9.68903	1.24849	0.438299	0.512072	0.228916	2.34785	0.835316	5.54862
Rgs1	0.939005	0.0609952	2.73403	0.00135474	0.000487613	1.97123	1.82847	1.81296	-3.80658	8.03326	4.64688	1.47174	0.738431	0.349909	8.05483	2.88262	5.50815
Stard7	0.967496	0.032504	3.39335	0.000447377	0.00016147	1.5582	1.56991	0.808811	-1.2494	4.23715	0.458753	0.11899	0.344064	0.108901	1.062	0.308305	5.36746
Kcnk6	0.965891	0.0341091	3.34348	0.00018621	6.41979e-05	1.61302	1.67949	1.02001	-2.39174	4.36674	0.370221	0.101078	0.272636	0.0904646	0.760813	0.232903	5.26919
Fbrsl1	0.950642	0.0493579	2.95804	0.000466391	0.000165435	1.51861	1.56947	1.06672	-2.74546	4.76137	0.453722	0.12438	0.317907	0.109616	0.980556	0.289786	5.13854
Btg1	0.966693	0.0333066	3.36813	0.00314254	0.00109316	1.6474	1.56113	0.959893	-2.129	4.76634	9.65493	2.77132	0.958753	0.767482	18.7182	6.02178	5.12082
Peak1	0.95947	0.0405297	3.16435	0.00365535	0.00137344	1.67251	1.73074	0.912223	-2.89945	4.78217	0.312877	0.0852175	0.200201	0.0713127	0.917323	0.306399	5.00731
Pmaip1	0.960273	0.0397271	3.18518	0.000475101	0.000163787	1.75165	1.75425	1.18763	-3.49696	6.18263	1.18612	0.412111	0.502012	0.234927	2.38617	0.836857	4.99455
Fas	0.952047	0.0479535	2.98838	0.000188174	7.32017e-05	2.10913	2.10252	1.89136	-5.5584	8.41321	0.376258	0.121947	0.244467	0.0934459	0.673563	0.285785	4.97097
Cytip	0.940811	0.0591894	2.766	0.00119485	0.000448492	1.96064	1.71038	1.86229	-3.41567	7.89655	2.97686	0.995659	0.741449	0.459574	5.63784	2.25284	4.90661
Klrk1	0.94382	0.0561798	2.82138	0.000253109	0.000100527	2.05752	1.92016	1.85472	-4.11722	8.3193	0.640845	0.287898	0.376258	0.173583	1.2427	0.529556	4.82835
Tnni2	0.956461	0.0435393	3.08957	0.00014258	5.42626e-05	1.9364	2.16048	1.69531	-4.18292	6.06427	0.484909	0.216228	0.289738	0.117797	0.832298	0.341678	4.7169
Arl5a	0.961878	0.038122	3.2281	0.000557179	0.000208928	1.50267	1.5202	0.871366	-2.1342	4.12529	0.889336	0.258538	0.524145	0.208214	1.88638	0.617543	4.59012
H2-Oa	0.979133	0.0208668	3.84851	0.000184462	9.1775e-05	2.91579	3.30763	2.95992	-6.271	10.4294	0.607646	0.455209	0.305835	0.158558	1.14357	0.732385	4.55279
Psme2	0.955257	0.0447432	3.06104	0.00195475	0.000656905	1.52405	1.58495	0.911536	-2.3668	4.61266	6.97284	2.08839	0.900402	0.721618	12.2199	4.13542	4.50349
Ptger4	0.954053	0.045947	3.03323	0.000267763	9.4756e-05	1.76237	1.65679	1.2712	-2.58824	6.66418	0.55332	0.188824	0.354125	0.144414	1.05717	0.413767	4.50282
Cd40	0.955457	0.0445425	3.06575	0.000310863	0.000121058	1.73656	1.82782	1.40697	-6.34862	7.28406	0.71328	0.238313	0.375252	0.160275	1.30209	0.517977	4.36535
Actn1	0.949839	0.0501605	2.94106	0.000394956	0.000215578	2.06771	1.97074	2.68031	-5.53936	10.6804	0.949698	0.36868	0.477867	0.203182	1.75866	0.846642	4.29508
Nabp1	0.945827	0.0541734	2.85987	0.000734646	0.000266646	1.50101	1.52647	1.05562	-2.46743	5.40886	1.34105	0.366128	0.517103	0.266218	2.41243	0.875397	4.1365
Birc3	0.963082	0.0369181	3.26144	0.000717779	0.000272304	1.52323	1.5571	0.837101	-1.80412	4.42821	0.979879	0.325439	0.561368	0.247639	2.03094	0.754296	4.10129
Pde4b	0.951645	0.0483547	2.97963	0.000334958	0.000131864	1.60893	1.65897	1.11637	-3.41739	5.75093	0.532193	0.183815	0.359155	0.143174	1.10246	0.436419	4.06441
Rnf19b	0.95305	0.0469502	3.01058	0.000662978	0.000251083	1.47363	1.53161	0.936698	-2.81495	4.7405	1.00503	0.327943	0.507042	0.236214	1.99216	0.732845	4.0059
Grk3	0.942817	0.057183	2.80262	0.00114328	0.000477332	1.47687	1.50016	1.17918	-2.6357	6.13848	1.72636	0.592802	0.720322	0.372376	3.79995	1.40634	3.99052
Cst3	0.952247	0.0477528	2.99279	0.0221059	0.00827714	1.53983	1.62837	1.28706	-2.87111	5.12394	95.1992	34.9355	0.948692	0.933648	147.194	57.2507	3.95897
Tagln2	0.939807	0.0601926	2.74813	0.00143527	0.000583402	1.62918	1.65622	1.59896	-3.98228	6.14421	5.18511	1.79865	0.758551	0.535966	8.7186	3.61567	3.92849
Nfkbie	0.956059	0.0439406	3.07998	0.00020872	8.09293e-05	1.78499	1.82829	1.20601	-3.02918	5.60944	0.482897	0.193737	0.342052	0.153454	0.889703	0.409069	3.88226
Herpud1	0.961075	0.0389246	3.20643	0.000642144	0.000250663	1.50776	1.56775	0.849848	-1.76262	4.23238	1.3833	0.525067	0.624748	0.321456	2.59437	1.05029	3.72439
Trim35	0.948435	0.051565	2.91197	0.000362153	0.000140621	1.5664	1.72985	1.37613	-4.2999	4.8659	1.05734	0.501002	0.480885	0.203516	1.91474	0.806736	3.71774
Gdap10	0.94362	0.0563804	2.8176	0.0002058	8.18971e-05	1.50373	1.51372	1.54705	-5.54874	7.80142	0.737425	0.249952	0.338028	0.175467	1.15235	0.482785	3.58921
Icam1	0.948636	0.0513644	2.91608	0.000481643	0.00021377	1.39283	1.50474	0.983478	-4.1443	4.19484	1.11871	0.461148	0.591549	0.288638	2.13441	0.97536	3.04798
Tnfaip3	0.949238	0.0507624	2.9285	0.00021434	9.23562e-05	1.79699	1.87364	1.44884	-4.04753	5.9433	0.472837	0.239649	0.303823	0.143723	0.896506	0.531087	3.03342
Csrnp1	0.9374	0.0626003	2.70634	8.4356e-05	4.60464e-05	1.56525	1.59659	1.59791	-4.68109	6.1733	0.235412	0.140407	0.204225	0.101078	0.457005	0.297622	2.40348
Cd24a	0.947231	0.0527689	2.88762	0.000103607	8.08383e-05	1.60403	1.68785	2.77511	-7.94904	11.3219	0.421529	0.462388	0.235412	0.122901	0.644343	0.657851	1.57109

## Sheet: Mig. cDC DEGs (2)
	proba_de	proba_not_de	bayes_factor	scale1	scale2	lfc_mean	lfc_median	lfc_std	lfc_min	lfc_max	raw_mean1	raw_mean2	non_zeros_proportion1	non_zeros_proportion2	raw_normalized_mean1	raw_normalized_mean2	score
adt-IA-IE	0.24378	0.75622	-1.13207	63.5453	15.6459	0.963952	1.67787e-05	2.44099	-7.82809	10.1846	248.814	30.8223	0.629779	0.499905			7.78153
adt-CD11c	0.212279	0.787721	-1.31124	5.00762	2.48451	0.645149	1.01328e-05	1.85141	-6.90995	7.32208	12.5684	4.75331	0.628773	0.491056			1.70586
adt-CD86	0.212881	0.787119	-1.30764	4.97559	2.54754	0.479295	8.58307e-06	1.59493	-6.83569	6.2589	12.1247	4.37149	0.629779	0.502385			1.32937
adt-CD54	0.224318	0.775682	-1.24068	10.4163	6.0052	0.26716	6.3777e-06	0.876423	-6.9877	7.40726	21.6177	8.24432	0.629779	0.506678			0.700528
adt-CD24	0.140449	0.859551	-1.81156	3.32527	1.71276	0.248601	0	1.7179	-7.38119	7.44109	8.31489	3.28287	0.618712	0.497162			0.62966

## Sheet: cDC2 DEGs
	proba_de	proba_not_de	bayes_factor	scale1	scale2	lfc_mean	lfc_median	lfc_std	lfc_min	lfc_max	raw_mean1	raw_mean2	non_zeros_proportion1	non_zeros_proportion2	raw_normalized_mean1	raw_normalized_mean2	score
Cd209a	0.993379	0.00662119	5.01084	0.00154598	2.71929e-05	6.63109	6.76802	3.07462	-3.80419	16.7793	5.11831	0.0699531	0.681905	0.0266513	10.6227	0.14767	477.01
Mgl2	0.989366	0.010634	4.533	0.000325726	9.82652e-06	5.72053	6.04718	3.93041	-13.8351	20.9561	1.14222	0.0202634	0.237672	0.00984371	1.94961	0.033265	335.271
Cd7	0.979133	0.0208668	3.84851	0.000296857	9.06303e-06	3.85984	3.83224	2.80311	-5.00815	12.725	1.0491	0.0189544	0.350053	0.0150274	2.48717	0.0381093	251.909
Klrd1	0.994181	0.00581862	5.14085	0.000814374	3.68515e-05	5.37088	5.57889	2.27136	-4.206	12.0899	2.61757	0.104616	0.698624	0.0601618	5.42734	0.182126	160.051
H2-Oa	0.988363	0.0116372	4.44184	0.000540393	5.12191e-05	5.00237	5.31996	2.5873	-3.91063	12.2988	2.0072	0.267194	0.625397	0.104642	3.812	0.362134	52.6574
Bex6	0.974518	0.0254815	3.64399	0.000104474	1.12444e-05	4.57792	4.0342	3.3569	-3.42125	14.6825	0.358519	0.0301594	0.25037	0.0273058	0.734154	0.0649416	51.7525
H2-DMb2	0.985955	0.0140449	4.25135	0.000495746	4.56322e-05	3.90623	4.05125	2.0423	-4.60234	9.23229	1.80254	0.168809	0.524233	0.0962903	3.39237	0.258298	51.3027
Siglecg	0.986958	0.0130417	4.32647	0.000176369	1.9808e-05	4.35458	4.55039	2.3834	-3.79363	11.5777	0.454392	0.0520983	0.317672	0.0415739	0.963112	0.0852533	49.194
Clec10a	0.972311	0.0276886	3.55865	0.00048178	5.83353e-05	2.76719	2.87015	2.58729	-7.77322	14.5176	1.36783	0.110192	0.419048	0.085059	2.77102	0.233269	32.8716
Zbtb46	0.981742	0.0182584	3.9847	0.000467582	6.46126e-05	4.50068	4.86641	2.67659	-4.87433	13.811	0.248677	0.0540618	0.202328	0.0432233	0.657687	0.0946325	31.2793
Kctd14	0.983949	0.0160514	4.11578	0.000150322	2.69429e-05	4.89406	5.23277	2.98141	-5.01712	16.5235	0.441693	0.0985418	0.260529	0.0600571	0.855549	0.144869	28.9028
Bcl11a	0.97813	0.02187	3.80053	0.00054753	8.81399e-05	3.54837	3.24537	2.45937	-4.39227	11.659	0.664974	0.0988036	0.400423	0.0789853	1.63299	0.203935	28.4131
Ccnd2	0.980939	0.019061	3.94087	0.000378159	4.99962e-05	3.43059	3.53405	2.2381	-5.49238	10.9702	1.11831	0.131057	0.424127	0.0724664	2.0723	0.261378	27.1989
Ccnd1	0.977327	0.0226726	3.76367	0.000859853	0.000130159	3.75094	3.27229	2.66742	-3.66867	12.3998	2.3655	0.37592	0.678307	0.183496	4.76628	0.673283	26.5535
Ltb	0.967095	0.0329053	3.38066	0.000251941	3.21517e-05	2.97027	2.97626	2.29016	-5.90666	10.6488	0.724656	0.0674399	0.324233	0.0502395	1.52348	0.184181	24.569
H2-Ob	0.977327	0.0226726	3.76367	0.000238601	4.50336e-05	3.70659	4.01362	2.17108	-4.15001	9.55748	0.715344	0.18758	0.418624	0.0945624	1.42506	0.262566	20.1172
Flt3	0.981742	0.0182584	3.9847	0.000310081	7.94997e-05	4.13551	4.47311	2.7275	-4.39201	11.0843	0.573968	0.230123	0.380952	0.111239	1.27195	0.347291	15.1463
Rtn1	0.974719	0.0252809	3.6521	0.000427595	8.51227e-05	2.46327	2.37494	1.49568	-3.0261	8.44179	0.326772	0.0616802	0.249524	0.0541666	0.828628	0.141563	14.4186
Avpi1	0.963684	0.0363162	3.2785	0.000332099	7.42308e-05	2.22495	2.03645	1.62401	-3.13997	8.85719	0.933333	0.179543	0.481905	0.12768	1.89218	0.347533	12.1139
Dpp4	0.970907	0.0290931	3.50773	0.000617507	0.000191425	2.82192	2.87462	1.98083	-3.06664	9.09053	0.511534	0.159096	0.369947	0.109721	1.20652	0.298616	11.4016
Cbfa2t3	0.957865	0.0421348	3.12383	0.00109823	0.000305488	2.74248	2.26547	2.26241	-3.83289	10.1813	1.79069	0.528864	0.725714	0.28607	3.88753	1.04306	10.2213
Eps8	0.948636	0.0513644	2.91608	0.000330051	0.000109814	2.63697	2.12464	2.34441	-3.03148	11.8468	0.505185	0.150588	0.349418	0.115454	1.11172	0.30896	9.4885
H2-Eb1	0.947432	0.0525682	2.89164	0.0172032	0.00580227	2.89356	2.30171	2.85167	-8.15692	14.0757	62.2368	22.2126	0.973968	0.738147	116.018	35.977	9.33111
Tnip3	0.963283	0.0367175	3.26709	0.000299719	9.72786e-05	2.70107	2.63576	2.76345	-5.35483	13.1399	0.784974	0.214231	0.305608	0.110532	1.47386	0.441286	9.02135
1700025G04Rik	0.959671	0.0403291	3.16952	0.000269597	8.94272e-05	2.41978	2.08604	1.95812	-2.51491	9.59785	0.388571	0.130246	0.299894	0.102678	0.870273	0.234198	8.99183
Runx3	0.951043	0.0489567	2.96662	0.000294159	8.51692e-05	2.46821	1.79848	2.29117	-1.97641	12.0828	0.717037	0.209676	0.415238	0.155195	1.4926	0.412326	8.93481
Traf1	0.960072	0.0399278	3.17994	0.000383294	0.000122915	2.79175	2.68432	2.60602	-5.288	12.8117	1.03175	0.338665	0.474286	0.1614	2.08482	0.662922	8.77976
H2-Aa	0.936396	0.0636035	2.68937	0.0212605	0.00771097	2.78957	2.07983	2.86332	-7.81141	14.0597	75.8624	28.9018	0.977989	0.763463	143.109	47.7586	8.35895
Klrk1	0.95626	0.04374	3.08477	0.000267666	8.44925e-05	2.27837	2.17469	1.89349	-3.45628	8.92583	0.759788	0.23871	0.38582	0.152604	1.54481	0.422526	8.33
Alcam	0.961075	0.0389246	3.20643	0.00204906	0.000654631	2.25112	1.72421	1.89063	-2.08037	10.1	0.812275	0.262586	0.485714	0.190093	2.43236	0.674477	8.1182
H2-Ab1	0.936396	0.0636035	2.68937	0.0220107	0.00797688	2.72757	2.15139	2.70537	-7.39877	13.252	82.1657	32.1212	0.978201	0.785585	154.819	52.5528	8.03538
Gpr183	0.952047	0.0479535	2.98838	0.000291916	8.78703e-05	2.75121	2.06527	2.46712	-2.70425	12.0595	0.657989	0.235306	0.381587	0.155902	1.39944	0.479631	8.0273
Sirpb1a	0.944422	0.0555778	2.83279	0.000346275	0.000104928	2.91862	2.0458	3.2056	-4.67873	14.673	0.314074	0.103333	0.233016	0.0884363	0.70102	0.255551	8.00627
Itgax	0.954053	0.045947	3.03323	0.000515767	0.000171586	2.56681	2.19515	2.36486	-5.19892	10.4307	1.08593	0.389402	0.554286	0.222976	2.20717	0.709153	7.98892
Icosl	0.963884	0.0361156	3.28425	0.000142972	4.36334e-05	2.0856	2.09929	1.4562	-3.55384	7.28829	0.316825	0.0874152	0.243598	0.0731209	0.662391	0.173682	7.95408
Ciita	0.94061	0.05939	2.7624	0.00114499	0.000376541	2.26964	2.13749	1.73393	-3.30855	8.24651	2.06519	0.69118	0.768466	0.333665	4.34681	1.25672	7.85038
Olfm1	0.959069	0.040931	3.15408	0.00029858	0.00010283	2.22984	2.17859	2.09201	-6.50696	8.15332	0.701587	0.245752	0.410582	0.155981	1.45516	0.43554	7.44997
Slamf9	0.94683	0.0531701	2.87962	0.000235654	7.62562e-05	1.93838	1.83305	1.87649	-4.50353	9.13768	0.755132	0.182842	0.403175	0.130796	1.40245	0.368849	7.37021
Nectin1	0.94683	0.0531701	2.87962	0.000389056	0.000149059	2.28886	1.92921	1.94548	-2.39765	9.33832	0.252487	0.0761578	0.205926	0.0647171	0.546355	0.171911	7.27429
Slamf7	0.938804	0.0611958	2.73053	0.000489629	0.000171404	2.3735	1.96468	2.05819	-2.19659	9.76839	1.12423	0.444538	0.608042	0.255675	2.26419	0.770586	6.97398
Il21r	0.945024	0.0549759	2.84431	0.000166502	5.74518e-05	2.20021	2.04537	2.05405	-4.48593	8.52097	0.385397	0.120795	0.276614	0.0916041	0.783823	0.251888	6.84661
Hivep2	0.95947	0.0405297	3.16435	0.00087633	0.000229612	1.83458	1.83834	1.21987	-2.59073	6.16502	0.37291	0.101919	0.249524	0.086656	1.14977	0.309802	6.80866
Cd244	0.932384	0.0676164	2.62389	0.000475386	0.000194877	2.44271	1.82252	2.61955	-5.65132	11.4543	0.758307	0.268869	0.476402	0.193418	1.69136	0.619311	6.67113
Ltb4r1	0.948836	0.0511637	2.92021	0.000184989	7.71146e-05	2.37618	2.23339	3.03722	-8.63603	13.2518	0.611429	0.189518	0.358942	0.134487	1.18885	0.436583	6.47051
Cd74	0.92797	0.0720305	2.55591	0.0508593	0.019552	2.2025	1.7975	2.10226	-5.77697	10.6511	205.572	79.7993	0.985185	0.856847	397.022	135.247	6.46552
Jaml	0.974719	0.0252809	3.6521	0.000142574	7.14315e-05	3.10447	2.94854	2.98903	-5.05192	11.3249	0.406138	0.292065	0.274074	0.121737	0.82937	0.421434	6.10951
Napsa	0.912721	0.0872793	2.34732	0.00147041	0.000606355	2.37151	1.5381	2.52389	-2.20129	11.0719	4.59831	1.71597	0.91873	0.563369	9.20385	3.67463	5.93992
Mcemp1	0.939005	0.0609952	2.73403	0.000364929	0.000185616	2.80775	2.3407	3.07743	-3.95578	11.3182	1.17884	0.492761	0.548148	0.263371	2.33776	1.11684	5.87717
Gm15987	0.93439	0.06561	2.65617	0.000488627	0.000194138	2.77313	2.13051	3.13898	-4.08875	12.7121	0.252487	0.127837	0.208677	0.104092	0.704968	0.356128	5.48951
Tuba1a	0.942014	0.0579856	2.78783	0.000170671	6.69721e-05	1.93439	1.67143	1.94938	-4.40221	9.09972	0.579471	0.221876	0.351323	0.138362	1.16446	0.425102	5.29875
Bhlhe40	0.944021	0.0559791	2.82517	0.000389649	0.000137923	1.64579	1.61869	1.68784	-4.32793	7.59517	0.833651	0.242192	0.409312	0.154986	1.68584	0.540886	5.12963
Itpr1	0.933989	0.0660112	2.64964	0.00104976	0.000405602	1.59802	1.62082	1.37109	-3.10045	6.16726	0.516825	0.213001	0.355132	0.160719	1.46822	0.480983	4.878
Skint3	0.948034	0.0519663	2.90379	0.000183084	7.57922e-05	2.13359	2.00396	2.32062	-4.62447	9.38139	0.336296	0.125324	0.222646	0.0945886	0.710554	0.317132	4.78044
Cd72	0.952849	0.0471509	3.0061	0.000401175	0.000187813	2.21729	2.09636	2.87003	-7.55267	12.0792	1.02074	0.423175	0.417989	0.203367	1.91661	0.902887	4.70676
Itgb7	0.924759	0.0752408	2.50884	0.000517102	0.000223453	1.72309	1.63464	1.8819	-3.93984	7.63086	1.46624	0.591853	0.657143	0.308558	3.09585	1.16005	4.59845
Tnni2	0.961477	0.0385233	3.21721	0.000118922	5.03812e-05	1.74297	1.98735	1.76716	-4.69822	6.29128	0.38455	0.202398	0.239365	0.107234	0.767321	0.301793	4.43157
Sh2d1b1	0.944021	0.0559791	2.82517	0.000101357	4.77983e-05	1.95624	1.60957	2.40249	-6.41422	10.3297	0.279577	0.107129	0.220317	0.0881221	0.535793	0.241268	4.34429
S100a4	0.935193	0.0648074	2.66933	0.0024516	0.00129584	2.95676	2.10476	3.43389	-4.80487	13.2933	6.37735	3.99126	0.885079	0.531351	12.1853	8.46795	4.25476
Stap1	0.935594	0.0644061	2.67597	0.00032716	0.000150812	1.64296	1.509	1.7801	-5.18021	7.78618	0.724656	0.276488	0.419048	0.186428	1.54725	0.657322	3.8673
Dab2	0.952849	0.0471509	3.0061	0.000233516	0.00011426	2.13211	2.00299	3.22206	-7.82322	11.5608	0.439577	0.203026	0.24	0.130298	0.865309	0.487763	3.78244
Tmem176a	0.935393	0.0646067	2.67265	0.00100832	0.000441128	1.7013	1.5015	2.01312	-4.70697	9.64253	2.95005	1.23944	0.73291	0.425295	5.53078	2.53335	3.71427

## Sheet: cDC2 DEPs
	proba_de	proba_not_de	bayes_factor	scale1	scale2	lfc_mean	lfc_median	lfc_std	lfc_min	lfc_max	raw_mean1	raw_mean2	non_zeros_proportion1	non_zeros_proportion2	raw_normalized_mean1	raw_normalized_mean2	score
adt-CD301a	0.133427	0.866573	-1.87099	2.57946	0.639713	0.572305	0	1.64332	-6.02943	6.22802	4.98138	1.65639	0.502857	0.484724			1.72113
adt-CD11c	0.195626	0.804374	-1.41386	4.48651	2.30203	0.533442	7.33137e-06	1.88379	-7.04679	7.26157	10.0028	4.30733	0.50836	0.492499			1.23879
adt-IA-IE	0.227729	0.772271	-1.22118	24.0112	16.0474	0.547003	3.63588e-06	2.19167	-9.62735	9.61033	49.266	34.2136	0.511111	0.501898			0.78766

## Sheet: Peri mac DEGs
	proba_de	proba_not_de	bayes_factor	scale1	scale2	lfc_mean	lfc_median	lfc_std	lfc_min	lfc_max	raw_mean1	raw_mean2	non_zeros_proportion1	non_zeros_proportion2	raw_normalized_mean1	raw_normalized_mean2	score
Alox15	0.999799	0.000200642	8.51374	0.002683	8.88601e-07	9.92308	9.42002	3.81468	-1.51627	19.2179	21.1459	0.00121674	0.891892	0.00119335	22.2307	0.00242861	90832.6
Prg4	0.999197	0.000802568	7.12688	0.00361709	5.93193e-06	9.45369	8.94013	3.71613	-1.70503	19.9448	26.4432	0.00271428	0.956757	0.00266748	28.3891	0.0104208	25754.5
Selp	0.999197	0.000802568	7.12688	0.000553316	4.65948e-06	8.30001	7.95533	3.52712	-1.87782	18.4636	3.31892	0.00124014	0.843243	0.00105295	3.72861	0.0029105	10633.1
Ltbp1	0.999799	0.000200642	8.51374	0.00116111	1.07352e-05	9.56923	9.24105	3.54962	-1.26264	18.6926	3.8	0.000725367	0.821622	0.000678569	4.99091	0.00478803	9974.7
Tgfb2	0.998395	0.00160514	6.43293	0.000751379	9.10283e-06	8.4067	8.00835	3.26954	-2.62313	17.5994	3.46486	0.00124014	0.751351	0.00124014	4.05732	0.00492838	6920.87
Ednrb	0.999599	0.000401284	7.82041	0.00123069	1.62567e-05	8.03466	7.82245	3.25132	-3.53553	16.7321	6.77838	0.00568594	0.913514	0.0044692	6.94816	0.015143	3686.58
Retnla	0.999599	0.000401284	7.82041	0.000733634	3.26247e-06	6.81514	6.8543	2.27881	-0.752415	13.2081	5.34054	0.0113719	0.243243	0.00699628	6.61939	0.0197851	2280.11
Slpi	0.99679	0.00321027	5.73818	0.0138095	0.000142206	7.46458	7.58718	2.88292	-3.87088	15.6976	166.303	0.381917	0.837838	0.150876	162.199	0.812119	1490.85
Garnl3	0.998596	0.00140449	6.56667	0.000355724	4.30545e-06	7.06163	6.73347	2.89392	-3.03292	15.4182	1.66486	0.00273767	0.632432	0.00271428	2.07931	0.0103811	1414.43
Saa3	0.998596	0.00140449	6.56667	0.0023643	3.90895e-05	6.90783	6.91295	2.50836	-2.21833	14.0913	55.3135	0.13789	0.881081	0.0285701	56.8534	0.279381	1405.73
Wnt2	0.998596	0.00140449	6.56667	0.000109777	2.04949e-06	5.94554	5.47473	3.07205	-2.87091	14.8379	0.913514	0.00189531	0.243243	0.00177832	0.80939	0.00557708	862.863
Pf4	0.998796	0.00120385	6.72102	0.00550396	7.71363e-05	7.87937	7.95443	3.26452	-4.99257	16.8351	43.5459	0.24143	0.945946	0.0924024	43.5679	0.442247	776.236
Serpinb2	0.995987	0.00401284	5.51423	0.00154249	1.52458e-05	7.52493	7.37901	3.52679	-4.03577	20.4254	8.41081	0.0413693	0.897297	0.0334605	8.92045	0.0969035	692.707
Itga6	0.997994	0.00200642	6.20939	0.00183676	4.41225e-05	6.60926	6.66047	2.4758	-4.9002	14.7045	8.01081	0.0468447	0.924324	0.0372745	9.04886	0.0984826	607.278
Efnb2	0.998596	0.00140449	6.56667	0.000104459	3.49754e-06	5.7338	5.41605	2.60856	-2.39609	15.0245	0.805405	0.00248029	0.459459	0.00241009	0.927217	0.00919304	578.315
Lrg1	0.998194	0.00180578	6.31495	0.00160856	4.83757e-05	6.62906	6.30209	3.01757	-0.759315	15.217	3.70811	0.0113485	0.794595	0.00921918	4.01959	0.0534666	498.369
Gm16104	0.993981	0.00601926	5.10675	8.95993e-05	1.4987e-06	5.72668	5.32731	3.17274	-2.37047	17.7383	0.589189	0.00346304	0.378378	0.00332265	0.617336	0.00769795	459.25
Padi4	0.991974	0.00802568	4.81705	0.000577634	1.83889e-05	7.14959	6.96916	4.07996	-5.6083	20.2799	3.5027	0.0263004	0.859459	0.0234457	3.75975	0.0633923	424.037
Ptgis	0.99679	0.00321027	5.73818	0.000841222	1.64465e-05	7.06929	6.74699	3.38957	-5.5277	18.1777	4.62162	0.0291785	0.794595	0.0251071	4.80337	0.0804616	422.02
Ltc4s	0.997592	0.0024077	6.02667	0.00151243	2.3829e-05	6.5815	6.59889	2.72904	-3.43901	14.1196	7.85405	0.0595503	0.92973	0.044107	8.49405	0.135043	413.969
F5	0.997392	0.00260835	5.94642	0.00273093	8.28115e-05	6.96607	6.26977	3.09266	-4.06756	16.236	5.17297	0.0223694	0.843243	0.0201465	5.42908	0.104265	362.723
Ecm1	0.997793	0.00220706	6.11388	0.00307614	8.14827e-05	5.70382	5.49953	2.05282	-0.947207	13.8487	13.9405	0.0991179	0.956757	0.0809369	14.3453	0.236438	346.064
Cgnl1	0.998194	0.00180578	6.31495	0.00130312	6.85843e-05	6.21045	6.1354	2.54331	-2.61204	14.3523	1.70811	0.00643471	0.691892	0.00613052	1.92644	0.0445067	268.815
Fgfr1	0.995787	0.00421348	5.46524	0.000819217	3.58874e-05	6.15656	5.65012	3.22531	-5.02544	17.0968	3.44865	0.0504949	0.843243	0.0408545	3.93734	0.0979584	247.457
Prtn3	0.99077	0.00922953	4.67607	0.000326011	9.8679e-06	6.20421	5.90695	3.4922	-5.98521	16.9057	2.12973	0.026394	0.605405	0.0216206	2.28454	0.0576209	245.983
Lyz1	0.992576	0.00742376	4.89562	0.00156474	7.41269e-05	5.03755	4.84343	2.37072	-3.36193	14.9024	17.0757	0.208391	0.940541	0.064698	17.7639	0.403872	221.571
Cdkn2a	0.991974	0.00802568	4.81705	0.000191401	7.69758e-06	6.78302	6.46667	3.91498	-7.0258	17.6963	1.00541	0.0133608	0.281081	0.0086342	1.08255	0.0344372	213.228
Calml4	0.995987	0.00401284	5.51423	0.000211904	6.5713e-06	5.08991	4.78876	2.70869	-3.6754	15.226	1.22162	0.0132672	0.643243	0.0124248	1.33742	0.0324216	209.964
Thbs1	0.99378	0.0062199	5.07376	0.000972806	4.55317e-05	5.92121	5.53824	3.25419	-3.53245	17.0406	10.4757	0.159253	0.837838	0.051852	11.8821	0.340015	206.922
Icam2	0.99679	0.00321027	5.73818	0.00140367	3.83688e-05	5.01534	5.06019	1.50548	-1.46307	11.5757	7.19459	0.0890797	0.908108	0.0814283	7.74961	0.197288	197.007
Cxcl13	0.988764	0.011236	4.47734	0.00298493	0.000114032	6.5758	6.5615	3.50897	-5.8725	15.3147	22.4108	0.387112	0.675676	0.0810071	23.7573	0.928416	168.268
Flnb	0.997592	0.0024077	6.02667	0.00187463	0.000116577	5.00364	4.92516	1.70279	-2.96974	9.61266	3.28108	0.0452067	0.864865	0.0396612	4.02003	0.124523	161.535
Plxdc2	0.997592	0.0024077	6.02667	0.0046489	0.000205449	6.65968	6.26607	2.82564	-2.36407	15.0329	3.11892	0.0330861	0.724324	0.025692	3.47807	0.143499	161.414
Serpinb1a	0.995385	0.00461477	5.37387	0.000590677	2.29817e-05	5.7864	5.76445	2.55547	-3.89259	13.2088	4.22703	0.0744788	0.816216	0.0467511	4.39297	0.159451	159.419
Fn1	0.988363	0.0116372	4.44184	0.0124901	0.000838736	5.93506	5.74148	3.39239	-3.03454	18.3529	77.6378	1.42855	0.994595	0.287666	82.4305	3.23272	151.337
Fam20a	0.996589	0.00341091	5.67736	0.00051221	3.50713e-05	5.51269	5.16662	2.71439	-5.36843	13.9684	0.47027	0.0042586	0.335135	0.00411821	0.458278	0.0168642	149.805
Aspa	0.997793	0.00220706	6.11388	0.000271478	1.46713e-05	5.87924	5.43926	3.11904	-6.39713	14.7672	1.04865	0.0164026	0.535135	0.0149519	1.18285	0.0477413	145.665
Alox5	0.989767	0.0102327	4.57188	0.000187607	7.20111e-06	5.06815	4.9196	2.67935	-5.72122	14.1248	1.11351	0.0146945	0.524324	0.0133608	1.12876	0.0399139	143.327
C4b	0.99699	0.00300963	5.80292	0.00325732	0.000218943	5.3604	5.22227	2.55084	-4.27284	11.6958	12.8324	0.214966	0.951351	0.111847	14.5918	0.551415	141.85
Fabp4	0.996388	0.00361156	5.62	0.0036934	0.000107888	6.25751	6.29299	2.48032	-3.00828	13.86	10.827	0.206683	0.854054	0.0714603	10.643	0.476036	139.903
Ramp3	0.996188	0.0038122	5.56573	0.000105752	4.66964e-06	6.44165	6.38582	2.93646	-4.25974	15.8281	0.518919	0.0136416	0.345946	0.00687928	0.585192	0.0271545	138.821
Mlxipl	0.998796	0.00120385	6.72102	0.00206856	0.000159329	6.29993	5.74057	2.99934	-1.96604	14.0989	0.794595	0.00608372	0.486486	0.00568594	0.906548	0.0621188	91.9397
Ankrd33b	0.995185	0.00481541	5.33111	0.000142545	1.27457e-05	5.37648	5.18563	2.73189	-6.63255	13.721	0.610811	0.0166834	0.394595	0.0114187	0.661761	0.0404679	87.9203
F7	0.992978	0.00702247	4.95159	0.000445169	3.19194e-05	5.68142	5.46152	3.0618	-3.43625	17.3717	1.32432	0.042937	0.6	0.0273767	1.37695	0.0953113	82.079
Slc9a3r2	0.995185	0.00481541	5.33111	0.0001248	9.84862e-06	4.02473	3.65843	2.09194	-2.19128	11.0619	0.664865	0.0174088	0.372973	0.0160985	0.714188	0.0350411	82.0297
Timp2	0.996388	0.00361156	5.62	0.00283928	0.000172761	4.50502	4.18411	2.03361	-2.1221	11.5682	14.6432	0.417226	0.972973	0.259845	15.4919	0.898018	77.7172
Cald1	0.996388	0.00361156	5.62	0.00189389	0.000173706	5.0891	4.40588	2.58898	-3.69626	12.855	1.54054	0.0299506	0.621622	0.0261132	1.69413	0.115955	74.3531
Arsg	0.997392	0.00260835	5.94642	0.000286183	3.17059e-05	4.27544	3.93161	2.16955	-2.92255	13.1051	0.275676	0.00526476	0.221622	0.00512437	0.287675	0.0190871	64.4383
Cxcl2	0.974719	0.0252809	3.6521	0.00102431	0.000152789	3.88383	3.77538	2.68719	-6.70938	14.7755	15.4486	0.621054	0.648649	0.112057	17.0494	1.24627	53.1318
Il6	0.981742	0.0182584	3.9847	8.62833e-05	9.88219e-06	4.25654	4.11804	2.79183	-5.35194	13.4604	1	0.0403398	0.237838	0.0204507	1.15993	0.0929857	53.0971
Hal	0.998395	0.00160514	6.43293	0.000479432	5.73962e-05	5.32437	4.83414	2.83259	-2.84865	14.5208	0.508108	0.00816623	0.302703	0.00753445	0.599455	0.0616981	51.7313
Hdc	0.988363	0.0116372	4.44184	0.000130797	1.24563e-05	3.73597	3.62729	1.96846	-2.86326	10.7734	0.718919	0.0320799	0.318919	0.0248965	0.832841	0.0693436	44.8704
Pmp22	0.982745	0.0172552	4.04223	0.000396262	5.21474e-05	5.12322	5.35211	3.25348	-6.73047	13.4474	2.03784	0.104242	0.772973	0.0715773	2.1104	0.262242	41.2292
Cpne8	0.988363	0.0116372	4.44184	8.03505e-05	1.10854e-05	3.91567	3.43608	2.41764	-4.27301	11.2964	0.313514	0.0143201	0.237838	0.012495	0.345797	0.0342134	39.576
Itgam	0.996388	0.00361156	5.62	0.00146799	0.000157512	3.95822	3.50182	2.19812	-4.30484	13.8302	9	0.442427	0.945946	0.286075	9.40654	0.97907	38.0291
Emilin2	0.980939	0.019061	3.94087	0.00208866	0.000286669	3.55376	3.43318	2.37903	-4.1155	13.7231	11.0108	0.579428	0.967568	0.344105	12.0032	1.34892	31.6227
Lbp	0.979334	0.0206661	3.85838	0.000124511	2.57685e-05	3.64727	2.95415	2.81067	-3.78238	12.8472	0.475676	0.0187425	0.32973	0.017479	0.487801	0.0565368	31.4687
Evi5	0.992376	0.0076244	4.86875	0.00272676	0.000351808	3.30664	3.29879	1.09404	-1.87827	7.62845	3.07568	0.135737	0.832432	0.12137	3.47669	0.384317	29.9132
Slfn4	0.977528	0.0224719	3.77276	0.000102275	2.47559e-05	3.4586	3.4984	2.65259	-4.23431	12.3984	0.47027	0.0302548	0.308108	0.0234925	0.626794	0.0746298	29.0478
Ryk	0.99057	0.00943018	4.65436	0.000152149	2.49356e-05	4.22766	3.57131	2.52895	-4.72102	11.1379	0.308108	0.014016	0.275676	0.0133608	0.328357	0.0479071	28.9766
Slc7a2	0.992978	0.00702247	4.95159	0.00186797	0.000229198	4.5717	3.957	2.73993	-3.75877	14.6021	0.416216	0.0289913	0.297297	0.0208016	0.561513	0.0903558	28.4107
Fam212a	0.988162	0.0118379	4.42454	4.52798e-05	7.65607e-06	2.86587	2.62011	1.63594	-1.68453	9.14507	0.281081	0.0156773	0.232432	0.0148817	0.293099	0.0318149	26.4022
Naip1	0.964888	0.0351124	3.31346	8.63471e-05	1.52518e-05	3.8587	3.97304	2.74194	-5.57611	11.6451	0.410811	0.0242179	0.340541	0.021878	0.476719	0.0697821	26.3609
Scn1b	0.98736	0.0126404	4.35813	0.000199454	2.98185e-05	3.50196	3.28955	2.2063	-2.22747	11.3655	0.908108	0.0546833	0.513514	0.048857	0.976956	0.134617	25.4148
Rad51b	0.994783	0.00521669	5.25066	0.00118747	0.000160247	4.05902	3.88446	1.80665	-2.18103	10.3931	0.351351	0.0182512	0.281081	0.0141096	0.611849	0.101539	24.4587
Plk2	0.980738	0.0192616	3.93019	0.000222206	4.21156e-05	2.94942	2.78146	1.75579	-2.60631	11.2681	1.28649	0.0912558	0.448649	0.0566488	1.51675	0.188871	23.6858
Pomk	0.988162	0.0118379	4.42454	9.23807e-05	1.51637e-05	2.80448	2.7604	1.49417	-3.57436	9.36399	0.394595	0.0219248	0.275676	0.0214802	0.436352	0.0541581	22.5957
Clec4d	0.973515	0.0264848	3.60434	0.000355507	6.14217e-05	3.59349	3.38858	2.51628	-5.2681	12.772	2.06486	0.186372	0.772973	0.102932	2.24657	0.359727	22.4421
St8sia6	0.974318	0.0256822	3.63594	6.91227e-05	2.35507e-05	3.37907	3.3496	2.53907	-4.90297	10.5299	0.394595	0.0303016	0.259459	0.026511	0.44267	0.0706795	21.1633
Cmah	0.993379	0.00662119	5.01084	0.000574162	0.000142505	3.29128	2.8057	1.8138	-3.1987	9.37734	0.394595	0.0183682	0.308108	0.0170578	0.538266	0.0842243	21.0341
Crtap	0.993579	0.00642055	5.04181	0.00011316	1.68516e-05	2.86709	2.78297	1.28657	-2.61397	7.28502	0.52973	0.0354962	0.394595	0.033905	0.55803	0.0775761	20.6239
Gm12840	0.986958	0.0130417	4.32647	8.39807e-05	1.1668e-05	2.77103	2.76934	1.3642	-2.00314	7.8867	0.621622	0.0363151	0.248649	0.0291083	0.565955	0.0771193	20.3358
Hgsnat	0.992576	0.00742376	4.89562	0.000750122	0.000125458	2.80277	2.67716	1.32904	-2.25571	7.79293	2.95676	0.193579	0.8	0.158387	3.21026	0.462314	19.4621
F10	0.978933	0.0210674	3.83873	0.00125928	0.000233702	4.19826	3.5332	3.10406	-3.72309	14.4201	4.47027	0.469991	0.859459	0.203851	4.63992	1.00436	19.3951
Ccr1	0.97492	0.0250803	3.66027	0.000406504	6.88933e-05	3.52098	3.02677	2.71413	-3.08978	12.5091	1.85405	0.183939	0.724324	0.113695	1.94883	0.360625	19.0275
Cd14	0.979133	0.0208668	3.84851	0.00116972	0.000236385	2.98056	2.64278	2.11323	-2.63735	10.6618	8.46486	0.726045	0.940541	0.287175	9.33418	1.4832	18.7575
Hcar2	0.954454	0.0455457	3.04242	6.00523e-05	1.33588e-05	2.25056	1.97467	1.84565	-2.83548	10.892	0.524324	0.0383976	0.259459	0.0317055	0.705974	0.0850594	18.6791
Pros1	0.991774	0.00822632	4.79215	0.000884278	0.000184747	2.85793	2.60124	1.52784	-1.7591	9.10661	1.77838	0.107448	0.745946	0.0951166	1.96312	0.301179	18.6283
Rhoc	0.978531	0.0214687	3.81946	0.000233898	4.56398e-05	3.29818	3.06176	2.23276	-3.02746	10.3066	0.967568	0.100077	0.454054	0.070033	1.02363	0.192692	17.5208
Tspan32	0.980538	0.0194623	3.91962	0.00029435	4.77378e-05	2.99471	2.68081	2.01268	-2.98611	10.8829	1.00541	0.0900859	0.562162	0.0790884	1.13208	0.194469	17.4333
Ier3	0.978933	0.0210674	3.83873	0.000600321	0.000148223	2.55988	2.58093	1.35145	-3.26965	6.94092	5.38919	0.459344	0.659459	0.196996	6.17181	0.916715	17.2345
Gbp2b	0.960474	0.0395265	3.19046	0.000339114	9.50305e-05	3.91193	4.02806	2.97341	-5.23385	11.2703	1.36757	0.156796	0.643243	0.0916302	1.71534	0.396569	16.9209
Mfge8	0.989767	0.0102327	4.57188	8.78657e-05	1.65916e-05	2.92894	2.66098	1.64765	-2.95305	9.73666	0.351351	0.0277511	0.254054	0.0245455	0.365165	0.0649624	16.4641
Tiam2	0.96248	0.0375201	3.24464	0.000139682	3.94337e-05	3.42048	3.28268	2.78758	-5.03167	11.7607	0.389189	0.0313546	0.308108	0.0286403	0.438424	0.0913529	16.4157
Tcn2	0.99077	0.00922953	4.67607	0.00112506	0.00019124	2.78318	2.66803	1.24848	-1.82405	7.199	4.21622	0.328451	0.875676	0.243653	4.26168	0.730526	16.2363
Ctdspl	0.969502	0.0304976	3.45913	0.000125042	5.08012e-05	2.76736	2.68621	2.14987	-3.41709	9.90089	0.281081	0.018181	0.210811	0.0168472	0.282254	0.04878	16.0127
4930455G09Rik	0.992376	0.0076244	4.86875	0.000311168	5.26866e-05	2.65226	2.61049	1.22788	-1.55663	7.43619	1.19459	0.0999134	0.637838	0.0889627	1.34141	0.223454	15.9218
Cfp	0.973315	0.0266854	3.59659	0.00284351	0.000535059	3.0271	3.28288	1.71934	-3.43593	10.073	13.4811	1.3124	0.972973	0.438309	14.7142	2.80349	15.8878
Trf	0.984551	0.0154494	4.15461	0.00153066	0.000269662	2.84774	2.82508	1.52517	-4.67069	8.94826	9.22162	0.8966	0.951351	0.43281	9.7376	1.75678	15.7846
Gda	0.960273	0.0397271	3.18518	0.00108171	0.000308865	3.40626	3.15359	3.01059	-3.18839	14.0131	4.88108	0.527201	0.940541	0.257926	5.73061	1.2463	15.6623
Gm1673	0.964687	0.035313	3.30755	0.000105194	2.06539e-05	3.50834	3.21865	2.91551	-4.1458	12.7257	0.556757	0.0566254	0.389189	0.0471956	0.586604	0.13141	15.6609
Arhgap29	0.99378	0.0062199	5.07376	0.000195176	4.78052e-05	3.29489	2.79559	1.96588	-3.74816	9.76554	0.232432	0.0101317	0.205405	0.00966376	0.253824	0.05583	14.9798
Cd9	0.988363	0.0116372	4.44184	0.00188729	0.000316896	3.28737	3.1303	1.79409	-2.86754	9.35381	5.78378	0.896577	0.832432	0.316237	6.86698	1.55338	14.5324
Osm	0.966493	0.0335072	3.36191	0.000133296	3.88219e-05	2.9619	2.61149	2.48386	-4.15976	11.8977	0.92973	0.107307	0.335135	0.0619136	1.0659	0.229276	13.7699
Pi16	0.960273	0.0397271	3.18518	0.000113565	3.27664e-05	3.41501	3.51238	3.46208	-5.37774	12.8664	0.610811	0.0747128	0.340541	0.0625219	0.743569	0.185728	13.6721
Add3	0.9689	0.0310995	3.43897	0.00134315	0.000342904	2.92202	2.8717	1.94112	-4.51486	7.97717	3.20541	0.319583	0.854054	0.210661	3.62065	0.781067	13.5451
Ms4a8a	0.967095	0.0329053	3.38066	0.000491941	0.000128099	2.94857	2.21939	2.61892	-2.76873	12.5679	1.8973	0.201956	0.778378	0.153286	2.15129	0.477605	13.2813
Pdlim1	0.956862	0.043138	3.09925	0.000299367	8.42119e-05	3.10378	3.28923	2.41406	-3.59464	9.61638	1.54595	0.163442	0.67027	0.118352	1.64912	0.391038	13.0895
Lmna	0.972111	0.0278892	3.55123	0.000217407	6.04202e-05	2.75965	2.76841	1.87875	-4.37012	9.57453	0.875676	0.111636	0.464865	0.0651894	0.997046	0.214341	12.837
C130026I21Rik	0.990971	0.00902889	4.69825	0.000347047	8.85874e-05	2.40033	2.31349	1.0757	-1.26753	6.22664	0.616216	0.044107	0.248649	0.0395676	0.690317	0.130259	12.7207
Timd4	0.968499	0.0315008	3.42573	0.000524448	0.000182317	3.91924	4.18479	3.27148	-6.16666	14.3292	2.12973	0.296558	0.621622	0.13541	2.50085	0.775858	12.6331
Ccl24	0.957865	0.0421348	3.12383	0.000705332	0.000171174	4.02516	4.08718	3.11713	-3.94024	13.0151	3.51892	0.510494	0.702703	0.15441	3.64204	1.16598	12.5729
Cfh	0.97512	0.0248796	3.66851	0.0010283	0.000305413	2.33089	2.18793	1.48337	-3.26459	9.31061	3.00541	0.274891	0.8	0.182207	3.34951	0.655088	11.918
Rras2	0.983547	0.0164526	4.09068	0.000269542	6.34376e-05	2.73309	2.72958	1.46043	-3.46086	7.23802	0.502703	0.0525072	0.356757	0.0463065	0.592022	0.141143	11.4639
C1qc	0.911316	0.0886838	2.32981	0.00502995	0.0016081	3.63492	3.81555	3.13517	-4.51171	11.2754	27.4486	4.72186	0.962162	0.414582	30.0527	9.54543	11.4441
Serpinb8	0.966894	0.0331059	3.37438	0.000180794	5.22699e-05	2.39667	2.3537	1.78992	-3.41514	12.182	0.816216	0.105155	0.524324	0.0846339	0.98814	0.21004	11.2752
C1qa	0.915329	0.0846709	2.38051	0.00618299	0.00206124	3.54551	3.63474	3.15143	-4.98501	10.8283	34.7189	5.91696	0.935135	0.424691	37.328	11.7842	11.2309
C1qb	0.923555	0.0764446	2.49166	0.00743645	0.0022065	3.44548	3.5047	2.94328	-5.20848	11.0037	39.0811	6.91022	0.962162	0.454618	41.6353	12.8655	11.1502
Gbe1	0.992978	0.00702247	4.95159	0.00154472	0.000335836	2.53057	2.59727	0.840116	-1.41326	5.15745	0.854054	0.0598779	0.513514	0.0560872	0.969925	0.2203	11.1414
Pygl	0.983949	0.0160514	4.11578	0.000970034	0.000249906	2.44946	2.19612	1.53463	-2.24242	9.59837	2.65946	0.268128	0.864865	0.206776	2.96004	0.654304	11.0812
Nedd4	0.973114	0.026886	3.58889	0.000427874	0.000101904	3.07896	3.09523	1.91119	-3.79154	8.69353	0.4	0.0436858	0.275676	0.0369235	0.494849	0.137948	11.0449
Engase	0.959069	0.040931	3.15408	0.000337265	8.99726e-05	2.54578	2.5949	1.7543	-4.41196	8.19706	1.14595	0.123429	0.610811	0.100639	1.31655	0.309117	10.8427
Klf9	0.993379	0.00662119	5.01084	0.000252774	6.61334e-05	2.42367	2.24736	1.28715	-2.48334	8.186	0.545946	0.0489272	0.340541	0.0439432	0.577064	0.129672	10.7857
Tagln2	0.97492	0.0250803	3.66027	0.0024055	0.000618447	2.51736	2.52288	1.4534	-1.97123	6.63559	13.9405	1.82486	0.983784	0.539205	14.7558	3.68614	10.0772
Ifi27	0.989968	0.0100321	4.59188	0.000621626	0.000137369	2.30711	2.30345	0.93479	-1.10215	5.49949	2.17297	0.267263	0.783784	0.19737	2.38584	0.567665	9.69656
Fam46a	0.982945	0.0170546	4.05413	0.00165844	0.00042827	2.21723	2.01115	1.36647	-2.56023	8.0236	6.83784	0.746122	0.913514	0.408639	7.46821	1.72833	9.58076
Fam20c	0.95004	0.0499599	2.94528	0.000167415	5.8386e-05	2.78918	2.38388	2.71587	-3.61777	13.1576	0.789189	0.120949	0.427027	0.0834874	0.832791	0.242612	9.57413
Emp1	0.966292	0.0337079	3.35573	7.39967e-05	3.27587e-05	3.14631	3.14635	2.87253	-6.42497	13.3331	0.335135	0.0689566	0.221622	0.0403632	0.380111	0.125156	9.55565
Dhrs3	0.980738	0.0192616	3.93019	0.000708596	0.000176819	2.33192	2.21259	1.25874	-3.06042	6.57603	2.3027	0.301168	0.816216	0.209327	2.52997	0.628051	9.39367
Dpep2	0.973515	0.0264848	3.60434	8.43925e-05	2.49619e-05	2.7465	2.19172	2.05953	-3.67696	10.7271	0.405405	0.0734258	0.318919	0.0609776	0.503122	0.151407	9.12656
Mcemp1	0.943419	0.0565811	2.81384	0.000609191	0.000202602	2.91806	2.07957	3.04122	-3.09724	11.7174	3.39459	0.556052	0.881081	0.292182	3.79464	1.24023	8.92813
Nfia	0.965891	0.0341091	3.34348	0.0010309	0.000291282	2.65857	2.60756	1.6865	-4.3015	7.94989	0.508108	0.052554	0.394595	0.044341	0.707396	0.212249	8.86064
Itsn1	0.92496	0.0750401	2.51173	0.0010152	0.000373684	2.96968	3.0237	2.20515	-3.96665	8.89171	1.51351	0.172286	0.708108	0.120107	1.73037	0.591462	8.68803
Mt1	0.987159	0.0128411	4.34218	0.000946263	0.000189135	2.54829	2.4588	1.2487	-2.01331	7.94448	2.9027	0.490722	0.778378	0.252404	3.06659	0.92969	8.40557
Smad3	0.959872	0.0401284	3.17471	0.000337057	0.000135271	2.02097	1.90106	1.34605	-2.40064	7.06069	0.367568	0.0363619	0.286486	0.0347708	0.416863	0.101016	8.33996
Nupr1	0.94683	0.0531701	2.87962	0.000626923	0.000185167	2.53946	2.28276	2.14614	-2.32818	11.1887	3.52973	0.465334	0.875676	0.277956	3.68586	1.1233	8.33272
Trim47	0.925762	0.0742376	2.52335	5.83502e-05	2.31865e-05	2.39754	2.07029	2.28992	-4.41185	9.69148	0.281081	0.0384678	0.248649	0.0347006	0.294371	0.0855907	8.24585
Peak1	0.991974	0.00802568	4.81705	0.00597922	0.00147535	2.32251	2.37646	0.77975	-1.3775	5.06233	0.821622	0.0873248	0.486486	0.0725133	1.06743	0.317314	7.81283
Klf2	0.964286	0.0357143	3.29584	0.00273156	0.000803235	2.29568	2.28213	1.49176	-3.82603	7.48316	15.8432	2.22936	0.967568	0.563867	17.2454	5.15315	7.68265
Fam43a	0.953852	0.0461477	3.02866	0.00018751	5.82727e-05	2.13997	1.92501	1.59376	-3.45254	8.55199	0.891892	0.112736	0.491892	0.0888223	0.998769	0.288422	7.41046
Arhgef12	0.957063	0.0429374	3.10413	0.000714165	0.000204277	2.60762	2.51882	1.67926	-2.80085	7.99079	0.67027	0.0752978	0.427027	0.0647214	0.768838	0.273304	7.33556
Sult1a1	0.936998	0.0630016	2.69952	0.000253219	8.43571e-05	2.333	2.083	2.00223	-4.77866	8.07425	0.621622	0.0969184	0.437838	0.0774739	0.695687	0.221897	7.31435
Adgre1	0.93118	0.0688202	2.60495	0.00196032	0.000659764	2.24267	1.98373	1.98399	-2.64569	9.08864	7.89189	1.12582	0.972973	0.457706	8.49554	2.62802	7.24983
Plcb1	0.970305	0.029695	3.48663	0.000789996	0.000752127	3.16945	3.09799	3.58483	-6.44498	16.4207	0.405405	0.0827152	0.308108	0.0606968	0.777638	0.340734	7.23345
Marveld1	0.973315	0.0266854	3.59659	0.000165666	5.58956e-05	1.88511	1.99961	1.0774	-3.08025	4.9823	0.459459	0.0676229	0.32973	0.0577954	0.557716	0.14721	7.14188
Gas7	0.948636	0.0513644	2.91608	0.000327851	0.000161896	2.61818	2.44556	2.49707	-3.51345	10.4725	0.664865	0.115918	0.443243	0.0916302	0.728657	0.269609	7.07601
Uap1	0.988965	0.0110353	4.49556	0.000408557	0.000100612	2.04541	2.09336	0.717982	-2.75119	4.14455	1.12432	0.148232	0.567568	0.128156	1.13977	0.330042	7.06366
Carhsp1	0.988764	0.011236	4.47734	0.000179174	4.89867e-05	1.83027	1.83866	0.67042	-1.57796	4.73426	0.708108	0.087629	0.464865	0.0811241	0.762686	0.198535	7.03112
Nfe2	0.956059	0.0439406	3.07998	7.63958e-05	3.29255e-05	2.80882	2.683	3.07389	-5.09922	12.2442	0.432432	0.0738704	0.313514	0.0632473	0.463053	0.186713	6.96596
Glul	0.968098	0.0319021	3.41266	0.00108132	0.000354708	1.9657	1.94142	1.108	-2.95737	5.98779	3.10811	0.452301	0.864865	0.295014	3.59493	1.02906	6.86702
Fabp5	0.986356	0.0136437	4.28074	0.0014347	0.000381417	3.17003	3.22057	1.72642	-3.62739	7.76393	5.67027	1.56581	0.718919	0.253153	5.88603	2.71744	6.86634
Lyz2	0.916734	0.0832665	2.39877	0.0527506	0.0214218	1.97554	1.75216	2.29319	-5.07762	11.3817	464.33	66.5905	0.989189	0.88827	486.541	145.813	6.59187
Man1a	0.982745	0.0172552	4.04223	0.00149802	0.000445722	1.96295	2.01038	0.859048	-2.39291	5.52194	1.33514	0.155556	0.610811	0.133818	1.41041	0.436597	6.34123
Kifc3	0.952849	0.0471509	3.0061	0.00018643	8.72703e-05	1.81279	1.61705	1.39411	-2.95807	8.47191	0.372973	0.0450663	0.313514	0.0424691	0.384448	0.11143	6.25435
Ptgs2	0.940008	0.059992	2.75168	9.88924e-05	5.76747e-05	1.90389	1.61963	2.51079	-7.22002	13.1386	0.918919	0.181084	0.210811	0.0735662	1.20893	0.376325	6.11617
Pltp	0.922552	0.0774478	2.47754	0.0012208	0.000470496	2.22538	1.93874	2.1122	-3.59007	9.93808	5.68108	1.06252	0.854054	0.361841	6.07463	2.24179	6.03016
Socs3	0.937801	0.062199	2.7132	0.000341078	0.000165207	1.99147	1.8541	2.14323	-4.65621	9.17749	2.2973	0.405527	0.567568	0.186419	2.64259	0.906394	5.80613
Adipor2	0.986557	0.013443	4.29576	0.00125543	0.000415168	1.70185	1.75756	0.594059	-1.24746	3.40864	1.30811	0.203477	0.664865	0.173807	1.59783	0.472378	5.75653
Plaur	0.938604	0.0613965	2.72704	0.000368408	0.000157547	2.18547	1.853	2.29514	-3.55655	10.8226	1.69189	0.317172	0.664865	0.207034	1.83908	0.714444	5.62572
Msr1	0.927167	0.0728331	2.54396	0.00131193	0.000480704	2.30634	1.5286	2.41433	-1.78844	12.8122	3.69189	0.674287	0.886486	0.366731	3.98597	1.63886	5.60941
Ptgs1	0.971308	0.0286918	3.52203	0.000509464	0.000271908	2.8401	3.13316	2.78977	-6.64475	9.83416	2.11892	0.502726	0.778378	0.2057	2.36812	1.20044	5.60268
Man2a1	0.989968	0.0100321	4.59188	0.00127936	0.000399291	1.84447	1.81914	0.794153	-1.0965	4.954	1.88108	0.298804	0.751351	0.231345	2.31153	0.780053	5.46571
Serpinb6a	0.963483	0.0365169	3.27278	0.000518037	0.000224301	2.55475	2.75108	2.18128	-5.47962	8.56794	2.16216	0.471161	0.702703	0.208742	2.26638	1.0939	5.29304
Adk	0.98435	0.0156501	4.1415	0.00373723	0.000874638	2.03435	2.09933	0.907522	-1.57437	4.53778	0.437838	0.0759763	0.313514	0.0686525	0.431157	0.166481	5.26864
Ehd1	0.954655	0.0453451	3.04705	0.000420984	0.000160273	1.75686	1.85302	1.38418	-4.16951	6.09191	2.02703	0.357138	0.778378	0.220278	2.26331	0.762366	5.21576
Gramd1b	0.96569	0.0343098	3.33741	0.00029337	0.00011583	1.50082	1.52585	0.818754	-2.16697	4.13973	0.254054	0.038889	0.205405	0.0350048	0.436382	0.128285	5.10528
Dennd4a	0.943018	0.0569823	2.80634	0.000907334	0.000338696	1.69409	1.63334	1.28772	-2.81692	5.42077	1.92432	0.321337	0.713514	0.203968	2.23148	0.759551	4.97706
Wfdc17	0.94061	0.05939	2.7624	0.00814567	0.00333455	1.99956	1.81666	2.21647	-3.94559	9.82919	47.7135	9.19161	0.962162	0.779582	52.7452	21.2616	4.96044
Ahnak	0.929173	0.0708266	2.57406	0.00159306	0.000823964	2.06873	1.70177	2.48517	-4.324	9.91415	8.11892	1.78337	0.972973	0.481854	9.10552	3.87389	4.86251
Ccnd1	0.948636	0.0513644	2.91608	0.000375254	0.000214578	2.23986	1.70959	2.66305	-5.32396	11.1844	2.12973	0.588296	0.627027	0.236282	2.42072	1.11824	4.84877
Ephx1	0.957665	0.0423355	3.11887	0.000157874	6.13408e-05	2.54104	2.3395	2.3198	-5.26709	8.54507	0.324324	0.0696118	0.237838	0.0559936	0.377568	0.200461	4.78605
Dab2	0.925161	0.0748395	2.51462	0.000285689	0.000131136	2.69163	2.44152	2.84804	-5.53715	10.3266	0.87027	0.226291	0.491892	0.140862	0.927406	0.527601	4.73129
Fgd6	0.920546	0.0794543	2.44979	0.000392468	0.000160787	2.00939	1.82266	1.72677	-3.43818	9.76985	0.237838	0.0498163	0.216216	0.0455811	0.363457	0.15749	4.63729
Clec4e	0.957665	0.0423355	3.11887	0.000252563	0.000170591	2.58951	2.32756	3.48691	-6.78196	13.2022	1.87027	0.583288	0.610811	0.170929	2.22487	1.24558	4.6254
Ninj1	0.944422	0.0555778	2.83279	0.00087997	0.000356535	1.85217	1.63067	1.54417	-2.94475	7.36945	3.94595	0.844701	0.864865	0.393102	4.42133	1.79456	4.56327
Pde3b	0.957665	0.0423355	3.11887	0.000364963	0.000144763	1.72413	1.67159	1.14057	-2.6157	5.63733	0.227027	0.0327351	0.205405	0.0301144	0.351787	0.133782	4.53371
Ctsd	0.925361	0.0746388	2.51752	0.00242052	0.00118502	2.21071	2.36379	2.43371	-5.39478	9.84694	14.027	3.79208	0.983784	0.590238	14.5168	7.18631	4.46575
Dusp1	0.943018	0.0569823	2.80634	0.00173601	0.000745699	1.60708	1.55245	1.3223	-3.91862	6.29463	11.6486	2.1512	0.891892	0.480918	13.3261	4.81106	4.45142
Tspan4	0.935594	0.0644061	2.67597	0.00015139	5.80599e-05	2.22877	2.24305	1.84812	-3.83884	7.29047	0.443243	0.1129	0.340541	0.0895945	0.507207	0.256298	4.41067
Dok2	0.902087	0.0979133	2.22063	0.000242779	0.000106907	2.00191	1.54723	2.16205	-3.20764	10.933	1.01622	0.235768	0.594595	0.161219	1.12664	0.512437	4.40139
Gm28875	0.928371	0.0716292	2.56193	6.83823e-05	3.46774e-05	1.97226	1.76636	2.34116	-3.88766	10.0363	0.335135	0.0763039	0.264865	0.0665232	0.393538	0.180815	4.29255
Fcna	0.994181	0.00581862	5.14085	0.000486728	0.000311694	2.95569	3.47738	2.94344	-6.79041	9.09513	2.78919	0.898846	0.745946	0.192456	3.13175	2.15739	4.29057
Tmem37	0.91573	0.0842697	2.3857	0.000214285	0.000101718	2.24601	1.63469	2.59291	-3.87362	10.3007	0.913514	0.23427	0.443243	0.142804	0.899185	0.472444	4.27474
C3ar1	0.915931	0.084069	2.3883	0.000265134	0.000146073	2.35451	1.90776	2.87674	-4.30078	10.7128	1.30811	0.387861	0.659459	0.208859	1.37095	0.767621	4.20509
Pdcd4	0.969502	0.0304976	3.45913	0.000460546	0.000157837	1.68544	1.65429	1.05595	-2.60911	6.00957	0.956757	0.170087	0.535135	0.144699	1.04621	0.419437	4.20403
Kcnk13	0.910112	0.0898876	2.31501	0.000425061	0.00022909	2.1311	1.73969	2.27535	-4.52742	10.9162	0.416216	0.0925428	0.286486	0.0800477	0.534972	0.27366	4.16605
Nhsl2	0.94683	0.0531701	2.87962	0.000104931	5.92456e-05	1.95505	1.92774	2.33904	-4.4163	8.99469	0.383784	0.0826216	0.318919	0.0690502	0.409534	0.194741	4.11139
Aplp2	0.98134	0.0186597	3.96255	0.00071537	0.000270987	1.56232	1.55309	0.759704	-1.20611	4.22292	2.00541	0.378361	0.783784	0.284016	2.17343	0.844961	4.01863
Smagp	0.934189	0.0658106	2.6529	0.000252188	8.75389e-05	1.84378	1.78769	1.45179	-3.69665	6.45781	0.87027	0.188572	0.464865	0.149449	0.883064	0.406442	4.00593
Nfic	0.977327	0.0226726	3.76367	0.000457807	0.000184074	1.5011	1.51449	0.778892	-1.89878	4.90491	1.20541	0.21169	0.605405	0.172965	1.22463	0.463549	3.96567
S100a10	0.9376	0.0623997	2.70976	0.00144735	0.000669679	2.11305	1.92621	2.12759	-3.41981	8.76942	6.73514	1.77928	0.940541	0.490699	7.00125	3.73116	3.96498
Gm4951	0.952648	0.0473515	3.00165	0.000441778	0.000236326	2.84101	2.59527	2.83165	-5.15258	11.5791	0.345946	0.0807497	0.254054	0.0628261	0.397661	0.284973	3.96443
Nfil3	0.926966	0.0730337	2.541	0.000161515	8.32865e-05	1.76763	1.59106	1.92335	-4.0248	8.33054	0.724324	0.154784	0.383784	0.114631	0.784974	0.354334	3.91592
Fabp7	0.983748	0.016252	4.10315	0.000343673	0.000226304	3.16866	3.66613	3.00593	-6.89666	10.0027	1.62162	0.542691	0.518919	0.160259	1.56764	1.30507	3.80618
Atp1a3	0.94683	0.0531701	2.87962	8.14688e-05	5.04076e-05	2.04672	1.57098	2.81649	-5.19278	11.6975	0.513514	0.12137	0.367568	0.100335	0.525737	0.282866	3.80405
Egr1	0.951043	0.0489567	2.96662	0.000280731	0.000163932	1.77256	1.83334	1.87751	-5.99772	8.97685	2.34595	0.635679	0.491892	0.157498	2.83711	1.36889	3.67375
Sort1	0.940811	0.0591894	2.766	0.00012729	5.79779e-05	1.81864	1.7307	1.71317	-2.70484	7.434	0.264865	0.0568594	0.237838	0.05232	0.268777	0.138703	3.52414
Adam8	0.954454	0.0455457	3.04242	0.000143561	8.04183e-05	2.08025	2.10436	2.22076	-5.30929	9.04343	0.454054	0.170906	0.259459	0.100803	0.467748	0.279955	3.47568
Nenf	0.959872	0.0401284	3.17471	0.000374363	0.000129267	1.60211	1.62517	0.860139	-1.79193	4.23627	1.25946	0.300957	0.610811	0.236938	1.29219	0.635393	3.25818
Cd5l	0.994181	0.00581862	5.14085	0.00184709	0.00208634	3.7571	4.30581	4.22983	-9.32769	15.5141	8.72973	4.47041	0.886486	0.256171	9.08526	10.6027	3.21939
Arhgap12	0.961677	0.0383226	3.22264	0.000602047	0.00023946	1.54994	1.63664	0.815921	-1.92047	3.72675	0.556757	0.101107	0.367568	0.0915366	0.620448	0.306077	3.14187
Hcst	0.969502	0.0304976	3.45913	0.000269776	0.000102708	1.60857	1.6021	1.01177	-2.98792	5.75238	0.989189	0.274469	0.589189	0.22133	1.16446	0.604414	3.09905
Cd24a	0.975321	0.024679	3.67681	0.000133706	8.75357e-05	2.42256	2.60752	2.42804	-5.45621	9.95281	0.72973	0.46028	0.345946	0.124552	0.782779	0.656996	2.88636
Pglyrp1	0.956461	0.0435393	3.08957	0.000176272	9.73832e-05	2.28035	2.16459	2.7676	-7.55253	10.3106	0.810811	0.252404	0.259459	0.117977	0.920662	0.729424	2.8782
Nr4a2	0.946228	0.0537721	2.86773	0.00011984	8.83587e-05	1.45951	1.50754	1.95476	-5.64097	8.3476	0.745946	0.264993	0.243243	0.0988839	0.866545	0.490692	2.57744
Cd300lg	0.949839	0.0501605	2.94106	7.57318e-05	5.1116e-05	1.549	1.5323	2.19346	-4.09181	8.2802	0.318919	0.086693	0.264865	0.0756487	0.322336	0.199994	2.49657
Grk5	0.918138	0.081862	2.41731	0.000525684	0.000290107	1.52254	1.61162	1.47752	-2.2383	5.97625	0.297297	0.0763741	0.221622	0.0663828	0.366186	0.245616	2.26994
Adgb	0.936798	0.0632022	2.69613	0.00042915	0.000286448	1.92346	1.82451	2.22632	-4.00414	8.88932	0.259459	0.0742214	0.227027	0.057538	0.377654	0.343426	2.11516
Cd63	0.960674	0.0393258	3.19575	0.000365454	0.000217547	2.45564	2.60171	2.54681	-4.85706	9.63615	1.36216	1.10597	0.427027	0.183611	1.32734	1.78218	1.82893
Tppp3	0.968299	0.0317014	3.41918	0.000156672	0.000152356	1.8964	2.23672	2.96506	-6.93385	10.019	0.821622	0.384398	0.367568	0.157966	0.912462	0.953693	1.81442
Ccdc88c	0.964085	0.0359149	3.29003	0.000125903	0.000132586	1.34374	1.52882	2.49738	-4.97724	8.24393	0.335135	0.143552	0.248649	0.107612	0.414778	0.376295	1.48116
Sbf2	0.94703	0.0529695	2.88361	0.000515526	0.000319316	1.47008	1.65061	1.62897	-3.03204	6.00776	0.448649	0.142757	0.32973	0.109718	0.511006	0.521605	1.44021
Bank1	0.972512	0.027488	3.56613	0.000319462	0.000320059	1.73468	2.03993	2.39557	-6.21973	8.21423	0.4	0.161289	0.297297	0.111847	0.441672	0.569625	1.34502
Atxn1	0.928571	0.0714286	2.56495	0.000594963	0.000379351	1.62241	1.58995	2.02065	-4.04314	9.07037	0.324324	0.106372	0.248649	0.0767017	0.394501	0.492131	1.30055
Mertk	0.969502	0.0304976	3.45913	0.000480473	0.000560564	1.88111	2.03068	3.11248	-6.6521	10.1455	0.437838	0.316704	0.362162	0.179727	0.552962	1.05265	0.988162
Igf1	0.964687	0.035313	3.30755	0.000275097	0.000418472	1.32795	1.54298	2.87367	-4.92458	8.51422	0.475676	0.58743	0.286486	0.227344	0.451777	1.3719	0.437304

## Sheet: Peri mac DEPs
	proba_de	proba_not_de	bayes_factor	scale1	scale2	lfc_mean	lfc_median	lfc_std	lfc_min	lfc_max	raw_mean1	raw_mean2	non_zeros_proportion1	non_zeros_proportion2	raw_normalized_mean1	raw_normalized_mean2	score
adt-CD49f	0.202648	0.797352	-1.36982	20.2638	0.937458	1.27371	0.000171453	2.75445	-5.3691	8.72895	35.2649	1.44058	0.481081	0.471301			31.18
adt-CD11b-mh	0.247592	0.752408	-1.11149	84.0851	8.23613	1.12207	0.000456929	2.45676	-7.31901	10.239	247.973	19.0714	0.486486	0.50998			14.5895
adt-CD14	0.236156	0.763844	-1.17387	8.88302	1.50139	0.938629	2.89679e-05	2.11913	-5.98718	7.18381	18.827	3.13974	0.486486	0.498959			5.62837
adt-CD102	0.246589	0.753411	-1.11689	8.90939	1.8062	0.689484	0.000582844	1.42588	-6.24717	6.70479	16.5027	2.41325	0.481081	0.499474			4.71495
adt-CD73	0.225522	0.774478	-1.23377	4.23512	0.939217	0.866657	4.74453e-05	1.88846	-4.65387	7.30041	8.65405	1.6284	0.475676	0.479865			4.6058
adt-Tim4	0.168941	0.831059	-1.59315	7.37475	2.60149	0.719377	0	2.29795	-7.45501	7.06973	16.6865	4.91848	0.464865	0.469546			2.44057
adt-CD9	0.134831	0.865169	-1.8589	2.39271	0.878545	0.406449	1.06692e-05	1.30769	-5.17492	5.43428	5.09189	0.969441	0.297297	0.236727			2.13483
adt-CD86	0.2189	0.7811	-1.27209	3.8743	2.62899	0.428614	1.78814e-05	1.45235	-6.08975	5.70001	6.05946	4.54452	0.486486	0.505417			0.571495

## Sheet: Monocyte DEGs
	proba_de	proba_not_de	bayes_factor	scale1	scale2	lfc_mean	lfc_median	lfc_std	lfc_min	lfc_max	raw_mean1	raw_mean2	non_zeros_proportion1	non_zeros_proportion2	raw_normalized_mean1	raw_normalized_mean2	score
Mmp8	0.988563	0.0114366	4.45943	0.000201963	1.85233e-05	5.3493	5.34292	2.97265	-3.60617	17.3165	0.570932	0.0485138	0.356724	0.0365354	1.36392	0.0974618	74.8605
F13a1	0.985152	0.0148475	4.19496	0.00206814	0.00026083	6.16165	6.14498	3.7991	-4.94677	19.26	4.07995	0.534435	0.89811	0.199327	10.1112	1.14793	54.273
AI839979	0.983949	0.0160514	4.11578	0.000239086	2.89542e-05	5.20362	4.83796	3.20523	-3.61963	16.1456	0.59635	0.065033	0.380404	0.0537331	1.37647	0.136689	52.4009
Vcan	0.982343	0.0176565	4.01884	0.00077957	0.000111757	6.08631	6.39288	3.62664	-3.71979	18.9987	0.885292	0.132676	0.395177	0.0618753	2.21177	0.282881	47.5874
Cd177	0.98114	0.0188604	3.95165	0.000270665	3.66806e-05	5.63435	5.79487	3.38269	-3.42069	15.1066	0.727569	0.113312	0.443624	0.0775594	1.86965	0.244195	43.1387
Plcb1	0.981942	0.0180578	3.99596	0.00349603	0.000422385	5.33026	5.37409	3.00998	-2.65843	16.2855	0.379318	0.0486443	0.260048	0.0379446	1.57104	0.195054	42.932
Pi16	0.980538	0.0194623	3.91962	0.000146379	2.01176e-05	5.08999	5.49245	2.83308	-4.51649	12.2328	0.345644	0.0447559	0.278731	0.0378924	0.872571	0.105916	41.9332
Chil3	0.975522	0.0244783	3.68518	0.00214021	0.000322878	5.38166	5.34214	3.66951	-4.81384	16.9706	6.6889	1.01665	0.685857	0.202563	16.4681	2.20738	40.1498
Stxbp6	0.98134	0.0186597	3.96255	0.000844601	0.000133446	4.30587	4.30672	2.4144	-3.56172	11.9962	0.515533	0.0647459	0.36411	0.0540724	1.45146	0.182804	34.1885
Fn1	0.980939	0.019061	3.94087	0.00362235	0.000563071	4.71656	4.61582	2.92893	-2.89726	16.0424	6.31327	1.20971	0.89572	0.218038	15.157	2.18269	32.7528
Sell	0.984952	0.0150482	4.18134	0.000372355	5.34985e-05	4.09923	4.33632	2.09744	-4.86193	10.4596	0.978275	0.140322	0.52292	0.0863279	2.36609	0.300152	32.3142
Ly6c2	0.976525	0.0234751	3.72806	0.00207768	0.000410957	5.49763	4.69583	4.47683	-4.17749	22.7347	6.05583	1.25883	0.889854	0.262924	14.7924	2.70593	30.0537
Pdlim1	0.975522	0.0244783	3.68518	0.000336745	5.50415e-05	3.85034	4.03594	2.06564	-2.85681	9.45797	0.684119	0.107571	0.446882	0.0815522	1.69248	0.240779	27.0647
Nfe2	0.971108	0.0288925	3.51486	0.000118166	2.33114e-05	4.22884	4.11258	2.76021	-3.44121	11.9397	0.288942	0.0497664	0.238323	0.0434249	0.729666	0.122826	25.1222
Mgst1	0.976324	0.0236758	3.71934	0.00112064	0.000182912	3.55904	3.10093	2.55426	-2.306	14.6394	3.18966	0.508521	0.883337	0.25687	8.05381	1.14339	25.0692
Hp	0.969703	0.030297	3.46594	0.00184273	0.000358067	4.248	4.19416	2.9784	-3.46218	14.4657	5.11666	1.04241	0.918531	0.251677	12.4709	2.28242	23.2106
Gm9733	0.955859	0.0441413	3.07522	0.000543504	0.000129898	4.50726	3.73731	3.68709	-3.45127	14.7508	1.44428	0.316501	0.625679	0.164801	3.58296	0.734025	22.0011
Nhsl2	0.97512	0.0248796	3.66851	0.000208932	4.16898e-05	3.44315	3.4132	2.01744	-2.816	10.2664	0.317619	0.055847	0.250272	0.0484877	0.776569	0.125887	21.24
Gas7	0.972913	0.0270867	3.58125	0.000566962	0.000116111	3.49637	3.40197	2.24742	-3.06901	11.0764	0.395829	0.0849448	0.29937	0.0683734	1.01491	0.182297	19.4654
Ccdc88c	0.971108	0.0288925	3.51486	0.000447564	0.000100501	3.63822	3.7212	2.2868	-3.42096	9.95765	0.533348	0.0976539	0.375407	0.0761241	1.36534	0.257673	19.278
Tppp3	0.978331	0.0216693	3.80995	0.000496572	0.000110518	4.26616	4.6032	2.85711	-6.25812	13.8859	1.25396	0.282053	0.439713	0.125134	3.11648	0.693693	19.1661
Hopx	0.97512	0.0248796	3.66851	0.000181973	3.91408e-05	3.12272	3.05393	1.79332	-1.93814	8.23134	0.319791	0.0537331	0.235933	0.0446776	0.759428	0.129713	18.2825
Cd300lg	0.971509	0.0284912	3.52926	0.000175766	3.72124e-05	3.26468	3.33627	1.92719	-2.51805	10.0137	0.290897	0.0632845	0.242016	0.0565777	0.721012	0.137999	17.0572
Gda	0.965289	0.0347111	3.32537	0.00097692	0.000242995	3.68841	3.65716	2.6873	-3.79335	13.0742	1.64501	0.413946	0.701716	0.207913	4.10357	0.924728	16.3677
Ifitm6	0.960474	0.0395265	3.19046	0.00136222	0.000316705	3.38385	3.30244	2.38282	-2.97482	11.5268	3.77667	0.868629	0.901803	0.332864	9.40126	2.0472	15.5395
Emb	0.972913	0.0270867	3.58125	0.00130257	0.000310081	3.38026	2.65157	2.52576	-2.5575	11.4307	2.796	0.721574	0.887682	0.361126	6.94112	1.52942	15.341
Ahnak	0.96549	0.0345104	3.33137	0.00254036	0.00063156	3.16871	2.83996	2.26913	-2.25359	11.089	5.33804	1.38696	0.928525	0.43057	12.8182	2.82473	14.3791
Atp1a3	0.961878	0.038122	3.2281	0.000146261	4.05807e-05	3.49259	2.99762	2.68092	-3.88749	12.7653	0.348468	0.0959837	0.274169	0.0807432	0.856942	0.215079	13.9156
Glipr2	0.970506	0.0294944	3.49362	0.000257982	6.98523e-05	3.05411	3.12567	2.09936	-4.29779	8.60863	0.49924	0.138052	0.364328	0.0895639	1.29525	0.287775	13.7464
Add3	0.963283	0.0367175	3.26709	0.00104043	0.000270627	2.78327	2.70657	1.74009	-2.04485	7.77416	1.06583	0.243874	0.582881	0.169055	2.71126	0.562916	13.4055
Cdkn2d	0.963082	0.0369181	3.26144	0.000242875	5.58848e-05	2.66787	2.71631	1.57218	-2.3126	7.31604	0.636541	0.151674	0.427113	0.119549	1.57704	0.334542	12.5764
Arhgap26	0.961477	0.0385233	3.21721	0.00139466	0.000341915	2.88383	2.5388	2.01758	-2.04549	9.10507	0.421682	0.108119	0.310232	0.0902424	1.35138	0.324649	12.0042
Ldlrad3	0.966894	0.0331059	3.37438	0.00101018	0.000262363	3.06952	3.12532	2.04216	-3.68588	9.63019	0.520096	0.128109	0.373235	0.100759	1.43806	0.369261	11.954
Ltb4r1	0.955859	0.0441413	3.07522	0.000243351	7.08711e-05	3.50235	3.33355	2.70481	-5.86186	14.4344	0.555507	0.197578	0.379535	0.132728	1.38921	0.41491	11.7266
Lyz2	0.959671	0.0403291	3.16952	0.0605405	0.0172532	2.86036	2.51062	2.13694	-2.54467	11.9094	175.786	55.3939	0.989572	0.876589	440.881	112.014	11.2583
S100a4	0.930377	0.0696228	2.5925	0.00350461	0.00116879	3.56583	2.57062	3.26052	-3.95928	14.0422	9.95655	3.56891	0.954812	0.5241	22.6995	7.2168	11.2158
Anxa1	0.966091	0.0339085	3.34959	0.000880999	0.000237712	3.17992	2.69596	2.52061	-3.27284	11.8795	2.10037	0.813174	0.747339	0.335865	5.20772	1.51304	10.945
S100a10	0.962881	0.0371188	3.25581	0.00189546	0.000514396	2.8415	2.70047	2.03022	-2.47319	9.45775	4.52683	1.47316	0.903324	0.443305	10.844	2.89253	10.6527
S100a6	0.948435	0.051565	2.91197	0.00569439	0.00175823	3.10674	2.31024	2.6799	-3.1561	11.9538	15.698	5.44023	0.981534	0.648216	37.2821	11.0732	10.46
Sirpb1c	0.932584	0.0674157	2.62708	0.000775634	0.000262783	3.02061	2.52002	2.77153	-2.47399	13.8164	1.60721	0.57431	0.679122	0.29351	4.15175	1.27687	9.8215
E2f2	0.950843	0.0491573	2.96232	0.000177757	5.59271e-05	2.63777	2.08023	2.194	-3.153	9.92099	0.293721	0.0886766	0.238975	0.0773507	0.720209	0.193685	9.80842
Mcemp1	0.944823	0.0551766	2.84046	0.000476071	0.000169108	3.25594	2.74024	2.90216	-3.01458	10.9941	1.21377	0.490749	0.636107	0.253712	3.02443	1.03824	9.48463
Nfil3	0.957063	0.0429374	3.10413	0.000218753	6.97256e-05	2.40592	2.1616	1.87773	-3.00826	9.75639	0.433847	0.124012	0.301542	0.0934784	1.05873	0.271799	9.37169
Emilin2	0.951244	0.048756	2.97094	0.000803614	0.000235818	2.75005	2.33207	2.19005	-2.90817	11.2072	1.51075	0.517915	0.722789	0.301626	3.74275	1.1128	9.24942
Gsr	0.95004	0.0499599	2.94528	0.00139598	0.000427175	2.2462	2.19353	1.47332	-1.89417	8.05136	2.43732	0.667763	0.728003	0.329836	5.65627	1.50044	8.4676
Gm15987	0.928371	0.0716292	2.56193	0.000461598	0.000200018	3.01158	2.33958	3.02782	-4.244	12.2164	0.315881	0.120619	0.253748	0.0990109	0.920229	0.331381	8.36301
Slfn1	0.956862	0.043138	3.09925	0.00027973	9.40579e-05	2.59541	2.56991	2.06726	-3.92369	10.4812	0.750163	0.273885	0.456007	0.166236	1.88516	0.586292	8.34525
Rara	0.950843	0.0491573	2.96232	0.000503957	0.000161206	2.18058	2.29925	1.2778	-2.11037	6.64723	0.630893	0.174457	0.434065	0.139174	1.56159	0.408617	8.33342
Plaur	0.94061	0.05939	2.7624	0.000414617	0.00013608	2.71075	2.46275	2.18046	-4.77635	9.63109	0.722355	0.275138	0.450576	0.179989	1.79971	0.589509	8.27563
Gpr141	0.92496	0.0750401	2.51173	0.00103409	0.000376894	3.02544	2.11119	3.07202	-3.60219	13.6749	1.08429	0.47543	0.618944	0.282836	2.96781	1.12081	8.01113
Ccr2	0.935795	0.0642055	2.67931	0.00315073	0.00113279	2.84303	1.99463	2.67244	-2.88638	12.4703	6.68933	2.99721	0.96763	0.578669	16.7456	6.04879	7.87073
C1galt1c1	0.97813	0.02187	3.80053	0.000203318	5.72967e-05	1.85628	1.87996	0.923408	-1.7602	5.43474	0.472301	0.134215	0.336737	0.116835	1.21915	0.287795	7.86354
Ccl9	0.941212	0.0587881	2.77323	0.00155578	0.000585936	2.71394	2.01337	2.48824	-3.65454	11.0614	3.6763	1.71244	0.89181	0.447506	9.26032	3.35555	7.48966
Vim	0.964486	0.0355136	3.30168	0.00468318	0.00151566	2.37884	2.34795	1.613	-2.61064	6.94532	11.5055	4.62481	0.968064	0.680863	27.0082	8.76099	7.33342
Cdc42ep3	0.948836	0.0511637	2.92021	0.000224598	7.94531e-05	2.24809	1.9814	1.84784	-2.29163	8.52864	0.515751	0.178267	0.378449	0.139904	1.2963	0.402382	7.24238
Camkk2	0.94703	0.0529695	2.88361	0.000681388	0.000209436	2.27118	2.44122	1.38562	-1.80167	5.69655	0.846622	0.287716	0.523137	0.204781	2.14465	0.673887	7.22805
Slpi	0.976926	0.0230738	3.74571	0.000471603	0.000170182	3.48357	3.65835	2.35137	-6.76011	10.4578	1.14903	1.09082	0.474908	0.115269	2.74043	1.35964	7.0213
Socs3	0.954856	0.0451445	3.05169	0.000387454	0.000145148	2.33907	2.31251	2.15292	-4.77025	9.16041	0.912231	0.353793	0.379101	0.165114	2.24751	0.753677	6.97524
Ms4a8a	0.929976	0.0700241	2.58632	0.000296562	0.000109704	2.57485	1.95912	2.4241	-2.29066	11.2329	0.43602	0.182025	0.326526	0.135494	1.08858	0.412293	6.7984
Abcd2	0.951445	0.0485554	2.97528	0.000256779	8.42285e-05	2.43263	1.71597	2.25513	-2.63515	12.1073	0.253313	0.0925911	0.209429	0.0815261	0.64541	0.233245	6.7313
Gstm1	0.946027	0.0539727	2.86379	0.000447815	0.000181652	1.98442	1.75587	1.61858	-3.64268	8.77823	0.633283	0.227328	0.434716	0.156554	1.61774	0.498389	6.44133
C3	0.933989	0.0660112	2.64964	0.000851072	0.000393419	2.37861	2.05308	2.38725	-3.81136	12.0739	1.29481	0.529033	0.61612	0.247031	3.14949	1.17178	6.39316
Capg	0.945225	0.0547753	2.84818	0.00113939	0.000431419	2.47569	2.12229	2.19614	-2.86138	11.4384	2.63307	1.34662	0.840104	0.43057	6.51774	2.52701	6.38538
Sirpb1b	0.923957	0.0760433	2.49736	0.000417156	0.000165694	2.25779	1.78484	2.14711	-2.02845	10.7108	0.393222	0.158329	0.302629	0.13051	1.06843	0.385458	6.25825
Cebpd	0.957464	0.0425361	3.11393	0.000341685	0.000109027	1.79749	1.65554	1.21881	-1.63392	7.91686	0.94156	0.309507	0.523137	0.226311	2.27134	0.665363	6.13609
Itgam	0.926565	0.073435	2.53508	0.000347586	0.000141608	2.1971	1.70038	2.19652	-3.67387	11.2252	1.0063	0.416008	0.571149	0.255017	2.37747	0.851777	6.13252
Anxa2	0.944222	0.0557785	2.82897	0.00219238	0.000757067	2.16883	2.08608	1.61007	-2.60455	6.86751	5.02607	2.21037	0.953074	0.588846	12.5436	4.49424	6.05327
Plac8	0.945827	0.0541734	2.85987	0.00845579	0.0035881	2.46263	2.31744	2.33679	-5.79592	12.3793	23.3767	11.1554	0.982403	0.704115	57.6521	24.1443	5.88031
Ms4a4c	0.938604	0.0613965	2.72704	0.00161691	0.000704525	2.44913	2.01772	2.39866	-5.55212	9.65626	3.83185	1.87638	0.90919	0.491766	9.59748	4.02665	5.83748
Plec	0.953852	0.0461477	3.02866	0.000379348	0.000150805	2.08389	2.07539	1.70092	-3.57211	6.87821	0.526613	0.201623	0.342385	0.136616	1.26072	0.450755	5.82844
Tmem38b	0.936998	0.0630016	2.69952	0.000362596	0.000147731	1.9018	1.86143	1.41599	-1.70787	6.98252	0.51662	0.181163	0.384749	0.145359	1.27898	0.431558	5.63627
Hacd4	0.94362	0.0563804	2.8176	0.000535967	0.000211885	2.28668	1.55432	2.25716	-2.48581	10.6788	1.03628	0.481432	0.594829	0.309377	2.50839	1.03572	5.53803
Zfyve9	0.945626	0.054374	2.85596	0.000551262	0.000206521	2.30786	2.26091	2.08385	-3.49999	9.55859	0.272866	0.116731	0.222898	0.0967405	0.773593	0.324952	5.49419
Il17ra	0.941613	0.0583868	2.7805	0.000859419	0.000318194	1.94804	1.96122	1.35111	-2.73059	7.6269	1.42972	0.551867	0.709537	0.342232	3.53176	1.27573	5.39299
Lyl1	0.940209	0.0597913	2.75524	0.000275106	0.000102404	1.96961	1.92154	1.38788	-1.8076	7.1956	0.475125	0.207678	0.354986	0.166262	1.23952	0.472615	5.16566
Ptpro	0.940209	0.0597913	2.75524	0.000680899	0.00025289	1.91633	1.87244	1.38507	-1.70462	6.39544	0.646318	0.274564	0.453183	0.21047	1.74115	0.65573	5.0884
Hpse	0.916132	0.0838684	2.39091	0.000191066	8.61774e-05	2.51288	2.15002	2.39392	-3.12849	10.44	0.367369	0.211122	0.29307	0.160782	0.910519	0.455046	5.02811
Msrb1	0.935193	0.0648074	2.66933	0.00234789	0.000905504	1.76437	1.69162	1.24665	-2.24278	5.66454	6.4647	2.56358	0.966544	0.690154	15.8545	5.62735	4.97096
Klf13	0.950441	0.0495586	2.95377	0.00115585	0.000419677	1.71613	1.73984	0.996562	-2.21686	5.68072	1.83207	0.709491	0.785792	0.435398	4.61446	1.60079	4.94694
Cd244	0.918539	0.0814607	2.42266	0.000418266	0.000200189	2.34797	1.71474	2.56074	-4.52836	10.5743	0.514882	0.299669	0.366717	0.207495	1.34077	0.664838	4.73514
Dok3	0.93439	0.06561	2.65617	0.000361711	0.000153595	1.8866	1.564	1.67752	-2.41411	9.4156	0.67456	0.286959	0.466218	0.220335	1.70172	0.680323	4.71902
Itgb7	0.931982	0.0680177	2.61755	0.000511382	0.000214901	2.09276	2.0587	1.73874	-2.14077	8.60528	1.06126	0.643284	0.590702	0.317649	2.60645	1.225	4.45279
Ifitm3	0.926966	0.0730337	2.541	0.011242	0.00463284	1.73922	1.59572	1.43442	-2.711	8.03587	28.0917	12.584	0.981534	0.884131	69.5138	27.2749	4.43262
F10	0.945225	0.0547753	2.84818	0.000403978	0.000232339	2.78541	2.38938	2.99098	-5.2261	13.0674	0.625679	0.470602	0.404736	0.182886	1.51538	0.960524	4.39444
Svil	0.935393	0.0646067	2.67265	0.000914262	0.000407807	1.56899	1.53203	1.05106	-1.01658	7.04527	0.470563	0.16848	0.348903	0.140165	1.26365	0.452405	4.38247
Gm21188	0.894462	0.105538	2.13715	0.000559144	0.000263209	2.19771	1.7994	2.13844	-2.74365	8.30341	0.739952	0.444062	0.490984	0.280279	1.96458	1.00722	4.28664
Ahr	0.922352	0.0776485	2.47473	0.000253104	0.000123668	1.64503	1.50434	1.60624	-2.73474	7.23625	0.40365	0.214672	0.283294	0.131423	1.00976	0.396155	4.19303
Ceacam1	0.956862	0.043138	3.09925	0.000124709	6.36491e-05	2.13311	2.25664	1.80064	-3.31292	7.83868	0.242016	0.116444	0.20139	0.0856233	0.581691	0.296519	4.18458
Nupr1	0.938604	0.0613965	2.72704	0.000343365	0.000173126	2.0898	2.00728	2.06207	-2.93266	9.55131	0.800782	0.439834	0.498371	0.254365	2.0447	1.02499	4.16886
Eps8	0.920746	0.0792536	2.45253	0.000226064	0.000123172	2.04051	1.52824	2.35957	-3.42031	9.86619	0.284814	0.178188	0.223984	0.131266	0.70735	0.36009	4.00832
Ccnd3	0.931982	0.0680177	2.61755	0.000766755	0.000331622	1.72775	1.77574	1.36084	-2.35577	5.5767	0.979144	0.478718	0.579622	0.299721	2.48459	1.07551	3.99136
Ifitm2	0.928973	0.0710273	2.57102	0.00354744	0.00143552	1.50175	1.53048	1.59678	-5.30776	8.43252	8.78036	3.94588	0.973496	0.77335	21.9185	8.57152	3.84016
Cx3cr1	0.913122	0.086878	2.35236	0.000624091	0.000365563	2.42717	1.5608	2.87976	-3.62159	11.5129	1.1801	0.882747	0.602868	0.348443	2.8912	1.87171	3.74921
Clec4e	0.966091	0.0339085	3.34959	0.000218124	0.000187684	3.18309	3.351	3.31635	-7.34962	13.225	0.603737	0.587046	0.326743	0.154336	1.42308	1.22899	3.68578
Krt80	0.912721	0.0872793	2.34732	0.000140843	7.8e-05	1.8972	1.7392	1.88777	-2.82502	8.74087	0.30806	0.186409	0.246796	0.139461	0.778608	0.433113	3.4106
Klf2	0.940209	0.0597913	2.75524	0.00159601	0.000711803	1.75618	1.76117	1.47404	-3.40007	6.91877	3.61721	2.12837	0.846187	0.531903	9.18074	4.72772	3.41031
Tagln2	0.939607	0.0603933	2.74458	0.00119432	0.000546473	1.56548	1.6542	1.50061	-3.21783	5.65787	2.86465	1.75845	0.759722	0.514862	7.10042	3.32945	3.33857
Rasgrp2	0.922953	0.0770465	2.48317	0.000361034	0.000183495	1.82734	1.6836	1.84638	-3.31273	7.98789	0.66348	0.371748	0.444927	0.246405	1.67042	0.921093	3.31393
Lgals1	0.924157	0.0758427	2.50022	0.00106621	0.000552259	1.81073	1.50315	1.93815	-3.6096	8.81546	2.738	1.92197	0.786878	0.501788	6.50419	3.56552	3.30311
Klf4	0.928772	0.0712279	2.56798	0.000410968	0.00022931	1.58187	1.54274	1.54946	-4.05415	7.24268	1.09103	0.652313	0.511406	0.290848	2.57641	1.47774	2.75795
Olfm1	0.947833	0.0521669	2.89973	0.000162685	0.000115167	1.55571	1.53145	1.94083	-3.32528	7.67205	0.321529	0.292857	0.24332	0.176884	0.766475	0.521513	2.28645
Naaa	0.936998	0.0630016	2.69952	0.000483686	0.000390058	1.3977	1.50777	1.60941	-4.1864	8.38976	1.15294	1.55137	0.636541	0.378063	2.84166	2.38619	1.66449

## Sheet: Monocyte DEPs
	proba_de	proba_not_de	bayes_factor	scale1	scale2	lfc_mean	lfc_median	lfc_std	lfc_min	lfc_max	raw_mean1	raw_mean2	non_zeros_proportion1	non_zeros_proportion2	raw_normalized_mean1	raw_normalized_mean2	score
adt-Ly6C	0.231541	0.768459	-1.19963	21.5021	6.37089	1.1595	4.75347e-05	2.63619	-7.6207	9.11454	50.7328	16.7274	0.572235	0.502153			3.51665
adt-CD11b-mh	0.209671	0.790329	-1.32691	11.6957	8.61294	0.414577	6.73532e-06	1.60102	-4.62838	7.71132	27.1427	19.2069	0.572235	0.502388			0.585869

[truncated: 14 more sheets: Trans. Monocyte (Cl11) DEGs, Trans. Monocyte (Cl11) DEPs, Trans. Mono (cl12) DEGs, Trans. Monocyte (cl12) DEPs, Pat. Monocyte DEGs, Pat. Monocyte DEPs, LAM DEGs, LAM DEPs, CV&Cap mac DEGs, CV&Cap Macs DEPs, pre-moKC&moKC DEGs, pre-moKC&moKC DEPs, KC DEGs, KC DEPs]
