# Supplementary material for: Spatial proteogenomics reveals distinct and evolutionarily conserved hepatic macrophage niches
Source: Cell. 2022 Jan 20;185(2):379–396.e38. doi: 10.1016/j.cell.2021.12.018 (PMC8809252; doi:10.1016/j.cell.2021.12.018)
Supplement: Table S9. Differentially expressed genes (DEGs) and proteins (DEPs) per cell type in liver cell atlases from macaque, pig, hamster, chicken, and zebrafish, related to Figures 4 and S7 [file mmc9.xlsx]

## Sheet: Macaque KC DEGs
	proba_de	proba_not_de	bayes_factor	scale1	scale2	lfc_mean	lfc_median	lfc_std	lfc_min	lfc_max	raw_mean1	raw_mean2	non_zeros_proportion1	non_zeros_proportion2	raw_normalized_mean1	raw_normalized_mean2	score
CSF1R	0.9746	0.0254	3.64728	0.000593926	7.36749e-05	3.72181	3.51542	2.76189	-5.53487	15.6201	0.313187	0.0038182	0.269231	0.00357187	4.18884	0.0356221	437.651
MARCO	0.9872	0.0128	4.34543	0.00235521	0.00021513	3.92932	4.01924	1.93633	-4.92353	10.0993	1.12088	0.0140411	0.53022	0.0105924	15.2955	0.143286	419.447
CD163	0.9932	0.0068	4.98401	0.00548867	0.000197826	5.09951	5.29414	1.93154	-6.34902	10.5306	3.27198	0.0458185	0.799451	0.0378125	42.1612	0.540565	397.735
CD163L1	0.9908	0.0092	4.67931	0.00148036	0.000113944	4.51754	4.35939	2.60174	-4.15186	15.4795	0.747253	0.0117009	0.428571	0.0108388	10.5143	0.132229	359.215
CD5L	0.992	0.008	4.82028	0.00241701	0.000113543	4.52041	4.68004	2.11594	-7.1159	12.2807	1.25275	0.0231556	0.554945	0.0201995	16.6097	0.258496	290.459
SIGLEC1	0.9914	0.0086	4.74735	0.00292586	0.000126733	4.90226	5.09095	2.27828	-5.28833	11.8359	1.33791	0.0282054	0.598901	0.0258653	18.5238	0.336882	269.556
MSR1	0.9922	0.0078	4.8458	0.00207072	0.000168556	4.49095	4.53984	2.29533	-4.73787	13.2311	0.956044	0.019091	0.505495	0.0179825	12.4413	0.226163	247.048
C1QA	0.9912	0.0088	4.72416	0.00249144	0.00014852	4.30202	4.43018	1.92606	-5.21638	10.1356	1.11538	0.0261116	0.598901	0.0243872	15.8642	0.319113	213.868
CMKLR1	0.9784	0.0216	3.81322	0.00103705	0.00012392	3.78275	3.82935	2.7674	-7.07227	13.2081	0.532967	0.0114546	0.368132	0.0102229	7.26622	0.128811	213.384
KCNMA1	0.9942	0.0058	5.14408	0.00354172	0.00020369	4.72482	4.86393	2.01245	-6.28025	10.6999	1.75	0.0454489	0.675824	0.0406454	23.9268	0.537861	210.184
SLCO2B1	0.9778	0.0222	3.78521	0.000633493	6.95684e-05	3.53478	3.58827	2.51938	-7.63984	11.8426	0.379121	0.00825225	0.277473	0.00788274	5.18624	0.100792	181.881
SLC8A1	0.9914	0.0086	4.74735	0.00453535	0.000318701	4.83537	4.98239	2.34371	-6.20187	13.737	2.3544	0.0798128	0.697802	0.0479123	30.0192	0.840752	172.648
CD44	0.99	0.01	4.59512	0.00404316	0.000305863	4.16939	4.28353	2.14824	-6.43115	11.5424	1.68956	0.0450794	0.626374	0.0346102	23.001	0.582859	164.534
SLC7A8	0.9918	0.0082	4.79539	0.00331138	0.000190217	4.61874	4.81272	2.19127	-5.46639	10.5937	1.55495	0.0518537	0.60989	0.0422466	20.9572	0.600851	161.098
CFD	0.9808	0.0192	3.93346	0.000714419	7.14777e-05	3.61756	3.77931	2.55555	-6.76669	12.1679	0.346154	0.0099766	0.252747	0.00899126	4.84311	0.11416	153.471
TBXAS1	0.989	0.011	4.4988	0.0017246	0.000166475	3.77403	3.91193	1.96277	-5.49008	9.77607	0.796703	0.0280823	0.480769	0.0254958	10.4914	0.319248	124.025
GRK3	0.9876	0.0124	4.37758	0.00253177	0.000282845	3.48876	3.50996	1.78893	-3.80327	10.2986	1.40659	0.0431088	0.612637	0.0364577	17.752	0.539609	114.773
AOAH	0.9802	0.0198	3.90207	0.00165312	0.000247272	3.36828	3.44024	2.1002	-4.41837	10.4003	0.802198	0.0259884	0.453297	0.0208154	10.5836	0.31974	111.492
SDC3	0.971	0.029	3.51103	0.000555264	0.00011481	3.04764	3.08637	2.62864	-6.37317	14.5867	0.285714	0.0105924	0.214286	0.00973026	4.09799	0.112632	110.885
EPB41L3	0.9886	0.0114	4.46268	0.0016319	0.000159687	3.82859	3.82657	2.12637	-6.55968	13.8253	0.818681	0.0304225	0.453297	0.0268506	10.1143	0.351603	110.135
LCP2	0.986	0.014	4.2546	0.00118293	0.000123816	3.89735	3.91716	2.38712	-6.2988	13.6242	0.554945	0.016874	0.387363	0.0150265	7.37531	0.266595	107.819
TNFRSF21	0.9808	0.0192	3.93346	0.00163734	0.000175998	3.91009	3.95996	2.21679	-4.34701	11.1442	0.747253	0.0384284	0.401099	0.0338712	9.80626	0.408083	93.9596
CPVL	0.9898	0.0102	4.57511	0.00186056	0.000165588	3.89413	4.01941	2.0993	-7.95566	10.8642	0.739011	0.035226	0.406593	0.0264811	8.98102	0.404058	86.555
HACD1	0.9854	0.0146	4.21203	0.000914403	7.54826e-05	4.13513	4.22951	2.23482	-6.26976	11.0774	0.32967	0.016874	0.233516	0.0165045	4.18775	0.200624	86.315
CD209	0.9808	0.0192	3.93346	0.00153232	0.000159444	3.58615	3.71469	2.20875	-6.87113	10.0492	0.596154	0.0296835	0.351648	0.0269738	7.96005	0.344055	82.9692
RGL1	0.9862	0.0138	4.26919	0.00243229	0.000233382	3.5631	3.72039	1.93965	-4.58015	9.26042	1.32692	0.071191	0.590659	0.0599828	16.848	0.819479	73.2553
APH1B	0.9788	0.0212	3.83233	0.00105781	0.0001238	3.60725	3.77152	2.45343	-8.71547	12.3582	0.403846	0.0258653	0.285714	0.0245104	5.46716	0.291667	67.6161
SLA	0.9726	0.0274	3.56943	0.000517743	9.09069e-05	3.36212	3.33639	2.75802	-7.68184	13.094	0.266484	0.0130558	0.222527	0.0114546	3.77849	0.193403	65.6854
AIM2	0.9788	0.0212	3.83233	0.000674911	7.94823e-05	3.71943	3.79451	2.54666	-7.98015	12.0414	0.28022	0.0126863	0.211538	0.0119473	3.37677	0.191759	65.4972
MYOF	0.9852	0.0148	4.19822	0.00196031	0.000228478	3.41054	3.54655	1.76316	-6.5812	8.12991	1.13187	0.0757482	0.57967	0.0635546	15.0816	0.839702	61.2557
NAIP	0.9788	0.0212	3.83233	0.00113628	0.000152671	3.12805	3.19878	1.92045	-4.46434	9.92399	0.541209	0.0299298	0.35989	0.0289445	6.82852	0.350128	61.006
FYB1	0.9842	0.0158	4.13182	0.0012569	0.000150059	3.70663	3.73904	2.12284	-5.5933	13.6624	0.675824	0.0387979	0.425824	0.0341175	8.7471	0.5338	60.7386
TFEC	0.9728	0.0272	3.57696	0.000445341	9.44383e-05	3.44043	3.58304	2.57192	-7.58794	11.2167	0.269231	0.0169972	0.211538	0.0156423	3.22786	0.201935	54.9943
PLXNC1	0.9842	0.0158	4.13182	0.00109171	0.000162697	3.27847	3.44815	2.02707	-5.75467	9.4278	0.552198	0.0346102	0.35989	0.0301761	7.2734	0.482771	49.3933
PHACTR1	0.9842	0.0158	4.13182	0.00201425	0.000170194	3.59273	3.80545	1.91239	-4.93964	8.88032	0.983516	0.0739007	0.5	0.0654021	12.1858	0.905305	48.3599
FGD2	0.98	0.02	3.89182	0.000879928	0.00012128	3.44199	3.45998	2.14064	-4.66568	11.0875	0.370879	0.0319005	0.28022	0.0305456	5.05428	0.378907	45.9131
CPM	0.9656	0.0344	3.33469	0.00107504	0.000175928	2.85646	2.78879	2.68486	-7.14637	12.3912	0.464286	0.0320236	0.230769	0.0284518	5.49066	0.342924	45.7356
DOCK2	0.9864	0.0136	4.28399	0.00200443	0.000220508	4.14339	4.30962	2.15987	-5.25602	12.658	0.865385	0.0684813	0.483516	0.047666	11.5827	1.09313	43.9027
MARCHF1	0.9874	0.0126	4.36138	0.00175007	0.000201259	3.5164	3.62899	1.74542	-4.30678	9.05313	0.788462	0.0617071	0.483516	0.0507452	10.8353	0.8775	43.4202
CYBA	0.9758	0.0242	3.6969	0.000614625	8.486e-05	3.11072	3.17134	2.2316	-7.37293	11.4148	0.288462	0.0253726	0.241758	0.0243872	4.56121	0.335312	42.3148
MERTK	0.9838	0.0162	4.10641	0.00210774	0.000315189	3.05288	3.22226	1.70229	-4.46412	7.86833	1.12637	0.110235	0.576923	0.0913906	15.308	1.21524	38.4563
TGFBR1	0.9784	0.0216	3.81322	0.00158717	0.000234004	2.98264	2.91819	1.8369	-3.18734	11.7013	0.747253	0.0783348	0.467033	0.0705752	10.0681	0.826386	36.3385
ZEB2	0.9796	0.0204	3.87161	0.00635572	0.000914912	3.70826	3.91661	2.3741	-7.61019	11.2513	2.89835	0.331691	0.760989	0.15667	37.6835	3.88236	35.9937
PLCL1	0.983	0.017	4.0574	0.00105961	0.000169638	3.47283	3.5794	2.11291	-5.74783	11.9931	0.585165	0.066757	0.346154	0.053578	7.50564	0.72913	35.7492
HCK	0.9628	0.0372	3.25354	0.000700288	0.000193097	2.0847	2.17849	2.0267	-6.48502	9.00005	0.442308	0.0310383	0.31044	0.0279591	5.93238	0.359911	34.3618
GLUL	0.9822	0.0178	4.0106	0.00117643	0.000168684	3.1764	3.2279	2.01315	-4.23302	10.4061	0.332418	0.0416307	0.21978	0.0376894	4.45114	0.45548	31.0411
PSTPIP2	0.9754	0.0246	3.6801	0.00122089	0.000221459	2.61211	2.64837	1.68818	-4.16871	8.43286	0.538462	0.0541939	0.379121	0.0493903	7.25995	0.613733	30.8991
AXL	0.9722	0.0278	3.55453	0.000617956	0.000123898	2.65276	2.65811	2.16615	-6.60093	10.5129	0.299451	0.0289445	0.233516	0.0274664	4.00473	0.346596	30.6513
FMN1	0.9624	0.0376	3.24243	0.000854717	0.00018962	2.40764	2.46457	1.89171	-5.9836	9.50694	0.502747	0.0445868	0.326923	0.0422466	6.50357	0.513983	30.4646
DOCK10	0.979	0.021	3.84201	0.000834653	0.000136196	3.15213	3.21987	2.07603	-5.69043	11.1276	0.406593	0.0392906	0.296703	0.0338712	5.21499	0.553847	29.6802
ANO2	0.971	0.029	3.51103	0.00074241	0.000135672	2.72525	2.76959	2.11544	-6.07719	10.5395	0.321429	0.0420002	0.25	0.0395369	4.80328	0.458191	28.5692
FRMD4B	0.9808	0.0192	3.93346	0.0047328	0.000707129	2.7523	2.88962	1.43885	-3.4292	6.79654	2.29121	0.249908	0.703297	0.185368	28.8631	2.80316	28.3394
CAMK1D	0.9794	0.0206	3.86165	0.00443922	0.000654557	3.15333	3.32736	1.80695	-4.84296	8.36027	2	0.247691	0.684066	0.172312	26.2469	3.00793	27.5157
MYO9A	0.9762	0.0238	3.71398	0.00354144	0.000621026	2.47753	2.51843	1.36403	-3.89721	7.21541	1.92308	0.202981	0.681319	0.161719	24.1788	2.21377	27.0596
CTSC	0.9656	0.0344	3.33469	0.000975023	0.000245786	2.37935	2.43279	1.97571	-5.47986	10.4856	0.403846	0.0422466	0.274725	0.0385515	5.17077	0.463667	26.5343
WDFY4	0.9756	0.0244	3.68847	0.00084924	0.000176079	2.94866	3.01672	1.98766	-5.50486	10.696	0.288462	0.0299298	0.244505	0.0193374	3.94654	0.453797	25.6436
IL18	0.9658	0.0342	3.34073	0.00132359	0.000276155	2.58871	2.64397	2.21071	-6.80738	10.2009	0.64011	0.0736544	0.409341	0.0591206	8.36738	0.845425	25.6211
FMNL2	0.9818	0.0182	3.98797	0.00730108	0.00117323	2.67278	2.8443	1.49186	-4.24489	6.85457	3.86813	0.504372	0.804945	0.295849	49.8477	5.50249	24.213
TNFRSF1B	0.9676	0.0324	3.39666	0.000951326	0.000224199	2.44706	2.48273	1.73287	-4.28287	9.35513	0.453297	0.0541939	0.315934	0.049883	6.44495	0.662796	23.7949
CDH23	0.9734	0.0266	3.59988	0.000623173	0.000117814	2.6778	2.78586	1.88149	-6.05349	8.56762	0.255495	0.0312846	0.208791	0.0306688	3.32518	0.374476	23.7776
ASAH1	0.9604	0.0396	3.18852	0.000649519	0.000147292	2.32737	2.35009	1.67745	-3.53763	10.1764	0.274725	0.0326395	0.217033	0.0314078	3.84376	0.377983	23.6674
CELF2	0.9836	0.0164	4.09394	0.00160289	0.000303128	3.2384	3.44962	1.89299	-5.87352	8.40966	0.887363	0.10654	0.519231	0.0768568	12.098	1.66476	23.5337
PREX1	0.9774	0.0226	3.76695	0.000851989	0.000168605	3.01937	3.13943	1.98991	-4.79724	9.21997	0.425824	0.0471733	0.326923	0.0400296	5.52129	0.718023	23.2177
RNASET2	0.9662	0.0338	3.35291	0.000422439	9.10932e-05	2.49942	2.61014	2.07478	-6.01983	9.40767	0.269231	0.0299298	0.206044	0.0283286	3.24428	0.353696	22.926
NCF1	0.961	0.039	3.20441	0.000831691	0.000174046	2.33679	2.38489	1.99632	-5.292	10.1845	0.315934	0.0369504	0.239011	0.0347333	4.8349	0.493478	22.895
ENSMFAG00000002435	0.9824	0.0176	4.0221	0.00137789	0.000260974	2.51965	2.58787	1.32204	-3.11983	7.57965	0.736264	0.102599	0.425824	0.0947161	10.8963	1.21334	22.6276
ARHGAP4	0.9706	0.0294	3.49692	0.000790728	0.00016707	2.73433	2.7733	1.87961	-5.72393	10.0759	0.315934	0.0408917	0.252747	0.0380589	4.76752	0.580315	22.4636
SLC9A9	0.98	0.02	3.89182	0.00407626	0.000610819	3.44276	3.84065	2.01048	-4.83242	8.59268	2.00824	0.322454	0.681319	0.189432	24.7004	3.80231	22.3647
TBC1D8	0.9878	0.0122	4.39404	0.0024038	0.000391477	2.74457	2.81631	1.34687	-3.79715	7.09891	1.01374	0.153098	0.516484	0.127971	13.703	1.68624	22.3034
PIK3CD	0.966	0.034	3.3468	0.000718036	0.000207061	2.32262	2.41104	2.1269	-5.68908	9.31806	0.269231	0.0296835	0.217033	0.0274664	3.92412	0.427444	21.3226
RCSD1	0.9676	0.0324	3.39666	0.000900243	0.000202	2.49461	2.54718	1.83083	-3.87286	9.63441	0.362637	0.0439709	0.28022	0.038921	5.13014	0.608341	21.037
GNG2	0.9652	0.0348	3.32272	0.000690912	0.000162072	2.84135	2.92511	2.16105	-4.88126	9.49723	0.271978	0.0408917	0.217033	0.0360882	3.77862	0.542638	19.7855
DOCK8	0.9788	0.0212	3.83233	0.00109611	0.00019083	3.0615	3.18377	1.81315	-5.9724	9.81034	0.489011	0.0755019	0.324176	0.0639241	6.3231	0.997769	19.4014
ARHGAP25	0.9576	0.0424	3.11728	0.0004925	0.000129684	2.27304	2.32798	1.97396	-5.81087	8.78885	0.266484	0.0310383	0.208791	0.0289445	3.49687	0.415035	19.1514
GAB2	0.9692	0.0308	3.44896	0.00257151	0.000570364	2.342	2.39469	1.38201	-3.48075	6.41108	1.38187	0.21616	0.653846	0.163321	18.9717	2.326	19.1022
MRC1	0.9716	0.0284	3.53255	0.00186583	0.000431328	2.86151	3.20747	2.18016	-6.12253	9.05872	0.879121	0.152482	0.472527	0.10186	11.0484	1.69513	18.6506
DOCK11	0.958	0.042	3.12718	0.00101599	0.000267802	2.23335	2.29187	1.5726	-3.87867	8.76192	0.483516	0.0640473	0.362637	0.055795	6.56755	0.801722	18.2952
SLC7A7	0.9644	0.0356	3.29916	0.000696756	0.000161778	2.4121	2.49677	1.90777	-6.47107	8.29778	0.288462	0.0452026	0.230769	0.0421234	3.95135	0.524858	18.1593
FNBP1	0.9818	0.0182	3.98797	0.00246445	0.000474136	2.42439	2.53299	1.16755	-2.6035	6.36391	1.21978	0.180934	0.615385	0.149279	16.4836	2.20433	18.1292
IKZF1	0.9768	0.0232	3.74013	0.000597786	0.000173673	3.65316	3.75149	3.01497	-9.02311	13.4677	0.335165	0.0504988	0.266484	0.0333785	4.59273	0.938736	17.873
ME2	0.961	0.039	3.20441	0.000735179	0.00019302	2.228	2.25173	2.04191	-5.74548	9.62727	0.354396	0.049144	0.25	0.0447099	4.57638	0.586102	17.3966
TRIM22	0.975	0.025	3.66356	0.00119176	0.000213737	3.146	3.31733	2.11945	-6.76411	9.37689	0.362637	0.0751324	0.266484	0.0657716	4.97035	0.90058	17.3629
STK10	0.9728	0.0272	3.57696	0.00137576	0.000287446	2.44715	2.46518	1.52508	-4.58535	8.32968	0.582418	0.0959478	0.417582	0.086587	8.45538	1.19867	17.2621
VWF	0.9674	0.0326	3.3903	0.00198083	0.000510096	2.19094	2.26664	1.5157	-4.2449	7.45644	1.10989	0.184998	0.557692	0.137209	15.6795	2.08104	16.5075
RNF149	0.9856	0.0144	4.22602	0.0012099	0.000233492	2.40373	2.40527	1.26513	-2.2358	7.05377	0.554945	0.0971795	0.365385	0.0899126	7.54365	1.10801	16.3653
ARHGAP15	0.984	0.016	4.11904	0.00291968	0.000641983	3.72954	4.13605	2.1421	-5.37604	10.1669	1.34341	0.310383	0.587912	0.138687	16.9174	3.96746	15.9029
CPQ	0.9666	0.0334	3.36523	0.00329196	0.000771699	2.20617	2.30671	1.65888	-4.33713	8.12847	1.62088	0.317896	0.651099	0.202118	21.5003	3.22957	14.6872
PFKFB3	0.96	0.04	3.17805	0.00067664	0.000186423	2.04412	2.08354	1.66257	-4.35541	7.7444	0.291209	0.0504988	0.222527	0.0459416	4.1801	0.591058	14.4565
TRPS1	0.9394	0.0606	2.74095	0.00138019	0.000532568	1.90428	1.70927	1.95164	-3.67175	9.10238	0.637363	0.101244	0.401099	0.0713142	8.73983	1.20863	13.7702
IFNGR1	0.9566	0.0434	3.09293	0.000775495	0.000211199	1.97326	1.98571	1.6874	-5.32857	7.53068	0.291209	0.0596133	0.21978	0.0548097	4.20329	0.612546	13.5405
FLVCR2	0.9552	0.0448	3.05971	0.00100704	0.000298375	2.05677	2.00955	1.83457	-5.10191	8.87756	0.417582	0.088065	0.315934	0.0743934	5.91431	0.950802	12.7938
UBASH3B	0.9646	0.0354	3.305	0.00146003	0.000399553	1.99814	2.06321	1.36953	-3.9457	6.50772	0.837912	0.14854	0.442308	0.118857	10.8146	1.76918	12.2142
KIAA0513	0.9544	0.0456	3.04117	0.0007803	0.000221047	1.9697	1.96872	1.70626	-4.75363	11.6878	0.387363	0.0755019	0.291209	0.0686045	5.1031	0.829335	12.12
PFKFB4	0.9476	0.0524	2.89503	0.000477842	0.000165858	1.71415	1.75035	2.018	-6.03557	8.84815	0.260989	0.0466806	0.211538	0.0421234	3.67167	0.523423	12.0243
ICA1	0.9658	0.0342	3.34073	0.000943344	0.000266155	2.90018	3.15316	2.64843	-6.76342	9.88389	0.318681	0.0817835	0.233516	0.0655253	3.80688	0.918838	12.0159
ABR	0.9544	0.0456	3.04117	0.000555369	0.000140321	2.10007	2.16673	1.72069	-4.53083	8.085	0.296703	0.0572731	0.222527	0.0537012	3.96747	0.723717	11.5128
IQSEC1	0.9574	0.0426	3.11237	0.000930688	0.000264346	1.96247	2.07832	1.55893	-3.83903	7.2078	0.486264	0.083631	0.335165	0.0746397	6.27907	1.08872	11.3183
PTPRC	0.9756	0.0244	3.68847	0.000790557	0.000218711	3.02771	3.18117	2.19687	-6.36472	11.5759	0.357143	0.0787043	0.282967	0.053578	4.9545	1.32921	11.2855
FRMD4A	0.9614	0.0386	3.21514	0.00242935	0.000637445	2.33337	2.60283	1.74787	-4.43715	6.43479	1.24451	0.287966	0.554945	0.204212	16.268	3.3678	11.2712
TBC1D9	0.9548	0.0452	3.0504	0.000625051	0.000198715	1.96203	1.96934	1.99514	-7.04602	8.77081	0.277473	0.0475428	0.211538	0.0408917	3.35051	0.590656	11.1296
SNX24	0.9608	0.0392	3.19909	0.00164172	0.000472461	1.81947	1.85115	1.25442	-3.41202	6.74317	0.824176	0.154576	0.43956	0.128587	10.4016	1.71269	11.0501
SRGAP2	0.961	0.039	3.20441	0.00258839	0.000669962	1.96827	2.00901	1.23942	-3.4666	6.09379	1.40934	0.287351	0.601648	0.211602	17.8299	3.24381	10.8188
GPR137B	0.9582	0.0418	3.13216	0.00116768	0.000329887	1.89537	1.90871	1.5445	-4.52003	7.95808	0.376374	0.0811676	0.252747	0.0734081	5.35584	0.945958	10.7312
ENTPD1	0.951	0.049	2.96569	0.00095104	0.000316868	2.09018	2.21055	1.98654	-7.7848	8.17792	0.436813	0.099027	0.285714	0.0789506	5.60888	1.11606	10.5044
SH3PXD2B	0.955	0.045	3.05505	0.000772085	0.000219713	1.9054	1.97643	1.34633	-3.55459	6.79405	0.340659	0.0756251	0.260989	0.0702057	4.4872	0.831827	10.2785
NR1H3	0.957	0.043	3.1026	0.00111731	0.000287034	1.98063	1.9536	1.52221	-3.23997	8.09881	0.395604	0.103461	0.291209	0.0918832	5.7272	1.12844	10.0524
ENSMFAG00000031015	0.9512	0.0488	2.96999	0.000610488	0.000176261	1.94644	1.94755	1.58101	-4.8078	7.5047	0.315934	0.0771031	0.260989	0.0714374	4.60236	0.904031	9.90918
NEDD9	0.9644	0.0356	3.29916	0.00137543	0.000379882	2.0258	2.04594	1.37471	-3.89618	7.10057	0.642857	0.155561	0.398352	0.126986	8.83285	1.80883	9.89239
PIK3AP1	0.9478	0.0522	2.89906	0.00114922	0.000409569	1.74332	1.69992	1.59633	-5.16029	7.57191	0.565934	0.104693	0.384615	0.0899126	7.19163	1.27531	9.83076
ENSMFAG00000047029	0.959	0.041	3.15232	0.000917702	0.000315124	2.12971	2.30329	2.03572	-6.76031	10.4161	0.43956	0.112083	0.288462	0.0881882	5.78742	1.26908	9.7122
STK17B	0.9558	0.0442	3.07382	0.000621249	0.000174327	2.01309	2.00703	1.72951	-3.90177	8.62136	0.282967	0.0634315	0.206044	0.0571499	3.77543	0.794137	9.57049
CTSB	0.9512	0.0488	2.96999	0.000667825	0.000221158	1.7151	1.70897	1.44421	-2.82671	7.3799	0.299451	0.0661412	0.225275	0.0610913	3.96351	0.715212	9.50463
PECAM1	0.9594	0.0406	3.16254	0.00144505	0.000456312	2.30156	2.60378	1.9868	-7.29285	7.65841	0.629121	0.171819	0.381868	0.113807	8.51964	2.07499	9.44991
CTTNBP2	0.9608	0.0392	3.19909	0.000690823	0.000212542	2.31742	2.5017	2.17812	-6.88716	8.96881	0.31044	0.0788274	0.236264	0.0624461	4.03047	1.00247	9.31723
FLI1	0.9498	0.0502	2.94024	0.00166858	0.000578213	2.36224	2.66535	1.90525	-4.51376	7.66034	0.81044	0.221579	0.491758	0.138071	10.9117	2.81822	9.14624
ARRB1	0.9608	0.0392	3.19909	0.00145283	0.000420831	1.91306	1.94679	1.27477	-2.96713	6.5153	0.673077	0.171203	0.425824	0.14657	9.20424	1.95344	9.01398
LRRC27	0.9618	0.0382	3.22597	0.00106763	0.000350698	2.1591	2.29915	1.86818	-4.98942	8.84828	0.478022	0.125139	0.324176	0.0976721	6.13846	1.4769	8.97389
TRIM38	0.9568	0.0432	3.09775	0.00116324	0.000373262	1.73423	1.75662	1.41874	-4.02472	6.10131	0.483516	0.109743	0.340659	0.0966868	6.61544	1.28894	8.90087
PDE4B	0.9448	0.0552	2.84001	0.000935526	0.000293708	1.71726	1.71825	1.61052	-4.22019	7.41424	0.381868	0.0768568	0.260989	0.0695899	4.68163	0.905079	8.88273
RUNX1	0.9772	0.0228	3.75793	0.000702064	0.000247225	2.77448	2.92195	2.2057	-5.91851	10.9902	0.351648	0.101121	0.247253	0.0628156	4.9008	1.55085	8.76758
ABCC5	0.9574	0.0426	3.11237	0.000788542	0.000239581	1.80687	1.85842	1.29686	-4.42289	6.7719	0.409341	0.10186	0.296703	0.0905284	5.43772	1.13605	8.64861
DMXL2	0.9654	0.0346	3.32869	0.00208522	0.000628457	1.75349	1.777	1.00558	-2.23342	5.01706	0.950549	0.244488	0.541209	0.199778	12.7742	2.68174	8.35254
SKAP2	0.949	0.051	2.92358	0.00161249	0.000561106	1.55519	1.60528	1.12006	-2.62134	5.79083	0.697802	0.173667	0.412088	0.141766	8.75767	1.88264	7.23446
TSPAN14	0.9384	0.0616	2.72351	0.000659206	0.00026283	1.65314	1.62958	1.72566	-5.58343	9.37081	0.252747	0.0679887	0.208791	0.0592437	3.46282	0.800505	7.15114
TMTC1	0.964	0.036	3.28757	0.00137822	0.000557784	2.3643	2.77082	2.31568	-7.52737	8.83654	0.766484	0.313709	0.442308	0.158763	10.4252	3.44984	7.14477
ITGA9	0.947	0.053	2.88301	0.00248808	0.00103058	2.31291	2.80146	2.16898	-5.95561	7.94819	1.22527	0.476044	0.576923	0.228723	15.938	5.32453	6.92329
CCSER1	0.9554	0.0446	3.0644	0.00157742	0.000475141	1.85648	1.95353	1.2847	-4.11652	5.64091	0.711538	0.229831	0.412088	0.176869	9.27398	2.68211	6.4192
LYN	0.9406	0.0594	2.76222	0.00101648	0.000352945	1.63159	1.64268	1.50506	-3.8749	6.80657	0.337912	0.101613	0.260989	0.0900357	4.57003	1.17517	6.34498
CERK	0.9406	0.0594	2.76222	0.000580421	0.000191402	1.66178	1.6121	1.29396	-2.9313	6.11429	0.293956	0.103954	0.236264	0.0933613	4.07572	1.14964	5.8914
PSAP	0.941	0.059	2.76941	0.00116534	0.000417109	1.49959	1.50213	1.22614	-3.53238	5.9976	0.53022	0.163813	0.332418	0.137702	6.76596	1.73925	5.83361
KIF16B	0.9462	0.0538	2.86718	0.000970933	0.000352753	1.51395	1.5344	1.10446	-3.02912	5.76352	0.483516	0.153221	0.321429	0.132529	6.17214	1.70628	5.47641
SASH1	0.9468	0.0532	2.87903	0.000974188	0.000420779	1.89497	2.13092	1.9376	-5.95977	7.22081	0.395604	0.17613	0.277473	0.124153	5.24402	2.0083	4.94811
VAV3	0.9382	0.0618	2.72006	0.00115072	0.000476239	1.48998	1.55509	1.56848	-4.59715	6.3302	0.549451	0.176746	0.365385	0.133883	7.18473	2.19287	4.88178
EPB41L2	0.9642	0.0358	3.29335	0.00191416	0.000978614	1.68459	1.96069	1.84743	-5.24974	6.45184	0.914835	0.432689	0.464286	0.217884	11.5506	4.75078	4.09576
TCF4	0.9434	0.0566	2.81348	0.00123188	0.00072051	1.62844	1.90669	2.01412	-5.9705	7.38569	0.629121	0.29548	0.39011	0.170218	8.03303	3.3323	3.92562
DAB2	0.9578	0.0422	3.12222	0.00100979	0.000538121	1.50718	1.75045	1.85172	-7.11139	7.16569	0.464286	0.197931	0.313187	0.128218	5.77307	2.27285	3.82827
CHST11	0.9644	0.0356	3.29916	0.00115671	0.000816917	1.82672	2.2447	2.40163	-7.12924	7.84141	0.651099	0.344624	0.343407	0.172928	8.37634	4.19514	3.64738
TSHZ2	0.9672	0.0328	3.38398	0.00402248	0.00284614	1.9963	2.64794	2.49322	-8.87138	7.52684	1.61264	1.10174	0.538462	0.270477	20.933	12.4097	3.3674
ANK3	0.9672	0.0328	3.38398	0.000984841	0.000697688	1.77318	2.05933	1.99388	-7.42261	7.26237	0.43956	0.301022	0.296703	0.133637	5.30959	3.75573	2.50679

## Sheet: Pig KC DEGs
	proba_de	proba_not_de	bayes_factor	scale1	scale2	lfc_mean	lfc_median	lfc_std	lfc_min	lfc_max	raw_mean1	raw_mean2	non_zeros_proportion1	non_zeros_proportion2	raw_normalized_mean1	raw_normalized_mean2	score
C4BPA	1	0	18.4207	0.0412812	1.26498e-05	13.7308	13.7644	2.16014	2.25555	25.3856	90.8694	0.0151095	0.998921	0.00224813	166.493	0.0245344	93178.9
C1QA	1	0	18.4207	0.0635077	5.03477e-05	12.1412	12.0983	1.76891	2.59667	21.9077	176.402	0.0755477	0.999281	0.00920165	318.756	0.178858	21637.7
C1QB	1	0	18.4207	0.0460882	4.32071e-05	11.6658	11.654	1.73818	2.01483	18.6486	106.261	0.0589742	0.999281	0.0135411	191.843	0.157534	14206.5
ENSSSCG00000031640	1	0	18.4207	0.0395359	0.00058321	10.5049	10.8123	2.17449	0.648235	16.4201	87.3227	0.701678	0.99964	0.0429236	160.002	2.32071	724.265
CLEC4F	1	0	18.4207	0.00530453	6.17942e-05	6.90062	6.93351	1.21249	2.05432	10.8114	11.2079	0.0436556	0.930576	0.0409369	20.1948	0.261168	533.592
CTSS	0.9994	0.0006	7.41796	0.0285363	0.000989976	9.53609	10.258	2.80655	-7.34755	15.5977	62.2068	2.02044	0.998921	0.111831	113.785	2.99244	362.602
TMEM26	1	0	18.4207	0.000697905	1.49095e-05	5.85833	5.85613	0.991078	0.861279	10.0299	1.41115	0.0108224	0.681655	0.0106656	2.64426	0.0581974	266.179
C1QC	1	0	18.4207	0.0299225	0.000624607	5.81469	5.78955	0.820855	2.21661	8.81788	64.909	0.485387	1	0.350133	118.035	2.68347	255.764
GPR31	1	0	18.4207	0.00312966	7.40239e-05	5.79887	5.86587	0.983966	1.81312	9.36162	6.23957	0.0944215	0.988849	0.0653526	11.8947	0.285935	241.229
ADGRE1	1	0	18.4207	0.00243055	5.68551e-05	5.6853	5.65853	0.855846	2.03287	9.27775	5.36799	0.0454854	0.960791	0.0433419	9.79365	0.2403	231.71
MSR1	1	0	18.4207	0.00154812	3.76643e-05	5.55837	5.49698	0.814854	1.59039	9.10597	3.29856	0.028546	0.921583	0.026873	6.01784	0.15374	217.571
CD163	1	0	18.4207	0.00910757	0.000228608	5.60624	5.64216	0.940076	1.31363	8.55002	19.123	0.198567	0.998201	0.146129	35.2973	0.941577	210.164
HPGD	1	0	18.4207	0.00244963	6.28559e-05	5.5547	5.56218	0.834496	1.28096	9.392	5.11727	0.0540074	0.961151	0.0441261	9.28668	0.249426	206.814
SIGLEC1	1	0	18.4207	0.0020554	5.6736e-05	5.3626	5.2975	0.760574	1.8636	9.04361	4.42842	0.041512	0.952518	0.0399435	8.20036	0.219212	200.606
PID1	1	0	18.4207	0.000469932	1.29971e-05	5.50188	5.46933	1.04155	1.45702	10.1536	1.00899	0.00826057	0.57554	0.00805145	1.81149	0.0501532	198.724
EPB41L3	1	0	18.4207	0.000629524	1.67791e-05	5.51182	5.48368	0.998218	1.79582	10.7745	1.26367	0.0126523	0.655396	0.0119726	2.33526	0.0674397	190.86
SDC3	1	0	18.4207	0.00255815	7.28564e-05	5.32784	5.34603	0.753698	1.65381	8.07627	5.33741	0.0645684	0.97554	0.0575626	9.82514	0.274725	190.542
VSIG4	1	0	18.4207	0.00277107	7.70741e-05	5.39487	5.3212	0.818495	2.02648	8.84704	5.97662	0.0571444	0.982374	0.0551053	11.1141	0.323636	185.267
ENSSSCG00000013788	1	0	18.4207	0.00291219	7.83239e-05	5.49687	5.49087	0.877523	1.35725	8.42421	5.8777	0.0630522	0.97554	0.0536414	11.0097	0.327688	184.685
CMYA5	1	0	18.4207	0.0019074	6.29596e-05	6.21703	6.37851	1.66813	-3.35013	12.2227	3.9964	0.06598	0.874101	0.0383751	7.67346	0.264322	180.485
ENSSSCG00000030638	1	0	18.4207	0.000882938	2.69232e-05	5.35619	5.34745	0.868297	1.0827	8.49578	1.88309	0.0255137	0.756115	0.0221153	3.4341	0.105104	175.006
ETV5	1	0	18.4207	0.000556522	1.66078e-05	5.32433	5.27597	1.00824	1.48727	9.18482	1.1241	0.0121817	0.602518	0.0117635	2.05502	0.0631515	173.259
HMOX1	1	0	18.4207	0.00927854	0.000277261	5.25227	5.25204	0.732156	1.78799	7.5188	20.7615	0.26094	0.997122	0.198045	37.2357	1.153	169.621
CD68	1	0	18.4207	0.00444566	0.000127562	5.33216	5.37618	0.729566	1.59609	7.59898	9.2446	0.124275	0.996043	0.101375	16.6603	0.531927	167.006
NUPR1	0.999	0.001	6.90674	0.00209728	6.97857e-05	5.36841	5.3636	0.914168	-0.794375	8.66968	5.00108	0.0808281	0.822302	0.047995	8.701	0.291064	160.482
TMEM150C	0.9998	0.0002	8.51694	0.00060757	2.05719e-05	5.43405	5.37795	1.22608	-0.667613	9.88132	1.30216	0.0180896	0.682734	0.0152141	2.41532	0.0833152	157.534
TIMD4	1	0	18.4207	0.0029746	9.31102e-05	5.21661	5.11493	0.908884	1.7195	9.44094	5.93201	0.0678099	0.986691	0.0617452	10.9384	0.365127	156.279
PTGS1	1	0	18.4207	0.00048313	1.56698e-05	5.35735	5.29208	1.0826	-0.370834	9.49407	0.996043	0.0133842	0.583094	0.0118158	1.8548	0.0636788	156.046
ENSSSCG00000025271	1	0	18.4207	0.0025283	9.32462e-05	5.41437	5.55134	1.09098	0.234275	8.08456	5.10396	0.117269	0.976978	0.0708423	9.30177	0.36612	137.56
SLC40A1	1	0	18.4207	0.00512423	0.000179421	5.15011	5.19724	0.878126	1.38884	8.15914	10.7917	0.151618	0.997482	0.123647	20.0708	0.761212	135.792
SPON2	0.9998	0.0002	8.51694	0.000588016	2.23105e-05	5.02057	4.94463	1.02199	-0.352158	9.5639	1.2464	0.0162075	0.345683	0.0147958	2.21606	0.0826368	134.636
SLC16A7	1	0	18.4207	0.000957827	4.03613e-05	5.47559	5.65583	1.32348	-0.633807	8.98956	2.02086	0.0428191	0.818345	0.0340879	3.8455	0.157904	133.349
ADGRG6	0.9988	0.0012	6.72422	0.00032515	1.35616e-05	5.31181	5.39567	1.18922	-1.4283	10.4294	0.716187	0.0127046	0.468345	0.0114498	1.34559	0.055181	129.529
CDH5	0.9998	0.0002	8.51694	0.00204192	8.32812e-05	5.41596	5.46267	1.21246	0.134187	9.63918	4.28273	0.0768024	0.952158	0.0566738	7.95195	0.342922	125.59
SASH1	1	0	18.4207	0.000872299	3.84363e-05	5.3667	5.52875	1.34647	0.551329	9.03726	1.91079	0.047995	0.783453	0.0387933	3.52314	0.152336	124.118
ADORA3	1	0	18.4207	0.000900917	4.37454e-05	5.12582	5.37213	1.17958	0.658031	7.6517	1.9018	0.0690647	0.801799	0.0507659	3.54858	0.158048	115.088
SLC8A1	0.998	0.002	6.2126	0.000637689	3.13994e-05	5.63623	5.92841	1.58228	-0.0738688	12.0333	1.27986	0.060229	0.668705	0.0434464	2.4908	0.122537	114.567
ENSSSCG00000036851	1	0	18.4207	0.000375764	1.54298e-05	5.15282	5.2002	1.1501	0.553878	8.9429	0.741007	0.0135411	0.461151	0.0116589	1.41269	0.0643479	113.125
LGMN	1	0	18.4207	0.00415555	0.00017176	4.93519	5.10438	0.933138	0.9657	6.91928	8.52086	0.208815	0.989209	0.133947	15.3337	0.672104	112.594
ENSSSCG00000035189	1	0	18.4207	0.000590775	2.65691e-05	4.94059	5.00051	1.07687	-0.591109	8.94266	1.17302	0.0219585	0.643885	0.0195535	2.26159	0.100422	111.266
CSF1R	0.9962	0.0038	5.56894	0.00449026	0.000215565	5.12001	5.23232	1.11323	-0.226103	8.46449	9.36655	0.278611	0.997482	0.121817	17.2849	0.905427	97.7425
ENSSSCG00000007964	1	0	18.4207	0.000419676	2.01642e-05	4.8523	4.89622	1.09141	0.508425	7.92345	0.834173	0.0180896	0.501079	0.0165734	1.53972	0.0764521	97.7239
ENSSSCG00000026653	0.9862	0.0138	4.26919	0.00150309	7.91354e-05	5.22832	5.41004	1.17643	-0.143203	8.50524	3.33669	0.126	0.933453	0.0647775	6.10434	0.339092	94.1204
SDC2	0.9982	0.0018	6.31816	0.000511811	3.11725e-05	5.12523	5.15639	1.4144	-3.3871	9.10749	0.961511	0.04078	0.504317	0.0225859	1.72931	0.0956837	92.6292
SCPEP1	1	0	18.4207	0.000913806	4.7796e-05	4.75992	5.00938	1.05616	0.571928	7.10021	1.90396	0.0578763	0.807914	0.0502954	3.49752	0.180132	92.4209
CCL14	1	0	18.4207	0.00293156	0.000155222	5.14101	5.30234	1.26185	-0.306451	9.04872	6.06799	0.171015	0.970863	0.0926962	11.2762	0.627782	92.3423
CTTNBP2NL	0.9998	0.0002	8.51694	0.00102763	6.13566e-05	4.8854	5.13137	1.29677	-0.0403786	9.35966	2.3018	0.0806713	0.826619	0.0586605	4.22585	0.234381	88.083
ENSSSCG00000003226	1	0	18.4207	0.00284309	0.000151951	4.8247	4.98718	1.18182	0.410795	8.377	5.60791	0.201338	0.977338	0.11455	10.3239	0.576284	86.4329
CFP	1	0	18.4207	0.00384957	0.000214537	4.70705	4.82035	1.0772	0.510147	9.61552	8.08381	0.28363	0.995683	0.145606	14.8644	0.818088	85.5256
FOLR1	0.9876	0.0124	4.37758	0.0121534	0.000679523	5.07301	5.26717	1.18382	-0.56249	7.75477	24.7831	1.04371	0.998921	0.264704	44.5975	2.77627	81.492
CD207	0.9392	0.0608	2.73744	0.00142397	4.37412e-05	3.01341	3.41674	3.43026	-9.4337	9.68662	2.29712	0.0648298	0.334532	0.0253045	4.19875	0.155602	81.3138
TLR4	0.9898	0.0102	4.57511	0.000689833	3.93636e-05	4.911	5.0079	1.16626	-0.387124	8.08091	1.42014	0.0530663	0.715468	0.0378	2.64945	0.164174	79.2541
C1R	0.9982	0.0018	6.31816	0.00108768	6.58989e-05	4.77115	4.91884	1.10991	-0.54662	7.29695	2.34245	0.0647775	0.842086	0.0485178	4.25859	0.256523	79.2067
STXBP1	0.9864	0.0136	4.28399	0.000500238	3.26113e-05	4.76802	4.93149	1.20194	-0.232945	7.9247	1.21187	0.0335651	0.614388	0.0274481	2.24913	0.13841	77.4789
PLXDC2	0.999	0.001	6.90674	0.000238332	1.67585e-05	5.119	5.31649	1.4297	-1.23079	8.63041	0.533813	0.0179328	0.384892	0.0149004	1.00708	0.0677959	76.0409
PRXL2A	0.9998	0.0002	8.51694	0.00310089	0.000190496	4.45197	4.56341	0.910837	-2.14489	7.41456	6.81331	0.215245	0.990647	0.134365	12.3631	0.73977	74.402
CCL21	0.9972	0.0028	5.87533	0.000254238	1.70958e-05	4.5037	4.63861	1.17926	-1.23373	8.21951	0.552158	0.0192398	0.343885	0.0155801	1.07086	0.0665252	72.4965
GPNMB	1	0	18.4207	0.00115097	6.96279e-05	4.5915	4.75682	1.32838	0.916129	7.72395	2.61906	0.0575626	0.785971	0.0532755	4.56372	0.296746	70.6138
GRN	0.9998	0.0002	8.51694	0.00670873	0.000465249	4.54219	4.83856	1.17879	-2.36768	6.93504	14.246	0.706906	0.999281	0.236577	25.6787	1.66834	69.9122
MARCKS	0.9994	0.0006	7.41796	0.00626834	0.000418464	4.6578	4.9304	1.2313	-0.364668	7.8769	13.4237	0.513097	0.997482	0.208449	24.4595	1.64821	69.1217
GMPR	0.9998	0.0002	8.51694	0.00131708	8.28231e-05	4.60085	4.86409	1.23719	0.187493	8.99123	2.83741	0.0943692	0.891727	0.0700058	5.10011	0.341483	68.7146
PLIN2	1	0	18.4207	0.00147362	9.22313e-05	4.14531	4.18621	0.655279	-0.716226	5.9961	3.20396	0.0847493	0.886691	0.070424	5.8306	0.356904	67.7203
IL18	0.9938	0.0062	5.07699	0.00132569	9.41305e-05	4.478	4.60855	1.09639	-2.85697	7.25377	2.74424	0.118576	0.814388	0.0712082	4.91602	0.339652	64.8132
C5AR1	0.9964	0.0036	5.62321	0.00102252	7.78447e-05	5.15081	5.26326	1.37599	-1.48301	10.0732	2.1741	0.134208	0.814029	0.0510796	4.03344	0.337648	61.53
ISG12(A)	0.9972	0.0028	5.87533	0.00452053	0.000350692	4.97225	5.13123	1.28466	-1.18835	7.87166	9.84137	0.379411	0.902518	0.119935	17.2642	1.40035	61.3001
ADM	0.999	0.001	6.90674	0.000405375	3.64738e-05	4.74736	4.93152	1.34407	-1.94855	8.00052	0.882014	0.0351859	0.388129	0.0218539	1.6992	0.13661	59.0492
PTPRJ	1	0	18.4207	0.0011866	9.24279e-05	4.3927	4.55993	1.3904	-0.939133	8.36122	2.52878	0.112354	0.875899	0.0876248	4.66619	0.355999	57.5766
ITGAV	0.9998	0.0002	8.51694	0.000597941	4.75874e-05	4.46365	4.608	1.50209	-0.295492	9.30496	1.21906	0.0408323	0.634892	0.0348199	2.26038	0.175969	57.3371
TPM2	1	0	18.4207	0.00192145	0.0001367	3.99214	4.02121	0.732376	1.0435	7.66162	4.26079	0.11042	0.946403	0.092853	7.66524	0.553264	55.3095
APP	0.9742	0.0258	3.63124	0.00191779	0.000176887	4.5912	4.95318	1.40901	-0.937232	7.41016	4.01295	0.186333	0.941007	0.0986563	7.25378	0.659886	50.4686
CD302	0.9986	0.0014	6.56987	0.0009308	8.42943e-05	4.26822	4.56068	1.32535	-1.41471	7.21256	2.14676	0.0978198	0.831295	0.0718879	3.92586	0.356218	47.0398
ENSSSCG00000009239	0.9992	0.0008	7.13009	0.00735169	0.000767854	4.60887	4.7967	1.26707	-2.03869	8.31977	15.414	1.81727	0.998201	0.204266	27.5041	2.71635	46.6665
PRCP	0.9994	0.0006	7.41796	0.00165046	0.000150237	4.05307	4.35281	1.09346	0.139029	5.98023	3.65216	0.202645	0.943165	0.129503	6.76112	0.601264	45.5762
SERPING1	0.9902	0.0098	4.61552	0.000873652	0.000103531	4.31777	4.63167	1.46865	-2.7701	8.68353	1.92302	0.155905	0.811151	0.0784232	3.52802	0.341556	44.5993
PLVAP	1	0	18.4207	0.00994471	0.000855282	3.74476	3.61839	0.863614	0.67368	8.04926	21.0612	0.727296	0.99964	0.420244	38.5315	3.24829	44.4207
EPB41L2	0.9902	0.0098	4.61552	0.00109528	0.000105221	4.21963	4.53036	1.32437	-0.429665	7.96245	2.30827	0.148011	0.842446	0.0925916	4.19598	0.399471	44.3223
SMPDL3A	1	0	18.4207	0.00145633	0.000118572	3.98777	3.59738	1.22665	1.37362	8.35007	2.86151	0.0862132	0.856115	0.0760705	5.26577	0.480069	43.741
ENSSSCG00000015545	0.985	0.015	4.18459	0.00271054	0.000277817	4.1699	4.45707	1.3216	-0.246746	8.14338	5.96403	0.370471	0.979496	0.16312	10.9447	1.09893	41.5299
ASAH1	1	0	18.4207	0.00156527	0.000139149	3.78693	3.89682	0.853016	0.455235	7.09	3.19173	0.140796	0.89964	0.104041	5.79605	0.535274	41.0056
GP91-PHOX	0.9942	0.0058	5.14408	0.000860827	9.70792e-05	4.87338	5.33602	1.81718	-2.19214	8.68889	1.84532	0.16129	0.790647	0.0806713	3.35963	0.400801	40.8501
BLVRB	1	0	18.4207	0.00116116	0.000106885	3.66539	3.58187	0.912904	0.214325	7.34563	2.43417	0.0879908	0.792086	0.0776389	4.30696	0.41174	38.3413
ALOX5AP	0.9854	0.0146	4.21203	0.00105469	0.00011493	4.08758	4.40335	1.45222	-1.44634	7.53243	2.13957	0.149684	0.788849	0.0868929	3.92219	0.433329	36.9979
SLC11A1	0.9992	0.0008	7.13009	0.000251081	2.94224e-05	4.66584	4.80724	1.34742	-2.22583	7.9206	0.538849	0.0533278	0.326978	0.0277095	0.981702	0.125397	36.5277
NPL	0.9998	0.0002	8.51694	0.00145947	0.000146995	3.86921	3.94957	1.20471	-0.0531731	7.63865	3.12518	0.133685	0.924101	0.102578	5.80462	0.61745	36.3743
TENT5A	0.9998	0.0002	8.51694	0.00113114	0.000120071	3.61034	3.33576	1.12222	-0.250279	7.42519	2.46151	0.1386	0.806115	0.0984995	4.7265	0.476418	35.8179
GM2A	1	0	18.4207	0.0018562	0.000188653	3.65279	3.8624	0.924281	0.384475	5.96184	3.82122	0.236995	0.936331	0.146024	6.8621	0.702727	35.6693
ARHGEF12	0.9966	0.0034	5.68057	0.000300033	3.76261e-05	4.50184	4.87479	1.58061	-1.46912	8.56554	0.648201	0.0406755	0.438849	0.0304282	1.17917	0.149279	35.5604
CD4	0.9926	0.0074	4.89885	0.00103691	0.000127904	4.39327	4.56788	1.70282	-2.03972	12.2382	2.2446	0.141214	0.848561	0.0661892	4.10361	0.507864	35.4982
CADM1	0.998	0.002	6.2126	0.000710691	0.000109302	4.35963	4.66203	1.54427	-2.08997	8.1055	1.47554	0.254039	0.71259	0.071156	2.74495	0.36141	33.1119
SELENOP	1	0	18.4207	0.0118551	0.00150957	4.43133	4.56904	1.30904	-1.9214	7.42292	25.7356	1.67146	0.99964	0.333769	46.8057	6.28656	32.9928
AIF1	0.9674	0.0326	3.3903	0.00709332	0.000931664	4.19877	4.56391	1.48556	-2.64946	7.0837	14.4507	1.86909	0.997482	0.256705	25.8371	3.30698	32.8046
ENSSSCG00000039731	1	0	18.4207	0.00329423	0.00036071	3.3754	3.48087	0.692316	0.313017	5.42105	7.09137	0.431641	0.984173	0.241543	12.6938	1.37337	31.1982
FRMD4B	1	0	18.4207	0.000978369	0.00011494	3.69289	3.54846	1.43813	0.215117	8.81385	2.03237	0.0884091	0.805396	0.0745543	3.85626	0.467484	30.4625
FNDC3B	0.998	0.002	6.2126	0.000381276	5.24898e-05	4.09581	4.31936	1.45186	-1.78555	7.42353	0.792086	0.0653526	0.489209	0.0422962	1.42693	0.194827	29.9981
NRP2	0.9996	0.0004	7.82362	0.000294941	4.27772e-05	4.37998	4.68635	1.52931	-3.25095	7.84613	0.628777	0.0575103	0.41259	0.0403618	1.15968	0.170641	29.7665
CXCL10	0.9866	0.0134	4.29901	0.00163903	0.000227181	3.78335	4.06588	1.31079	-2.16978	6.93435	4.77338	0.33586	0.552878	0.0926962	7.84543	1.01507	29.2414
ICAM1	0.9954	0.0046	5.37709	0.000971903	0.000123593	3.68318	3.91481	1.38013	-0.118837	8.1323	2.03525	0.157892	0.751439	0.0985518	3.74659	0.479504	28.7784
ENSSSCG00000030197	0.9878	0.0122	4.39404	0.00101185	0.000138185	3.55999	3.87561	1.33553	-3.03312	6.89873	2.19353	0.180164	0.805755	0.115857	4.00905	0.507923	28.0991
ALB	0.9996	0.0004	7.82362	0.00167067	0.000251183	3.649	3.78226	1.08544	-3.69922	7.28492	3.73921	0.249752	0.828058	0.09897	6.93656	0.908426	27.8631
PHACTR1	0.9832	0.0168	4.06943	0.00066931	8.932e-05	3.9601	4.27278	1.38822	-1.60982	7.10778	1.45791	0.136299	0.678417	0.072463	2.6326	0.375644	27.7533
ENSSSCG00000030088	0.9964	0.0036	5.62321	0.000732896	0.000126068	4.61961	5.02607	1.80831	-1.45063	11.2856	1.44604	0.290845	0.708993	0.0901866	2.67159	0.446189	27.6603
GNG11	1	0	18.4207	0.00276352	0.000413519	4.03614	4.33291	1.4817	-1.9525	8.36323	5.81655	0.532232	0.952158	0.17525	10.4386	1.54573	27.2568
CNN3	1	0	18.4207	0.000298692	5.24193e-05	4.4936	4.71573	1.49886	-2.40508	8.47386	0.647842	0.0579286	0.45036	0.0328332	1.16831	0.195155	26.9011
IFIT5	0.9894	0.0106	4.53624	0.000423758	5.94395e-05	3.7651	3.99129	1.33754	-0.781432	7.35113	0.932734	0.073195	0.541727	0.0532232	1.68692	0.236518	26.8538
RAMP2	0.991	0.009	4.70149	0.00240017	0.000430262	4.42583	4.91469	1.7634	-2.77794	8.05875	5.34964	0.658284	0.955396	0.156376	9.63077	1.6274	26.1915
APLP2	0.9954	0.0046	5.37709	0.000729132	0.000100623	3.84671	4.0502	1.15227	-1.82528	6.03356	1.46043	0.108119	0.682014	0.0652481	2.6071	0.385886	25.9889
ENSSSCG00000017920	0.987	0.013	4.32972	0.00385587	0.000620907	4.33609	4.71743	1.56162	-2.00807	7.08472	7.91799	0.95922	0.989928	0.174988	14.2551	2.39207	25.8401
CTSZ	0.985	0.015	4.18459	0.00513835	0.000665596	3.46395	3.74563	1.04696	-1.41063	5.82166	10.6835	0.913473	0.996043	0.322633	19.0665	2.56435	25.7552
EGFL7	0.9998	0.0002	8.51694	0.00180136	0.000277506	4.17123	4.43375	1.31414	-2.36142	7.11823	3.77338	0.302766	0.934173	0.113766	6.84333	1.11285	25.6505
CTSB	0.9946	0.0054	5.21594	0.00479057	0.000598314	3.33965	3.5093	0.880315	-0.377418	5.71154	9.82518	0.688608	0.994245	0.321326	17.5798	2.32589	25.2421
TNFRSF21	0.9922	0.0078	4.8458	0.000399573	6.20739e-05	4.03582	4.37733	1.50663	-3.33184	7.4893	0.854676	0.0851153	0.527338	0.0585037	1.5102	0.242172	25.1677
NAGK	0.991	0.009	4.70149	0.00171665	0.000217722	3.22586	3.26895	0.660365	-0.644617	5.047	3.87158	0.251216	0.945324	0.156376	7.15686	0.922369	25.0301
BAMBI	0.998	0.002	6.2126	0.000198439	3.10954e-05	3.78445	3.93953	1.42233	-1.70181	8.89375	0.439209	0.0343493	0.326259	0.0266639	0.81381	0.126715	24.3051
SULT1C4	0.987	0.013	4.32972	0.00039108	5.49307e-05	3.42954	3.47603	1.14196	-1.01783	8.22776	0.833453	0.0571966	0.513669	0.0458514	1.55803	0.220478	24.2352
CD14	0.9998	0.0002	8.51694	0.000391703	5.7397e-05	4.05537	4.15196	1.24171	-2.85069	8.29644	0.801799	0.0952057	0.484173	0.0421917	1.4608	0.250213	23.6761
HNMT	0.9996	0.0004	7.82362	0.000355189	5.68029e-05	4.16568	4.33881	1.30829	-3.04913	7.35253	0.792086	0.11225	0.511871	0.0408846	1.43817	0.25612	23.3912
CREG1	1	0	18.4207	0.00154532	0.000200035	3.02374	2.98595	0.589516	0.419868	5.96785	3.29173	0.188006	0.905755	0.153709	5.9906	0.778754	23.2603
ENSSSCG00000003278	0.9886	0.0114	4.46268	0.00077212	0.000130365	3.69229	3.86954	1.57062	-3.85461	7.11309	1.77086	0.18053	0.778777	0.103989	3.29569	0.525408	23.1604
SGPP1	0.9946	0.0054	5.21594	0.00104994	0.000145704	3.02487	3.13248	0.619696	-0.535224	4.62925	2.24209	0.159513	0.856115	0.12051	4.23855	0.568351	22.5583
MAF	0.9906	0.0094	4.6576	0.00177476	0.000291706	3.84152	4.10293	1.73309	-1.71322	8.2505	3.77086	0.249281	0.929856	0.135202	6.939	1.19088	22.3836
IFIT2	0.9956	0.0044	5.42174	0.000759955	0.000116791	3.40981	3.65649	1.46086	-1.23176	7.50458	1.65683	0.125843	0.691727	0.0817692	2.99759	0.469767	21.7581
BST2	0.9916	0.0084	4.77109	0.00444816	0.000615308	3.23734	3.25905	0.984547	-0.152919	6.57615	9.18381	0.566843	0.994964	0.301459	16.8197	2.50345	21.7504
ENSSSCG00000004024	0.9996	0.0004	7.82362	0.00371947	0.000484773	3.05427	3.08826	0.735907	-0.14222	6.30039	7.48309	0.426465	0.993165	0.311863	13.6185	1.93649	21.4793
ABCC5	0.9872	0.0128	4.34543	0.000913563	0.000138824	3.03594	3.01932	0.910159	-0.497278	6.3934	1.86547	0.172008	0.794964	0.108851	3.58106	0.511334	21.2618
FTL	0.9998	0.0002	8.51694	0.0270719	0.00385325	2.8854	2.93366	0.516861	0.154177	4.52082	63.1047	3.61614	1	0.878287	110.771	15.1302	21.1246
IFNGR2	0.99	0.01	4.59512	0.000946806	0.00016445	3.64319	4.18275	1.74401	-2.25908	7.82108	2.08669	0.229309	0.827338	0.137397	3.80745	0.658403	21.068
CALML4	0.9982	0.0018	6.31816	0.000477916	7.46561e-05	3.26484	3.35571	1.03843	-1.32402	6.2409	1.04568	0.0734041	0.571583	0.0545825	1.9532	0.309087	20.6313
DNASE2	0.9938	0.0062	5.07699	0.00121129	0.00018093	3.19626	3.36822	1.06108	-1.06924	5.80735	2.43741	0.185445	0.856835	0.134836	4.40339	0.691855	20.3429
VCAM1	0.9964	0.0036	5.62321	0.000454442	8.49963e-05	3.43152	3.61565	1.65034	-1.57164	10.3994	0.960072	0.123961	0.522662	0.0647775	1.74564	0.308289	19.4305
ENSSSCG00000032436	0.9998	0.0002	8.51694	0.00103767	0.000250259	4.72693	4.9603	1.6288	-3.79145	8.17176	2.12842	0.281278	0.728058	0.0580331	3.82406	0.933151	19.371
LIPA	0.994	0.006	5.10998	0.00159944	0.000237546	2.99368	3.03971	0.734969	-0.343548	5.30592	3.39101	0.248601	0.929856	0.169289	6.12981	0.962638	19.063
CFD	0.991	0.009	4.70149	0.00439177	0.000929694	3.78529	4.26672	1.73672	-4.15812	7.99213	9.61007	1.71768	0.992446	0.249909	17.8863	3.58085	18.9074
NRIP1	0.993	0.007	4.95482	0.000600361	9.61219e-05	3.31088	3.62113	1.30244	-1.72183	7.78829	1.24317	0.110838	0.640647	0.0810896	2.29548	0.406431	18.6996
CEBPB	0.9992	0.0008	7.13009	0.00286255	0.000471942	3.24895	3.34923	0.947945	-1.8227	5.53074	6.2223	0.648716	0.969784	0.217807	11.439	1.99224	18.6548
IFITM3	0.9752	0.0248	3.6718	0.00455	0.000841975	3.56698	3.96308	1.60409	-1.4126	8.01479	9.58094	1.29963	0.993525	0.27835	17.1474	3.28254	18.6333
ENSSSCG00000014540	0.9754	0.0246	3.6801	0.0216643	0.00450976	3.08625	2.70946	1.68349	-5.32676	9.32971	57.9475	7.10864	0.998921	0.532546	98.9407	16.4949	18.5122
APOC3	0.9938	0.0062	5.07699	0.000284986	6.89143e-05	3.3455	3.46524	1.21347	-5.06915	7.43403	0.684532	0.0703717	0.407914	0.0280232	1.22808	0.232767	17.6508
OAS2	0.9934	0.0066	5.01406	0.000673206	0.000120551	3.08414	3.29467	1.15425	-1.1467	6.6299	1.56942	0.138914	0.688129	0.0914414	2.8401	0.503012	17.4136
TIMP2	0.9924	0.0076	4.87198	0.00121555	0.000249061	3.72266	4.17322	1.60866	-3.33094	6.68488	2.64424	0.480264	0.872302	0.145135	4.743	1.02802	17.1753
EXT1	0.9996	0.0004	7.82362	0.000257662	4.8407e-05	3.14298	3.25702	1.12826	-1.64706	6.07278	0.522662	0.0504522	0.386691	0.0413552	0.992602	0.196258	15.8961
GNS	1	0	18.4207	0.00101809	0.000171221	2.72637	2.74673	0.648781	0.409865	5.08883	2.12662	0.148586	0.832374	0.125529	3.90036	0.677176	15.7032
SCARB2	0.9888	0.0112	4.48058	0.00152888	0.000270401	2.88045	2.67736	1.09623	-1.29158	6.74467	3.19281	0.253359	0.91259	0.181471	5.79222	1.07681	15.494
ENSSSCG00000034555	0.9988	0.0012	6.72422	0.000558171	0.000130534	3.93409	4.22669	1.61927	-3.04494	7.91683	1.08489	0.244576	0.569784	0.0722016	1.97324	0.504462	15.3885
ENSSSCG00000014361	0.9746	0.0254	3.64728	0.00206921	0.000408651	3.01893	3.41975	1.23749	-2.889	5.52573	4.53741	0.552883	0.961871	0.249647	8.19017	1.62926	15.1759
SPI1	0.9886	0.0114	4.46268	0.00118796	0.000296203	3.57513	4.12914	1.73479	-3.51578	7.40226	2.54137	0.573796	0.858993	0.161081	4.61168	1.12583	14.6447
PSAP	0.9876	0.0124	4.37758	0.00733723	0.00152593	2.77	3.01402	0.963503	-1.40601	4.72051	16.095	2.48675	0.99964	0.513567	29.3146	5.86279	13.8503
ETS2	0.9872	0.0128	4.34543	0.000220668	5.86364e-05	3.55556	4.04084	1.93395	-1.8703	8.34541	0.489209	0.0525958	0.342446	0.0403095	0.865172	0.225097	13.666
CORO1B	0.9974	0.0026	5.94964	0.00136984	0.000262898	2.68836	2.50397	0.980029	-0.402916	6.53151	2.9205	0.307576	0.900719	0.197783	5.28552	1.0407	13.6537
ENSSSCG00000029160	0.9846	0.0154	4.15787	0.00256071	0.000528074	2.65998	2.74483	0.87359	-1.3871	5.52699	5.08957	0.542218	0.676619	0.220787	9.81773	1.9734	13.2335
ID3	0.978	0.022	3.79447	0.00315399	0.000725032	3.01648	3.04917	1.51652	-2.27209	7.53169	6.47554	0.607623	0.957914	0.246406	11.9757	2.74752	13.148
TGFBR3	0.9976	0.0024	6.02988	0.000404856	0.000108554	3.64285	3.97668	1.50158	-3.23046	7.54357	0.842446	0.131803	0.514388	0.0628954	1.59308	0.44318	13.0948
CST3	0.9952	0.0048	5.33433	0.0163247	0.00742618	10.8092	11.7749	5.01549	-8.78588	24.3127	42.1288	55.3793	0.993525	0.0992315	75.4705	62.6721	13.0166
OSBPL1A	0.9998	0.0002	8.51694	0.00114752	0.000226632	2.64746	2.53471	1.09994	0.125229	7.31	2.43094	0.18006	0.82518	0.150102	4.4352	0.911937	12.8759
CD300C	0.9992	0.0008	7.13009	0.000485991	0.000125428	3.53778	3.82963	1.55159	-3.23332	7.12762	0.978058	0.219742	0.556475	0.0731427	1.74799	0.485404	12.7399
PDCD1LG2	0.9932	0.0068	4.98401	0.000470658	0.000100304	2.56471	2.49467	1.04277	-0.59545	6.5635	1.10216	0.0980812	0.579856	0.0766456	1.99682	0.416106	12.3076
ATP1B1	0.992	0.008	4.82028	0.00037607	0.000115861	3.85187	4.22009	1.76192	-3.29056	7.39909	0.756475	0.147958	0.478417	0.0653526	1.40227	0.440241	12.2691
MX2	0.9796	0.0204	3.87161	0.000534686	0.000124543	2.87625	3.07237	1.32853	-3.0084	6.49837	1.21403	0.160088	0.553957	0.0812464	2.14522	0.523272	11.7915
OTULINL	0.997	0.003	5.80614	0.00171421	0.000355649	2.45524	2.37716	0.778744	0.0193148	6.41782	3.55827	0.342814	0.932014	0.231035	6.54091	1.44668	11.1009
ENSSSCG00000004441	1	0	18.4207	0.000601098	0.000143475	2.52039	2.34641	1.06953	-2.88256	6.64416	1.25	0.160558	0.653957	0.10148	2.319	0.53997	10.8243
RGS2	0.979	0.021	3.84201	0.00160831	0.000401989	2.43667	2.51567	1.18302	-1.70846	5.37754	3.6946	0.553511	0.851439	0.216082	6.98967	1.57364	10.823
STOM	0.952	0.048	2.98736	0.000342927	0.00011075	2.81373	3.25625	1.60244	-2.1968	6.04113	0.705036	0.156062	0.472302	0.0942124	1.32606	0.399017	9.35093
LHFPL2	0.9966	0.0034	5.68057	0.000218813	6.18736e-05	2.54524	2.30214	1.39518	-1.78323	6.96346	0.470504	0.0597585	0.357914	0.0487269	0.875609	0.24056	9.26436
FCGRT	0.9918	0.0082	4.79539	0.00470693	0.00112893	2.2838	2.43668	0.720975	-0.667203	3.8045	9.8036	1.22607	0.998201	0.501751	17.6983	4.49267	8.99672
CSF2RB	0.9854	0.0146	4.21203	0.000502702	0.000169044	2.97072	3.46551	1.61589	-3.9148	6.27206	1.06043	0.29027	0.60036	0.119726	1.8975	0.627411	8.98443
SH3BP5	0.9794	0.0206	3.86165	0.000457202	0.000152899	2.94437	3.46787	1.70396	-3.59219	6.61114	1.00036	0.201286	0.583453	0.120353	1.8134	0.59828	8.92443
ANXA1	0.9926	0.0074	4.89885	0.00234529	0.000721505	3.00229	3.38318	1.65272	-2.83968	6.60502	4.68597	0.882365	0.943525	0.231244	8.31091	2.82579	8.83
LY86	0.9812	0.0188	3.95492	0.000662515	0.000246145	3.59976	4.15563	2.07478	-5.36392	7.98945	1.43417	0.38579	0.71223	0.148168	2.5825	1.07241	8.6687
ZBTB20	0.9974	0.0026	5.94964	0.00101851	0.000262227	2.17443	2.11521	0.864796	-1.1212	6.30531	2.09245	0.207926	0.798561	0.158676	4.0504	1.02794	8.5679
WSB1	0.9994	0.0006	7.41796	0.00157349	0.000377444	2.12814	2.1656	0.574702	0.105074	4.81542	3.06331	0.337533	0.908273	0.256444	5.94782	1.49733	8.4536
SLA-DMB	0.9838	0.0162	4.10641	0.00216488	0.000633577	2.46285	2.82091	1.25091	-1.10132	5.70787	4.44496	0.958906	0.958273	0.295864	8.08669	2.39936	8.30067
IL6R	0.9756	0.0244	3.68847	0.000480713	0.000168815	2.72379	3.14151	1.82444	-1.88532	7.60009	1.02518	0.173733	0.598921	0.122288	1.91455	0.661656	7.88149
CCND1	0.9958	0.0042	5.46846	0.000283435	0.000113111	3.28664	3.63092	1.88214	-3.76765	7.21792	0.538129	0.158363	0.332374	0.0638365	0.950606	0.417151	7.48961
CD83	0.9774	0.0226	3.76695	0.000323873	0.000125629	2.84079	3.29945	1.74953	-4.2009	6.98372	0.708633	0.233021	0.359353	0.0869974	1.26247	0.489302	7.32964
IFI30	0.9554	0.0446	3.0644	0.00123153	0.00041365	2.42367	2.83251	1.3107	-2.79166	4.5897	2.49784	0.639881	0.847122	0.215402	4.52126	1.53687	7.1301
ENSSSCG00000014997	0.9908	0.0092	4.67931	0.00166124	0.000468466	1.99008	1.90487	0.763025	-0.277145	4.66823	3.44748	0.409421	0.908993	0.281382	6.34098	1.84193	6.851
BATF3	0.9952	0.0048	5.33433	0.000406594	0.00021966	2.93994	3.31683	1.66003	-3.77339	9.80964	0.884532	0.537356	0.550719	0.0865792	1.62032	0.702855	6.77754
ZEB2	0.972	0.028	3.54715	0.00128921	0.000500827	2.61733	2.94263	1.88804	-1.91462	7.34334	2.78489	0.532127	0.84964	0.224447	5.17076	2.01122	6.72902
CTSD	0.9866	0.0134	4.29901	0.00489879	0.00142411	2.12727	1.83368	1.33734	-1.1514	7.03831	9.90971	1.07905	0.978777	0.550688	17.4667	5.55637	6.68716
OGFRL1	0.9834	0.0166	4.08161	0.00059145	0.000194363	2.14515	2.32352	1.01234	-3.76089	4.41699	1.1554	0.267684	0.61223	0.142207	2.15853	0.70101	6.60531
CTSH	0.9652	0.0348	3.32272	0.000959858	0.000370829	2.41027	2.92869	1.59417	-2.5046	5.63776	2.1295	0.556491	0.773022	0.21054	3.7847	1.41555	6.44425
CRYBG3	0.9714	0.0286	3.52533	0.000205585	8.49599e-05	2.63509	2.41168	2.05269	-2.67499	9.03305	0.413309	0.0892979	0.302158	0.0640456	0.786224	0.32772	6.32177
TNFRSF1B	0.992	0.008	4.82028	0.00170876	0.000544012	1.95979	1.93463	0.953188	-1.18884	5.20469	3.74532	0.534794	0.940647	0.288336	6.91042	2.17813	6.2177
CALHM6	0.9728	0.0272	3.57696	0.00104306	0.00033942	1.9791	1.66646	1.13447	-0.431767	5.88778	2.15647	0.284206	0.770504	0.214723	3.97542	1.35423	5.80978
IFI6	0.975	0.025	3.66356	0.0121809	0.00439894	2.06221	1.63479	1.55179	-0.891102	7.46223	26.155	3.58854	0.99964	0.724735	47.2465	17.441	5.5864
ATP6V0C	0.9864	0.0136	4.28399	0.00261438	0.000803897	1.7578	1.8172	0.456487	-0.578545	2.77989	5.37842	0.826162	0.968705	0.442307	9.71945	3.15165	5.42091
MT1A	0.9804	0.0196	3.91243	0.000270925	0.000126806	2.00533	2.1724	1.60115	-4.21312	7.06384	0.655036	0.199038	0.353237	0.0757568	1.21789	0.453681	5.38324
TSPAN13	0.9928	0.0072	4.92645	0.000285778	0.000150738	2.51395	2.91015	1.61082	-4.63505	6.0557	0.623022	0.285356	0.416906	0.10127	1.15735	0.560416	5.1917
NR3C1	0.9998	0.0002	8.51694	0.00196448	0.000648328	1.67067	1.57932	0.513909	0.121846	3.85431	4.26151	0.530559	0.955036	0.36838	8.02978	2.5854	5.18881
HLA-DRA	0.992	0.008	4.82028	0.00406652	0.00408139	6.17832	6.65416	4.77843	-5.48884	19.2781	9.08165	14.2305	0.854676	0.178125	15.4201	18.8152	5.06348
ITM2B	0.984	0.016	4.11904	0.0142292	0.00496853	1.6798	1.57875	0.747204	-0.306421	4.89336	29.3525	4.4157	0.99964	0.910545	53.6432	19.852	4.53908
TXNIP	0.9724	0.0276	3.56195	0.0114381	0.00416845	1.58978	1.5858	0.612504	-0.733984	4.70497	25.4367	4.27835	0.999281	0.818111	46.9804	16.4744	4.53361
TYROBP	0.9674	0.0326	3.3903	0.00642368	0.00285363	2.02916	1.32083	1.77482	-2.11363	6.65491	13.655	3.5327	0.998561	0.608041	24.8318	11.216	4.4925
IL13RA1	0.9974	0.0026	5.94964	0.000250925	0.000151142	2.7195	3.19303	1.79651	-3.73127	6.58906	0.501799	0.218644	0.373022	0.101061	0.909788	0.569838	4.34188
TNFSF10	0.9768	0.0232	3.74013	0.00335607	0.00138952	1.69774	1.14804	1.47273	-0.985777	7.6678	7.51511	1.03681	0.969424	0.502902	14.032	5.56017	4.28454
SLC46A3	0.9828	0.0172	4.0455	0.000496504	0.000262437	2.03407	2.46818	1.51046	-4.00384	5.16027	1.06115	0.410153	0.60036	0.163068	2.08509	1.00228	4.23156
ENSSSCG00000013100	0.9862	0.0138	4.26919	0.000332472	0.000248302	2.85965	3.23997	1.62164	-4.86161	6.53985	0.760432	0.31662	0.479856	0.080985	1.37674	1.00296	3.92535
MRC1	0.999	0.001	6.90674	0.000684485	0.000507419	3.18676	3.40079	1.56609	-4.83225	6.36617	1.4723	0.627856	0.665468	0.0829717	2.69937	2.20893	3.89432
ENSSSCG00000031912	0.9548	0.0452	3.0504	0.00419192	0.00170035	1.56212	1.6064	0.878752	-0.913778	4.0943	8.40036	1.55973	0.92554	0.49736	16.1155	6.58302	3.82414
ENSSSCG00000022925	0.9298	0.0702	2.58362	0.000298701	0.000138787	1.71759	1.86749	1.29969	-2.66487	4.97221	0.651799	0.16265	0.421942	0.102839	1.21533	0.56064	3.72331
KLF3	0.8814	0.1186	2.00575	0.000417033	0.000224785	1.84965	1.87873	1.81883	-2.0444	6.79245	0.922662	0.25864	0.56223	0.170597	1.71245	0.901954	3.51175
PDE4B	0.9594	0.0406	3.16254	0.000278872	0.000148004	2.1885	2.39515	1.9202	-3.84121	7.37858	0.556475	0.173472	0.365827	0.1134	1.0158	0.638342	3.48257
TCF4	0.982	0.018	3.99922	0.000403045	0.0002868	2.37121	2.96145	1.94423	-4.53122	6.31652	0.84964	0.420244	0.505396	0.146704	1.5588	1.09904	3.36316
PLXND1	0.932	0.068	2.61782	0.000576845	0.000261218	1.53807	1.54339	1.16637	-2.90359	8.89234	1.1777	0.228525	0.63741	0.174831	2.14913	0.999145	3.30833
TP53INP1	0.9498	0.0502	2.94024	0.00183101	0.000799517	1.35424	1.28025	0.810406	-0.592729	4.29733	3.88417	0.627908	0.921942	0.405657	7.46929	3.22366	3.13779
ZFAND1	0.9728	0.0272	3.57696	0.000190601	8.05454e-05	1.33254	1.40797	0.508542	-0.246689	3.00953	0.407554	0.0696921	0.31295	0.0625294	0.788636	0.338605	3.1036
LAPTM4A	0.989	0.011	4.4988	0.00137221	0.000619129	1.2903	1.36967	0.563037	-1.2463	2.74815	3.03345	0.595859	0.914388	0.369948	5.46523	2.44679	2.88207
ARAP3	0.9752	0.0248	3.6718	0.000311721	0.000153326	1.39565	1.11429	1.08952	-1.45575	5.84581	0.659712	0.146756	0.453237	0.118837	1.25224	0.625312	2.7949
S100A11	0.8928	0.1072	2.11967	0.00298424	0.0015177	1.50913	1.52678	1.3991	-2.13282	5.7197	6.11403	1.65489	0.95	0.466984	10.8228	5.86471	2.78496
CAT	0.971	0.029	3.51103	0.000441822	0.000210483	1.2232	1.28696	0.530365	-3.00522	2.60821	0.935971	0.200502	0.551799	0.154494	1.67533	0.781298	2.6229
PYCARD	0.9886	0.0114	4.46268	0.000617449	0.000367743	1.45085	1.67055	1.22594	-2.61738	5.11235	1.29245	0.630104	0.608633	0.204057	2.36635	1.38961	2.47064
CD74	0.989	0.011	4.4988	0.00495388	0.00544172	3.17104	3.72692	3.05779	-4.85631	12.8462	10.9906	16.6556	0.916906	0.266848	19.1583	25.1428	2.41627
DUSP1	0.9416	0.0584	2.78026	0.000832945	0.000495559	1.54563	1.876	1.33508	-3.57326	4.57301	1.61115	0.752915	0.523741	0.205364	3.07034	2.03995	2.32634
GPCPD1	0.9662	0.0338	3.35291	0.00033596	0.000170667	1.16559	1.27937	0.655189	-1.78981	2.93059	0.664388	0.168139	0.433813	0.121451	1.26157	0.676358	2.1741
STX11	0.8034	0.1966	1.40768	0.00070797	0.000412709	1.25475	0.92081	1.37365	-1.56037	5.66632	1.51115	0.309981	0.673022	0.233021	2.75393	1.60263	2.15615
AKAP5	0.9568	0.0432	3.09775	0.000513559	0.000394809	1.58641	1.78504	2.11891	-3.24999	7.0848	1.09317	0.275788	0.577698	0.196267	2.10587	1.56872	2.12961
ATP2B1	0.9596	0.0404	3.16769	0.00142049	0.000740618	1.07045	1.22706	0.582622	-0.988556	2.27044	2.95036	0.653004	0.898561	0.386051	5.50252	2.77057	2.12597
RESF1	0.898	0.102	2.1752	0.00180725	0.000952095	0.999647	0.945226	0.784978	-0.872477	4.15109	4.05612	0.708214	0.785971	0.434778	7.69736	3.71762	2.06978
NFKBIA	0.9414	0.0586	2.77663	0.0012742	0.000684143	1.11061	1.25002	0.773451	-2.21796	3.10863	2.6205	0.6976	0.814388	0.329064	4.89785	2.68583	2.02529
NFKBIZ	0.924	0.076	2.49798	0.000359848	0.0002144	1.0526	1.17423	0.956021	-2.02125	4.39674	0.723381	0.209808	0.418705	0.133267	1.39974	0.782433	1.88306
ACP5	0.897	0.103	2.16433	0.00165076	0.000943346	1.10248	0.718669	1.33478	-0.893923	6.91159	3.53489	0.680765	0.717626	0.441993	6.0354	3.68969	1.80338
PRDX2	0.9216	0.0784	2.46429	0.00114853	0.000790193	1.08681	1.24939	1.1419	-3.44665	3.64861	2.46799	1.10483	0.856115	0.350656	4.42805	2.89852	1.66032
ENSSSCG00000036618	0.8966	0.1034	2.16	0.0118082	0.00795745	1.19604	0.707137	1.68745	-2.35063	7.2278	22.9842	6.22178	1	0.830449	42.0325	31.1838	1.61213
TCN2	0.9954	0.0046	5.37709	0.000194002	0.000243117	2.15789	2.34608	1.50369	-5.66774	5.98787	0.408273	0.280755	0.313309	0.0622157	0.749601	1.00918	1.60284
ARL4C	0.9528	0.0472	3.00501	0.00108719	0.000864983	1.26268	1.44662	1.76922	-2.50281	5.9263	2.43453	0.800753	0.808993	0.341036	4.58712	3.64465	1.58919
PDIA6	0.9518	0.0482	2.983	0.00114306	0.000667913	0.958099	0.925334	0.819149	-3.67963	3.97005	2.35504	0.796779	0.813669	0.37068	4.2066	2.59705	1.55189
LAMP2	0.9852	0.0148	4.19822	0.00100351	0.000626159	0.961205	1.05814	0.733662	-2.69584	3.02064	2.2036	0.671773	0.834892	0.336906	4.00902	2.5013	1.5406
ENSSSCG00000014565	0.8596	0.1404	1.81197	0.00489724	0.00335299	1.02653	0.843849	1.24164	-2.24493	4.8025	10.4917	3.71407	0.994964	0.666022	18.9148	13.2556	1.46479
DDIT4	0.9436	0.0564	2.81723	0.00109988	0.000632986	0.906698	0.934872	0.630025	-2.21382	3.12455	2.19388	0.588853	0.708273	0.339102	4.21237	2.61172	1.46239
SELL	0.946	0.054	2.86326	0.000376161	0.000345788	1.47602	1.80199	2.11391	-4.29587	8.15994	0.731655	0.347624	0.378777	0.176766	1.32013	1.34124	1.45278
ENSSSCG00000034072	0.8428	0.1572	1.67921	0.00242843	0.00143773	0.832676	0.896093	0.789104	-4.15768	3.71243	4.77842	1.61118	0.920863	0.584096	8.50567	5.51588	1.28401
TPP1	0.989	0.011	4.4988	0.000393034	0.000251388	0.802508	0.797906	0.575163	-1.93938	2.30807	0.83705	0.228787	0.530576	0.176923	1.51108	0.976404	1.24196
IFIT1	0.8426	0.1574	1.6777	0.000818167	0.000594817	0.940652	0.573668	1.41247	-3.05412	6.51415	1.78525	0.508025	0.688849	0.301354	3.15254	2.46421	1.2034
RRBP1	0.9166	0.0834	2.39702	0.000999157	0.00069012	0.76512	0.747992	0.6996	-3.09093	3.05928	2.15036	0.79772	0.828417	0.358237	4.00058	2.56952	1.19124
IQGAP2	0.9032	0.0968	2.2333	0.000381826	0.000305015	0.917941	0.977712	1.39056	-2.46494	4.47192	0.820144	0.253882	0.488129	0.180426	1.44291	1.17206	1.13007
PDIA4	0.7548	0.2452	1.12438	0.000586242	0.000358632	0.747209	0.673677	0.780222	-4.33364	3.47444	1.1946	0.40848	0.593885	0.237047	2.11573	1.39956	1.12956
SLA-DMA	0.9406	0.0594	2.76222	0.00119866	0.000931324	0.839136	1.09087	1.0894	-2.11186	4.01339	2.56763	1.31343	0.864388	0.406912	4.74945	3.65365	1.09081
ENSSSCG00000032591	0.9036	0.0964	2.23788	0.000229618	0.000200535	0.787616	0.922583	1.1432	-4.65783	3.88083	0.509353	0.251268	0.382734	0.136456	0.911636	0.75665	0.948945
ENSSSCG00000000849	0.8066	0.1934	1.42807	0.00117677	0.000777519	0.675582	0.737338	0.847287	-4.40255	3.46465	2.25755	0.860407	0.760432	0.38924	4.01045	2.8842	0.939391
SLA-DQB1	0.9656	0.0344	3.33469	0.00188857	0.00363766	1.62085	1.94389	2.65181	-5.56404	8.84649	4.30504	9.1799	0.81259	0.381293	7.6623	14.8416	0.836803
FOS	0.9106	0.0894	2.32098	0.000892453	0.000829435	0.863505	1.06902	1.27567	-4.72807	3.91255	1.75935	1.55142	0.433094	0.246144	3.49991	3.77	0.801642
STAP1	0.9684	0.0316	3.42249	0.000197042	0.00024638	0.773774	0.595516	2.14854	-2.3211	7.68574	0.42554	0.194908	0.331295	0.15167	0.794648	1.00497	0.611834
ENSSSCG00000001455	0.93	0.07	2.58669	0.00291528	0.00430128	0.75124	1.18579	1.63665	-4.28692	4.75752	6.05504	8.71731	0.972302	0.587285	11.0604	16.218	0.512334
TNFAIP3	0.8752	0.1248	1.94774	0.000281762	0.00027061	0.446239	0.536503	1.03923	-3.38522	3.30501	0.558633	0.211899	0.338129	0.150416	1.03332	1.0317	0.446941
KLF2	0.9692	0.0308	3.44896	0.00145335	0.00251048	0.778986	1.19983	2.30818	-3.95452	6.83629	2.91439	2.05537	0.732014	0.451038	5.51637	9.87901	0.43498
IL6ST	0.9232	0.0768	2.48664	0.000299964	0.000379222	0.527421	0.648457	1.27079	-4.51616	4.11361	0.630935	0.453756	0.43705	0.184608	1.1794	1.48829	0.417958
ENSSSCG00000001456	0.9376	0.0624	2.70976	0.00291125	0.00454292	0.571675	1.01034	1.61516	-4.29578	4.8601	6.10396	9.26439	0.970144	0.614733	11.0752	17.7571	0.356558
MT2A	0.9128	0.0872	2.34831	0.000286981	0.00043614	0.434496	0.591936	1.7596	-5.33879	6.26052	0.667986	0.673237	0.383094	0.177184	1.22431	1.49842	0.355012
CLEC3B	0.9812	0.0188	3.95492	0.000328994	0.00128599	1.17243	1.372	1.62902	-7.4982	4.89782	0.720863	1.60354	0.457554	0.11936	1.30932	5.55247	0.276469
GPX1	0.937	0.063	2.69955	0.00252552	0.00325431	0.324708	0.679093	1.40086	-3.02039	3.15872	5.42266	4.07403	0.957194	0.630104	9.58547	13.2856	0.234275

## Sheet: Pig KC DEPs
	proba_de	proba_not_de	bayes_factor	scale1	scale2	lfc_mean	lfc_median	lfc_std	lfc_min	lfc_max	raw_mean1	raw_mean2	non_zeros_proportion1	non_zeros_proportion2	raw_normalized_mean1	raw_normalized_mean2	score
adt-CD163.1	0.998	0.002	6.2126	19.1995	0.587271	5.09707	4.79926	0.72232	-0.586697	5.99442	16.7169	1.4376	0.998201	0.704136			59.2705
adt-CD22.1	0.9044	0.0956	2.2471	18.4555	1.63849	4.54502	4.86591	1.9485	-7.70265	6.23985	16.2309	6.20066	0.998921	0.986929			11.8971
adt-VSIG4	0.9852	0.0148	4.19822	15.3283	3.31718	3.01819	1.37343	2.05938	-4.62357	5.4577	14.2791	3.79176	0.999281	0.90218			11.366
adt-B2M.1	0.9846	0.0154	4.15787	9.49389	1.69573	3.05176	3.3463	1.6319	-3.86891	5.09523	7.92158	2.13959	0.959712	0.79061			11.2988
adt-CD206	0.9748	0.0252	3.65539	6.36348	2.09518	3.31912	3.46839	1.37059	-6.95611	5.13835	5.51942	3.09432	0.948921	0.676531			5.92041
adt-CD90-A0060	0.972	0.028	3.54715	7.99857	2.66463	2.31764	1.05581	2.07129	-5.78074	5.00465	6.50216	2.68003	0.952518	0.725048			5.62294
adt-CD146	0.8776	0.1224	1.9699	1.90758	0.715544	1.6518	1.80831	1.00092	-4.26062	2.98825	1.34928	0.699953	0.660432	0.393684			3.18414
adt-CD28.1	0.7074	0.2926	0.88279	3.2659	1.01061	1.86995	3.04558	1.72973	-3.92162	3.30911	3.22014	2.35045	0.929137	0.839337			2.56186
adt-KLRG1	0.3346	0.6654	-0.687453	2.43615	0.654525	1.12221	0	1.80005	-4.69495	4.45783	5.03201	4.07461	0.97518	0.924034			1.3859
adt-CD49f	0.804	0.196	1.41148	3.70152	2.92298	1.14076	0	1.93708	-6.1891	4.27654	3.20288	3.24024	0.892446	0.826946			1.12761

## Sheet: Hamster KC DEGs
	proba_de	proba_not_de	bayes_factor	scale1	scale2	lfc_mean	lfc_median	lfc_std	lfc_min	lfc_max	raw_mean1	raw_mean2	non_zeros_proportion1	non_zeros_proportion2	raw_normalized_mean1	raw_normalized_mean2	score
Clec4f	0.9996	0.0004	7.82362	0.00242802	0.000100442	5.33388	5.32163	1.71516	-0.0624762	11.4076	5.4107	0.000453104	0.894262	0.000226552	10.5039	0.000427255	131132
Marco	1	0	18.4207	0.0293559	0.000374868	6.65922	6.68887	1.17993	-0.419043	11.5054	60.646	0.318079	0.993553	0.207068	115.536	1.23914	620.896
C1qa	0.9998	0.0002	8.51694	0.0395269	0.000951634	6.04283	6.14972	1.32194	-0.405715	9.97671	85.9826	0.757816	0.992908	0.176031	169.336	2.00978	509.145
Cd163	0.9998	0.0002	8.51694	0.000999157	3.95469e-05	5.39526	5.38953	1.85576	0.0586996	12.0735	1.56222	0.00928863	0.525467	0.00928863	3.24555	0.0355218	492.953
Ccl24	1	0	18.4207	0.0141179	0.000265416	6.03169	6.04604	1.13509	0.826762	10.1469	27.6905	0.158133	0.984526	0.120299	53.7295	0.740546	437.623
C1qc	0.9996	0.0004	7.82362	0.0377342	0.00106313	5.98505	6.09981	1.42864	-0.599502	10.3296	79.45	0.976665	0.992263	0.172633	156.307	2.25566	414.736
Timd4	0.9998	0.0002	8.51694	0.00548787	0.00018826	5.40536	5.55171	1.35867	0.17135	9.52917	11.5564	0.108065	0.972276	0.0600362	22.579	0.302396	403.601
C1qb	0.9996	0.0004	7.82362	0.0399075	0.00109782	6.04898	6.21818	1.4452	-1.26558	10.2891	81.3868	1.05845	0.989684	0.170367	159.556	2.4065	401.06
Cd5l	1	0	18.4207	0.0174659	0.00034518	6.09668	6.12584	1.1826	0.751106	11.0712	35.5068	0.248074	0.995487	0.195061	69.4894	1.1553	366.706
Pltp	1	0	18.4207	0.00468846	0.000204387	4.79817	4.79212	1.24289	0.3555	9.76732	9.66022	0.0967377	0.953578	0.0806525	20.001	0.39483	243.061
Mrc2	0.9986	0.0014	6.56987	0.00116652	9.66689e-05	4.14723	4.11774	1.6055	-2.81047	9.68187	2.2637	0.0351155	0.764023	0.0317173	4.60223	0.120181	158.815
ENSMAUG00000012571	0.9996	0.0004	7.82362	0.00745149	0.000331193	4.93543	4.99763	1.23885	-0.834808	9.53218	15.5313	0.304939	0.989684	0.199366	31.1161	1.05316	145.819
P2ry13	0.9984	0.0016	6.43614	0.00110138	9.42482e-05	4.23993	4.13651	1.80082	-1.25463	12.1501	2.45455	0.048029	0.755642	0.0423652	4.69335	0.188676	105.469
Mmp12	0.991	0.009	4.70149	0.00711149	0.000454076	5.21892	5.4119	1.71635	-1.12449	10.8531	14.3585	0.69053	0.956157	0.147032	27.1606	1.57	90.2862
Plcd1	0.9988	0.0012	6.72422	0.00208859	0.000216005	3.58891	3.54972	1.21375	-0.635039	8.45339	4.07608	0.120752	0.867827	0.0976439	8.08268	0.398946	72.7118
Kctd14	0.982	0.018	3.99922	0.000199683	3.90474e-05	2.94455	3.00567	1.68374	-4.14143	8.42824	0.35461	0.0115541	0.248227	0.00974173	0.665103	0.0367303	53.3191
Hpgd	0.9926	0.0074	4.89885	0.00670354	0.00075141	4.78239	5.04935	1.83197	-2.8468	10.976	14.089	0.89556	0.982592	0.171953	28.7054	2.79045	49.1965
Thrb	0.965	0.035	3.31678	0.000212755	6.38441e-05	2.51169	2.53405	1.86201	-3.67797	11.094	0.357189	0.00928863	0.263701	0.00860897	0.715198	0.036807	48.8048
Fcgr4	0.9866	0.0134	4.29901	0.00475815	0.000592321	4.44147	4.72814	1.78851	-4.32339	9.29855	10.3727	0.866108	0.96325	0.15768	20.0291	1.92527	46.2058
Lgals3bp	0.9802	0.0198	3.90207	0.00549365	0.000609525	4.33202	4.56721	1.67426	-2.06805	8.63539	10.8343	0.889216	0.968407	0.224286	20.9689	1.9744	46.0078
Cstb	0.9998	0.0002	8.51694	0.0195959	0.00150514	3.85831	3.96944	0.958714	-2.04987	6.93335	38.1141	2.33847	0.994842	0.673312	76.6553	6.59457	44.849
Dnase1l3	0.979	0.021	3.84201	0.00994043	0.00111266	4.85659	5.18394	1.89912	-4.39491	11.0198	20.7015	1.65202	0.984526	0.201631	39.9478	4.33388	44.7658
Cxcl10	0.9478	0.0522	2.89906	0.000383788	0.000215737	1.65503	1.67334	2.63287	-7.64777	11.7422	0.621534	0.0210693	0.246937	0.00792932	1.24539	0.0465411	44.2869
Cdh5	0.9758	0.0242	3.6969	0.00376324	0.000403839	5.20537	5.56617	2.13976	-5.46907	11.9342	7.41135	0.563661	0.938749	0.150884	15.108	1.79895	43.716
ENSMAUG00000009900	0.9742	0.0258	3.63124	0.000139423	3.25794e-05	3.03107	2.88674	2.16522	-4.28753	12.6916	0.257253	0.00702311	0.205674	0.0061169	0.535286	0.0387245	41.8984
Lgmn	0.9994	0.0006	7.41796	0.0107048	0.00100395	3.92335	3.77989	1.39834	-0.914848	8.93111	20.9955	1.36656	0.987105	0.490711	41.5637	4.17573	39.0516
Ccl8	0.9826	0.0174	4.03373	0.00263972	0.000391584	3.85699	3.95092	2.38695	-7.25622	11.8257	3.902	0.209334	0.649259	0.0412324	8.25288	0.839639	37.9107
Fxyd2	0.9844	0.0156	4.14476	0.00171386	0.00045279	3.07668	2.97509	1.98223	-4.42485	10.2736	2.96905	0.420027	0.758221	0.0629814	5.94509	0.604067	30.28
Alox5ap	0.987	0.013	4.32972	0.0034159	0.000519821	3.43968	3.59622	1.63276	-1.58083	8.42934	6.79819	0.707748	0.939394	0.275487	13.9318	1.76371	27.1706
Csf1r	0.9956	0.0044	5.42174	0.00943261	0.00162694	3.03718	3.29522	1.23851	-1.05256	6.2103	18.548	1.81763	0.987105	0.304939	36.3722	4.45088	24.8196
Cfp	0.9662	0.0338	3.35291	0.00871527	0.00151294	3.92347	4.35813	1.97394	-2.99367	9.70444	18.0097	2.48459	0.989684	0.382646	35.3878	5.93999	23.3743
Psap	0.965	0.035	3.31678	0.0273089	0.00529815	3.76244	4.48956	2.01144	-1.69959	8.21155	60.5106	10.5394	0.987105	0.364069	113.304	21.7516	19.5986
Creg1	0.9848	0.0152	4.17114	0.00303374	0.00054203	3.22258	3.43323	1.543	-2.03643	7.05824	5.92521	0.808564	0.940039	0.340961	11.9859	2.20319	17.5316
Hmox1	0.9724	0.0276	3.56195	0.00259823	0.000550481	3.07679	3.31402	1.8309	-1.86585	9.09727	5.20245	0.774128	0.847195	0.300181	10.0378	1.89659	16.2841
ENSMAUG00000003661	0.9668	0.0332	3.37144	0.000881532	0.000189599	3.26404	3.54172	1.94808	-2.59506	9.20186	1.64088	0.187358	0.703417	0.127096	3.26828	0.733835	14.537
Rgl1	0.9822	0.0178	4.0106	0.000580502	0.000170353	3.05466	3.0464	2.18662	-4.82397	11.0884	1.21728	0.174445	0.606705	0.0924332	2.46463	0.526448	14.3007
Txn1	0.9964	0.0036	5.62321	0.0149328	0.00268999	2.68966	2.6442	1.02425	-2.38225	6.29952	31.4926	4.16017	0.994197	0.799728	63.1766	12.4002	13.7033
Msr1	0.9772	0.0228	3.75793	0.00219419	0.000614329	4.07948	4.7318	2.65645	-3.72657	10.6023	4.27789	0.927277	0.876209	0.244676	8.20819	2.53033	13.2335
Slc29a1	0.9786	0.0214	3.82273	0.000750546	0.000207746	2.93277	3.22052	1.69964	-3.60828	7.76915	1.60606	0.248981	0.694391	0.134345	3.3043	0.75766	12.7904
Gbp2	0.9674	0.0326	3.3903	0.00102558	0.000298326	2.20626	2.14092	1.33272	-3.95497	6.94858	1.78466	0.178976	0.701483	0.110784	3.53325	0.621356	12.5456
Tcn2	0.9886	0.0114	4.46268	0.00374236	0.000932199	3.4948	3.7237	1.77553	-2.9642	7.79232	7.3185	1.43249	0.952934	0.32261	14.8259	4.17353	12.4148
Vcam1	0.9666	0.0334	3.36523	0.000339491	0.00011009	2.3365	2.36884	1.88013	-5.69102	9.55997	0.486783	0.0711373	0.26499	0.034889	0.978666	0.188569	12.1263
ENSMAUG00000013659	0.9684	0.0316	3.42249	0.13306	0.0290427	2.93117	3.08992	1.52443	-4.12817	6.61334	346.575	73.2295	0.997421	0.865428	706.394	175.496	11.7984
Ccnd1	0.9652	0.0348	3.32272	0.00170528	0.00054825	2.61818	2.57488	2.02745	-2.77557	9.17973	3.15345	0.587449	0.780787	0.156774	6.39296	1.49902	11.1659
ENSMAUG00000013739	0.957	0.043	3.1026	0.000596193	0.000220793	2.30832	2.36696	1.88675	-5.12817	8.87176	1.17473	0.142501	0.591876	0.078387	2.33004	0.483829	11.1165
Enpp6	0.9778	0.0222	3.78521	0.000239186	8.91042e-05	3.08832	3.13753	2.51996	-5.10981	11.2771	0.474533	0.0949252	0.345583	0.0536928	0.935584	0.268942	10.7435
Plvap	0.9738	0.0262	3.61545	0.00135986	0.00049447	3.03874	3.38542	2.12038	-4.33196	9.26988	2.79691	0.550748	0.747905	0.127322	5.6046	1.61861	10.5219
F13a1	0.9606	0.0394	3.19379	0.00019792	8.09352e-05	2.92792	2.92583	3.05484	-6.25292	14.7605	0.421663	0.0928863	0.230174	0.0539193	0.833738	0.236853	10.3064
Siglecg	0.9532	0.0468	3.01394	0.000632168	0.00020328	1.8718	1.78462	1.37916	-3.52696	9.51036	1.15603	0.102628	0.584784	0.0876756	2.26855	0.418659	10.1426
St3gal5	0.9672	0.0328	3.38398	0.000499002	0.000185624	2.74286	2.93379	2.17151	-3.68624	9.02566	1.01999	0.225646	0.526757	0.111464	1.96044	0.57868	9.29219
Rbm47	0.9364	0.0636	2.68943	0.00020174	9.22302e-05	1.56831	1.5658	1.5843	-3.50757	7.25167	0.410703	0.054599	0.308188	0.0471228	0.836701	0.144004	9.11229
Aldh2	0.9876	0.0124	4.37758	0.00299175	0.000807572	2.22876	2.2138	1.0664	-2.83235	5.67258	6.13604	0.988219	0.946486	0.477345	12.2049	3.54193	7.67993
Cd80	0.9228	0.0772	2.48101	0.000208704	0.000144395	1.37115	1.19384	2.10862	-5.41009	11.3264	0.427466	0.056638	0.308188	0.043498	0.857411	0.176075	6.67691
ENSMAUG00000020035	0.9512	0.0488	2.96999	0.000865986	0.000314477	2.31728	2.41932	1.94472	-3.18443	9.35464	1.72856	0.451291	0.70793	0.228591	3.62847	1.2677	6.63261
Fcer1g	0.971	0.029	3.51103	0.0339272	0.0122137	2.46633	2.68152	1.77383	-2.86524	7.08944	69.5854	20.3299	0.993553	0.478251	137.428	51.5115	6.57994
Acer3	0.9478	0.0522	2.89906	0.000390574	0.000185033	2.79098	2.72962	2.64685	-3.87006	9.8868	0.746615	0.237653	0.441651	0.15111	1.44782	0.639668	6.31708
Nfam1	0.94	0.06	2.75154	0.000350937	0.000156665	2.12559	2.21924	1.85953	-2.35714	7.72051	0.711799	0.18396	0.441651	0.126643	1.44615	0.489286	6.28244
Tlr4	0.9304	0.0696	2.59285	0.00035272	0.000146839	1.65184	1.62559	1.48738	-3.50861	7.7394	0.685364	0.139329	0.424887	0.116221	1.36559	0.40313	5.59552
Cst3	0.942	0.058	2.78756	0.0156125	0.00656065	2.67592	3.14132	2.1126	-3.76022	7.9058	35.8814	18.046	0.97421	0.534662	70.2745	33.7307	5.575
Galnt3	0.9424	0.0576	2.79491	0.000420683	0.000194977	1.65119	1.69829	1.55047	-3.48115	8.68994	0.764668	0.122338	0.444874	0.0820118	1.48704	0.444064	5.52935
Sdc2	0.9374	0.0626	2.70634	0.000316553	0.000153338	1.76658	1.78181	1.88361	-4.19901	9.13218	0.55577	0.111917	0.307544	0.0618487	1.01752	0.330555	5.43788
Marcksl1	0.9564	0.0436	3.08812	0.000351431	0.000219466	1.86212	1.88805	2.53339	-7.62498	12.0556	0.679562	0.212279	0.320438	0.0865428	1.46873	0.549497	4.9772
Igsf6	0.9578	0.0422	3.12222	0.000481447	0.000368587	3.03914	4.02257	3.26358	-3.915	11.6706	1.00387	0.496828	0.55577	0.227005	1.97788	1.25047	4.80703
Gngt2	0.9868	0.0132	4.31425	0.00330781	0.00178707	2.4883	2.96942	1.95203	-3.6263	7.44025	6.30174	2.57522	0.934881	0.314907	12.6313	6.82933	4.60226
Cd209b	0.9626	0.0374	3.24797	0.000542774	0.000299528	2.43669	2.76735	2.41741	-4.09509	10.6057	0.827208	0.320571	0.376531	0.114635	1.53375	0.838674	4.45615
Id1	0.9322	0.0678	2.62099	0.000389727	0.00022576	1.3081	1.21262	2.14209	-5.82198	10.49	0.671825	0.163344	0.311412	0.0772542	1.38953	0.411088	4.42153
Dapk2	0.9282	0.0718	2.55936	0.000147172	9.93054e-05	1.29768	1.1784	1.94133	-4.29398	8.49851	0.343649	0.0636611	0.254674	0.0502945	0.661641	0.202171	4.24687
Tyrobp	0.8962	0.1038	2.1557	0.0111442	0.00616373	2.32491	2.71907	2.36338	-2.83263	8.39898	23.6074	9.78999	0.989684	0.54599	46.9533	26.4042	4.13427
ENSMAUG00000001486	0.9724	0.0276	3.56195	0.000130367	8.82028e-05	2.14136	2.2835	2.24547	-5.1979	8.78889	0.247582	0.0890349	0.201805	0.0570911	0.468607	0.269895	3.71795
Itm2b	0.9488	0.0512	2.91946	0.012015	0.00522996	1.66122	1.68689	1.26776	-1.97427	5.4519	26.4313	8.24105	0.968407	0.720208	50.5243	23.3938	3.58778
Gadd45g	0.9144	0.0856	2.36858	0.000507894	0.000364906	0.886116	0.928329	1.50012	-4.70594	8.87175	0.989039	0.162664	0.481625	0.111464	1.94461	0.488097	3.53035
Bphl	0.938	0.062	2.71662	0.000282504	0.000137433	1.36377	1.40543	1.19196	-3.09544	4.76516	0.663443	0.168781	0.434558	0.135705	1.32343	0.528219	3.41686
Hsbp1	0.9554	0.0446	3.0644	0.00260314	0.00113233	1.45751	1.54776	0.997503	-2.63547	4.2489	4.79948	1.34255	0.913604	0.572723	10.0272	4.47189	3.26811
Pla2g12a	0.9106	0.0894	2.32098	0.000283928	0.000168832	1.34177	1.04239	1.78079	-4.74014	8.41733	0.558349	0.135478	0.392005	0.109878	1.16966	0.486554	3.22556
Gdf15	0.9508	0.0492	2.96141	0.000385357	0.00021724	1.29832	1.20655	2.91499	-8.76611	13.3186	0.743391	0.191663	0.237266	0.0860897	1.24872	0.558641	2.90212
Anxa4	0.9572	0.0428	3.10747	0.00131513	0.000722753	1.78289	2.0959	1.62699	-4.19184	6.04592	2.40748	1.3464	0.805287	0.36792	4.83827	3.02224	2.85421
Plk2	0.9692	0.0308	3.44896	0.000189305	0.000148475	1.96966	2.2509	2.57279	-8.55136	11.0595	0.475177	0.214545	0.239201	0.0799728	0.843719	0.609001	2.7288
Dysf	0.9348	0.0652	2.66287	0.000149783	0.000118176	1.22994	1.26751	1.93181	-5.75062	7.34339	0.266925	0.0879021	0.214055	0.0568645	0.53047	0.250053	2.60924
Pla2g7	0.9394	0.0606	2.74095	0.00138467	0.000971853	1.58024	1.91113	1.98701	-2.72076	7.61351	3.01805	1.30358	0.808511	0.347984	5.59954	3.46235	2.55567
Slc11a1	0.95	0.05	2.94444	0.000671486	0.000521384	1.71738	1.9401	2.1558	-4.08008	8.49434	1.52676	0.906661	0.649259	0.272542	3.0825	2.10103	2.51963
Scamp5	0.946	0.054	2.86326	0.000183258	0.000160014	1.47414	1.55265	2.01402	-4.38728	8.36817	0.330754	0.157227	0.266925	0.080879	0.72535	0.427351	2.50208
ENSMAUG00000015397	0.9646	0.0354	3.305	0.000200038	0.000188262	1.8262	2.11772	2.24727	-5.82242	8.25935	0.44423	0.250113	0.308188	0.0865428	0.935334	0.685069	2.49333
Pla2r1	0.9284	0.0716	2.56237	0.00042141	0.000328602	1.15627	1.14518	1.84697	-4.66235	8.38726	0.832366	0.276167	0.482914	0.128228	1.67859	0.801166	2.42259
H2-Ab1	0.9286	0.0714	2.56538	0.0253745	0.0154053	1.74128	1.96588	2.02625	-3.36391	7.69188	56.4552	21.1371	0.97421	0.50589	104.081	75.1495	2.41165
Hk3	0.9082	0.0918	2.29185	0.000127905	9.18422e-05	0.815036	0.820738	1.40767	-4.00657	5.4646	0.26628	0.0686452	0.217924	0.0584504	0.556095	0.188384	2.40592
Arhgef12	0.9632	0.0368	3.26476	0.000172331	0.000128762	1.63779	1.78869	2.0356	-5.31654	7.88806	0.362992	0.162438	0.272727	0.0867694	0.69656	0.486649	2.34424
Plpp1	0.9576	0.0424	3.11728	0.000220133	0.000224177	1.68618	1.83798	2.31176	-6.36705	8.51929	0.462282	0.279338	0.319794	0.0956049	0.96995	0.783416	2.08766
Fpr1	0.9648	0.0352	3.31087	0.000697484	0.000623337	1.69524	2.02588	2.33203	-6.14421	8.9648	1.34236	0.729271	0.571889	0.164703	2.65832	2.20065	2.0478
Cd74	0.9378	0.0622	2.71318	0.0586248	0.0424241	1.77316	1.94222	2.27079	-4.7464	8.43109	131.676	56.4112	0.988395	0.549388	249.397	229.104	1.93023
Qdpr	0.9066	0.0934	2.27281	0.00031735	0.000192997	1.31542	1.11016	1.63088	-4.45315	7.26661	0.642811	0.202311	0.420374	0.16425	1.28307	0.883101	1.91118
Marcks	0.9248	0.0752	2.50943	0.00108106	0.000724368	1.00893	1.05678	1.24573	-2.75053	6.23618	2.21212	0.767558	0.773694	0.368373	4.52453	2.62774	1.7372
Plxnd1	0.9404	0.0596	2.75865	0.000535687	0.00046057	1.14759	1.22658	1.87151	-5.10888	7.75496	1.04965	0.500227	0.549323	0.184413	2.19579	1.47165	1.71229
Aplp2	0.9408	0.0592	2.76581	0.00102243	0.000645716	1.19088	1.36382	1.36995	-3.69642	5.85186	2.00516	0.970322	0.731141	0.396239	4.10744	2.90822	1.68196
ENSMAUG00000020620	0.9256	0.0744	2.52099	0.000405334	0.000357026	0.917013	1.05412	1.49345	-5.44321	5.68893	0.825919	0.321477	0.502901	0.114182	1.67892	0.953101	1.61535
Litaf	0.9262	0.0738	2.52973	0.000282814	0.000217616	1.17669	1.06951	1.74885	-3.72915	6.81614	0.6196	0.309696	0.433914	0.212279	1.24887	0.929469	1.58105
H2-Aa	0.9524	0.0476	2.99615	0.00228966	0.00198114	1.30679	1.54029	2.09053	-4.12488	8.81525	5.18375	2.66991	0.890393	0.469869	9.76413	9.00102	1.41758
Prkab1	0.8854	0.1146	2.04459	0.000290824	0.000168066	0.840449	0.818637	0.893391	-2.51758	4.6553	0.560928	0.18985	0.379755	0.166516	1.18068	0.706871	1.4038
Npdc1	0.9338	0.0662	2.64658	0.000162108	0.000199568	1.20731	0.976511	2.64334	-6.0919	9.97076	0.27724	0.178749	0.212121	0.0813321	0.51665	0.486983	1.28085
Tubb2a	0.9304	0.0696	2.59285	0.000216173	0.000196642	0.858073	0.873665	1.80817	-4.3986	6.63697	0.41844	0.194608	0.308833	0.130494	0.840697	0.565586	1.27545
Cd151	0.9426	0.0574	2.7986	0.000320332	0.000280904	1.13298	1.29741	1.62134	-5.74039	6.06183	0.664732	0.417309	0.446809	0.213412	1.3346	1.22146	1.23792
Timp2	0.9874	0.0126	4.36138	0.000878374	0.00102622	1.48809	2.10843	2.64479	-3.81325	7.5883	1.72921	1.64137	0.713733	0.405528	3.45755	4.21824	1.21974
ND2	0.8816	0.1184	2.00767	0.00751413	0.00488815	0.78977	0.689233	1.19262	-3.59221	5.27038	14.3024	6.42343	0.816248	0.574082	27.3011	18.1065	1.19082
Ptgr1	0.8926	0.1074	2.11758	0.000134086	0.000115336	0.661635	0.602803	1.43517	-4.02601	5.876	0.299162	0.0962845	0.242424	0.0817852	0.56758	0.317918	1.18122
ENSMAUG00000015635	0.9678	0.0322	3.40306	0.000836772	0.00114433	1.3948	1.87848	2.49936	-5.26743	8.5872	1.78788	1.68555	0.660864	0.247848	3.51696	4.23748	1.15764
Themis2	0.8984	0.1016	2.17957	0.000264068	0.000206382	0.867372	0.718749	1.66599	-3.65458	7.28475	0.424887	0.217037	0.301096	0.152243	0.815694	0.61712	1.14647
Arap1	0.9262	0.0738	2.52973	0.000575058	0.00046094	0.977793	1.15675	1.51958	-4.10153	5.99274	1.11863	0.698913	0.597034	0.309243	2.46245	2.13547	1.12751
Rnd3	0.93	0.07	2.58669	0.00022509	0.000280538	1.01658	1.07068	2.12372	-6.14565	7.67597	0.48098	0.346624	0.308833	0.0999094	0.970556	0.944915	1.04416
ENSMAUG00000008633	0.9334	0.0666	2.64013	0.00403795	0.00323405	0.83392	0.992899	1.26688	-3.39205	4.55546	8.03933	3.71115	0.951644	0.71092	15.646	13.0699	0.998293
ENSMAUG00000009569	0.906	0.094	2.26574	0.000215661	0.000169277	0.661815	0.646025	1.54526	-5.26995	7.55208	0.357834	0.128455	0.264346	0.1058	0.691129	0.503665	0.908141
Napsa	0.929	0.071	2.57143	0.00231002	0.00209048	0.835751	0.97722	1.83923	-5.0401	7.4017	4.52547	3.15655	0.780142	0.470775	9.14829	8.61898	0.887076
ENSMAUG00000006781	0.8948	0.1052	2.14074	0.000580258	0.000507137	0.649583	0.639449	1.3522	-3.63752	5.74221	1.19471	0.501586	0.599613	0.286588	2.288	1.72116	0.863513
Clec5a	0.948	0.052	2.90311	0.000222218	0.000253816	0.736751	0.750342	2.28848	-5.43755	7.86489	0.396518	0.277753	0.279175	0.151337	0.832524	0.711913	0.861571
Hyal2	0.9444	0.0556	2.83237	0.000147028	0.000211941	1.16454	1.48987	2.17979	-6.87467	6.88463	0.263056	0.263933	0.2147	0.129135	0.566751	0.784416	0.841397
Rcn1	0.9518	0.0482	2.983	0.000641077	0.000840918	1.13119	1.16182	2.35287	-4.69581	7.357	1.26306	0.903715	0.629916	0.326914	2.54075	3.59376	0.799739
Hsd3b7	0.8986	0.1014	2.18176	0.000117028	0.000115402	0.455848	0.529893	1.38041	-4.55701	5.95441	0.245003	0.108971	0.205674	0.0860897	0.500714	0.307668	0.741869
C4b	0.9258	0.0742	2.52389	0.000164556	0.000168299	0.752041	0.918816	1.69625	-6.24414	6.14913	0.326241	0.218396	0.243069	0.13208	0.697883	0.72708	0.721841
Cemip2	0.9252	0.0748	2.51519	0.000126104	0.000136274	0.585748	0.782144	1.94629	-7.20982	7.66565	0.280464	0.132759	0.217924	0.0876756	0.581583	0.477133	0.713975
Cat	0.8984	0.1016	2.17957	0.000515766	0.000507573	0.624652	0.613155	1.45976	-5.74186	5.83441	1.14507	0.617807	0.583495	0.325555	2.32043	2.06719	0.701175
Bri3	0.9064	0.0936	2.27045	0.00153517	0.00124996	0.571092	0.703475	1.0074	-2.46245	3.31746	2.96454	1.62075	0.847195	0.603081	6.0447	5.11774	0.674531
Fcrla	0.973	0.027	3.58455	0.000220886	0.00035173	1.80271	2.30518	3.12777	-6.05721	11.3915	0.284977	0.239692	0.205674	0.130041	0.592034	1.58581	0.673011
Apoe	0.9902	0.0098	4.61552	0.00429879	0.00452685	2.62206	3.10375	2.68468	-7.30848	9.34726	3.37073	10.019	0.220503	0.173765	6.73055	26.9522	0.654787
H2-Ea	0.9604	0.0396	3.18852	0.00858054	0.00968546	0.852814	1.053	2.09758	-4.39914	7.462	19.156	11.5874	0.895551	0.455369	33.56	44.521	0.642853
Sqstm1	0.8576	0.1424	1.7955	0.000692816	0.000539901	0.495172	0.519228	0.934111	-2.74524	4.18427	1.3314	0.603308	0.652482	0.361803	2.8087	2.19486	0.633658
Rab20	0.9104	0.0896	2.31853	0.0002509	0.000254716	0.505275	0.582417	1.48224	-3.92056	6.61992	0.39265	0.258949	0.280464	0.16357	0.754542	0.781757	0.487685
ENSMAUG00000015456	0.9198	0.0802	2.43963	0.00017665	0.000203467	0.470165	0.594216	1.87959	-6.08794	7.40498	0.367505	0.246715	0.259832	0.142501	0.749141	0.745213	0.472643
Sat1	0.9256	0.0744	2.52099	0.00149831	0.00159941	0.443318	0.666987	1.36129	-3.23522	5.68838	3.05287	2.0435	0.832366	0.554826	6.246	6.42598	0.430901
Camk2n1	0.9146	0.0854	2.37114	0.000315363	0.000325027	0.592679	0.656777	1.63803	-5.55982	5.8784	0.398453	0.294517	0.243714	0.155641	0.776486	1.20121	0.383119
ENSMAUG00000021821	0.927	0.073	2.54149	0.00171844	0.00220092	0.502474	0.72073	1.63746	-3.75062	5.52725	3.35977	3.06842	0.870406	0.546443	6.73574	9.1869	0.368409
Lyve1	0.947	0.053	2.88301	0.000295972	0.000808976	1.12726	1.42486	2.51378	-8.07088	8.88046	0.527402	1.1894	0.330754	0.104214	1.05603	3.31837	0.358738
ENSMAUG00000015313	0.9226	0.0774	2.47821	0.000761381	0.0016511	0.558349	0.811309	2.07595	-7.31945	5.92961	1.44874	2.47621	0.562218	0.34889	3.056	7.04963	0.242043
Lgals1	0.9498	0.0502	2.94024	0.00138492	0.00249859	0.391068	0.750001	2.13656	-5.33652	5.6195	2.40361	4.89148	0.635074	0.382646	4.65794	10.6982	0.170269
ENSMAUG00000009659	0.9344	0.0656	2.65633	0.000986059	0.00243596	0.279276	0.68163	2.08838	-6.07346	5.34698	1.97679	3.03829	0.728562	0.425464	3.88381	9.0577	0.119749
Plaat3	0.9232	0.0768	2.48664	0.000432604	0.000879067	0.254163	0.556116	2.07038	-5.32544	6.5738	0.777563	0.720662	0.451322	0.282284	1.66886	3.77815	0.112267

## Sheet: Chicken KC DEGs
	proba_de	proba_not_de	bayes_factor	scale1	scale2	lfc_mean	lfc_median	lfc_std	lfc_min	lfc_max	raw_mean1	raw_mean2	non_zeros_proportion1	non_zeros_proportion2	raw_normalized_mean1	raw_normalized_mean2	score
CTSD	0.9834	0.0166	4.08161	0.0209862	0.00280865	3.29004	3.39211	1.76821	-3.61655	9.33573	14.6415	0.78588	0.78915	0.0899253	109.933	5.98667	60.4146
FOXN4	0.9558	0.0442	3.07382	0.000732792	0.000143986	2.29909	2.38348	2.74915	-7.29712	12.8387	0.525168	0.0237052	0.220917	0.0162329	3.57006	0.169263	48.492
HMOX1	0.9794	0.0206	3.86165	0.012012	0.00220103	2.82765	2.8785	1.566	-3.46982	9.24335	7.86186	0.509405	0.678691	0.0886369	57.7404	3.87758	42.1062
SLC40A1	0.9754	0.0246	3.6801	0.00636861	0.00167815	2.30871	2.31548	1.24542	-2.27319	6.64022	3.82522	0.33883	0.7184	0.111312	29.4304	2.74096	24.7892
OAF	0.9812	0.0188	3.95492	0.00137323	0.000303985	2.42058	2.46987	1.20993	-2.75373	6.98769	0.973154	0.0961093	0.548937	0.0780727	7.73092	0.851099	21.9872
DLL1	0.9598	0.0402	3.17286	0.000899813	0.000242238	2.07989	2.10385	1.76122	-5.8544	7.61382	0.618568	0.0561711	0.349273	0.0458645	4.58313	0.436967	21.815
HTRA1	0.9796	0.0204	3.87161	0.00334889	0.000683653	2.64218	2.63994	1.41654	-2.19424	8.44915	2.13647	0.267715	0.755034	0.173151	16.6233	2.20952	19.8784
TIMD4	0.9562	0.0438	3.08333	0.00486149	0.00148198	2.10778	2.11175	1.44871	-3.00666	7.40946	3.0783	0.360989	0.683445	0.129606	22.6299	2.69002	17.7317
INF2	0.9756	0.0244	3.68847	0.00145594	0.000359238	2.31058	2.35802	1.28211	-3.52569	7.41608	0.923937	0.107189	0.510067	0.087864	7.09113	0.970685	16.8794
GADD45G	0.9552	0.0448	3.05971	0.00119958	0.000311111	1.91952	1.98975	1.97968	-6.33601	9.01177	0.850391	0.0927596	0.339485	0.0651894	6.08501	0.701621	16.6476
ENSGALG00000049402	0.9758	0.0242	3.6969	0.00337172	0.000723945	2.59583	2.61782	1.44139	-2.9017	7.86884	1.98406	0.309972	0.678412	0.204329	15.8995	2.63046	15.6901
LGMN	0.9548	0.0452	3.0504	0.00530531	0.00163504	2.0368	2.08412	1.40424	-3.61522	6.78459	3.64513	0.472043	0.736298	0.144293	28.047	3.78123	15.1078
TNFAIP2	0.963	0.037	3.25914	0.00503029	0.00123326	2.59189	2.54771	1.70933	-4.17999	8.28843	3.47791	0.573048	0.853188	0.278794	26.8009	4.80629	14.4529
VSIG4	0.9694	0.0306	3.45568	0.005005	0.00121292	2.56063	2.51927	1.5395	-3.16337	8.92093	2.90464	0.510435	0.769575	0.265653	23.0368	4.29397	13.7375
LY86	0.9566	0.0434	3.09293	0.00644283	0.00217598	1.76417	1.77597	1.1365	-2.28681	6.17447	4.25	0.665808	0.787472	0.178047	33.4016	4.63763	12.7061
CDH5	0.9648	0.0352	3.31087	0.00220368	0.000601985	2.34752	2.43725	1.4898	-3.34544	7.03396	1.68764	0.29142	0.720917	0.165937	13.564	2.50635	12.7044
PTGS2	0.9598	0.0402	3.17286	0.00654074	0.00154094	2.18977	2.33862	1.98335	-5.2502	8.09833	4.4712	0.744396	0.776566	0.317959	32.7684	5.99215	11.9749
ENSGALG00000049548	0.9338	0.0662	2.64658	0.000549565	0.000226291	1.63397	1.56266	1.47062	-3.88452	7.3997	0.328859	0.0456068	0.266219	0.0409688	2.90548	0.406581	11.6765
K123	0.9626	0.0374	3.24797	0.00286296	0.000927778	2.19295	2.14049	1.77062	-4.35597	10.8511	1.64821	0.341922	0.635626	0.170575	13.9584	2.74731	11.1418
ZP1	0.957	0.043	3.1026	0.116498	0.0340219	2.6798	2.75741	1.8948	-2.84482	9.4964	85.2075	19.4069	0.996365	0.447307	678.666	165.755	10.9722
USP36	0.9382	0.0618	2.72006	0.00263262	0.00105002	1.71584	1.62939	1.60685	-4.02637	8.11782	1.0618	0.170059	0.376398	0.0729194	8.08203	1.28138	10.8223
ANXA6	0.9652	0.0348	3.32272	0.00336166	0.000948225	2.03596	2.0348	1.25426	-2.75273	7.21171	2.16219	0.452976	0.665828	0.277248	17.281	3.74267	9.40062
TMSB15B	0.9568	0.0432	3.09775	0.0318622	0.0106488	1.90744	2.00275	1.32995	-3.57625	6.07848	20.3059	5.1948	0.984899	0.53311	177.079	40.0702	8.4294
LIPA	0.964	0.036	3.28757	0.00388946	0.00110129	2.07116	2.05731	1.27134	-2.55922	6.71831	2.50168	0.618655	0.744128	0.354548	20.2342	5.02958	8.33234
ENSGALG00000045115	0.9318	0.0682	2.61467	0.00585681	0.0024793	1.42078	1.39611	1.081	-2.21206	5.2989	3.31432	0.574079	0.698266	0.184231	23.7028	4.11931	8.1753
C1QB	0.948	0.052	2.90311	0.00722344	0.00256714	1.83717	1.85307	1.34178	-2.2757	6.53839	5.12472	1.12626	0.841163	0.291677	39.4433	8.89871	8.14322
MT4L	0.9414	0.0586	2.77663	0.0100305	0.00407328	1.82642	1.81139	1.74072	-3.70083	7.19187	5.49469	1.30843	0.612136	0.157691	41.4631	9.39036	8.06456
NRIP1	0.9514	0.0486	2.97431	0.00134659	0.000400843	1.75985	1.81066	1.57913	-3.96284	7.17171	1.02125	0.218243	0.484899	0.168256	7.40339	1.6499	7.89677
ARRDC2	0.943	0.057	2.80601	0.000672359	0.000218237	1.86075	1.80498	1.64918	-3.76397	7.47666	0.424217	0.0950786	0.268177	0.0760113	3.11874	0.75059	7.73154
ABCC5	0.946	0.054	2.86326	0.00116743	0.000383506	1.65829	1.72208	1.44796	-4.01058	6.67349	0.807327	0.168771	0.428412	0.12909	5.87162	1.26558	7.69361
TIMP2	0.9292	0.0708	2.57446	0.00308243	0.00135495	1.39655	1.31089	1.38687	-3.6957	6.39319	1.65744	0.318475	0.477908	0.13244	11.3506	2.1545	7.35752
BAAT	0.9454	0.0546	2.85157	0.000947818	0.000325336	2.27166	2.17937	1.83876	-3.51407	8.65899	0.672819	0.225457	0.440996	0.173409	6.01361	1.91362	7.13874
RAPGEF2	0.9548	0.0452	3.0504	0.000619455	0.000219979	1.84154	1.92094	1.56252	-4.50385	7.51127	0.40604	0.10152	0.295302	0.0881216	3.0786	0.958589	5.91427
C1QA	0.924	0.076	2.49798	0.00357081	0.00173205	1.39116	1.37704	1.538	-3.766	6.95738	1.83977	0.452461	0.497204	0.160783	12.5625	3.21624	5.43384
SNX22	0.9756	0.0244	3.68847	0.00178761	0.000843542	2.2334	2.45082	2.01487	-5.29174	8.52919	1.2363	0.582066	0.628356	0.2605	10.6071	4.65228	5.09209
ACP5	0.9494	0.0506	2.93188	0.000889729	0.000353971	1.8217	1.80382	1.90182	-5.28582	9.03316	0.614374	0.222881	0.366611	0.165164	4.74323	1.77017	4.88131
CDK5RAP1	0.9238	0.0762	2.49513	0.00280735	0.00129299	1.20526	1.18848	1.00287	-2.25237	4.82187	1.80928	0.456068	0.56264	0.217985	13.0423	3.23017	4.86639
TGM2	0.9294	0.0706	2.57751	0.000929732	0.000452527	1.38242	1.42493	1.52865	-4.99414	7.42035	0.557886	0.162845	0.376398	0.107447	4.72373	1.37415	4.75214
LY6E	0.9538	0.0462	3.02747	0.00123605	0.000485209	1.82467	1.90892	1.5189	-4.32649	7.04975	0.848714	0.367173	0.491611	0.227776	7.31435	2.81367	4.74335
HPGD	0.947	0.053	2.88301	0.00187396	0.000823833	1.61058	1.73298	1.35037	-4.60096	6.70349	1.22959	0.430817	0.64849	0.250966	10.5998	3.75801	4.54279
HERPUD1	0.9392	0.0608	2.73744	0.00137628	0.000505387	1.39507	1.44394	1.66218	-4.4034	7.12933	0.823546	0.257666	0.389262	0.191961	6.01419	1.92807	4.35163
C1QC	0.9248	0.0752	2.50943	0.00830065	0.00410089	1.37418	1.40294	1.31068	-2.56337	5.71017	4.52321	1.45581	0.78132	0.296573	34.6785	11.3466	4.19989
PLAU	0.9412	0.0588	2.77301	0.00149303	0.000661742	1.84054	1.69072	2.34413	-4.25049	9.1441	1.03244	0.399124	0.457215	0.237825	7.31918	3.24174	4.15557
CTSB	0.9426	0.0574	2.7986	0.0029085	0.00111271	1.54308	1.51577	1.20034	-2.89728	5.81454	1.9505	0.71631	0.654362	0.375419	14.5397	5.41071	4.14659
LIMS1	0.938	0.062	2.71662	0.000377022	0.000179989	1.37181	1.42158	1.45955	-5.15097	6.5259	0.24972	0.0767843	0.20302	0.0695697	2.01742	0.680486	4.06696
IFIT5	0.9314	0.0686	2.6084	0.00230972	0.00110359	1.49236	1.42156	1.75289	-4.98157	7.43354	1.39402	0.517908	0.571309	0.252255	11.1983	4.26747	3.9161
BF2	0.9152	0.0848	2.37885	0.00504588	0.00243445	1.15058	1.13717	1.01054	-2.15129	5.06753	3.07243	1.03891	0.71057	0.353775	23.4076	7.16232	3.76028
PDK4	0.9314	0.0686	2.6084	0.000991264	0.000419678	0.977609	1.02772	2.02645	-6.3208	7.3028	0.750839	0.176501	0.301454	0.118011	5.18975	1.4408	3.52133
SLC23A2	0.9238	0.0762	2.49513	0.000472109	0.000261048	0.924106	0.931126	1.94006	-6.19938	7.36484	0.312919	0.0726617	0.206655	0.0626127	2.11954	0.570496	3.43329
ADGRG6	0.9232	0.0768	2.48664	0.000530522	0.000362241	0.835984	0.883949	1.79938	-6.20088	7.31522	0.386186	0.0894099	0.263702	0.076269	2.95711	0.726361	3.40341
BF1	0.9056	0.0944	2.26106	0.00232853	0.00123426	0.986644	0.948255	1.2005	-3.61561	5.79065	0.910235	0.340376	0.35906	0.158722	6.59977	2.39798	2.71546
ENSGALG00000014585	0.9122	0.0878	2.3408	0.00593393	0.00387763	1.20213	1.08157	1.75216	-3.79695	6.62984	2.85878	1.28472	0.627796	0.25715	23.078	10.2267	2.71277
ENSGALG00000005257	0.913	0.087	2.35083	0.00406745	0.00234361	1.59091	1.19714	2.09712	-3.55774	8.49364	2.72847	1.521	0.78915	0.515589	21.0609	12.53	2.67405
RHOB	0.9422	0.0578	2.79123	0.00204747	0.000956826	1.33738	1.23917	2.02721	-5.60923	8.00325	1.35878	0.634373	0.510626	0.33445	9.58234	4.92816	2.6004
LMO2	0.9416	0.0584	2.78026	0.00108963	0.000626514	1.31647	1.42569	1.37745	-5.18606	7.02517	0.810123	0.412007	0.501119	0.236022	6.85921	3.62601	2.49033
GM2A	0.8778	0.1222	1.97176	0.00412571	0.00256424	0.929514	0.769675	1.26296	-2.86549	5.50294	1.93345	0.747745	0.583893	0.254574	15.3671	5.85552	2.4394
ENSGALG00000012061	0.9	0.1	2.19722	0.00061958	0.000347411	0.974755	0.950499	1.21985	-3.6022	5.5869	0.340604	0.149446	0.256432	0.124452	2.98065	1.25305	2.31866
SNX5	0.9098	0.0902	2.3112	0.000474567	0.000295288	1.04496	0.983217	1.46733	-5.538	6.02799	0.279642	0.129606	0.223154	0.110796	2.33049	1.11152	2.19094
FABP1	0.9312	0.0688	2.60527	0.000724886	0.000419282	1.16419	1.19968	1.80295	-5.8441	6.9848	0.42981	0.286266	0.303691	0.192734	4.11228	2.40849	1.98775
RF00002	0.9184	0.0816	2.4208	0.00073888	0.00036409	1.19448	1.19957	1.20796	-3.63553	5.25014	0.307886	0.176243	0.232942	0.150477	2.4329	1.46418	1.98476
HSPB9	0.9178	0.0822	2.41282	0.00443408	0.00301416	0.868541	0.830497	1.87002	-6.48899	7.13598	2.31432	1.01598	0.443233	0.247359	15.7167	7.55438	1.80697
IL8L1	0.954	0.046	3.03202	0.0025047	0.00169302	1.21443	1.28532	3.20743	-9.5341	10.7354	1.52629	1.08039	0.268177	0.175986	10.4584	7.87812	1.6122
CSRP2	0.9264	0.0736	2.53266	0.000608135	0.000422643	0.873653	1.00246	1.49435	-5.71168	5.73024	0.346477	0.205359	0.27321	0.142231	2.95188	1.61986	1.59207
IRF1	0.8984	0.1016	2.17957	0.00164151	0.000999915	0.721211	0.704168	1.31611	-3.88679	6.30616	1.23853	0.584128	0.513143	0.320278	9.23329	4.55183	1.46296
UBB	0.863	0.137	1.84043	0.00659194	0.00403355	0.724353	0.688751	0.851471	-2.20075	4.83281	3.70805	1.8119	0.572148	0.436485	24.5508	12.191	1.45873
ADH1C	0.9328	0.0672	2.63052	0.000768895	0.000479795	0.951637	1.05032	1.78769	-5.77973	6.43966	0.526007	0.404535	0.361857	0.251482	5.04159	3.32135	1.44452
ENSGALG00000034591	0.8972	0.1028	2.16649	0.000427775	0.000269484	0.910414	0.871336	1.33768	-4.9808	7.2409	0.243568	0.154857	0.200783	0.132182	2.14441	1.35791	1.43772
ALB	0.9346	0.0654	2.6596	0.00500004	0.00349456	1.05136	1.17014	2.18293	-8.27123	7.5926	1.98406	2.38469	0.280481	0.126771	17.2046	12.6485	1.43008
VMP1	0.904	0.096	2.24248	0.00116504	0.000686442	0.599107	0.653991	1.60962	-5.33358	5.85818	0.832494	0.410204	0.424497	0.290389	6.25527	3.22969	1.16035
ACSBG2	0.8806	0.1194	1.99812	0.00111884	0.000717427	0.624351	0.580945	1.20357	-3.33398	6.29062	0.665828	0.35764	0.385626	0.253028	5.01619	2.71841	1.15209
LCP1	0.8714	0.1286	1.91339	0.00233214	0.00161691	0.671295	0.653819	1.14727	-2.91856	4.56809	1.34032	0.80572	0.465324	0.311002	9.45884	5.57203	1.13956
TIMP3	0.9252	0.0748	2.51519	0.000433026	0.000332983	0.97281	0.738988	2.17753	-5.34509	9.41383	0.35123	0.252512	0.243848	0.187838	2.42346	2.23721	1.0538
PPDPF	0.9072	0.0928	2.27992	0.00223355	0.00182805	0.705963	0.822673	1.41619	-4.45909	5.49371	1.12248	1.03659	0.505313	0.299407	9.7248	6.58322	1.04286
TUBB6	0.8732	0.1268	1.92955	0.000591241	0.000445388	0.660764	0.528796	1.3904	-3.67022	6.84394	0.413031	0.270806	0.290548	0.199433	3.38503	2.2621	0.988775
PRPS2	0.909	0.091	2.30149	0.00057927	0.000404948	0.658055	0.694869	1.50318	-5.3342	5.51657	0.358221	0.293481	0.270134	0.192734	3.3499	2.31043	0.954116
PPIA	0.8496	0.1504	1.73147	0.00222967	0.0015109	0.65461	0.599764	1.01271	-3.47078	5.54739	1.03663	0.861891	0.408557	0.346045	7.82087	5.38545	0.95064
ITGAV	0.8628	0.1372	1.83874	0.000928302	0.000696002	0.624247	0.560471	1.09351	-3.26599	4.76532	0.614094	0.384695	0.416667	0.283947	4.76312	3.30075	0.900814
ENSGALG00000002431	0.9304	0.0696	2.59285	0.00415242	0.00371823	0.769058	0.825356	1.72683	-4.50969	6.1498	2.05789	1.54857	0.52349	0.277248	14.1518	12.1842	0.893253
HSPA2	0.9148	0.0852	2.3737	0.00342517	0.00247087	0.510662	0.524789	1.80492	-6.38041	6.41554	2.13842	1.13502	0.44519	0.339088	14.5877	8.6325	0.862946
IL1B	0.9348	0.0652	2.66287	0.00425032	0.00340587	0.702049	0.681159	2.48635	-7.18591	8.87259	2.64094	2.09611	0.467562	0.324143	16.8183	13.6908	0.862422
GBP	0.8848	0.1152	2.03869	0.000947256	0.000806683	0.520725	0.546302	1.27864	-4.63757	4.2419	0.604306	0.426694	0.410235	0.26385	5.24871	3.40183	0.803431
PURH	0.8766	0.1234	1.96062	0.000699367	0.00050687	0.569182	0.594304	1.11682	-4.10023	4.24674	0.458613	0.42386	0.334452	0.297604	4.18743	3.25205	0.732894
NME4	0.9132	0.0868	2.35335	0.000415392	0.000314938	0.515054	0.53225	1.59731	-6.20001	6.73786	0.267058	0.240144	0.217562	0.166452	2.4855	1.90105	0.6734
NAP1L1	0.8748	0.1252	1.94408	0.000888839	0.000752834	0.558761	0.556207	1.23202	-4.5124	6.37339	0.600951	0.634888	0.418345	0.343726	5.31483	4.63923	0.640131

## Sheet: Zebrafish KC DEGs
	proba_de	proba_not_de	bayes_factor	scale1	scale2	lfc_mean	lfc_median	lfc_std	lfc_min	lfc_max	raw_mean1	raw_mean2	non_zeros_proportion1	non_zeros_proportion2	raw_normalized_mean1	raw_normalized_mean2	score
si:ch211-147m6.1	0.9914	0.0086	4.74735	0.000340494	3.06057e-05	4.48424	4.44467	2.06504	-3.64119	12.8388	0.870805	0.0238957	0.487416	0.0123099	1.54186	0.0352977	195.88
zgc:101699	0.9474	0.0526	2.89101	0.000311587	0.000104573	2.04317	1.96356	2.27968	-4.72757	11.4687	0.516499	0.00506879	0.255872	0.00362056	0.921654	0.0104406	180.363
c1qc	0.9932	0.0068	4.98401	0.0111261	0.00109839	3.99731	4.04399	1.47241	-2.1454	8.77179	27.7805	1.06083	0.975951	0.051412	48.8367	1.73539	112.491
mfap4	0.9896	0.0104	4.55549	0.00158514	0.000221248	3.48143	3.51387	1.69804	-2.78992	10.1936	3.35235	0.121651	0.706376	0.0289645	5.91778	0.190028	108.418
MFAP4 (1 of many).3	0.9936	0.0064	5.04504	0.00393231	0.000331261	4.29658	4.35139	1.88924	-3.43874	11.7455	5.05593	0.255612	0.496085	0.025344	9.23225	0.387044	102.487
lgals3bpb	0.9892	0.0108	4.51735	0.00324399	0.00037405	3.91787	3.86229	1.98799	-3.77135	10.7704	5.03244	0.280956	0.458054	0.0209993	8.5379	0.329721	101.451
c1qa	0.99	0.01	4.59512	0.00543053	0.000655286	3.61486	3.63613	1.38348	-2.1208	8.35548	13.9469	0.535844	0.987696	0.0528602	25.1872	0.934775	97.4014
c1qb	0.993	0.007	4.95482	0.008732	0.00106964	3.60025	3.61691	1.35062	-2.32359	7.98949	22.2735	0.912382	0.989374	0.0586531	40.3809	1.56324	92.9996
ccl34b.1	0.9756	0.0244	3.68847	0.000677583	0.00010653	3.36975	3.28983	2.13352	-3.44775	12.5172	1.76762	0.0535844	0.421421	0.0202752	3.0548	0.113202	90.9342
si:ch73-343l4.2	0.9862	0.0138	4.26919	0.000399343	5.26752e-05	3.42956	3.40054	1.84566	-2.8225	10.1581	1.20805	0.0405503	0.538311	0.0188269	2.22454	0.0868974	87.7953
si:ch211-165i18.2	0.9682	0.0318	3.41597	0.000746509	0.000169123	2.66367	2.59941	1.9617	-4.9857	10.1249	1.82746	0.0528602	0.530761	0.0224475	3.0115	0.0919615	87.2281
ms4a17a.10	0.9878	0.0122	4.39404	0.00385642	0.000671217	2.89886	2.90703	1.23621	-2.32417	7.83164	9.34228	0.327299	0.971756	0.0550326	17.4622	0.609531	83.0482
marco	0.9898	0.0102	4.57511	0.00330957	0.000463162	3.45347	3.43597	1.63194	-4.14008	8.37793	7.69407	0.349747	0.940436	0.0463432	13.6938	0.586175	80.6773
si:dkey-5n18.1	0.9802	0.0198	3.90207	0.00138569	0.000271518	2.67891	2.60301	1.52502	-3.05383	8.5477	2.55649	0.103548	0.662472	0.025344	4.38611	0.153802	76.3968
CABZ01068358.1	0.984	0.016	4.11904	0.00215026	0.00033853	3.06153	3.10729	1.5795	-4.15668	9.28515	5.27964	0.236061	0.889821	0.0680666	10.2789	0.440662	71.4134
CU929150.1	0.9784	0.0216	3.81322	0.00159584	0.000311786	2.75332	2.734	1.62347	-3.82539	8.45378	3.6236	0.148443	0.590604	0.031861	6.41179	0.281257	62.7672
lygl1	0.9916	0.0084	4.77109	0.00623549	0.000911064	3.41504	3.38958	1.4579	-2.09421	8.17964	17.9139	0.955829	0.991051	0.180304	31.7242	1.76737	61.2997
grna	0.99	0.01	4.59512	0.00231108	0.000414071	3.0098	2.92863	1.43633	-2.70255	8.66702	5.83221	0.277335	0.966443	0.0883418	10.7056	0.543214	59.3167
grn1	0.9474	0.0526	2.89101	0.00625047	0.00172034	1.88498	1.80194	1.64492	-3.84861	8.83745	21.1096	0.667632	0.846197	0.0405503	32.3965	1.04262	58.5702
anxa3b	0.9922	0.0078	4.8458	0.00676997	0.000906107	3.46661	3.52111	1.43057	-2.19328	8.03236	16.7746	0.795076	0.982942	0.222303	29.317	1.76238	57.6666
havcr1	0.9872	0.0128	4.34543	0.00254064	0.000484073	2.73135	2.71352	1.32295	-2.84729	7.18145	4.94855	0.25706	0.909955	0.0456191	9.0543	0.45785	54.0142
cd74a	0.991	0.009	4.70149	0.0772409	0.00967252	3.61316	3.62239	1.37137	-2.82285	8.15602	228.696	11.945	0.997204	0.447502	417.557	28.63	52.6966
spi1a	0.9614	0.0386	3.21514	0.00169818	0.000602288	1.70772	1.68336	1.02547	-1.99162	5.52793	3.97511	0.14265	0.923658	0.0376539	7.36233	0.240327	52.3154
cd22	0.942	0.058	2.78756	0.000554937	0.000173439	2.04872	1.97619	1.66635	-3.43314	8.49914	1.50643	0.0622737	0.611298	0.025344	2.79322	0.111236	51.4449
slc3a2a	0.9842	0.0158	4.13182	0.00248836	0.000529181	2.69178	2.67109	1.39661	-3.0961	7.32685	6.658	0.393193	0.949105	0.117306	11.9422	0.677879	47.421
mafbb	0.9344	0.0656	2.65633	0.00144314	0.000557154	1.57602	1.51512	1.38616	-2.7751	8.30337	3.2005	0.123823	0.736577	0.031861	5.18689	0.172967	47.2613
mrc1b	0.9568	0.0432	3.09775	0.00112928	0.000348396	1.95603	1.91339	1.45406	-3.50812	7.08584	3.0646	0.144098	0.844519	0.0369298	6.02421	0.255562	46.1084
ctsba	0.9912	0.0088	4.72416	0.00467254	0.000636307	3.53302	3.54407	1.64371	-3.43712	8.96193	15.1457	1.10138	0.981264	0.280956	26.486	2.03695	45.9392
ctss2.2	0.9878	0.0122	4.39404	0.00557026	0.00103699	2.9322	2.89265	1.27533	-1.99607	7.52829	14.1628	0.860246	0.993009	0.20782	25.6427	1.6541	45.4566
psap	0.992	0.008	4.82028	0.00663803	0.000909415	3.56879	3.58064	1.46306	-2.22237	8.70666	19.0238	1.24982	0.996085	0.402607	34.5295	2.79722	44.0539
BX682234.1	0.9648	0.0352	3.31087	0.000433347	0.000118355	2.24088	2.24392	1.4308	-3.03293	7.24355	0.854306	0.0419986	0.488814	0.0260681	1.58631	0.0814618	43.6366
zgc:174904	0.9794	0.0206	3.86165	0.00494301	0.00108448	2.57904	2.65198	1.27898	-2.56028	7.47469	11.5859	1.05503	0.981264	0.158581	20.9161	1.24333	43.3862
atp2b1b	0.9434	0.0566	2.81348	0.000349499	0.000131186	1.63273	1.56841	1.68264	-4.65871	8.0416	0.674776	0.025344	0.420302	0.0188269	1.30561	0.0529577	40.253
ctsd	0.9782	0.0218	3.8038	0.00385709	0.000671418	2.79212	2.79201	1.66448	-4.03231	8.54734	12.3406	0.895728	0.96868	0.22882	21.2229	1.52777	38.7866
grn2	0.9232	0.0768	2.48664	0.000329755	0.000188499	0.984566	0.94775	1.90917	-5.59416	9.35016	1.11493	0.0202752	0.298378	0.0144823	1.38386	0.0392569	34.7074
asah1b	0.9802	0.0198	3.90207	0.00367949	0.000737567	2.74746	2.73789	1.47621	-3.17416	8.24376	10.6063	0.74656	0.982103	0.260681	19.713	1.5765	34.3549
cebpa	0.9084	0.0916	2.29425	0.00123112	0.000585795	1.22334	1.14678	1.23044	-2.53443	6.03985	2.87053	0.120203	0.759787	0.0376539	5.30736	0.199158	32.6009
FTL (1 of many).1	0.9274	0.0726	2.54742	0.000531845	0.000247206	1.24511	1.22134	1.7592	-4.5894	7.89534	0.894016	0.0485156	0.358221	0.0173787	1.4994	0.057456	32.4928
ctss2.1	0.9758	0.0242	3.6969	0.00248101	0.000500752	2.74648	2.74039	1.58776	-3.03802	9.28897	7.66051	0.478639	0.872483	0.160753	12.0005	1.01988	32.3166
ifi30	0.9886	0.0114	4.46268	0.00287738	0.00050174	3.13451	3.10702	1.56551	-2.93111	9.02788	7.41443	0.532947	0.950783	0.262853	13.294	1.29802	32.1028
mpeg1.1	0.9764	0.0236	3.72263	0.00319764	0.000832544	2.18296	2.18257	1.26376	-2.65907	7.2374	7.1401	0.43664	0.965604	0.107169	13.535	0.959526	30.7925
lgals2a	0.9734	0.0266	3.59988	0.00386939	0.00117033	1.97209	1.96148	1.165	-2.17179	6.57857	8.87612	0.47357	0.9684	0.101376	15.3447	0.991153	30.5312
slc43a3b	0.931	0.069	2.60215	0.0010938	0.000394401	1.44881	1.39337	1.81445	-3.87168	8.40106	2.83389	0.118755	0.520973	0.0441709	5.11776	0.244405	30.3376
cd74b	0.991	0.009	4.70149	0.0221397	0.00376498	2.96618	2.96612	1.14456	-1.91936	7.05312	58.7117	3.8588	0.993848	0.415641	106.085	10.6505	29.5449
mhc2dab	0.9874	0.0126	4.36138	0.00921489	0.00137925	2.91647	2.88734	1.25202	-2.56002	7.23664	15.2441	0.999276	0.970078	0.243302	27.9219	2.7795	29.2978
si:busm1-266f07.2	0.986	0.014	4.2546	0.0154483	0.00277483	2.85985	2.85222	1.22169	-2.33849	7.76855	40.9592	2.88269	0.991051	0.417813	74.9555	7.54711	28.4031
NPC2 (1 of many)	0.9252	0.0748	2.51519	0.00044331	0.000187037	1.315	1.23133	1.7188	-4.24664	7.79025	0.927293	0.0492397	0.469519	0.019551	1.54803	0.0716967	28.3927
si:dkey-265e15.2	0.933	0.067	2.63371	0.000154906	6.25565e-05	1.59235	1.47638	1.80236	-5.10703	8.56207	0.237975	0.0166546	0.200224	0.013034	0.471921	0.0265152	28.3409
si:ch211-194e15.5	0.9648	0.0352	3.31087	0.000203681	5.03227e-05	2.49972	2.36362	1.88995	-5.77014	11.6785	0.40604	0.0289645	0.279642	0.0231716	0.75834	0.0686298	27.6212
lipf	0.9626	0.0374	3.24797	0.00181584	0.000546925	1.94004	1.92562	1.25622	-3.1951	7.09013	4.64597	0.380883	0.908277	0.137581	8.70334	0.661932	25.5085
csf1rb	0.9132	0.0868	2.35335	0.000367733	0.000205479	0.941093	0.921074	1.79757	-5.73642	8.16166	0.4533	0.0173787	0.280481	0.0108617	0.8507	0.03229	24.7937
fzd2	0.9278	0.0722	2.55338	0.000403657	0.000186401	1.31645	1.28317	1.42656	-3.2239	7.37186	0.712528	0.0398262	0.440996	0.0340333	1.44128	0.0839098	22.6121
mapk11	0.9046	0.0954	2.24941	0.000482936	0.00025856	1.08726	1.02332	1.14868	-2.67599	6.282	1.20106	0.0608255	0.654083	0.0267922	2.3419	0.11329	22.4757
abca1b	0.8666	0.1334	1.87123	0.000573828	0.000367028	0.739208	0.61755	1.20282	-2.62776	5.96789	0.955817	0.0296886	0.551734	0.0217234	1.78524	0.0617486	21.3716
sftpbb	0.9566	0.0434	3.09293	0.00217134	0.000717981	1.86403	1.82876	1.27097	-3.02401	6.82139	4.58166	0.275887	0.9066	0.0977552	8.56946	0.747809	21.3607
slc7a7	0.936	0.064	2.68273	0.000475594	0.00017399	1.7728	1.62294	1.66457	-3.7076	9.38123	1.1896	0.0651702	0.524609	0.0376539	1.96728	0.188949	18.4579
epdl1	0.937	0.063	2.69955	0.00169027	0.000789766	1.48648	1.50682	1.49643	-3.92286	7.53444	3.94547	0.414193	0.787752	0.160753	7.03071	0.578402	18.0687
slc23a2	0.921	0.079	2.45601	0.000686557	0.000307546	1.36329	1.29466	1.38995	-3.59074	6.59287	1.57914	0.120203	0.689318	0.0731354	3.10959	0.254296	16.6706
npc2	0.9734	0.0266	3.59988	0.00335533	0.000791019	2.34914	2.40418	1.37365	-3.09526	6.66345	9.33669	1.20927	0.959452	0.382332	16.2326	2.3571	16.1778
CABZ01076275.1	0.9404	0.0596	2.75865	0.0010261	0.000388431	1.71421	1.72141	1.5646	-3.60164	7.46543	2.49664	0.234613	0.714206	0.118755	4.62847	0.518803	15.2932
hsd17b14	0.9584	0.0416	3.13716	0.000228502	6.25464e-05	2.20544	2.2001	1.80559	-4.86319	8.85301	0.503915	0.0593773	0.284676	0.0441709	0.831589	0.121075	15.1477
irf8	0.8978	0.1022	2.17302	0.000883302	0.000501673	0.98063	0.899416	1.3865	-4.19439	6.29697	1.6278	0.0796524	0.681208	0.0354815	3.05857	0.198374	15.1195
si:ch211-74f19.2	0.933	0.067	2.63371	0.000254699	0.000137995	1.21403	1.12132	2.00906	-5.40149	8.85577	0.629195	0.0419986	0.361018	0.0289645	1.13363	0.0929569	14.8054
sult6b1	0.9688	0.0312	3.43564	0.000210596	7.72668e-05	2.72183	2.69849	2.25049	-5.07527	11.0283	0.471756	0.083273	0.302293	0.0644461	0.865688	0.19142	12.3093
nrp1a	0.9288	0.0712	2.5684	0.000738676	0.000323981	1.39776	1.36234	1.22329	-3.31148	6.35436	1.59032	0.146271	0.684564	0.0883418	3.00017	0.346599	12.099
arhgef5	0.9322	0.0678	2.62099	0.000402915	0.000193795	1.453	1.39303	1.57406	-3.15887	7.22236	0.684284	0.0912382	0.36745	0.0535844	1.34422	0.16611	11.7582
pmaip1	0.939	0.061	2.73394	0.000816897	0.000279329	1.78844	1.7002	1.82985	-3.72007	11.0004	1.40296	0.108617	0.364933	0.0738595	1.94345	0.311652	11.1526
ltb4r	0.915	0.085	2.37627	0.000205289	0.000141341	0.668996	0.518592	1.76263	-5.0324	7.6325	0.319631	0.013034	0.236298	0.0115858	0.58975	0.0363747	10.8466
arhgef10lb	0.9184	0.0816	2.4208	0.00018168	0.000121819	1.17544	1.12019	1.62817	-3.6867	6.89593	0.381711	0.038378	0.269016	0.0362056	0.716035	0.0780997	10.7767
rbp2a	0.9768	0.0232	3.74013	0.00504516	0.00166162	2.66662	2.90161	2.08008	-4.37095	8.70551	10.0973	9.83128	0.910515	0.173063	17.4332	4.5816	10.1466
smad7	0.9576	0.0424	3.11728	0.000580991	0.000193384	2.21092	2.28775	2.07475	-5.27148	9.1752	1.48853	0.214337	0.551174	0.13903	2.98847	0.661306	9.99124
slc35f6	0.9334	0.0666	2.64013	0.000518188	0.00018014	1.63994	1.60613	1.34475	-4.13032	8.32033	1.03747	0.119479	0.529362	0.0868936	1.85599	0.307297	9.90476
sepp1a	0.9486	0.0514	2.91535	0.00551171	0.00193173	1.87031	1.92889	1.46917	-4.30127	6.47955	14.3719	3.35988	0.977908	0.377263	26.6349	5.31394	9.37448
slc40a1	0.9408	0.0592	2.76581	0.00199773	0.000764344	1.57199	1.56894	1.40423	-3.79163	7.46312	5.1113	0.590152	0.897371	0.190442	9.78503	1.67617	9.17689
plekho1b	0.8892	0.1108	2.0826	0.000676085	0.000378146	1.03849	0.920956	1.26862	-2.60396	6.61313	1.75056	0.11803	0.719239	0.0709631	3.16462	0.358341	9.1712
mafba	0.9126	0.0874	2.3458	0.00063	0.000335714	1.17804	1.10782	1.39694	-3.33335	6.44555	1.19072	0.141926	0.526566	0.08979	2.11987	0.27993	8.92109
si:ch211-243a20.4	0.8626	0.1374	1.83705	0.00071016	0.000466827	0.726123	0.620515	1.1475	-3.46918	6.3893	1.44407	0.0984794	0.676454	0.0622737	2.78136	0.236261	8.54822
si:dkey-26c10.5	0.905	0.095	2.25406	0.000432234	0.00024223	1.07051	0.938292	1.44572	-3.18217	7.30322	1.04558	0.0861694	0.564877	0.0463432	1.95606	0.250712	8.35214
si:ch211-207g17.2	0.9272	0.0728	2.54445	0.000443705	0.000213131	1.24424	1.24906	1.47793	-3.48365	6.64036	0.87472	0.0782042	0.487416	0.051412	1.61327	0.241648	8.30668
slc7a8a	0.8896	0.1104	2.08666	0.000535183	0.00032267	0.932533	0.829458	1.26478	-4.11172	5.49062	1.1127	0.0905141	0.559843	0.0535844	2.06838	0.240886	8.00727
pfkfb4b	0.9276	0.0724	2.55039	0.000753724	0.000314311	1.62546	1.51125	1.70883	-4.18519	8.2117	1.89346	0.233888	0.599273	0.141202	3.40897	0.693337	7.99198
lgmn	0.9158	0.0842	2.3866	0.000937459	0.000327898	0.885902	0.795847	1.86879	-6.12318	9.18569	3.1854	0.310644	0.510906	0.139754	4.64998	0.529484	7.78009
id1	0.939	0.061	2.73394	0.00354372	0.00137263	1.69922	1.69545	1.6051	-3.31742	6.95825	6.06208	0.761767	0.805649	0.183925	11.5282	2.52477	7.75875
ctsz	0.9366	0.0634	2.69279	0.000810665	0.00026463	1.51024	1.48353	1.59448	-3.65951	8.99114	1.85375	0.261405	0.580817	0.175235	2.93025	0.580949	7.61751
fhod1	0.9166	0.0834	2.39702	0.000184162	0.000108987	1.37193	1.15631	1.9381	-3.97071	10.5875	0.338926	0.0340333	0.263982	0.0282404	0.650433	0.12386	7.20445
rnd3a	0.8794	0.1206	1.98676	0.000467104	0.000288015	0.829989	0.739552	1.38924	-4.30805	8.22966	0.89821	0.0760319	0.486298	0.057929	1.67641	0.208427	6.67573
plcb3	0.8822	0.1178	2.01343	0.000320707	0.000220958	0.776855	0.708533	1.21864	-3.02456	5.90459	0.770973	0.0629978	0.484899	0.0391021	1.46238	0.171174	6.63688
mkln1	0.9296	0.0704	2.58056	0.000262993	0.000101043	1.45285	1.39851	1.56648	-4.00079	6.8367	0.454698	0.0731354	0.292506	0.0622737	0.871356	0.199167	6.35621
mmp14b	0.9268	0.0732	2.53854	0.000422304	0.000234515	0.72991	0.708123	2.1194	-6.98979	8.47545	1.28999	0.107169	0.493848	0.0666184	2.49272	0.301653	6.03164
sdc4	0.9364	0.0636	2.68943	0.001529	0.000596784	1.44361	1.35774	1.61554	-4.06095	8.48765	4.72679	0.703114	0.795022	0.29761	7.05302	1.77422	5.73874
ncf1	0.9062	0.0938	2.2681	0.000748439	0.000535371	0.608881	0.501939	1.67026	-4.5091	6.98975	1.19827	0.0731354	0.474832	0.0354815	2.19422	0.236504	5.64904
TCIM (1 of many)	0.9384	0.0616	2.72351	0.00402057	0.00176043	1.61486	1.66048	1.47473	-4.20719	7.01371	9.39933	1.46995	0.943233	0.24475	17.0623	4.94636	5.57041
sb:cb81	0.8766	0.1234	1.96062	0.000552355	0.000361159	0.776418	0.719415	1.22649	-4.32083	5.59153	1.13423	0.0847212	0.611857	0.0658943	2.18851	0.312179	5.44302
ccng2	0.9254	0.0746	2.51809	0.000690918	0.000330756	1.33005	1.24361	1.91419	-4.41511	8.5816	2.03076	0.273715	0.563479	0.183201	3.07137	0.766235	5.33138
ENSDARG00000100188	0.918	0.082	2.41548	0.000331576	0.000186393	1.30005	1.16671	1.77579	-3.82031	8.2852	0.558166	0.0854453	0.348154	0.0680666	1.00004	0.246563	5.2729
dirc2	0.9034	0.0966	2.23559	0.000204842	0.000140332	0.914929	0.778852	1.54491	-3.33352	6.039	0.404362	0.0477915	0.317394	0.0427227	0.774429	0.136373	5.19564
bcam	0.9204	0.0796	2.44779	0.000550077	0.000313436	0.945705	0.973042	1.58292	-5.84647	6.04932	1.0769	0.181752	0.508669	0.0861694	1.9834	0.373299	5.02468
FTL (1 of many)	0.9582	0.0418	3.13216	0.00470439	0.00207403	1.79148	1.93504	1.57487	-4.63337	6.5238	15.2875	4.38378	0.973434	0.547429	24.3329	8.89813	4.89901
rgs2	0.9058	0.0942	2.2634	0.000853288	0.000623986	0.638149	0.602829	1.5258	-4.01348	5.6697	1.50028	0.0868936	0.434284	0.038378	2.36464	0.319359	4.72507
hmox1a	0.9242	0.0758	2.50083	0.000905544	0.000393774	1.18174	1.12265	1.83933	-4.38002	8.28479	1.87164	0.432295	0.426454	0.136133	2.58541	0.652857	4.67984
slc2a13b	0.89	0.11	2.09074	0.000268817	0.00020102	0.700238	0.568545	1.5659	-3.66076	8.32054	0.411633	0.038378	0.295861	0.0333092	0.796371	0.124438	4.48133
tnfrsf21	0.9002	0.0998	2.19945	0.000219337	0.000148131	0.850666	0.753828	1.48521	-4.38258	7.507	0.409396	0.044895	0.299497	0.0412744	0.767052	0.168016	3.8836
zgc:158343	0.8906	0.1094	2.09688	0.000994863	0.00079761	0.611787	0.522348	1.47611	-4.76523	7.10143	1.81572	0.25344	0.561242	0.0818248	3.39792	0.570783	3.64202
si:ch211-74m13.3	0.9498	0.0502	2.94024	0.000260609	0.000172827	1.63311	1.72451	2.12916	-5.48009	7.71191	0.7033	0.157857	0.399049	0.119479	1.17116	0.533158	3.58738
CR391944.2	0.9094	0.0906	2.30633	0.000217924	0.000137774	0.973608	0.890743	1.63304	-4.94566	7.65686	0.447427	0.0687907	0.326622	0.0615496	0.891173	0.244132	3.55404
sinup	0.9316	0.0684	2.61153	0.000183831	0.000111424	1.13075	1.20473	1.87533	-5.98616	7.71358	0.271253	0.0492397	0.206935	0.0391021	0.496495	0.158432	3.54356
fgl2a	0.9366	0.0634	2.69279	0.00295498	0.00144667	1.24695	1.31496	1.21036	-3.75079	5.963	7.66611	1.2433	0.934004	0.275163	14.0189	5.22014	3.34874
ehd4	0.979	0.021	3.84201	0.000655513	0.000539262	2.68554	3.24029	2.97829	-7.41308	10.3949	1.54446	0.610427	0.702181	0.180304	2.87353	2.33031	3.31157
si:ch211-136m16.8	0.8806	0.1194	1.99812	0.00181297	0.00120555	0.859557	0.759583	1.24258	-2.62484	6.52589	4.61437	0.71832	0.924217	0.224475	8.77941	2.29822	3.28359
sdr16c5b	0.9188	0.0812	2.42615	0.000396661	0.000229614	0.944895	0.958929	1.57714	-5.2498	6.60421	0.758389	0.225199	0.432327	0.149167	1.38257	0.398538	3.27795
cited4a	0.8808	0.1192	2.00003	0.000567081	0.000402213	0.603217	0.546759	1.2231	-3.43396	5.56541	1.42589	0.28168	0.569631	0.147719	2.63564	0.516107	3.08049
rgl1	0.9298	0.0702	2.58362	0.000245423	0.000126717	1.13977	1.12611	1.87836	-7.23734	9.20195	0.317394	0.0543085	0.205257	0.0427227	0.558579	0.215825	2.94986
fam46ab	0.9074	0.0926	2.28229	0.00027841	0.000180587	0.847501	0.758798	1.56841	-5.20798	6.80361	0.576342	0.0905141	0.399888	0.0724113	1.18666	0.377403	2.66478
fgd4a	0.9186	0.0814	2.42348	0.000112525	9.24121e-05	1.07204	0.929866	2.00078	-5.65498	8.83267	0.321309	0.0868936	0.256711	0.0738595	0.639325	0.288953	2.37195
BX649485.1	0.907	0.093	2.27754	0.000324335	0.000240267	0.757075	0.584086	1.74236	-3.89127	8.92647	0.481544	0.0977552	0.298658	0.0673425	0.880724	0.298321	2.23509
plek	0.9046	0.0954	2.24941	0.000545104	0.000359406	1.02002	0.945537	1.43995	-3.85502	7.39651	1.3283	0.251991	0.655201	0.15134	2.44268	1.14204	2.18169
CABZ01073795.1	0.9014	0.0986	2.21288	0.000492178	0.000306244	0.896551	0.731347	1.71919	-4.42394	9.78513	0.748043	0.141202	0.348434	0.0941347	1.29252	0.538403	2.15231
tmsb4x	0.9166	0.0834	2.39702	0.0507408	0.0259259	1.16557	1.07611	1.12944	-2.40289	7.0352	155.423	46.2991	0.998322	0.948588	270.458	148.299	2.12569
si:dkey-238d18.5	0.915	0.085	2.37627	0.00014648	0.000119724	0.730082	0.649216	1.95888	-5.38152	8.95458	0.26566	0.0470673	0.212528	0.0376539	0.537506	0.18671	2.10178
cxcr4b	0.8868	0.1132	2.05846	0.00838367	0.00537033	0.931256	0.863007	1.20354	-3.58622	5.87992	21.1093	5.16655	0.993289	0.469949	40.3224	19.2939	1.94624
actb2	0.9046	0.0954	2.24941	0.0401763	0.0211074	1.14062	1.07186	1.1739	-3.66869	5.75393	117.498	36.9225	0.995805	0.969587	199.68	117.043	1.94595
CU326347.1	0.8994	0.1006	2.19058	0.00320766	0.00224897	0.803114	0.734583	1.38969	-4.18434	6.22828	6.59983	1.54598	0.579139	0.206372	11.7871	5.68886	1.66402
myh9a	0.9322	0.0678	2.62099	0.000314462	0.000277991	1.24142	1.15119	2.18748	-5.70968	8.55343	0.948546	0.401883	0.513143	0.189718	1.65521	1.24312	1.65295
gnptg	0.8974	0.1026	2.16866	0.000133885	0.000111719	0.672413	0.572734	1.54413	-3.72415	6.47087	0.324944	0.0782042	0.264821	0.0724113	0.582468	0.244078	1.60464
pdgfba	0.9004	0.0996	2.20168	0.000318994	0.000210126	0.638607	0.598293	1.48344	-3.82921	6.44405	0.46085	0.113686	0.28915	0.0738595	0.845979	0.353256	1.52934
pdk2b	0.874	0.126	1.9368	0.00107659	0.000712055	0.646617	0.666272	1.06247	-3.09673	4.77663	2.28579	0.611151	0.745805	0.313541	4.5327	1.93127	1.51761
notch1a	0.961	0.039	3.20441	0.000129068	0.000115331	1.54247	1.7903	2.49985	-6.91568	9.92967	0.268456	0.137581	0.206096	0.0955829	0.493722	0.51195	1.48755
zbtb16a	0.8898	0.1102	2.0887	0.000935667	0.00065757	0.550501	0.558626	1.33476	-4.45696	5.60871	2.191	0.592324	0.682047	0.25706	4.32191	1.61127	1.47661
ahnak	0.8924	0.1076	2.11549	0.00111204	0.000783223	0.663289	0.585068	1.49707	-4.39697	6.91456	2.17198	0.540912	0.643736	0.226647	3.859	1.88894	1.35506
ctsla	0.9542	0.0458	3.03659	0.000509503	0.000430185	1.42829	1.45236	2.86268	-7.31966	10.3332	0.839206	0.717596	0.268736	0.284576	1.3534	1.63791	1.18019
cebpb	0.9004	0.0996	2.20168	0.00365745	0.0027046	0.669905	0.617589	1.56968	-4.75858	6.96647	10.3904	3.10138	0.826063	0.480087	16.0641	9.20354	1.16927
ENSDARG00000028618	0.9064	0.0936	2.27045	0.00208397	0.00174479	0.529724	0.523741	1.66374	-5.46246	7.48365	4.91247	1.58653	0.823826	0.162925	8.28579	4.20422	1.04399
clic2	0.906	0.094	2.26574	0.00116722	0.00102876	0.561445	0.598723	1.40023	-4.53158	5.11205	2.59648	0.806662	0.799497	0.261405	4.49022	2.45285	1.02779
si:ch211-79l17.1	0.8948	0.1052	2.14074	0.000140391	9.89522e-05	0.816529	0.718	1.48057	-4.47882	7.01939	0.30453	0.137581	0.234899	0.112238	0.569465	0.474425	0.980101
rgcc	0.9276	0.0724	2.55039	0.00085068	0.000860549	0.604473	0.662737	1.81383	-5.64781	6.06221	1.47707	0.598841	0.440157	0.164374	2.84697	1.87624	0.917214
mt-atp6	0.863	0.137	1.84043	0.00595413	0.00431896	0.536963	0.56873	0.927575	-2.9579	3.3188	16.6513	7.91166	0.943792	0.806662	27.9048	16.3371	0.917167
txn	0.931	0.069	2.60215	0.000618751	0.000423171	0.919069	0.982676	1.75752	-4.82443	6.63798	0.73434	2.01376	0.338367	0.186097	1.23974	1.26469	0.900935
zfp36l1b	0.944	0.056	2.82477	0.000317898	0.000282747	1.18429	1.28472	2.2313	-5.48084	7.96089	0.378356	0.428675	0.237975	0.219406	0.657439	0.943326	0.825377
fabp11a	0.9444	0.0556	2.83237	0.0018745	0.00170664	0.680537	0.809846	2.48046	-7.95462	8.8049	3.54195	2.04417	0.524049	0.215786	6.19302	7.38357	0.570805
rap1b	0.8572	0.1428	1.79223	0.00110733	0.000934043	0.631712	0.603402	1.23985	-4.49011	6.76252	2.65884	1.19261	0.842002	0.530775	4.71171	5.28106	0.563608
sptbn1	0.9468	0.0532	2.87903	0.000290302	0.000492141	0.615293	0.745783	2.47609	-6.35238	8.54892	0.695749	0.597393	0.410515	0.248371	1.23885	2.05037	0.371764
socs3a	0.9284	0.0716	2.56237	0.000229836	0.000289472	0.587798	0.73044	2.09038	-6.05857	6.47459	0.277125	0.270818	0.21057	0.16727	0.542291	1.01493	0.314069
anxa4	0.9286	0.0714	2.56538	0.000935353	0.00290515	0.745745	1.04329	2.26288	-8.6743	7.17523	1.83669	15.9768	0.693792	0.32223	3.04761	28.5434	0.0796241

## Sheet: Conserved & Unique KC DEGs
Names	Total	Genes
Chicken Hamster Human Mouse Pig Zebrafish	29	TXN
		CMKLR1
		CREG1
		ABCA1
		C1QA
		P2RY13
		SLC40A1
		FTH1
		HMOX1
		CTSS
		C1QC
		CTSD
		LIMS1
		RBM47
		CSF1R
		ABCC5
		TCN2
		RGL1
		TNFRSF21
		PSAP
		SLC23A2
		MERTK
		LGMN
		NR1H3
		C1QB
		ASAH1
		LIPA
		GBP2
		CCND1
Chicken Hamster Human Mouse Pig	9	VCAM1
		RAPGEF2
		TNFAIP2
		TIMD4
		LY86
		NRIP1
		ACP5
		CDH5
		TIMP2
Hamster Human Mouse Pig Zebrafish	11	ST3GAL5
		SLC7A7
		CFP
		CD74
		SDC2
		ETV5
		LGALS3BP
		MRC1
		CSTB
		MPEG1
		CD68
Chicken Human Mouse Pig Zebrafish	4	HERPUD1
		SCPEP1
		GRN
		MAFB
Chicken Hamster Human Mouse Zebrafish	1	MARCO
Chicken Hamster Human Pig Zebrafish	1	IFI30
Chicken Hamster Mouse Pig Zebrafish	1	Pla2g4a
Hamster Human Mouse Pig	11	PTGS1
		CD163
		ACTN1
		FOLR2
		CTTNBP2NL
		SLC29A1
		FCGR3A
		PLTP
		EMR1
		SDC3
		MSR1
Chicken Human Mouse Pig	4	VSIG4
		INF2
		AXL
		SASH1
Human Mouse Pig Zebrafish	3	SLC16A9
		SLC3A2
		SLC7A8
Chicken Hamster Human Mouse	4	DNASE1L3
		C3AR1
		LY6E
		TGM2
Hamster Human Mouse Zebrafish	1	SCARB2
Chicken Hamster Human Pig	1	GPR126
Chicken Human Pig Zebrafish	2	USP36
		PDK4
Chicken Hamster Mouse Pig	1	Hpgd
Hamster Mouse Pig Zebrafish	1	Clec4f
Chicken Hamster Mouse Zebrafish	1	Gadd45g
Chicken Hamster Pig Zebrafish	1	PLAU
Human Mouse Pig	7	EPB41L3
		PID1
		PILRA
		C2
		TMEM26
		TMEM37
		SIGLEC1
Hamster Human Mouse	6	KCNJ10
		FMNL2
		LILRA5
		GFRA2
		CD5L
		FPR1
Chicken Human Mouse	2	RHOB
		GPX3
Human Mouse Zebrafish	1	SLC1A3
Hamster Human Pig	2	SIGLEC10
		MRC2
Human Pig Zebrafish	1	FAM213A
Hamster Human Zebrafish	3	RND3
		FABP3
		LGALS1
Chicken Human Zebrafish	2	ARRDC2
		PTGS2
Hamster Mouse Pig	4	P2ry12
		Il18bp
		Nupr1
		Cxcl10
Chicken Mouse Pig	1	Slc16a7
Mouse Pig Zebrafish	1	Cd22
Chicken Hamster Mouse	1	Fabp7
Hamster Mouse Zebrafish	1	Anxa3
Human Mouse	2	SPIC
		SIGLEC9
Human Pig	4	CXCL12
		ADORA3
		SLC8A1
		PLXDC2
Hamster Human	1	LYVE1
Human Zebrafish	2	BCAM
		HSD17B14
Mouse Pig	1	Cd207
Hamster Mouse	3	Cd300ld
		Thrb
		Ccl24
Chicken Mouse	2	Anxa6
		Mt1
Mouse Zebrafish	1	Cebpa
Hamster Pig	1	PLVAP
Chicken Pig	2	STXBP1
		DLL1
Pig Zebrafish	2	SLC43A3
		ATP2B4
Chicken Hamster	2	Oaf
		Plcd1
Chicken Zebrafish	2	HAVCR1
		SNX22
Human	9	KCNAB1
		SUCNR1
		CD163L1
		ITLN1
		ITGAD
		CETP
		NDST3
		CR1
		LILRB5
Mouse	12	Kcna2
		Fcna
		Adrb1
		Chp2
		Lpl
		Pcolce2
		Kcnj16
		Adamdec1
		Wfdc17
		Arhgap19
		Fam167a
		Cxcl13
Pig	8	CCL21
		C4BPA
		C1R
		CMYA5
		TMEM150C
		FOLR1
		SPON2
		GPR31
Hamster	4	Ccl8
		Mmp12
		Kctd14
		Fxyd2
Chicken	8	FOXN4
		ENSGALG00000045115
		TMSB15B
		CDK5RAP1
		HTRA1
		BAAT
		ENSGALG00000014585
		ZP1
Zebrafish	15	ccl34b.1
		si:dkey-5n18.1
		ms4a17a.10
		sftpbb
		zgc:101699
		fzd2
		mfap4
		grn1
		lygl1
		spi1a
		mapk11
		grn2
		si:ch73-343l4.2
		si:ch211-165i18.2
		si:ch211-194e15.5

## Sheet: Macaque B cell DEGs
	proba_de	proba_not_de	bayes_factor	scale1	scale2	lfc_mean	lfc_median	lfc_std	lfc_min	lfc_max	raw_mean1	raw_mean2	non_zeros_proportion1	non_zeros_proportion2	raw_normalized_mean1	raw_normalized_mean2	score
FCRL5	0.994	0.006	5.10998	0.00134737	3.97753e-05	6.7934	6.82512	3.46833	-5.28502	19.0244	0.310811	0.00383923	0.202703	0.00383923	6.5539	0.0509318	874.174
BCL11A	0.9896	0.0104	4.55549	0.00164817	9.07705e-05	5.5139	5.46762	3.01105	-6.29583	16.4753	0.702703	0.00767846	0.364865	0.00695861	12.6298	0.101468	686.322
FCRL1	0.989	0.011	4.4988	0.00127815	4.21713e-05	5.14091	5.29113	3.39495	-11.5129	15.9373	0.527027	0.0107978	0.310811	0.00983803	10.1605	0.123078	424.401
BANK1	0.995	0.005	5.2933	0.00523193	0.000213079	4.56577	4.70812	1.91207	-3.2474	10.5682	2.12162	0.0635873	0.722973	0.0590282	43.5717	0.71105	279.78
EBF1	0.9906	0.0094	4.6576	0.00466258	0.000275514	4.53715	4.65804	2.2514	-6.46057	12.8355	1.79054	0.0539892	0.614865	0.0421116	37.8257	0.614022	279.503
MS4A1	0.9738	0.0262	3.61545	0.000712085	5.45222e-05	3.43444	3.50044	3.40633	-9.04487	13.7903	0.317568	0.00611878	0.222973	0.00587882	5.65816	0.0704979	275.648
WDFY4	0.9856	0.0144	4.22602	0.00286589	0.000167551	4.1835	4.21169	2.32714	-3.68983	11.7259	1.01351	0.0237552	0.459459	0.0213557	16.8315	0.31552	223.17
POU2F2	0.9758	0.0242	3.6969	0.000986063	9.86083e-05	3.71585	3.68804	2.56866	-4.53432	13.2571	0.486486	0.0157169	0.351351	0.0143971	9.83768	0.197716	184.888
AFF3	0.997	0.003	5.80614	0.00827782	0.000365798	4.87063	5.02073	1.6923	-3.60957	10.2274	2.97973	0.122376	0.831081	0.0975405	59.4573	1.56821	184.666
SYK	0.9858	0.0142	4.24021	0.00138296	0.000125279	4.42112	4.52732	2.68817	-7.48082	12.7836	0.425676	0.0213557	0.310811	0.0187163	8.35425	0.270178	136.707
PAX5	0.983	0.017	4.0574	0.00185443	0.000168151	3.71582	3.85694	2.37544	-5.37911	12.8005	0.601351	0.0322735	0.344595	0.0310738	13.0675	0.356144	136.339
CD38	0.9786	0.0214	3.82273	0.000940782	0.000133985	4.38571	4.41261	3.39764	-6.48048	15.0353	0.351351	0.0193161	0.256757	0.0161968	7.51584	0.260234	126.664
KCNQ5	0.9886	0.0114	4.46268	0.00269038	0.000208378	3.92855	4.10901	2.04869	-7.59865	9.76645	0.993243	0.0538692	0.439189	0.0469106	20.8878	0.711599	115.316
CIITA	0.9762	0.0238	3.71398	0.000979947	0.000100797	3.39585	3.45884	2.70412	-7.4047	12.269	0.27027	0.0154769	0.22973	0.0140372	5.45821	0.163498	113.367
ATP2A3	0.9792	0.0208	3.85178	0.000643452	8.14599e-05	3.56472	3.73223	2.73999	-10.0412	11.5379	0.256757	0.0135573	0.209459	0.0129574	4.81142	0.177156	96.8148
IKZF3	0.9764	0.0236	3.72263	0.00098686	8.89188e-05	3.53892	3.7976	2.59093	-7.04627	12.7713	0.466216	0.0237552	0.324324	0.0220756	9.47394	0.348025	96.3365
IKZF1	0.9854	0.0146	4.21203	0.00172853	0.000179434	5.10199	5.18616	2.99071	-4.71486	15.4768	0.824324	0.0491902	0.445946	0.0362328	15.4563	0.84053	93.819
MARCHF1	0.9902	0.0098	4.61552	0.00268591	0.000226695	3.98026	4.08253	1.86807	-4.74563	10.4594	0.97973	0.0771446	0.540541	0.0609478	20.5977	0.962208	85.2043
DOCK2	0.9908	0.0092	4.67931	0.00315197	0.000254889	4.57321	4.68925	2.23915	-5.33074	13.648	1.18243	0.0835033	0.587838	0.0571086	21.6448	1.1863	83.4413
TBC1D10C	0.9744	0.0256	3.63923	0.000875515	0.000143448	3.20897	3.32749	2.56487	-7.24235	12.854	0.364865	0.0226755	0.277027	0.0211158	7.1535	0.344215	66.6889
PTPRC	0.9856	0.0144	4.22602	0.00207197	0.000223966	4.2881	4.44305	2.18245	-4.33557	11.3363	0.898649	0.0763047	0.506757	0.0555489	17.394	1.20228	62.0382
ST8SIA4	0.978	0.022	3.79447	0.00100764	0.000146991	3.64784	3.79698	2.57126	-7.25415	11.9591	0.378378	0.0280744	0.236486	0.0238752	6.4101	0.382415	61.1458
ARHGAP15	0.9834	0.0166	4.08161	0.00586611	0.00062914	4.54696	4.95697	2.22982	-5.35523	11.6389	2.35135	0.319256	0.763514	0.147211	46.0434	3.78588	55.2996
TNFAIP8	0.977	0.023	3.74899	0.00120759	0.000209681	3.52777	3.79712	2.49352	-7.80354	11.182	0.5	0.0496701	0.344595	0.0413917	10.0392	0.68711	51.5436
PRKCB	0.9784	0.0216	3.81322	0.00205276	0.000300152	3.51531	3.63059	2.14355	-5.94687	10.2691	0.790541	0.0742651	0.527027	0.0603479	15.5857	1.07135	51.1399
CYFIP2	0.9738	0.0262	3.61545	0.000756233	0.000115325	3.21582	3.31802	2.2076	-4.36643	10.477	0.27027	0.0241152	0.216216	0.0229154	4.98376	0.34003	47.1337
PDE7A	0.9856	0.0144	4.22602	0.00115629	0.000158143	3.4429	3.59524	1.97052	-4.41347	10.2962	0.486486	0.0466707	0.358108	0.040192	9.1141	0.677708	46.3016
MEF2C	0.9778	0.0222	3.78521	0.00167856	0.000236475	3.63617	3.76589	2.41771	-5.4857	11.5646	0.648649	0.10162	0.425676	0.075105	13.4192	1.17629	41.4815
RIPOR2	0.9814	0.0186	3.96582	0.00329622	0.000474904	3.78929	3.94646	2.27073	-6.35526	10.4193	1.29054	0.160528	0.621622	0.103299	24.5999	2.30956	40.361
CARD11	0.987	0.013	4.32972	0.00118017	0.000139317	3.5069	3.5281	1.85228	-4.3085	11.2195	0.439189	0.0554289	0.297297	0.05015	7.74732	0.738216	36.8037
ENSMFAG00000041885	0.9684	0.0316	3.42249	0.0014469	0.000239231	2.77164	2.76216	1.81458	-5.15926	8.86312	0.472973	0.0560288	0.310811	0.05003	9.18039	0.715456	35.5643
TBC1D9	0.9688	0.0312	3.43564	0.00108769	0.000205188	2.71501	2.66079	2.0122	-4.42914	10.0781	0.425676	0.0508698	0.243243	0.044751	7.55119	0.587588	34.891
LRRK1	0.9656	0.0344	3.33469	0.00102908	0.000209369	2.92897	2.96455	2.34774	-5.98383	12.1782	0.385135	0.0465507	0.277027	0.0419916	6.63417	0.5663	34.3127
ITGA4	0.9762	0.0238	3.71398	0.000801865	0.000154227	3.29157	3.33001	2.26193	-6.84243	13.7514	0.351351	0.0341932	0.222973	0.0271146	5.14093	0.495802	34.1301
DOCK8	0.9792	0.0208	3.85178	0.00121363	0.000212417	3.12906	3.26195	1.87274	-4.98845	9.90679	0.641892	0.0835033	0.412162	0.0691062	11.2735	1.04787	33.664
HDAC9	0.9678	0.0322	3.40306	0.00229714	0.00046146	2.88343	3.0542	1.90847	-4.39966	8.65243	1.19595	0.162088	0.527027	0.104619	19.0413	1.77925	30.858
RUNX1	0.9856	0.0144	4.22602	0.00138613	0.000249521	3.67306	3.85703	2.22246	-5.60716	11.5994	0.702703	0.10138	0.385135	0.065147	12.299	1.50629	29.9908
ARHGAP24	0.9824	0.0176	4.0221	0.00609358	0.00117203	2.70503	2.53881	1.65009	-3.36779	8.62898	3.16216	0.573965	0.810811	0.317097	61.8986	6.01369	27.8427
DOCK10	0.9714	0.0286	3.52533	0.00080517	0.000167373	2.71317	2.74858	2.27666	-5.77718	10.4471	0.432432	0.0483503	0.277027	0.0410318	6.38377	0.653887	26.4881
CELF2	0.9826	0.0174	4.03373	0.00171901	0.000340018	3.26658	3.43527	1.90884	-6.04333	11.013	0.824324	0.127894	0.486486	0.0889022	14.3167	1.89574	24.6693
RCSD1	0.9608	0.0392	3.19909	0.000866852	0.000229948	2.30618	2.34448	1.96361	-5.14245	9.11835	0.358108	0.0523095	0.27027	0.0453509	7.25565	0.687781	24.3287
ZEB2	0.9732	0.0268	3.59219	0.00463933	0.0010898	3.20395	3.37086	2.2951	-5.70563	10.1721	1.77027	0.418236	0.655405	0.174205	35.0325	4.80538	23.3577
IQSEC1	0.969	0.031	3.44228	0.001261	0.000279927	2.22152	2.33335	1.70679	-5.53442	8.03499	0.547297	0.0929814	0.358108	0.0809838	11.2047	1.13577	21.916
JAZF1	0.961	0.039	3.20441	0.00118598	0.000223807	2.27804	2.26977	1.81985	-5.46384	8.27921	0.371622	0.0704259	0.236486	0.0640672	7.09334	0.776245	20.8168
PREX1	0.9712	0.0288	3.51816	0.000719603	0.000193524	2.48918	2.62032	2.20585	-5.87192	9.20899	0.364865	0.0580684	0.243243	0.0489502	6.68138	0.821899	20.2351
LRRK2	0.943	0.057	2.80601	0.000872173	0.000257894	1.78977	1.77222	1.67718	-5.00764	7.55679	0.567568	0.0795441	0.297297	0.0709058	9.01311	0.914479	17.6399
SEL1L3	0.9588	0.0412	3.14724	0.00095332	0.000284781	2.12692	2.15388	2.14008	-6.60255	8.82827	0.398649	0.075105	0.263514	0.0631074	7.41634	0.931394	16.9359
GRK3	0.961	0.039	3.20441	0.00108056	0.000358178	2.19984	2.20549	1.75501	-5.46559	7.49796	0.459459	0.0952609	0.331081	0.0563887	8.63928	1.14747	16.5625
PLXNC1	0.9536	0.0464	3.02294	0.000615438	0.000211896	2.05852	2.18297	2.20276	-5.85274	8.56512	0.297297	0.0525495	0.209459	0.0413917	5.06244	0.698008	14.9298
ITPR1	0.9616	0.0384	3.22054	0.00138662	0.000353378	2.02082	2.04816	1.43142	-3.24963	7.06209	0.358108	0.0938212	0.283784	0.0842232	7.63144	1.06276	14.5111
SWAP70	0.953	0.047	3.00947	0.000826104	0.00025358	1.83095	1.86741	1.45393	-4.74901	7.32441	0.324324	0.0685063	0.243243	0.0613077	5.82244	0.772007	13.8089
LYN	0.9526	0.0474	3.00057	0.00121211	0.000362723	1.87292	1.92156	1.45979	-4.06785	7.32361	0.445946	0.105819	0.337838	0.0931014	8.6549	1.19061	13.6147
SLC9A9	0.9688	0.0312	3.43564	0.00262793	0.000744812	2.62127	2.92881	2.11282	-6.25869	7.36706	1.31757	0.378404	0.493243	0.205519	21.9623	4.3925	13.1062
STK17B	0.9524	0.0476	2.99615	0.000649345	0.000187973	2.01191	2.07471	1.79429	-4.96665	8.7117	0.27027	0.0693461	0.222973	0.0607079	5.45412	0.841589	13.0387
PIK3AP1	0.9478	0.0522	2.89906	0.00125513	0.000436272	1.80482	1.78664	1.57803	-4.75155	8.1417	0.452703	0.118656	0.351351	0.0981404	9.35798	1.39017	12.1492
XYLT1	0.9508	0.0492	2.96141	0.00361649	0.00105027	1.94398	1.80092	1.46242	-3.04455	7.04993	1.43243	0.418596	0.722973	0.274385	28.4117	4.68816	11.7811
DENND2A	0.964	0.036	3.28757	0.00128943	0.000303833	2.26513	2.49982	2.5289	-8.78561	9.60767	0.283784	0.111698	0.22973	0.0879424	6.09543	1.24557	11.0849
FLI1	0.952	0.048	2.98736	0.00171225	0.000600708	2.32753	2.57243	1.90952	-4.18813	8.13647	0.72973	0.238272	0.452703	0.14793	13.6445	2.97944	10.6591
DOCK11	0.9426	0.0574	2.7986	0.000793408	0.00028394	1.72724	1.80712	1.70407	-5.26433	7.47941	0.277027	0.0785843	0.222973	0.0662268	5.84456	0.963981	10.4722
SP140	0.9508	0.0492	2.96141	0.00136385	0.00043168	1.6843	1.70673	1.38356	-4.16725	7.17128	0.614865	0.179964	0.398649	0.15117	12.0602	1.95144	10.4092
TCF4	0.9564	0.0436	3.08812	0.00242188	0.000704879	2.4338	2.63614	2.0331	-5.03541	8.49727	0.804054	0.30102	0.337838	0.176845	13.8853	3.3502	10.0872
IFI16	0.9406	0.0594	2.76222	0.000605263	0.000239727	1.74593	1.81831	1.71153	-4.41005	7.5721	0.331081	0.103539	0.256757	0.0855429	6.32956	1.19028	9.28432
VAV3	0.9422	0.0578	2.79123	0.00148515	0.000493656	1.73388	1.75631	1.62795	-4.17722	6.87501	0.621622	0.185123	0.385135	0.139532	11.9292	2.23799	9.24208
SH3KBP1	0.9458	0.0542	2.85935	0.000763661	0.00028227	1.53481	1.60449	1.67947	-5.30184	7.52148	0.290541	0.0811038	0.222973	0.069826	5.84462	1.04404	8.59195
RAP1GAP2	0.9456	0.0544	2.85546	0.000742949	0.000212707	1.73496	1.82125	1.49689	-3.81356	6.53304	0.331081	0.0922615	0.216216	0.085063	5.75634	1.18031	8.46134
TBC1D1	0.9414	0.0586	2.77663	0.000756806	0.000271247	1.60038	1.62573	1.32744	-3.52221	6.61571	0.445946	0.128614	0.27027	0.110978	7.71079	1.47124	8.38764
GRB2	0.9634	0.0366	3.27042	0.00137512	0.000441719	1.70215	1.6785	1.07494	-2.11617	5.58694	0.554054	0.219556	0.385135	0.184043	11.42	2.47376	7.85791
FNBP1	0.964	0.036	3.28757	0.00171244	0.000556375	1.77792	1.8638	1.24677	-3.79279	5.63225	0.702703	0.217037	0.331081	0.166407	10.7805	2.67564	7.16348
CAMK1D	0.9524	0.0476	2.99615	0.00165398	0.000779257	1.7879	1.95686	1.67912	-5.96228	7.93868	0.641892	0.317217	0.445946	0.189802	12.2509	3.85868	5.67641
AKT3	0.9522	0.0478	2.99175	0.00162412	0.000817097	1.90001	2.25713	1.87417	-5.11646	6.84053	0.655405	0.378884	0.418919	0.213917	12.1015	4.27631	5.37682
CHST11	0.9592	0.0408	3.15742	0.00117513	0.000811908	1.79776	2.17343	2.38754	-5.79843	8.9911	0.459459	0.355969	0.290541	0.178284	8.79361	4.29608	3.67982
ETS1	0.949	0.051	2.92358	0.00155339	0.000786133	1.61764	1.7721	1.93436	-4.66608	7.00412	0.324324	0.266347	0.222973	0.153089	6.37072	3.1952	3.22532
LDB2	0.9724	0.0276	3.56195	0.00300135	0.00332809	1.56968	2.08004	2.32759	-5.99156	7.70563	0.912162	1.54925	0.445946	0.271506	18.7682	17.7802	1.65691

## Sheet: Pig B cell DEGs
	proba_de	proba_not_de	bayes_factor	scale1	scale2	lfc_mean	lfc_median	lfc_std	lfc_min	lfc_max	raw_mean1	raw_mean2	non_zeros_proportion1	non_zeros_proportion2	raw_normalized_mean1	raw_normalized_mean2	score
EBF1	1	0	18.4207	0.000500923	1.59317e-06	8.70118	9.05931	2.01528	-0.335161	15.203	0.464181	0.00141195	0.337719	0.00126588	2.03376	0.00570465	3102.05
MS4A1	1	0	18.4207	0.00556874	1.53995e-05	8.97112	9.24167	2.35764	-0.791319	15.0341	5.74927	0.0139247	0.875	0.0114903	23.1534	0.070467	2947.65
PAX5	0.9994	0.0006	7.41796	0.000899523	3.59079e-06	8.53364	8.76646	2.1596	-0.128852	13.7999	0.936404	0.00316471	0.508772	0.00287258	3.85613	0.0143007	2301.07
ZNF70	1	0	18.4207	0.00161254	6.21278e-06	8.12025	8.39769	1.71274	0.549295	12.2458	1.57456	0.0055991	0.53655	0.00540435	6.27599	0.0253731	2008.53
CD79B	1	0	18.4207	0.0053165	2.96931e-05	7.72386	7.86793	1.53837	1.86055	12.5386	5.65205	0.0266809	0.938596	0.023711	23.6935	0.134972	1355.87
GAREM1	0.9998	0.0002	8.51694	0.000698117	7.1429e-06	7.62165	7.99217	1.95215	-1.94779	12.1877	0.654971	0.00749793	0.425439	0.0068163	2.8748	0.0268667	815.534
POU2AF1	1	0	18.4207	0.00101333	9.3107e-06	7.54399	7.48743	1.66274	1.3403	12.7185	1.14693	0.0072058	0.563596	0.00662155	3.78572	0.036288	787.023
CD19	1	0	18.4207	0.000884094	8.39425e-06	7.13243	7.26309	1.37576	1.2252	12.0715	0.88231	0.00779006	0.529971	0.00759531	3.56839	0.0354683	717.578
FCRL3	0.9998	0.0002	8.51694	0.000809857	8.76276e-06	6.86434	6.90644	1.57304	0.0530081	13.1097	0.937135	0.0112469	0.455409	0.00983495	3.25009	0.0359212	621.074
ENSSSCG00000040849	0.9942	0.0058	5.14408	0.00261028	3.47015e-05	6.13564	6.36907	1.9477	-1.86658	10.8402	2.73246	0.0282876	0.669591	0.0267783	11.3409	0.142884	486.993
ENSSSCG00000031023	0.9972	0.0028	5.87533	0.00161635	2.76608e-05	7.27901	7.54252	2.28154	-5.23713	12.8635	1.79971	0.0503919	0.385965	0.0106626	6.87107	0.117514	425.604
ENSSSCG00000034211	0.9918	0.0082	4.79539	0.00133978	2.94362e-05	6.78028	7.20875	2.16548	-6.32994	12.1771	1.40351	0.0487852	0.615497	0.0227372	5.55649	0.103914	362.557
ZBTB32	0.9914	0.0086	4.74735	0.000752838	1.10715e-05	5.63042	5.87475	2.37974	-5.21175	11.8681	0.836257	0.0101271	0.330409	0.00944545	3.06613	0.0486185	355.083
CXCR5	0.9926	0.0074	4.89885	0.000490259	8.31768e-06	6.13429	6.45769	2.52192	-4.29869	11.92	0.475146	0.00779006	0.322368	0.00730318	2.12935	0.0419315	311.51
ENSSSCG00000036224	1	0	18.4207	0.009638	0.000355543	7.0727	6.4108	3.3201	-0.260943	20.0952	64.7697	0.65529	0.506579	0.180583	55.3956	1.36343	287.361
EAF2	0.9998	0.0002	8.51694	0.000719854	2.06116e-05	5.37932	5.39355	1.51764	0.11984	11.436	1.06579	0.0189396	0.44152	0.0174789	2.64875	0.0924765	154.077
ENSSSCG00000015664	0.992	0.008	4.82028	0.00207633	7.54516e-05	5.54152	5.73754	2.28196	-4.27469	10.6519	2.07456	0.109012	0.695906	0.0721554	8.05703	0.300595	148.533
MEF2C	0.9904	0.0096	4.63634	0.00183509	0.00011492	5.93603	6.39458	2.12819	-2.00755	11.2001	1.82529	0.207556	0.672515	0.0988364	8.09547	0.435809	110.266
BHLHE41	0.9962	0.0038	5.56894	0.000467396	2.57535e-05	5.41155	5.87047	1.97815	-2.03268	9.92683	0.513889	0.0381226	0.313596	0.0314037	1.92395	0.0948945	109.717
LAMP3	0.9988	0.0012	6.72422	0.000476889	2.53616e-05	5.66313	5.88511	1.81958	-5.50324	12.0728	0.508041	0.0513657	0.335526	0.0229807	2.03286	0.108412	106.191
SCIMP	0.9896	0.0104	4.55549	0.000536594	3.0875e-05	5.02621	5.6252	2.57647	-4.77527	11.3588	0.561404	0.0612493	0.314327	0.04898	2.35031	0.114514	103.159
ENSSSCG00000025644	0.9888	0.0112	4.48058	0.00156765	9.25812e-05	5.68479	6.43362	2.84963	-10.4302	11.258	1.47661	0.198744	0.479532	0.0430401	6.35879	0.370347	97.6069
BCL11A	0.997	0.003	5.80614	0.000965023	8.20688e-05	5.91671	6.48143	2.19223	-6.74109	10.4113	0.920322	0.17216	0.512427	0.0574517	3.91187	0.260601	88.8154
MZB1	0.9968	0.0032	5.7414	0.0042602	0.000207023	4.79266	4.81526	1.64422	-3.43898	10.9117	9.96418	0.249136	0.815789	0.130337	15.5514	0.8696	85.7091
ENSSSCG00000026210	0.9924	0.0076	4.87198	0.000622766	3.70893e-05	4.55003	4.63238	1.98611	-3.52247	9.69924	0.649854	0.0607625	0.364766	0.0448902	2.52354	0.141933	80.899
THY1	0.9876	0.0124	4.37758	0.00200491	0.000154254	5.36727	6.01312	2.52155	-8.28707	10.4015	1.83845	0.169093	0.678363	0.0588149	8.35661	0.584164	76.7801
RALGPS2	0.997	0.003	5.80614	0.00287471	0.00020636	4.77948	4.25305	2.30045	-1.60253	10.648	3.0117	0.164857	0.876462	0.11875	12.5391	0.829263	72.2694
LY86	0.999	0.001	6.90674	0.00223118	0.00019166	4.88946	5.75811	2.32599	-3.52268	10.0194	2.35819	0.396319	0.802632	0.180924	9.48343	0.716587	64.708
ANGPTL4	0.999	0.001	6.90674	0.000849832	7.8675e-05	5.92279	6.366	2.09168	-5.941	10.8946	0.845029	0.0937728	0.486111	0.0355908	3.43011	0.326232	62.2741
KBTBD8	0.9998	0.0002	8.51694	0.000742493	5.32035e-05	3.88632	3.8219	1.10239	0.0206642	7.4245	0.769737	0.0497103	0.467105	0.0465456	3.16897	0.21489	57.3114
MNDA	0.9916	0.0084	4.77109	0.0015833	0.000127182	4.10809	4.01978	2.23602	-3.49787	9.62314	1.55263	0.125907	0.644737	0.0871026	6.6758	0.52371	52.3663
ANGPTL1	0.9942	0.0058	5.14408	0.000406386	3.73543e-05	4.44083	3.93891	2.31722	-2.03482	10.7646	0.407164	0.0274113	0.32383	0.0256585	1.77033	0.153877	51.0909
PDE4B	0.9938	0.0062	5.07699	0.00107147	0.000111929	4.02242	4.10818	1.89169	-2.59858	9.16935	1.08918	0.164322	0.577485	0.116656	4.66103	0.421501	44.4807
HLA-DOB	0.9726	0.0274	3.56943	0.000729276	7.86449e-05	3.91004	4.28048	1.92637	-5.70919	8.59507	0.682749	0.148985	0.460526	0.0702566	3.12236	0.281589	43.356
TCF3	0.9994	0.0006	7.41796	0.000544384	4.97437e-05	3.62596	3.69204	0.813886	-0.420308	5.79278	0.586257	0.0637324	0.402047	0.0567214	2.21525	0.206812	38.8392
DERL3	1	0	18.4207	0.000680575	7.06234e-05	3.8472	3.88653	1.26315	-3.71675	8.6948	1.19518	0.109742	0.420322	0.0587176	2.6352	0.275197	36.8395
ENSSSCG00000036983	0.9944	0.0056	5.17937	0.00182411	0.000215218	2.87055	2.72856	1.44604	-2.122	10.2636	9.89766	0.170213	0.302632	0.143142	11.0618	0.950598	33.4037
BLNK	0.9994	0.0006	7.41796	0.000599855	0.00010145	4.56724	4.74709	1.5304	-5.42273	9.0264	0.672515	0.180194	0.429094	0.0519013	2.33756	0.326183	32.7307
ENSSSCG00000039111	0.9942	0.0058	5.14408	0.00129732	0.000122718	2.79448	2.66114	1.44549	-1.1358	9.05403	4.8845	0.242952	0.33845	0.0913384	6.26579	0.568247	30.8134
ENSSSCG00000038719	0.9964	0.0036	5.62321	0.00375409	0.000357409	2.78832	2.61712	1.44389	-0.931592	10.3	14.2039	0.36993	0.669591	0.251229	16.6676	1.53569	30.263
ENSSSCG00000005311	0.989	0.011	4.4988	0.000539788	7.0325e-05	3.51005	3.64139	1.58612	-2.11651	8.07592	0.562135	0.0940649	0.359649	0.071133	2.19306	0.274033	28.0906
TCF4	0.9888	0.0112	4.48058	0.00143071	0.000231494	4.10056	4.66105	1.79856	-3.13836	7.77832	1.5848	0.400798	0.695175	0.158722	5.78938	0.848867	27.9663
SMC6	0.9872	0.0128	4.34543	0.00664636	0.000797404	2.86712	3.12685	1.29162	-2.60722	5.9561	6.8136	0.937193	0.94883	0.454599	29.8204	3.18122	26.8761
CDCA7L	0.9802	0.0198	3.90207	0.000495234	8.04332e-05	3.81948	3.90217	2.04195	-1.32036	8.86131	0.516813	0.0706461	0.372076	0.0594479	2.10566	0.328302	24.4973
CD74	0.9924	0.0076	4.87198	0.0217145	0.00425283	4.99455	5.3842	2.99071	-6.41489	13.9261	20.9313	15.6041	0.975877	0.30761	90.5525	19.9762	22.6404
ENSSSCG00000037141	0.9328	0.0672	2.63052	0.00360797	0.000568751	2.31003	2.23373	1.88659	-1.87135	9.8876	24.5519	0.551001	0.527047	0.312576	24.0245	2.52553	21.9745
KLF2	0.9772	0.0228	3.75793	0.0103473	0.00185272	3.62119	3.6673	2.11601	-4.35019	9.60559	10.2288	1.62725	0.971491	0.454404	42.2465	7.13268	21.4481
SLC46A3	0.9794	0.0206	3.86165	0.00135096	0.000227591	3.12146	3.67502	1.80276	-5.04176	7.04478	1.36404	0.434734	0.58114	0.194411	5.61764	0.841435	20.8397
CLIC4	0.9982	0.0018	6.31816	0.000856921	0.000160198	2.98739	2.94489	1.29073	-2.3613	7.41503	0.901316	0.162569	0.524123	0.108184	4.17772	0.636797	19.5988
FCMR	0.9844	0.0156	4.14476	0.000864795	0.000156348	3.77864	2.78489	2.91539	-3.8459	10.7601	0.844298	0.11539	0.480994	0.0977165	3.4993	0.683827	19.3361
HLA-DRA	0.9944	0.0056	5.17937	0.0112538	0.00351811	6.75603	7.11082	5.07756	-11.9142	21.5685	10.3545	13.7918	0.871345	0.223526	42.7628	16.7607	17.2372
PLD4	0.9856	0.0144	4.22602	0.000722607	0.000195776	3.88506	4.43701	1.95231	-6.02311	7.20959	0.723684	0.439505	0.453216	0.104095	2.82215	0.648983	16.8945
ENSSSCG00000036114	0.998	0.002	6.2126	0.00468211	0.00079215	2.71156	2.78912	0.900059	-0.760258	5.0168	6.12792	0.913043	0.899123	0.445883	18.3904	3.12892	15.9374
AHI1	0.9866	0.0134	4.29901	0.00163848	0.000302268	2.63446	2.44203	2.03319	-4.60439	7.9823	1.55775	0.235162	0.582602	0.181411	7.41718	1.28415	15.2165
ZNF318	0.9894	0.0106	4.53624	0.000520641	9.85054e-05	2.68659	2.60365	1.84752	-4.13542	6.28872	0.52924	0.0786309	0.342105	0.0705487	2.15405	0.385501	15.0118
C12orf75	0.9704	0.0296	3.48993	0.000563669	0.000124441	3.69186	4.13029	2.18025	-2.75342	9.68591	0.623538	0.101027	0.372076	0.0707435	2.07837	0.53965	14.2185
GPR183	0.9682	0.0318	3.41597	0.0017286	0.000408605	3.34057	3.29772	2.28775	-3.47673	9.04506	1.71053	0.401285	0.640351	0.194995	7.06331	1.6804	14.0416
AHNAK	0.961	0.039	3.20441	0.000712998	0.000195495	3.63203	4.01059	2.76696	-5.91471	10.315	0.728801	0.196358	0.428363	0.115974	2.87466	0.75004	13.9204
MAP4K4	0.9668	0.0332	3.37144	0.000394239	9.52522e-05	2.99931	3.36034	1.63193	-2.25276	6.2533	0.421784	0.103316	0.312865	0.079702	1.68224	0.368852	13.6791
JCHAIN	0.9	0.1	2.19722	0.00543653	0.000786925	1.53442	1.19668	1.8722	-2.13462	10.2335	34.2895	0.766834	0.589181	0.417985	30.5616	3.462	13.5454
LTB	0.9646	0.0354	3.305	0.00278641	0.000707104	3.3376	3.10685	2.41439	-2.58196	9.967	3.03509	0.546813	0.665936	0.216028	10.9467	2.88139	12.6799
SQLE	0.9686	0.0314	3.42904	0.000798688	0.000186046	2.71052	2.62236	1.66764	-2.62449	7.41951	0.804825	0.236818	0.38231	0.120989	3.01961	0.718414	11.3927
SPTBN1	0.9726	0.0274	3.56943	0.00121517	0.000320291	2.99668	3.35294	1.72157	-2.78261	6.55297	1.28509	0.287404	0.649123	0.171625	4.82501	1.27851	11.3093
SLA-DQB1	0.991	0.009	4.70149	0.00891081	0.0029673	3.69768	3.78489	2.71637	-6.4865	11.1129	8.52266	8.56385	0.950292	0.401772	37.6796	12.3487	11.2827
SYK	0.9676	0.0324	3.39666	0.00192428	0.000487507	2.61067	2.41846	2.11538	-3.71117	8.60564	2.05044	0.420809	0.722953	0.297678	8.09205	1.9341	10.9227
SH3BP5	0.953	0.047	3.00947	0.000551248	0.000166906	2.67953	3.44107	2.20891	-6.11228	7.46036	0.589181	0.283607	0.35307	0.167535	2.56613	0.63168	10.8853
S1PR1	0.9728	0.0272	3.57696	0.00137704	0.000468102	3.84495	4.53634	2.7006	-5.28753	9.31518	1.35965	0.381518	0.606725	0.169872	5.29898	1.94549	10.4726
GPX1	0.9722	0.0278	3.55453	0.0106409	0.00273275	2.46285	2.57022	1.28103	-2.24966	5.41962	12.1908	3.71596	0.986111	0.650665	44.8023	10.6856	10.3262
PECAM1	0.9762	0.0238	3.71398	0.000643953	0.000230345	3.26364	3.8191	2.12031	-6.68785	7.76095	0.659357	0.35883	0.381579	0.123862	2.8045	0.88963	10.2884
KIAA0040	0.9916	0.0084	4.77109	0.000764907	0.000202031	2.56009	1.85167	2.3446	-3.09487	9.02232	0.79386	0.17255	0.450292	0.143142	3.20297	0.823197	9.96103
RASA3	0.9586	0.0414	3.14219	0.00149732	0.000460526	2.9514	3.21986	2.05856	-4.4719	8.77676	1.60307	0.404791	0.698099	0.254638	6.18435	1.83811	9.93003
RYBP	0.982	0.018	3.99922	0.00167821	0.000383182	2.08579	2.06581	0.881949	-1.02053	4.52597	1.79678	0.343736	0.71345	0.267491	7.32327	1.5512	9.84708
TUBB2B	0.9694	0.0306	3.45568	0.000999768	0.000238702	2.10958	2.29679	1.05213	-2.49345	4.9981	1.01535	0.212376	0.525585	0.171479	4.16791	0.932608	9.42793
CTSH	0.9504	0.0496	2.95289	0.00125435	0.000396739	2.62848	3.13643	1.67528	-2.49865	6.3325	1.46199	0.70909	0.653509	0.257169	5.14321	1.48793	9.08563
DUT	0.9838	0.0162	4.10641	0.00116825	0.000250225	2.12062	2.0378	1.09547	-1.14891	5.83455	2.34211	0.292565	0.479532	0.192074	4.28432	1.00413	9.04808
TP53I11	0.9594	0.0406	3.16254	0.000365133	0.000113047	2.51631	2.50652	1.79673	-3.40048	7.99462	0.371345	0.124495	0.304825	0.0972297	1.68364	0.469939	9.01513
ENSSSCG00000001456	0.9868	0.0132	4.31425	0.0122374	0.00376158	2.55665	2.84735	1.63423	-5.12397	6.99972	12.0161	8.65334	0.993421	0.637616	50.8052	14.6515	8.86537
ENSSSCG00000008722	0.9808	0.0192	3.93346	0.000384982	0.00010427	2.1641	2.43685	1.24236	-4.99911	5.24599	0.398392	0.108769	0.304825	0.0881737	1.60567	0.407981	8.51717
RASGRP2	0.9538	0.0462	3.02747	0.000773134	0.000226271	2.2822	2.31251	1.61274	-4.37749	6.16969	0.748538	0.194362	0.482456	0.155168	3.11889	0.870887	8.17321
GP91-PHOX	0.9894	0.0106	4.53624	0.00044165	0.000189155	3.27663	4.16747	2.45427	-4.65743	8.18017	0.458333	0.369443	0.303363	0.161936	1.74783	0.711567	8.04843
FAM43A	0.9668	0.0332	3.37144	0.000588968	0.000180616	2.14419	1.89754	1.75445	-3.22819	7.21524	0.586257	0.149618	0.380848	0.121135	2.60595	0.710229	7.86741
SPOCK2	0.9616	0.0384	3.22054	0.000460841	0.000174473	3.07465	3.49284	2.65162	-6.735	8.63628	0.444444	0.138225	0.326754	0.105458	1.92628	0.761348	7.77914
ENSSSCG00000014361	0.933	0.067	2.63371	0.00159844	0.000570046	2.21464	2.89295	1.71351	-4.24545	5.5538	1.65863	1.01855	0.75731	0.312235	7.18184	2.14747	7.4065
ADD3	0.936	0.064	2.68273	0.00145183	0.000530497	2.6731	2.81487	2.05439	-3.32938	7.05285	1.58772	0.43746	0.696637	0.256147	5.92252	2.17222	7.28817
HVCN1	0.9568	0.0432	3.09775	0.000762171	0.000270973	2.25235	1.70402	2.41317	-7.00127	7.56237	0.733187	0.191684	0.432749	0.154146	3.41286	1.05735	7.27002
MAN1A1	0.9934	0.0066	5.01406	0.000793667	0.00022451	1.95252	2.013	0.773471	-1.51622	4.85375	1.06287	0.253128	0.479532	0.184186	2.88819	0.875074	6.44432
CD302	0.9882	0.0118	4.42778	0.00042416	0.000182689	2.60997	3.2179	1.96688	-3.7943	6.51835	0.52193	0.346901	0.328216	0.157603	1.79695	0.743417	6.30871
SPI1	0.9614	0.0386	3.21514	0.00081791	0.000394978	2.49822	3.36921	2.214	-5.64721	7.11523	0.831871	0.822922	0.505117	0.232631	3.22604	1.45776	5.5286
MYO1G	0.959	0.041	3.15232	0.00105204	0.000362918	1.95694	1.89287	1.29984	-1.79925	6.20526	1.20102	0.325722	0.606725	0.238619	3.99534	1.43787	5.43764
DNASE2	0.9748	0.0252	3.65539	0.000718716	0.000292877	2.02232	2.42589	1.56732	-3.55878	5.01447	0.717105	0.454842	0.447368	0.211744	2.81995	1.05248	5.41847
PLEKHF2	0.9752	0.0248	3.6718	0.000603634	0.000220338	1.87648	2.1162	1.03472	-3.08109	4.61447	0.638158	0.218706	0.421784	0.168411	2.54516	0.888703	5.37405
ENSSSCG00000001455	0.9826	0.0174	4.03373	0.00849572	0.00378722	2.09756	2.43103	1.76232	-6.43624	6.64401	8.01681	8.40362	0.980994	0.613175	36.0227	14.2009	5.32079
PLAC8	0.9746	0.0254	3.64728	0.00462248	0.0018533	2.07515	2.00858	2.03926	-6.81358	7.19592	4.74854	2.04494	0.775585	0.481377	17.8233	7.35399	5.02938
SELL	0.9488	0.0512	2.91946	0.000674627	0.00032584	2.21906	2.38114	2.00891	-4.65317	7.61828	0.644737	0.379814	0.354532	0.192268	2.78507	1.24222	4.97516
ENSSSCG00000037142	0.9502	0.0498	2.94866	0.0167644	0.00625643	1.74646	1.64692	1.4835	-2.76796	7.26034	21.1418	5.60207	0.964181	0.892156	70.4426	25.1151	4.89848
IFI30	0.925	0.075	2.51231	0.00107168	0.000479323	2.0114	2.5253	1.45205	-3.14996	5.13409	1.24196	0.851259	0.595029	0.275622	4.13458	1.76779	4.70433
YBX3	0.9752	0.0248	3.6718	0.000798339	0.000540953	2.4697	2.97119	2.39232	-7.11805	8.31534	0.868421	0.447588	0.393275	0.186669	3.62374	2.05296	4.35933
ENSSSCG00000006395	0.9526	0.0474	3.00057	0.00354271	0.00140323	1.60549	1.67195	1.11481	-2.75305	4.35176	3.90278	1.60787	0.861842	0.561176	14.9522	5.66851	4.2349
VIM	0.956	0.044	3.07857	0.00382187	0.00181064	2.25383	2.34885	1.94058	-3.33543	7.10382	4.34576	2.95501	0.784357	0.433663	14.5083	7.99386	4.09053
PDIA6	0.9646	0.0354	3.305	0.00197085	0.000643573	1.42826	1.39095	0.973763	-1.63165	5.4452	4.00219	0.794196	0.709064	0.408102	7.13713	2.51252	4.05716
KLF3	0.8994	0.1006	2.19058	0.000480422	0.000238647	1.84183	1.65209	1.8945	-3.59214	7.12175	0.525585	0.330737	0.354532	0.211354	2.05074	0.935141	4.03908
TAGAP	0.9352	0.0648	2.66945	0.000872377	0.00038189	1.66972	1.63511	1.51843	-3.86235	6.44256	0.833333	0.32689	0.516082	0.218803	3.5654	1.47919	4.02465
EMP3	0.9402	0.0598	2.75509	0.00187627	0.00112347	2.39246	2.50111	2.57091	-4.62038	8.82678	2.05848	1.08058	0.756579	0.384147	7.8165	4.80513	3.89182
CYTB	0.9308	0.0692	2.59904	0.0191508	0.00791959	1.48981	1.5393	0.946708	-1.50661	5.37298	33.5439	10.6422	0.88231	0.679293	75.9188	29.3867	3.84882
MAP3K1	0.9432	0.0568	2.80974	0.0010261	0.000445057	1.46521	1.46114	1.03142	-2.01208	4.08435	1.02339	0.396368	0.557749	0.275817	4.5032	1.75783	3.75356
RPS2	0.9246	0.0754	2.50655	0.026043	0.0110509	1.59015	1.37361	1.49062	-2.71008	7.0017	37.973	11.4127	0.97807	0.860947	97.6969	42.5968	3.64705
ENSSSCG00000039460	0.9328	0.0672	2.63052	0.0335122	0.0140558	1.51735	1.30583	1.18591	-1.46096	4.9507	42.7814	14.1812	0.986842	0.914553	124.728	53.3359	3.54836
ENSSSCG00000035080	0.9276	0.0724	2.55039	0.0244845	0.0105561	1.5703	1.27743	1.36029	-1.64122	5.54671	29.4284	9.62914	0.978801	0.861142	91.231	40.5122	3.53623
GYPC	0.9728	0.0272	3.57696	0.000717065	0.000326261	1.44105	1.48525	1.07987	-2.67173	6.75767	0.748538	0.321973	0.470029	0.225912	3.03919	1.25774	3.48215
GPR174	0.875	0.125	1.94591	0.00153292	0.000924321	1.81557	0.671552	3.12647	-4.89272	9.68178	1.37208	0.63377	0.642544	0.372073	6.71733	3.61158	3.37685
STK38	0.9314	0.0686	2.6084	0.000847485	0.000402555	1.56965	1.5804	1.50096	-3.23454	5.04813	0.84576	0.315157	0.510234	0.238278	3.60345	1.68655	3.35369
RETREG1	0.9146	0.0854	2.37114	0.000634442	0.000298836	1.22426	1.07117	1.79061	-4.76189	7.44145	0.592105	0.229222	0.383041	0.188081	3.27131	1.22298	3.27472
ABLIM1	0.9204	0.0796	2.44779	0.00135494	0.000801009	1.92567	1.27675	2.84517	-5.81612	8.74013	1.32018	0.55475	0.611111	0.314426	5.11345	3.17049	3.10577
SLA-DMB	0.9718	0.0282	3.53983	0.001472	0.000807461	1.45967	2.13831	1.7093	-5.03836	5.34088	1.4693	1.39676	0.705409	0.358245	6.08881	2.92342	3.04016
ENSSSCG00000005453	0.9394	0.0606	2.74095	0.00313696	0.00135237	1.3484	1.49788	0.778923	-1.235	3.77652	4.85746	1.42621	0.847953	0.608696	12.5119	5.55251	3.03844
SLA-DMA	0.9784	0.0216	3.81322	0.00187674	0.000916681	1.29401	1.61326	1.29454	-4.46408	4.76062	1.8962	1.44437	0.785088	0.443644	8.08543	3.50679	2.98352
SIT1	0.8716	0.1284	1.91518	0.000982099	0.000567172	1.9069	0.806173	2.54012	-1.70391	8.01459	1.22661	0.412532	0.559211	0.291932	3.80522	2.45238	2.95884
IFNGR2	0.9676	0.0324	3.39666	0.000380256	0.000261527	1.89554	2.50764	2.11791	-4.00246	6.34376	0.421053	0.467939	0.304825	0.219631	1.57051	1.02388	2.90753
ZEB2	0.9494	0.0506	2.93188	0.000975806	0.000590188	1.53546	1.79021	2.38987	-7.0205	7.8518	0.983187	0.807001	0.464912	0.293052	4.11866	2.29851	2.75136
RPS12	0.915	0.085	2.37627	0.0427631	0.0205784	1.32833	1.08434	1.22578	-1.90969	5.05573	57.3896	20.3661	0.991228	0.93768	160.944	79.3161	2.69538
RPS23	0.9112	0.0888	2.32838	0.0269762	0.0133338	1.2531	1.04176	1.09909	-1.70962	4.72451	32.4956	13.0588	0.988304	0.911291	99.6912	49.8086	2.50807
RPS15	0.9082	0.0918	2.29185	0.0355598	0.017731	1.29513	1.04365	1.21161	-1.83914	4.762	43.8421	17.2661	0.988304	0.92726	130.733	68.1412	2.4848
TIPARP	0.9308	0.0692	2.59904	0.000546332	0.000268065	1.10926	1.00232	0.800319	-1.30228	4.26622	0.589181	0.243537	0.38231	0.198354	2.41981	1.09814	2.44431
BCL2A1	0.9604	0.0396	3.18852	0.00099369	0.000510071	1.26504	1.62505	1.54225	-5.63628	6.14399	1.04825	0.748332	0.495614	0.268708	4.02534	2.13626	2.38371
EML4	0.9232	0.0768	2.48664	0.000923488	0.000470258	1.16889	1.19303	1.15813	-3.42605	4.4306	0.957602	0.440528	0.547515	0.291007	3.80999	1.87274	2.37804
RPLP0	0.8986	0.1014	2.18176	0.0265221	0.014119	1.24075	0.934791	1.39335	-2.51827	5.96892	35.0731	14.0394	0.973684	0.882419	95.6125	52.161	2.27433
ITGB7	0.9204	0.0796	2.44779	0.000697849	0.000475237	1.60319	1.62821	2.15549	-2.72524	7.45603	1.00073	0.465018	0.429094	0.264716	2.63763	1.89074	2.2365
LBH	0.9084	0.0916	2.29425	0.000624667	0.000373232	1.26547	0.73364	2.75895	-7.24563	8.01932	0.61769	0.283315	0.410819	0.224402	2.73574	1.55827	2.22169
CXCR4	0.908	0.092	2.28946	0.00090056	0.000517938	1.05457	0.830978	1.84382	-3.87846	6.85378	0.77193	0.464482	0.344298	0.245874	4.5207	2.16854	2.19844
DUSP1	0.9262	0.0738	2.52973	0.00087138	0.000534054	1.43809	1.72293	1.40985	-4.74152	4.7986	0.947368	0.856127	0.402778	0.235308	3.20826	2.1016	2.19537
ZFP36	0.9574	0.0426	3.11237	0.00196537	0.0010096	1.05028	1.14523	0.744605	-3.42097	3.15979	2.15643	1.358	0.741228	0.48907	8.16467	4.09861	2.09223
VCL	0.9582	0.0418	3.13216	0.000573535	0.000371867	1.25207	1.59483	1.43927	-3.81049	4.62964	0.598684	0.311067	0.39693	0.211646	2.25477	1.40706	2.0064
RPS18	0.8942	0.1058	2.13438	0.0218174	0.0118693	1.13107	0.915717	1.20754	-2.12449	4.8633	28.6696	11.1792	0.976608	0.907883	80.7556	45.8022	1.99423
CTSZ	0.9886	0.0114	4.46268	0.00162269	0.00124842	1.3954	1.99912	1.55215	-3.14602	4.91425	1.83918	2.17421	0.750731	0.385267	6.28643	4.55005	1.92791
CD69	0.8972	0.1028	2.16649	0.000639767	0.000483878	1.58231	0.504687	2.79623	-4.57072	8.9166	0.678363	0.376941	0.336257	0.203613	2.4533	2.09856	1.84978
TSC22D3	0.9508	0.0492	2.96141	0.000960584	0.000653605	0.986879	1.32128	1.56542	-5.97535	5.1314	0.910819	0.525975	0.533626	0.325332	4.55589	2.65883	1.69101
TSPO	0.9124	0.0876	2.3433	0.000861585	0.000623464	1.21778	1.31864	1.67106	-4.51078	5.74922	0.914474	0.72876	0.524123	0.326842	3.66673	2.66625	1.67474
TBC1D10C	0.9154	0.0846	2.38143	0.000459096	0.000358069	1.22781	0.695869	2.1219	-3.46426	6.652	0.481725	0.274113	0.363304	0.214957	1.92257	1.52794	1.54492
GLIPR2	0.9236	0.0764	2.4923	0.000565636	0.000399986	1.09402	1.04268	1.65338	-4.62792	5.87029	0.59576	0.387507	0.401316	0.240761	2.31892	1.66094	1.52742
FLNA	0.9252	0.0748	2.51519	0.00100256	0.000737018	1.09368	0.933958	1.72491	-4.36491	5.76686	1.10088	0.627246	0.556287	0.347437	3.97467	2.84611	1.52736
ND2	0.915	0.085	2.37627	0.0144679	0.00825431	0.878279	0.917288	0.524646	-0.902459	2.58638	19.4225	9.08603	0.935673	0.837334	53.4032	30.8602	1.51985
NCOA7	0.918	0.082	2.41548	0.000730216	0.000425223	0.868	0.831775	1.15326	-3.70762	4.32785	0.736111	0.394761	0.460526	0.27645	2.92568	1.7283	1.46936
ENSSSCG00000033037	0.8486	0.1514	1.72366	0.000420454	0.000270625	0.933844	0.651107	1.37385	-3.08829	4.29287	0.44152	0.225473	0.323099	0.181119	1.7634	1.13126	1.45567
ENSSSCG00000039658	0.93	0.07	2.58669	0.00090733	0.000622494	0.920355	0.900621	1.11955	-3.62967	4.48192	0.964912	0.618725	0.523392	0.352111	3.73403	2.52307	1.36208
REV3L	0.826	0.174	1.55754	0.000410987	0.000264568	0.818259	0.535254	1.21552	-2.38041	4.32934	0.417398	0.218122	0.301901	0.177516	1.71024	1.07006	1.3078
ENSSSCG00000018063	0.8884	0.1116	2.0745	0.0973089	0.0603851	0.795226	0.677115	0.839388	-2.03229	3.17869	103.061	50.6069	0.996345	0.976532	381.478	237.614	1.2767
PTPN1	0.8666	0.1334	1.87123	0.000902296	0.000592447	0.826807	0.884135	0.839517	-2.20706	3.28246	0.991959	0.534885	0.573099	0.36029	3.67024	2.40815	1.26013
CFD	0.981	0.019	3.94413	0.00148937	0.00137736	1.33086	1.8626	2.30143	-4.81675	7.97971	2.5943	2.72754	0.470029	0.335751	4.68903	5.44332	1.14644
CCDC82	0.8902	0.1098	2.09279	0.000518346	0.000335786	0.744027	0.826676	0.731981	-1.83805	2.60411	0.532164	0.287258	0.366959	0.226788	2.01496	1.31644	1.13882
ENSSSCG00000003253	0.9098	0.0902	2.3112	0.000679565	0.000476458	0.736975	0.880089	1.11051	-4.09704	5.01433	0.746345	0.437412	0.412281	0.295097	2.80445	1.88269	1.09779
ND6	0.8836	0.1164	2.02697	0.00165421	0.0011103	0.825918	0.731031	1.08452	-2.04851	4.13807	2.35453	0.957447	0.63962	0.493792	6.13572	4.69379	1.07964
PRDX2	0.8914	0.1086	2.10512	0.00101812	0.000809274	0.817956	0.951792	1.16195	-3.73021	3.65194	1.14766	1.28648	0.568713	0.404547	3.85973	3.04153	1.038
ENSSSCG00000014565	0.8206	0.1794	1.52042	0.0045542	0.00349982	0.783305	0.536618	1.28636	-3.36391	4.83553	4.56725	4.57461	0.894006	0.69536	18.0501	13.7023	1.03185
ITGAM	0.9492	0.0508	2.92772	0.000738939	0.000505019	0.54916	0.539582	2.7803	-10.6464	8.66641	0.812135	0.487171	0.337719	0.294367	3.53696	1.93708	1.00273
TMSB10	0.864	0.136	1.84892	0.0761926	0.052	0.648055	0.724339	0.701805	-2.33031	4.138	89.6579	63.4131	0.991959	0.981693	297.809	200.082	0.964588
NSRP1	0.886	0.114	2.05052	0.000497047	0.000327639	0.648046	0.548559	0.4755	-0.93964	1.92332	0.53655	0.305516	0.339181	0.225571	1.91184	1.3169	0.940815
RAP2B	0.923	0.077	2.48382	0.000837025	0.00065601	0.588407	0.854586	0.857474	-3.15078	3.89037	0.864766	0.601392	0.52193	0.382979	3.31566	2.54438	0.766771
CAPG	0.949	0.051	2.92358	0.000488111	0.000628213	0.893564	0.959157	2.29274	-6.90602	6.82901	0.498538	0.692634	0.305556	0.263645	1.90122	2.78131	0.610812
FOS	0.8866	0.1134	2.05647	0.000764759	0.000858964	0.431013	0.614646	1.39734	-7.25248	4.67514	0.78655	1.63051	0.32383	0.266274	3.11183	3.77728	0.355081
ID3	0.9306	0.0694	2.59594	0.000669967	0.00103543	0.229987	0.579883	1.97429	-7.01206	6.07716	0.619152	1.40109	0.351608	0.335703	2.70147	3.99964	0.15534
MARCKS	0.9608	0.0392	3.19909	0.000532085	0.00122673	0.245165	1.05891	2.24881	-8.11579	5.08212	0.559211	2.25751	0.304825	0.308827	2.14165	4.70291	0.111645
IFITM3	0.9614	0.0386	3.21514	0.000605055	0.00140356	-0.0441014	0.753662	2.24633	-8.23497	4.43604	0.596491	2.46735	0.361842	0.36959	2.50821	5.21075	-0.0212284

## Sheet: Pig B cell DEPs
	proba_de	proba_not_de	bayes_factor	scale1	scale2	lfc_mean	lfc_median	lfc_std	lfc_min	lfc_max	raw_mean1	raw_mean2	non_zeros_proportion1	non_zeros_proportion2	raw_normalized_mean1	raw_normalized_mean2	score
adt-CD90-A0060	0.9132	0.0868	2.35335	9.75402	3.05011	2.12413	1.74625	2.37275	-6.06105	5.3443	8.93056	2.78105	0.94152	0.741419			6.82104

[truncated: 44 more sheets: Hamster B cell DEGs, Zebrafish B cell DEGs, Macaque Cholangiocyte DEGs, Pig Cholangiocyte DEGs, Pig Cholangiocytes DEPs, Hamster Cholangiocyte DEGs, Chicken Cholangiocyte DEGs, Zebrafish Cholangiocyte DEGs, Macaque Endothelial DEGs, Pig Endothelial DEGs, Pig Endothelial DEPs, Hamster Endothelial DEGs, Chicken Endothelial DEGs, Zebrafish Endothelial DEGs, Macaque Fibroblast DEGs, Macaque Hepatocyte DEGs, Hamster Hepatocyte DEGs, Chicken Hepatocyte DEGs, Zebrafish Hepatocyte DEGs, Macaque T cell DEGs …]
