# Supplementary material for: Spatial proteogenomics reveals distinct and evolutionarily conserved hepatic macrophage niches
Source: Cell. 2022 Jan 20;185(2):379–396.e38. doi: 10.1016/j.cell.2021.12.018 (PMC8809252; doi:10.1016/j.cell.2021.12.018)
Supplement: Table S10. Differentially expressed genes (DEGs) per cell type in mouse NAFLD stromal cell atlas, related to Figure 6 [file mmc10.xlsx]

## Sheet: Stellate cell DEGs
	proba_de	proba_not_de	bayes_factor	scale1	scale2	lfc_mean	lfc_median	lfc_std	lfc_min	lfc_max	raw_mean1	raw_mean2	non_zeros_proportion1	non_zeros_proportion2	raw_normalized_mean1	raw_normalized_mean2	score
Colec10	0.9548	0.0452	3.0504	0.00149534	0.000465798	1.96609	1.99875	1.52548	-5.43235	6.78698	0.87452	0.107658	0.432458	0.063263	5.63502	0.636663	17.4016
Ntm	0.9642	0.0358	3.29335	0.00316793	0.000817929	2.26375	2.34558	1.76035	-5.32799	7.4877	3.30282	0.45283	0.709347	0.160932	22.1216	3.11764	16.0627
Tmem56	0.9602	0.0398	3.18327	0.00362429	0.00103919	2.16662	2.2128	1.5522	-4.60452	8.10124	2.50064	0.476138	0.608195	0.198668	14.8781	2.57377	12.5245
Lsamp	0.961	0.039	3.20441	0.00151566	0.000414621	2.34149	2.32868	2.47748	-7.06704	9.81271	0.783931	0.150943	0.238156	0.0532741	5.06158	1.13505	10.4415
Pde8b	0.9384	0.0616	2.72351	0.000695046	0.000299976	1.67108	1.5561	1.96602	-4.81937	9.25064	0.355314	0.0765816	0.253841	0.0677026	2.26978	0.43822	8.65546
Vipr1	0.9566	0.0434	3.09293	0.000683168	0.000201785	2.5311	2.38452	2.17361	-5.99156	10.7423	0.617478	0.190899	0.426056	0.143174	4.4016	1.31291	8.48564
Nkain2	0.9632	0.0368	3.26476	0.00285084	0.000660373	2.25075	2.26203	1.67009	-5.40629	8.86728	2.13796	0.715871	0.606594	0.312986	13.5909	3.80707	8.03499
Calcrl	0.9502	0.0498	2.94866	0.00181052	0.000588354	1.82039	1.90525	1.38893	-4.70138	5.88341	1.31242	0.381798	0.540653	0.203108	8.0802	1.85995	7.90835
Zfp804b	0.9536	0.0464	3.02294	0.00291232	0.000995832	1.83241	1.86671	1.77554	-4.82859	7.24924	2.19462	0.650388	0.497439	0.166482	13.1214	3.36428	7.14683
Piezo2	0.9296	0.0704	2.58056	0.000651096	0.000265378	1.37035	1.4004	1.78669	-4.62726	7.65337	0.413892	0.106548	0.247759	0.0732519	2.79924	0.598243	6.41202
1700025G04Rik	0.9478	0.0522	2.89906	0.000845852	0.000290136	1.80844	1.81086	1.59358	-4.81214	7.1368	0.621319	0.228635	0.397247	0.164262	3.97384	1.17798	6.10067
Ecm1	0.9466	0.0534	2.87507	0.000900698	0.000332398	1.65083	1.68174	1.41648	-4.30269	6.30934	0.648848	0.215316	0.429577	0.162042	4.78813	1.39955	5.64781
Lrrc4c	0.9206	0.0794	2.45053	0.00151059	0.000652566	1.45705	1.36327	1.307	-2.71773	6.78606	1.62132	0.567148	0.609795	0.255272	10.1818	2.69221	5.5105
Lama1	0.9406	0.0594	2.76222	0.000533462	0.00020418	1.84844	1.70012	1.98757	-4.9498	9.4969	0.370038	0.157603	0.264405	0.126526	2.28594	0.799832	5.2829
Pth1r	0.9366	0.0634	2.69279	0.000718236	0.000275564	1.63543	1.52423	1.90822	-4.55704	8.67355	0.546415	0.211987	0.372919	0.157603	4.02813	1.3198	4.99146
Tnfrsf21	0.9284	0.0716	2.56237	0.000498821	0.000225032	1.47111	1.43804	1.6878	-4.96491	8.0538	0.43886	0.156493	0.294814	0.108768	2.65622	0.80318	4.86515
Tln2	0.9426	0.0574	2.7986	0.00124469	0.000474161	1.83745	1.63722	1.58637	-3.68953	8.31726	1.18566	0.553829	0.598912	0.301887	7.39531	2.82438	4.81116
Ank3	0.9328	0.0672	2.63052	0.0138218	0.00560061	1.56535	1.523	1.20167	-2.56914	5.3772	11.8063	4.47725	0.984635	0.63374	73.3284	23.8853	4.80567
Nrxn3	0.938	0.062	2.71662	0.00395746	0.00169087	1.51871	1.47351	1.50625	-4.00931	6.00319	3.07298	1.23085	0.68822	0.320755	18.9016	6.03537	4.75632
Nrxn1	0.9326	0.0674	2.62733	0.0114119	0.00499826	1.39561	1.41712	1.45698	-3.24003	6.31664	9.75384	4.07769	0.864917	0.405105	60.6668	19.1769	4.41506
Eya4	0.945	0.055	2.84385	0.000455849	0.000198637	1.90037	1.83791	1.97639	-5.2933	8.40313	0.443982	0.298557	0.310179	0.173141	2.73336	1.25082	4.15278
Masp1	0.9106	0.0894	2.32098	0.00102342	0.000491974	1.65347	1.22579	1.80568	-2.8905	7.75146	0.948143	0.469478	0.543214	0.293008	6.2076	2.57385	3.98784
Hgf	0.9172	0.0828	2.4049	0.00228036	0.00107122	1.73206	1.23185	2.05727	-3.28306	8.1445	2.3726	1.26193	0.741677	0.470588	14.5672	6.40404	3.93991
Ednra	0.9186	0.0814	2.42348	0.00102083	0.000485112	1.3653	1.26068	1.42011	-3.60625	6.76994	0.762484	0.339623	0.445262	0.210877	4.6778	1.69432	3.76941
Sema6d	0.932	0.068	2.61782	0.00210404	0.000889155	1.3347	1.34744	1.12797	-3.78109	5.19052	1.58803	0.659267	0.645647	0.376249	10.1311	3.65695	3.69761
Agtr1a	0.9346	0.0654	2.6596	0.0012781	0.000548365	1.44653	1.41985	1.21095	-3.12848	5.01412	1.07875	0.517203	0.551536	0.298557	6.6948	2.72281	3.55671
Cdh2	0.9212	0.0788	2.45876	0.0018306	0.000789143	1.63807	1.41641	1.72829	-3.62406	7.19432	1.34955	0.809101	0.525608	0.341842	7.74673	3.73159	3.4006
Arvcf	0.9176	0.0824	2.41018	0.000603291	0.000274395	1.41739	1.26738	1.48495	-3.25646	6.91274	0.453585	0.234184	0.337388	0.18313	3.08934	1.32423	3.30667
Arhgap42	0.923	0.077	2.48382	0.00262797	0.00124085	1.23117	1.26682	1.10214	-3.11702	4.6759	1.90429	0.968923	0.730154	0.445061	12.023	4.92842	3.00347
Ablim2	0.9266	0.0734	2.5356	0.000307813	0.000151794	1.42694	1.22711	1.90682	-5.32853	9.9462	0.267926	0.167592	0.217029	0.137625	1.69454	0.858531	2.81645
Cdh18	0.9352	0.0648	2.66945	0.00041841	0.000161401	1.49143	1.46841	1.64279	-5.45683	8.76629	0.3742	0.234184	0.25096	0.18091	2.35873	1.33268	2.63971

## Sheet: Fibroblast DEGs
	proba_de	proba_not_de	bayes_factor	scale1	scale2	lfc_mean	lfc_median	lfc_std	lfc_min	lfc_max	raw_mean1	raw_mean2	non_zeros_proportion1	non_zeros_proportion2	raw_normalized_mean1	raw_normalized_mean2	score
Itgbl1	0.9696	0.0304	3.46244	0.000620459	0.000139029	3.71643	3.5963	3.82562	-10.8853	17.6861	0.745583	0.0546401	0.321555	0.0280428	3.49841	0.252201	51.5526
Plcxd3	0.9508	0.0492	2.96141	0.000918194	0.000254841	1.66106	1.65974	2.34641	-6.49115	10.1415	1.09187	0.0928014	0.333922	0.0494363	5.93935	0.49565	19.9044
Svep1	0.964	0.036	3.28757	0.000457666	0.000127911	2.68738	2.59047	2.77249	-6.61786	13.2191	0.30212	0.0494363	0.201413	0.0384504	1.56563	0.237593	17.7086
Ncam1	0.9402	0.0598	2.75509	0.000762008	0.00031616	1.53859	1.49941	2.25395	-8.07765	11.1208	0.816254	0.0740098	0.332155	0.0450997	3.32868	0.360392	14.2109
Gas7	0.972	0.028	3.54715	0.000443964	0.00010271	3.57405	3.48013	3.50916	-13.1039	15.8878	0.492933	0.122001	0.265018	0.0800809	2.19988	0.659209	11.9272
Itga8	0.9506	0.0494	2.95714	0.00176566	0.000471131	1.89802	1.93116	1.54786	-5.42604	7.08319	2.16254	0.349234	0.639576	0.211911	10.7275	1.95045	10.4391
Ano4	0.9454	0.0546	2.85157	0.000585903	0.000249162	1.56874	1.52787	2.6399	-7.96209	13.3894	0.431095	0.0693842	0.25265	0.0471234	1.96785	0.341818	9.03127
Fmn1	0.9554	0.0446	3.0644	0.000325697	0.000102631	1.72993	1.70616	2.23728	-7.22118	10.0724	0.362191	0.0598439	0.206714	0.0488581	1.60479	0.318863	8.7065
Slc8a1	0.939	0.061	2.73394	0.00151122	0.00056784	1.56262	1.61372	1.89603	-5.96687	9.07859	1.30919	0.222608	0.436396	0.103498	5.58083	1.09874	7.93702
Gpr39	0.9662	0.0338	3.35291	0.000974224	0.000343538	2.81285	2.85685	2.93906	-8.39386	11.5561	0.941696	0.27002	0.427562	0.150622	4.07256	1.47661	7.75798
Alcam	0.9498	0.0502	2.94024	0.00708182	0.00229218	2.17873	2.24048	2.22207	-6.48864	9.13469	8.18198	2.20642	0.821555	0.415438	40.9184	11.8993	7.49202
Sgcd	0.9406	0.0594	2.76222	0.000900838	0.000353214	1.6721	1.65608	2.16125	-7.95295	8.96804	0.920495	0.204683	0.355124	0.128361	5.03541	1.19316	7.05664
Adcy2	0.944	0.056	2.82477	0.000347924	0.000156259	1.47239	1.46601	2.74157	-8.92887	14.1816	0.381625	0.0766117	0.254417	0.0612894	2.04672	0.429933	7.00938
Gria4	0.9424	0.0576	2.79491	0.000511904	0.000287224	1.39665	1.34149	2.53848	-8.61249	11.4143	0.457597	0.0809483	0.212014	0.043076	2.07004	0.451273	6.40662
Naaladl2	0.9502	0.0498	2.94866	0.000937892	0.000270684	1.91883	1.96902	2.07445	-5.75348	9.45498	0.812721	0.214224	0.335689	0.141659	4.09713	1.30052	6.04504
Lama2	0.9436	0.0564	2.81723	0.00160495	0.000627758	1.43554	1.45358	1.18127	-2.60351	5.53657	1.85512	0.385661	0.641343	0.217982	8.62633	2.08064	5.95175
Greb1l	0.9434	0.0566	2.81348	0.000506153	0.0001801	1.6831	1.65302	1.71502	-4.5216	8.81955	0.553004	0.142527	0.310954	0.105811	2.50283	0.779433	5.40459
Sdk2	0.9356	0.0644	2.67607	0.000828325	0.000379313	1.46437	1.43134	1.79386	-5.89177	7.90606	0.340989	0.101764	0.245583	0.0780572	1.79714	0.558199	4.71459
Sytl2	0.9364	0.0636	2.68943	0.000243799	9.67976e-05	1.57067	1.47204	2.05912	-6.09057	10.2494	0.298587	0.0881758	0.206714	0.0766117	1.5654	0.549547	4.47411
Tmcc3	0.923	0.077	2.48382	0.000453354	0.000193998	1.32679	1.33878	1.64051	-4.54968	7.30932	0.510601	0.129517	0.268551	0.101474	2.31932	0.70969	4.33605
Plce1	0.9322	0.0678	2.62099	0.0015849	0.000662551	1.43028	1.45473	1.52068	-5.11274	6.79371	1.65901	0.568661	0.59364	0.290257	8.52946	3.08808	3.9505
Smad6	0.9316	0.0684	2.61153	0.00102631	0.000450364	1.23995	1.27892	1.33968	-4.2992	6.2143	1.08127	0.2732	0.459364	0.197456	5.13296	1.62716	3.91148
Eln	0.9346	0.0654	2.6596	0.000403783	0.000172284	1.62296	1.53364	2.08699	-6.53327	9.05991	0.443463	0.136456	0.256184	0.106967	1.9868	0.830661	3.88184
Plxna4	0.9488	0.0512	2.91946	0.00204625	0.000979874	1.67256	1.68519	2.08201	-6.78713	8.67155	2.12367	0.758601	0.636042	0.285343	9.67425	4.21102	3.84247
Abca8a	0.9332	0.0668	2.63692	0.000536537	0.000190109	1.47317	1.41699	1.70184	-5.05552	8.17348	0.44523	0.131541	0.259717	0.115062	2.11345	0.825155	3.7732
Adamtsl2	0.9394	0.0606	2.74095	0.000699644	0.000289092	1.51098	1.53044	1.87536	-6.37134	8.25967	0.775618	0.24747	0.415194	0.177797	3.97766	1.60586	3.74264
Aff3	0.9408	0.0592	2.76581	0.00059725	0.000211259	1.71068	1.70017	2.09985	-6.64587	9.67426	0.482332	0.194565	0.300353	0.137612	2.47364	1.14323	3.70143
Pid1	0.9296	0.0704	2.58056	0.00128499	0.000571626	1.28823	1.27169	1.55614	-4.97501	6.47362	1.10601	0.332755	0.422261	0.213356	4.87895	2.01575	3.11805
Col27a1	0.9274	0.0726	2.54742	0.000619715	0.000298878	1.30213	1.29692	1.58125	-5.03453	6.41773	0.745583	0.263082	0.443463	0.191385	3.65427	1.65501	2.87509
Myo1d	0.923	0.077	2.48382	0.000753003	0.000369359	1.23905	1.29751	1.31996	-4.37129	5.09752	0.862191	0.335068	0.45053	0.220584	3.98013	1.92688	2.55936
Sned1	0.9342	0.0658	2.65307	0.000414294	0.000206308	1.17865	1.22208	1.79922	-6.21521	8.45155	0.457597	0.186181	0.321555	0.149465	2.41994	1.13537	2.5122
Thrb	0.9192	0.0808	2.43153	0.000603844	0.000307424	1.28758	1.23644	1.48414	-3.29439	6.99768	0.655477	0.288523	0.392226	0.214802	3.48937	1.87359	2.39799

## Sheet: Mesothelial cell DEGs
	proba_de	proba_not_de	bayes_factor	scale1	scale2	lfc_mean	lfc_median	lfc_std	lfc_min	lfc_max	raw_mean1	raw_mean2	non_zeros_proportion1	non_zeros_proportion2	raw_normalized_mean1	raw_normalized_mean2	score
Bnc1	0.991	0.009	4.70149	0.000545298	2.82627e-05	5.64742	5.60023	3.14089	-4.89786	17.6025	0.430894	0	0.329268	0	2.78851	0	inf
Muc16	0.9936	0.0064	5.04504	0.0012527	6.9531e-05	5.19106	5.09371	2.47237	-2.4831	16.0641	1.30488	0	0.556911	0	7.70563	0	inf
Pkhd1l1	0.986	0.014	4.2546	0.00139266	0.000109336	4.68957	4.51559	2.71935	-4.82168	16.618	1.59756	0.00026462	0.536585	0.00026462	9.05544	0.00140382	30250.4
Prss12	0.9914	0.0086	4.74735	0.000316463	1.58933e-05	5.50871	5.4552	2.84761	-7.55161	15.8185	0.345528	0.00026462	0.268293	0.00026462	2.05034	0.000587719	19217.9
Upk1b	0.9882	0.0118	4.42778	0.000634707	3.61546e-05	5.47707	5.43102	3.1129	-5.60124	16.3479	0.495935	0.00026462	0.333333	0.00026462	3.28581	0.001791	10048.4
Pdpn	0.9886	0.0114	4.46268	0.00047697	2.80943e-05	5.76823	5.66	3.52489	-9.01061	19.8612	0.337398	0.00026462	0.223577	0.00026462	1.93573	0.0016513	6761.8
Pcnx2	0.9848	0.0152	4.17114	0.00056445	5.45523e-05	4.62271	4.57811	3.0769	-7.19812	20.385	0.573171	0.000529241	0.390244	0.000529241	3.60958	0.00256671	6500.94
Wdr17	0.9858	0.0142	4.24021	0.000479782	2.38164e-05	5.48774	5.46758	3.65143	-7.855	21.107	0.658537	0.000529241	0.321138	0.000529241	3.3678	0.00292224	6324.47
Sh3rf2	0.991	0.009	4.70149	0.000513323	2.39105e-05	5.81964	5.78221	3.16854	-6.25701	17.0825	0.406504	0.000529241	0.272358	0.000529241	2.59567	0.00305675	4941.81
Grip1	0.997	0.003	5.80614	0.00608222	0.000193355	5.7951	5.74271	2.35825	-3.50364	15.6029	6.66667	0.00767399	0.845528	0.00767399	38.2491	0.0526538	4209.72
Kcnd2	0.987	0.013	4.32972	0.000968605	8.97867e-05	4.56398	4.54397	2.67796	-4.47386	16.3158	1.45935	0.00105848	0.398374	0.00105848	7.99456	0.0096849	3767.41
Kcnd3	0.9894	0.0106	4.53624	0.0007712	2.8739e-05	6.09944	6.07061	3.43513	-6.36764	18.8085	0.589431	0.0013231	0.317073	0.0013231	3.82246	0.00766332	3042.4
Sema3c	0.9904	0.0096	4.63634	0.00156136	0.000104578	4.77708	4.68522	2.58875	-4.3734	14.8544	1.33333	0.00185234	0.504065	0.00185234	7.71936	0.0135807	2715.33
Gpm6a	0.9922	0.0078	4.8458	0.00366662	0.000131822	5.29218	5.26114	2.51029	-4.56232	13.3273	3.64634	0.00608627	0.695122	0.00582165	20.5073	0.0407916	2660.56
Lrp2	0.9934	0.0066	5.01406	0.000463233	2.03734e-05	6.00562	6.0083	2.96096	-5.57355	18.3819	0.54065	0.000793861	0.337398	0.000793861	3.43838	0.00857043	2409.4
Stk26	0.9874	0.0126	4.36138	0.000197617	1.3811e-05	5.33558	5.27329	3.33563	-5.41976	19.5429	0.321138	0.000529241	0.231707	0.000529241	1.96058	0.00458152	2283.27
Msln	0.9942	0.0058	5.14408	0.000286188	8.27592e-06	7.63042	7.56644	3.60005	-4.01057	19.646	0.276423	0.000529241	0.207317	0.000529241	2.0724	0.00713073	2217.63
Cpe	0.982	0.018	3.99922	0.000301477	2.58424e-05	4.77979	4.70093	3.22318	-8.7085	16.6945	0.345528	0.000793861	0.223577	0.000793861	1.99631	0.00432132	2208.11
Sh3tc2	0.991	0.009	4.70149	0.000270804	1.15758e-05	6.29815	6.15533	3.62227	-6.79458	20.7134	0.288618	0.0013231	0.203252	0.00105848	1.78669	0.00540239	2082.94
Rspo1	0.9868	0.0132	4.31425	0.000251671	1.66095e-05	5.95292	5.862	3.73347	-7.22028	20.2649	0.434959	0.000529241	0.308943	0.000529241	2.80373	0.00893949	1867.04
Il1rapl1	0.9926	0.0074	4.89885	0.00155873	6.53909e-05	5.54763	5.49067	2.95035	-6.23698	16.7378	1.89431	0.00476316	0.544715	0.00449854	10.4114	0.0372585	1550.21
Igfbp5	0.9884	0.0116	4.44508	0.00280275	0.000228064	4.83495	4.63994	2.87369	-4.75381	16.5123	1.78455	0.00449854	0.609756	0.00344006	11.7423	0.0367185	1546.18
Nrg2	0.9874	0.0126	4.36138	0.000730889	4.13485e-05	5.51896	5.56505	3.69976	-11.0233	19.5443	0.353659	0.00105848	0.227642	0.00105848	2.28302	0.00828056	1521.62
Epb41l4a	0.9904	0.0096	4.63634	0.000467032	1.87159e-05	5.54495	5.50127	3.25147	-5.89944	21.6573	0.471545	0.00238158	0.284553	0.00238158	2.66534	0.00990364	1492.3
Bmpr1b	0.9746	0.0254	3.64728	0.000321369	5.14129e-05	3.88665	3.83459	3.4092	-8.39771	17.4648	0.394309	0.00105848	0.243902	0.000793861	2.19786	0.00619194	1379.59
Ptprq	0.9844	0.0156	4.14476	0.000432406	3.7928e-05	4.87452	4.81123	3.34404	-8.39728	16.9467	0.406504	0.00185234	0.292683	0.00185234	2.31516	0.00852242	1324.19
Igfbp6	0.9846	0.0154	4.15787	0.000550157	7.14861e-05	4.72379	4.71075	3.3977	-7.91997	17.3236	0.394309	0.00158772	0.256098	0.0013231	2.88371	0.01127	1208.7
Upk3b	0.9834	0.0166	4.08161	0.000299058	3.24973e-05	4.58313	4.48152	3.34925	-6.44781	19.4703	0.386179	0.000793861	0.272358	0.000793861	2.42279	0.0108708	1021.45
Il18r1	0.974	0.026	3.62331	0.000431567	5.57238e-05	4.01676	4.00013	3.01568	-8.37563	16.0942	0.414634	0.0026462	0.292683	0.00211696	2.85647	0.0118008	972.284
Ephb1	0.99	0.01	4.59512	0.00088538	5.00248e-05	5.43303	5.33591	3.19153	-5.70034	18.2464	0.792683	0.00476316	0.443089	0.00449854	4.66569	0.0272934	928.751
Epb41l3	0.9816	0.0184	3.97683	0.000599147	3.15121e-05	5.55358	5.4581	3.7384	-9.06303	19.4483	0.443089	0.0026462	0.243902	0.0026462	2.64668	0.0163591	898.496
Cav1	0.981	0.019	3.94413	0.00039538	4.62792e-05	4.80929	4.70674	3.265	-5.67421	18.2255	0.394309	0.00185234	0.268293	0.00185234	2.69684	0.0147569	878.903
Rbfox1	0.9934	0.0066	5.01406	0.00408063	0.000214091	4.96251	4.96037	2.37268	-3.63623	14.8207	3.87805	0.0216989	0.630081	0.0172003	20.7592	0.131853	781.309
Nxph1	0.9892	0.0108	4.51735	0.00582349	0.000193107	6.16394	6.21437	2.99821	-4.568	16.0211	3.08537	0.0349299	0.544715	0.00635089	17.7592	0.143357	763.594
Il16	0.9842	0.0158	4.13182	0.000456555	3.6335e-05	4.60892	4.47992	2.8397	-5.33757	18.2277	0.434959	0.0026462	0.260163	0.00238158	2.46884	0.0166805	682.156
Arhgap44	0.9812	0.0188	3.95492	0.000448388	4.6256e-05	4.41578	4.36258	3.04738	-6.62351	16.4639	0.45122	0.00344006	0.284553	0.00317544	2.6371	0.0171141	680.423
Kcnab1	0.9832	0.0168	4.06943	0.00176894	0.000169371	3.80391	3.87877	2.2238	-5.81084	11.6492	1.93902	0.0116433	0.621951	0.00952633	11.2554	0.0684921	625.102
Enpp6	0.9816	0.0184	3.97683	0.000514801	4.79297e-05	4.27159	4.30935	2.7842	-6.42081	14.664	0.536585	0.00423392	0.313008	0.0039693	3.29136	0.0242315	580.208
Cd200	0.979	0.021	3.84201	0.000665657	8.09467e-05	4.04991	3.92092	3.47649	-11.0857	19.1485	0.699187	0.00608627	0.365854	0.00555703	4.07692	0.0304474	542.283
Cadm2	0.9946	0.0054	5.21594	0.00143319	6.46567e-05	5.35718	5.33354	2.81071	-5.60822	16.2713	1.50407	0.0116433	0.504065	0.0116433	8.24352	0.083492	528.937
Megf6	0.9752	0.0248	3.6718	0.000523519	5.01785e-05	3.99305	3.96054	3.04442	-7.98878	16.9859	0.410569	0.00344006	0.300813	0.00344006	2.89305	0.0229163	504.098
Vwc2	0.9804	0.0196	3.91243	0.00082628	9.45478e-05	4.44176	4.5022	3.53399	-9.86785	15.8507	0.666667	0.00661551	0.292683	0.00449854	4.31139	0.0450187	425.383
Arhgap22	0.9756	0.0244	3.68847	0.000250656	3.19433e-05	3.5399	3.60853	3.18725	-10.874	15.7495	0.304878	0.00317544	0.207317	0.00317544	1.66299	0.0142251	413.833
Adam33	0.9822	0.0178	4.0106	0.000430238	4.57828e-05	4.81176	4.69278	3.59433	-8.29901	19.9924	0.353659	0.00370468	0.252033	0.00370468	2.35986	0.0281029	404.054
Dnajc6	0.98	0.02	3.89182	0.000894784	0.000153034	3.73903	3.72011	2.66417	-7.10889	14.1246	0.735772	0.00820323	0.378049	0.00582165	3.77167	0.0349634	403.348
Fmo2	0.9964	0.0036	5.62321	0.00198522	7.36068e-05	5.6318	5.60407	2.51254	-4.16032	15.7458	1.80081	0.0267266	0.634146	0.0224927	10.9035	0.162381	378.163
Zfp521	0.9898	0.0102	4.57511	0.00224738	0.000126325	5.14425	5.1368	2.93861	-8.48188	15.1318	1.64228	0.0224927	0.552846	0.0174649	8.52936	0.121995	359.664
Col4a6	0.9828	0.0172	4.0455	0.000498765	5.90181e-05	4.50252	4.4834	3.3943	-9.26179	17.3781	0.51626	0.00793861	0.308943	0.00555703	2.86448	0.0380768	338.721
Flrt2	0.9856	0.0144	4.22602	0.00108454	9.55433e-05	4.67455	4.67158	3.24613	-8.38869	17.0931	1.52439	0.0246097	0.402439	0.0169357	7.79632	0.111	328.325
Cobl	0.9844	0.0156	4.14476	0.0012464	0.000146291	3.89419	3.89696	2.31403	-5.4453	13.1137	1.5	0.013231	0.589431	0.0124372	8.23857	0.0981665	326.817
Ppp2r2b	0.985	0.015	4.18459	0.000592543	3.87078e-05	5.39256	5.42196	3.68517	-10.0006	21.0375	0.544715	0.0116433	0.252033	0.00899709	3.18703	0.0531905	323.108
Bnc2	0.9906	0.0094	4.6576	0.00288002	0.000198062	4.22361	4.22689	1.98633	-4.35035	11.2038	2.84959	0.049484	0.727642	0.0288436	16.8662	0.232154	306.848
Slit3	0.9802	0.0198	3.90207	0.000535533	7.14735e-05	4.14628	4.13941	3.2039	-10.0298	16.5251	0.443089	0.00582165	0.235772	0.00449854	2.64724	0.03714	295.535
Gpc3	0.9746	0.0254	3.64728	0.00126923	0.000218576	3.03452	2.95362	2.1791	-4.38376	11.2924	1.50407	0.0169357	0.512195	0.0121725	8.62619	0.109621	238.79
Stox2	0.9856	0.0144	4.22602	0.000861029	5.60586e-05	4.54652	4.57555	3.08684	-7.71512	14.8216	0.849593	0.0214342	0.398374	0.0134956	4.49752	0.0969031	211.016
St3gal6	0.9878	0.0122	4.39404	0.000342123	2.87554e-05	4.60451	4.54761	2.84806	-6.96552	16.6247	0.256098	0.00661551	0.203252	0.00661551	1.67421	0.0451188	170.858
Ezr	0.9526	0.0474	3.00057	0.000703974	0.000217056	2.18992	2.14365	2.05213	-5.51855	10.2944	0.804878	0.0116433	0.45122	0.0113787	5.01378	0.0760282	144.417
Col4a4	0.9812	0.0188	3.95492	0.000710014	7.24471e-05	4.50527	4.53313	3.40767	-9.86008	16.4741	0.642276	0.0232866	0.386179	0.0198465	4.25593	0.134525	142.532
Filip1	0.973	0.027	3.58455	0.000394099	5.8137e-05	3.44838	3.45985	2.53111	-8.89729	15.6994	0.337398	0.00979095	0.247967	0.00767399	2.13002	0.0583643	125.85
Mast4	0.9936	0.0064	5.04504	0.00596794	0.000211972	4.78169	4.88273	1.86772	-2.83277	12.6577	4.89431	0.207462	0.841463	0.154009	28.8844	1.11911	123.416
Meg3	0.9804	0.0196	3.91243	0.00150134	0.000177796	3.93312	3.78075	2.51491	-4.00994	13.2401	1.22358	0.0428685	0.495935	0.0344006	9.13567	0.293412	122.461
Limch1	0.978	0.022	3.79447	0.00063774	9.72694e-05	3.9025	3.92118	3.31653	-10.6454	17.8521	0.634146	0.0275205	0.353659	0.0206404	3.60782	0.136746	102.961
Myo5b	0.9844	0.0156	4.14476	0.00104942	8.70493e-05	4.15229	4.13551	2.43193	-5.16059	14.03	0.528455	0.0179942	0.308943	0.0177296	3.3078	0.139943	98.1464
Rhpn2	0.967	0.033	3.37769	0.000353554	0.00010646	2.36407	2.38572	2.64953	-6.90122	13.2203	0.304878	0.00793861	0.223577	0.00793861	1.89114	0.0459286	97.3419
Sema6a	0.9838	0.0162	4.10641	0.0018322	0.000130145	4.2336	4.30205	2.70987	-7.52269	13.6316	1.38211	0.0643027	0.50813	0.0497486	7.72786	0.341475	95.8096
Slc39a8	0.974	0.026	3.62331	0.00112048	0.000141044	3.43118	3.44204	2.73548	-6.53511	13.8133	0.626016	0.0185234	0.345528	0.0179942	3.50454	0.126604	94.9791
Ccdc85a	0.9544	0.0456	3.04117	0.000370277	0.000198392	1.77557	1.76445	2.81794	-8.62201	13.5221	0.321138	0.00555703	0.219512	0.0039693	1.96271	0.0367668	94.7847
Bcar3	0.9854	0.0146	4.21203	0.00135668	0.00012715	3.57177	3.69731	2.25318	-5.64829	11.445	0.930894	0.0349299	0.48374	0.0330775	5.87703	0.237649	88.3295
Gcnt2	0.989	0.011	4.4988	0.0011626	8.02959e-05	4.24529	4.28747	2.13854	-3.62264	12.5094	0.873984	0.0433977	0.479675	0.0391638	5.57898	0.275276	86.0387
Tmtc1	0.9852	0.0148	4.19822	0.00116211	0.000129382	3.44005	3.48224	1.97219	-4.67138	10.5117	1.19919	0.0500132	0.51626	0.0431331	7.19179	0.29871	82.8232
Chn2	0.9846	0.0154	4.15787	0.000821656	8.00448e-05	4.06686	3.92079	2.42564	-4.42891	12.9102	0.727642	0.036253	0.434959	0.0338714	4.70609	0.236429	80.9503
Tenm3	0.9882	0.0118	4.42778	0.00117709	0.000110117	3.94293	4.00482	1.9755	-3.79872	11.5856	1.27642	0.0666843	0.565041	0.0563641	7.69932	0.433916	69.9626
Dpp4	0.9908	0.0092	4.67931	0.0011297	6.63269e-05	4.27814	4.29233	2.08403	-3.64409	12.8896	1.10569	0.0508071	0.5	0.0500132	5.81173	0.365283	68.0661
Adgrd1	0.9828	0.0172	4.0455	0.000620513	4.80258e-05	4.33305	4.41087	2.99247	-7.8632	14.5481	0.585366	0.0338714	0.345528	0.028579	3.13063	0.216344	62.7018
Kank1	0.989	0.011	4.4988	0.000850501	5.79993e-05	4.10718	4.1537	2.17738	-6.63785	11.1483	0.849593	0.0521302	0.434959	0.0497486	5.07431	0.338259	61.6128
Gas6	0.9874	0.0126	4.36138	0.00143039	0.000175151	3.47888	3.48476	1.75956	-2.73244	9.77086	1.21545	0.0785922	0.581301	0.0666843	8.05537	0.489252	57.2786
Col4a5	0.9752	0.0248	3.6718	0.000553051	9.16536e-05	3.75948	3.63123	2.99126	-6.68983	15.5276	0.50813	0.0410161	0.317073	0.0317544	3.01286	0.204025	55.5165
Shroom3	0.9838	0.0162	4.10641	0.00270898	0.000270657	3.51147	3.56023	1.93497	-4.05865	10.3208	2.39837	0.162477	0.658537	0.113522	13.5201	0.909996	52.1711
Thsd4	0.9896	0.0104	4.55549	0.0059452	0.000464829	3.58403	3.61777	1.55726	-2.33812	8.82352	4.04065	0.279704	0.780488	0.197407	23.6558	1.62645	52.1278
Slc4a4	0.9892	0.0108	4.51735	0.00159255	0.00013437	3.70838	3.74776	1.81603	-3.93711	9.53232	1.48374	0.0942048	0.49187	0.0852077	8.24704	0.587447	52.0612
Sulf1	0.9846	0.0154	4.15787	0.00314174	0.000394879	3.2339	3.27638	1.75859	-4.49027	9.87932	2.86179	0.211696	0.752033	0.138396	16.684	1.0565	51.069
Adamtsl1	0.9762	0.0238	3.71398	0.00372355	0.000459669	3.40977	3.37749	2.23465	-5.87931	11.8644	3.04472	0.24054	0.719512	0.134692	18.0957	1.22404	50.4085
Dock5	0.9758	0.0242	3.6969	0.000545412	0.000109819	3.1054	3.11916	2.36645	-7.71228	11.965	0.426829	0.0238158	0.313008	0.0222281	2.64517	0.169009	48.6029
Fry	0.9636	0.0364	3.27611	0.00051769	0.000123266	2.89214	2.8796	2.93646	-7.80062	13.5005	0.402439	0.0269913	0.280488	0.0232866	2.57967	0.156891	47.5538
Nos1ap	0.983	0.017	4.0574	0.00103074	0.000109459	3.79771	3.77858	2.64409	-6.71728	14.3242	0.825203	0.0775337	0.463415	0.0608627	5.17008	0.418848	46.8773
Gas1	0.9746	0.0254	3.64728	0.000624046	0.000133477	2.80894	2.82805	2.09456	-5.19655	10.0582	0.617886	0.0373115	0.357724	0.0359884	4.23708	0.255161	46.644
Lrrc1	0.9666	0.0334	3.36523	0.000426532	0.000101335	2.69336	2.75925	2.7199	-8.53645	11.6684	0.361789	0.0203758	0.247967	0.0185234	2.08785	0.124937	45.0094
Slc16a1	0.974	0.026	3.62331	0.000712539	9.466e-05	3.11059	3.10638	2.12582	-4.61422	10.6863	0.573171	0.0336068	0.378049	0.0322837	3.77168	0.271142	43.2694
Tspan5	0.9542	0.0458	3.03659	0.000493091	0.000181938	1.92508	1.92211	2.70785	-9.04794	11.8188	0.394309	0.0177296	0.256098	0.0124372	2.18045	0.0972877	43.1455
Lmo7	0.9718	0.0282	3.53983	0.000388416	6.64825e-05	2.88787	2.85601	2.07039	-3.7374	11.4862	0.528455	0.0251389	0.341463	0.0243451	2.94332	0.21027	40.4239
Stxbp6	0.9786	0.0214	3.82273	0.000482049	6.48452e-05	3.48008	3.44224	2.403	-6.95795	12.8958	0.308943	0.0254035	0.239837	0.0235512	1.88738	0.173068	37.952
Usp53	0.98	0.02	3.89182	0.000615587	7.75865e-05	3.33168	3.32631	2.21284	-6.24354	10.4949	0.764228	0.0695951	0.430894	0.0624504	4.26756	0.402949	35.2853
Cdon	0.981	0.019	3.94413	0.00129765	0.00018273	3.18583	3.23814	2.04399	-4.67211	9.90604	1.07724	0.11167	0.47561	0.0918232	6.36802	0.616581	32.9031
Bicd1	0.9626	0.0374	3.24797	0.00116358	0.000277857	2.45844	2.51031	1.94586	-3.76786	9.06388	1.29675	0.0971156	0.528455	0.0751522	7.51365	0.601563	30.7065
Cmah	0.9678	0.0322	3.40306	0.000916003	0.000140096	2.768	2.77427	1.94602	-3.50215	9.2361	0.764228	0.0635089	0.386179	0.0590103	4.44416	0.413569	29.7445
Sema5a	0.9714	0.0286	3.52533	0.00118103	0.00020624	2.62692	2.6575	2.05806	-5.392	10.4528	1.00407	0.101879	0.49187	0.0833554	5.6474	0.539122	27.5174
Mical2	0.9652	0.0348	3.32272	0.000507425	0.000109171	2.65144	2.64009	2.31538	-6.46619	10.5416	0.443089	0.0444562	0.272358	0.0399577	2.4318	0.249613	25.8311
Crim1	0.9794	0.0206	3.86165	0.00296119	0.000389242	2.75525	2.7331	1.53983	-2.44008	8.36635	2.16667	0.224927	0.662602	0.182588	12.1715	1.39244	24.0839
Dab2	0.97	0.03	3.4761	0.000515698	9.42708e-05	2.7477	2.72484	2.31052	-6.90986	11.7026	0.703252	0.0830908	0.410569	0.0709182	3.94191	0.464386	23.3237
Wwc1	0.962	0.038	3.23143	0.000578227	0.00011229	2.67238	2.62777	1.84605	-4.15976	9.08515	0.5	0.0486901	0.341463	0.0455147	3.15838	0.375721	22.4646
Prdm6	0.9636	0.0364	3.27611	0.000360404	0.000108142	2.25235	2.27655	2.57266	-6.35657	11.9548	0.601626	0.0568934	0.300813	0.0433977	3.05188	0.326191	21.0732
Cxadr	0.9748	0.0252	3.65539	0.000362317	7.72563e-05	3.07125	3.02731	2.00223	-4.20552	10.3199	0.390244	0.0471024	0.247967	0.0449854	2.48522	0.377639	20.2117
March3	0.9528	0.0472	3.00501	0.000681256	0.00020511	1.98059	1.99834	2.05438	-5.78451	10.2809	0.906504	0.0865308	0.394309	0.0674782	5.09052	0.507733	19.8573
Ap4e1	0.9556	0.0444	3.0691	0.000519381	0.000124822	2.12607	2.11881	1.54667	-4.5486	8.16185	0.727642	0.0942048	0.394309	0.0830908	4.74049	0.515417	19.5543
Kitl	0.963	0.037	3.25914	0.000588686	0.00014573	2.39106	2.34855	1.95544	-5.45232	9.60408	0.471545	0.062715	0.300813	0.0542472	3.0561	0.38456	19.0018
Ncald	0.948	0.052	2.90311	0.000385202	9.94387e-05	1.96308	2.02668	1.80341	-6.4739	8.30011	0.597561	0.0608627	0.390244	0.055041	3.3625	0.348007	18.9676
Ptpn13	0.9708	0.0292	3.50395	0.00107984	0.000250701	2.30672	2.29489	1.61324	-5.32669	8.26599	1.3252	0.168034	0.544715	0.140249	7.22091	0.9228	18.0501
Arhgap18	0.9722	0.0278	3.55453	0.00178179	0.00040866	2.15162	2.24546	1.48792	-4.5765	8.69789	1.53659	0.195554	0.601626	0.15348	9.35394	1.19602	16.8276
Aqp1	0.9558	0.0442	3.07382	0.000445747	0.000139937	2.14994	2.09113	2.12011	-5.72049	9.65512	0.329268	0.0447208	0.272358	0.0407515	2.33999	0.324869	15.4857
Cobll1	0.9664	0.0336	3.35905	0.00119061	0.000259626	2.31495	2.3299	1.70608	-4.53812	9.39064	1.17886	0.148452	0.51626	0.123578	6.33888	0.984042	14.9122
Met	0.9542	0.0458	3.03659	0.000194896	5.70862e-05	2.13754	2.13624	1.89053	-4.82473	9.75814	0.276423	0.0378407	0.215447	0.036253	1.84126	0.297489	13.23
Frmd4b	0.9558	0.0442	3.07382	0.000744759	0.000238313	2.08291	2.05607	1.92855	-5.40598	9.53321	0.747967	0.106907	0.369919	0.0817677	4.00492	0.636113	13.1138
Dennd1b	0.9812	0.0188	3.95492	0.00160227	0.000321322	2.31448	2.33137	1.25208	-3.06022	7.57749	1.7439	0.328394	0.658537	0.252712	10.6117	1.92659	12.7483
Efemp1	0.9756	0.0244	3.68847	0.00202619	0.000487426	2.0992	2.06947	1.18185	-2.51505	6.8156	1.95122	0.318338	0.634146	0.234189	11.3494	1.89085	12.6
Ppm1l	0.9522	0.0478	2.99175	0.000734678	0.000212213	2.01326	1.98794	1.9134	-4.88706	9.01202	0.471545	0.0873247	0.321138	0.0709182	3.2799	0.544234	12.1332
Syne2	0.9778	0.0222	3.78521	0.00281102	0.000590408	2.19665	2.23197	1.1151	-2.13527	6.94365	2.26016	0.433448	0.739837	0.317809	14.0491	2.54401	12.1308
Ppfibp2	0.982	0.018	3.99922	0.00177276	0.000376052	2.3686	2.35054	1.37449	-4.57088	7.11684	1.01626	0.208521	0.512195	0.168298	6.30846	1.2441	12.0104
Podn	0.9484	0.0516	2.91125	0.000654866	0.000217131	1.86431	1.83074	1.80768	-4.69515	9.20482	0.50813	0.0920879	0.361789	0.0791215	3.59544	0.564256	11.8794
mt-Co2	0.9386	0.0614	2.72698	0.0032623	0.00127936	1.61604	1.58063	2.21742	-7.19898	10.3937	1.1748	0.217253	0.211382	0.0706536	10.1311	1.39959	11.698
Ptprd	0.9614	0.0386	3.21514	0.000973467	0.000250224	2.11262	2.1314	2.02014	-6.95336	9.36275	0.97561	0.138661	0.378049	0.115639	5.02099	0.9137	11.6093
Plxna4	0.9554	0.0446	3.0644	0.00358846	0.000974538	2.40779	2.3079	1.95566	-5.329	9.42855	3.18699	0.804975	0.735772	0.308547	18.4743	4.10078	10.8473
F11r	0.9558	0.0442	3.07382	0.000390707	0.000102024	2.19152	2.24817	1.96908	-6.43567	9.14687	0.353659	0.0677428	0.292683	0.0619211	2.21726	0.460779	10.5455
Gpr39	0.9576	0.0424	3.11728	0.0012669	0.00040242	3.06611	3.01356	2.84529	-7.55738	12.0659	0.886179	0.330511	0.45122	0.172532	5.24485	1.62012	9.92601
C3	0.9466	0.0534	2.87507	0.000968037	0.000279562	1.84469	1.87321	1.48526	-3.71607	6.80117	0.776423	0.141572	0.321138	0.123313	4.6424	0.976205	8.77255
Tmsb4x	0.953	0.047	3.00947	0.00108311	0.000364457	1.9761	2.02379	1.83652	-5.9106	7.92072	0.447154	0.0852077	0.243902	0.0764753	2.74421	0.619183	8.75805
Sgcd	0.955	0.045	3.05505	0.00111149	0.000388095	2.08916	2.04805	2.06028	-5.33117	10.1113	0.943089	0.263826	0.455285	0.141043	6.0296	1.4538	8.66476
Timp2	0.9386	0.0614	2.72698	0.000781801	0.000224685	1.67899	1.65131	1.54056	-3.42989	7.58974	0.520325	0.114316	0.329268	0.100291	3.34994	0.668297	8.4162
Eln	0.9414	0.0586	2.77663	0.00051088	0.000187024	1.98344	1.9136	1.95917	-4.30734	8.84171	0.50813	0.158243	0.313008	0.115904	3.34076	0.840423	7.88436
Kif13a	0.9548	0.0452	3.0504	0.000418128	0.000125384	1.84326	1.83305	1.34195	-3.72689	6.69416	0.422764	0.105583	0.292683	0.0944694	2.68668	0.66417	7.4563
Meis1	0.9588	0.0412	3.14724	0.0011268	0.000309339	1.78147	1.84088	1.30485	-3.99378	6.63875	1.2561	0.326012	0.528455	0.241069	7.25949	1.82799	7.07475
Lrpprc	0.9588	0.0412	3.14724	0.00041553	0.0001117	1.94052	1.95501	1.28432	-3.30001	7.21205	0.487805	0.122255	0.329268	0.108494	2.87712	0.799414	6.984
Myo1d	0.9582	0.0418	3.13216	0.00123794	0.000367261	1.86542	1.90725	1.37697	-3.76846	6.91345	1.11382	0.363324	0.54878	0.23366	6.97703	1.90566	6.82972
Sema3d	0.9478	0.0522	2.89906	0.00179694	0.000599013	1.54659	1.59441	1.21038	-3.15551	6.04553	1.94309	0.413072	0.626016	0.288965	10.8487	2.4877	6.7446
Efna5	0.9612	0.0388	3.20976	0.00612813	0.00188953	1.62957	1.65313	1.00453	-2.14757	5.15944	6.27236	1.66261	0.845528	0.618682	36.7985	9.54446	6.28278
Meis2	0.9504	0.0496	2.95289	0.00172659	0.000568821	1.55146	1.56522	1.25058	-3.61073	6.25167	1.66667	0.432919	0.630081	0.286319	9.9216	2.51178	6.12832
Ptgis	0.9318	0.0682	2.61467	0.000174364	9.35466e-05	1.25917	1.26503	2.12187	-6.38096	8.95011	0.264228	0.0579518	0.211382	0.0526594	1.57148	0.331858	5.96266
Naaladl2	0.9548	0.0452	3.0504	0.000769136	0.000332837	1.84804	1.93197	1.87626	-5.58455	8.89705	0.723577	0.270707	0.369919	0.155861	4.41972	1.51633	5.38656
Mpp6	0.9386	0.0614	2.72698	0.000313177	0.000119459	1.45931	1.46099	1.58569	-4.48792	8.24309	0.308943	0.0875893	0.223577	0.0804446	2.05162	0.586042	5.10876
Celf2	0.9562	0.0438	3.08333	0.00440733	0.00150254	1.53908	1.56048	1.22585	-3.52455	5.92778	4.5	1.40275	0.800813	0.558878	25.0255	8.11249	4.74778
Med12l	0.9336	0.0664	2.64335	0.000612234	0.000311962	1.21844	1.30501	1.74793	-6.20359	7.92948	0.601626	0.164858	0.321138	0.123048	3.36922	0.953338	4.30611
Ahnak	0.9312	0.0688	2.60527	0.000681897	0.000271817	1.36641	1.34624	1.27304	-3.93855	6.40505	0.552846	0.192379	0.353659	0.161418	3.57318	1.19524	4.08491
Rad51b	0.9424	0.0576	2.79491	0.000451194	0.000168343	1.56147	1.59816	1.62708	-4.11465	7.43036	0.447154	0.163535	0.264228	0.112728	2.41413	0.927014	4.06637
Sntb2	0.933	0.067	2.63371	0.000556812	0.000230694	1.62558	1.54693	1.53693	-4.24526	7.73171	0.447154	0.191056	0.288618	0.144218	2.59079	1.04531	4.02897
Cgnl1	0.9304	0.0696	2.59285	0.000217234	0.000106676	1.33175	1.31142	1.76702	-5.01336	7.11555	0.260163	0.105848	0.223577	0.0942048	1.96074	0.662692	3.94031
Lars2	0.9368	0.0632	2.69617	0.00214091	0.000786014	1.50215	1.48604	1.53923	-5.29196	6.90993	0.382114	0.17412	0.211382	0.144747	3.16885	1.25523	3.79221
Stx16	0.9296	0.0704	2.58056	0.000690073	0.000286968	1.29162	1.244	1.79577	-5.82032	8.76107	0.394309	0.116962	0.256098	0.107436	2.24143	0.766504	3.77699
Npas3	0.9242	0.0758	2.50083	0.00225169	0.00104458	1.26045	1.28122	1.15178	-2.94634	5.25161	1.85366	0.758402	0.626016	0.350357	11.4166	4.17355	3.44791
Snx24	0.9248	0.0752	2.50943	0.000717164	0.000310073	1.31365	1.29798	1.53818	-4.04476	7.43072	0.337398	0.151892	0.203252	0.127282	1.76541	0.901651	2.57209
Alcam	0.941	0.059	2.76941	0.00476702	0.00295633	1.62541	1.62032	2.08663	-5.1168	8.15578	3.84959	2.99444	0.735772	0.455411	23.5535	15.487	2.47202

## Sheet: Ccl2+ Fibroblast DEGs
	proba_de	proba_not_de	bayes_factor	scale1	scale2	lfc_mean	lfc_median	lfc_std	lfc_min	lfc_max	raw_mean1	raw_mean2	non_zeros_proportion1	non_zeros_proportion2	raw_normalized_mean1	raw_normalized_mean2	score
Ccl2	0.9606	0.0394	3.19379	0.000671867	0.000143266	2.6762	2.59272	3.04332	-7.25587	12.8481	0.797753	0.0137195	0.348315	0.00965447	4.66737	0.0761502	164.029
Gm16685	0.9696	0.0304	3.46244	0.0009114	5.41301e-05	3.28358	3.22388	3.55106	-9.84468	16.4313	0.842697	0.0223577	0.247191	0.0180386	4.0164	0.104262	126.491
Thbs1	0.9638	0.0362	3.28182	0.000900664	0.000105467	2.77569	2.70636	3.13034	-8.69042	14.06	0.438202	0.0101626	0.202247	0.00863821	2.0944	0.0687079	84.6103
Dclk1	0.9778	0.0222	3.78521	0.00122765	7.76436e-05	4.07125	4.04018	3.27597	-6.47945	16.5145	0.775281	0.0569106	0.292135	0.0363313	3.62492	0.234154	63.0268
Tnc	0.9656	0.0344	3.33469	0.000670041	0.000147735	2.47168	2.40821	2.92217	-8.08393	13.276	0.94382	0.0436992	0.258427	0.0345528	4.33983	0.232763	46.0842
Cd44	0.9492	0.0508	2.92772	0.000822642	0.000174787	2.17631	2.13151	1.90925	-3.83038	9.06924	0.876404	0.0942581	0.426966	0.0795224	4.24869	0.527498	17.5289
Vcam1	0.9452	0.0548	2.84771	0.000534934	0.000163746	1.58192	1.6036	1.82421	-5.59313	7.62243	0.988764	0.0825711	0.404494	0.0729167	4.36063	0.488161	14.1309
Cacna1c	0.945	0.055	2.84385	0.00149996	0.000576791	1.68392	1.68357	2.02675	-6.06	9.45921	1.08989	0.143801	0.438202	0.089685	5.57357	0.770271	12.1846
Col4a1	0.9528	0.0472	3.00501	0.00224538	0.000628949	1.81421	1.83593	1.4711	-3.91461	6.63251	1.66292	0.253811	0.58427	0.189533	8.47383	1.46645	10.4833
Fmnl2	0.9282	0.0718	2.55936	0.00166511	0.000483457	1.58086	1.50481	1.49767	-3.16489	7.18988	2.05618	0.379065	0.606742	0.244411	10.8391	2.13356	8.03127
Il34	0.9344	0.0656	2.65633	0.00114991	0.000374238	1.62445	1.57998	1.80551	-3.65438	9.03971	1.1573	0.208841	0.41573	0.142276	5.5613	1.26442	7.14482
Creb3l1	0.9494	0.0506	2.93188	0.000460846	0.000116192	1.7514	1.71137	2.54831	-6.78242	13.0667	0.224719	0.0431911	0.202247	0.0396341	1.01921	0.250142	7.13613
Gas7	0.9588	0.0412	3.14724	0.000390493	0.000141832	1.65574	1.48232	4.03787	-11.3541	15.2911	0.696629	0.162348	0.235955	0.10315	3.49691	0.816594	7.09037
Slco3a1	0.9494	0.0506	2.93188	0.00272871	0.000742499	1.74197	1.72368	1.41924	-2.45524	6.913	1.92135	0.441565	0.651685	0.306657	10.287	2.74053	6.5388
Traf3	0.9526	0.0474	3.00057	0.000308681	8.17955e-05	2.07465	2.01674	1.90818	-4.45103	8.80352	0.370787	0.112297	0.280899	0.0919715	1.81493	0.641177	5.87254
Col4a2	0.942	0.058	2.78756	0.000994955	0.000325854	1.55349	1.53671	1.66073	-5.51974	8.34226	0.752809	0.173272	0.438202	0.140498	3.77454	1.00203	5.8518
Osmr	0.9328	0.0672	2.63052	0.000663381	0.000220398	1.6256	1.55404	1.85194	-5.39366	9.94162	0.606742	0.155742	0.348315	0.128049	2.95263	0.86351	5.55847
Csf1	0.9266	0.0734	2.5356	0.000328773	0.000118307	1.36998	1.34481	1.73616	-4.57283	7.78091	0.449438	0.100356	0.303371	0.0889228	2.41966	0.619585	5.3502
Gpr39	0.959	0.041	3.15232	0.0009318	0.000421897	1.82349	1.78599	3.22006	-7.9857	11.5503	1.02247	0.349593	0.359551	0.185722	5.00231	1.77019	5.15295
Eef1g	0.934	0.066	2.64982	0.000202896	7.69565e-05	1.34781	1.30815	1.93042	-5.31519	8.67826	0.247191	0.0536077	0.202247	0.0515752	1.22542	0.375575	4.39759
Abi1	0.9174	0.0826	2.40753	0.00130681	0.00044375	1.37856	1.30117	1.34294	-3.41651	6.40503	1.89888	0.518039	0.662921	0.347561	9.86844	3.20155	4.24926
Gm47283	0.9326	0.0674	2.62733	0.000351415	0.000145776	1.32985	1.33856	1.74417	-4.66293	8.40008	0.370787	0.0952744	0.280899	0.0871443	1.94098	0.677	3.81271
Nhsl2	0.949	0.051	2.92358	0.00101677	0.000273524	1.9365	1.85092	2.26752	-5.73277	11.2999	0.292135	0.130589	0.202247	0.100356	1.45644	0.750368	3.75867
Vmp1	0.9288	0.0712	2.5684	0.000691589	0.000245491	1.53447	1.48145	1.52557	-3.88817	7.3272	0.573034	0.193089	0.426966	0.167683	3.15108	1.31642	3.67303
Steap4	0.9304	0.0696	2.59285	0.00187384	0.000670818	1.3446	1.34009	1.60401	-4.699	7.24675	1.2809	0.418191	0.449438	0.272612	6.04374	2.52303	3.2209
Klhl29	0.9228	0.0772	2.48101	0.000912152	0.000399152	1.27199	1.24964	1.60262	-5.27155	6.34741	0.640449	0.206555	0.314607	0.152947	2.59558	1.12495	2.93483
Sulf1	0.9418	0.0582	2.78391	0.00111954	0.000540336	1.3999	1.40652	1.98632	-5.6184	8.12399	0.820225	0.363567	0.292135	0.173272	3.67117	1.97409	2.60336
